# Supplementary material for: A conserved haplotype controls parallel adaptation in geographically distant salmonid populations
Source: Mol Ecol. 2012 Jan;21(2):237–49. doi: 10.1111/j.1365-294X.2011.05305.x (PMC3664428; doi:10.1111/j.1365-294X.2011.05305.x)
Supplement: Supplementary file 2 [file mec0021-0237-SD2.xls]

## Sheet: Sheet1
Locus	Class	Cl sequence	Sw sequence	WR sequence
R00001	not polymorphic	CCTGCAGGCAGCTCTGGATGAAAGCAGAGTTTGGTTTAGGTCACAAGAGAACTGCCGATCTGTAAGTG	CCTGCAGGCAGCTCTGGATGAAAGCAGAGTTTGGTTTAGGTCACAAGAGAACTGCCGATCTGTAAGTG	CCTGCAGGCAGCTCTGGATGAAAGCAGAGTTTGGTTTAGGTCACAAGAGAACTGCCGATCTGTAAGTG
R00002	not polymorphic	CCTGCAGGATGACCTCGATGCTTTAAAACGCCACATCAGCCATTCCCTTACTGGGCGTTGGCCTGGGT	CCTGCAGGATGACCTCGATGCTTTAAAACGCCACATCAGCCATTCCCTTACTGGGCGTTGGCCTGGGT	CCTGCAGGATGACCTCGATGCTTTAAAACGCCACATCAGCCATTCCCTTACTGGGCGTTGGCCTGGGT
R00003	Cl/Sw	CCTGCAGGGCCCATTAAGGTCCCTGATGGCACCGGAGTTGTGAACTTGTTACCTTTGTTTTAATTAAT	CCTGCAGGGCCCATTAAGGTCCCTGATGGCACCGGAGTTGTGAACTTGTTACCTTTGTTTTAATTAAT	CCTGCAGGGCCCATTAAGGTCCCTGATGGCACCGGAGTTGTGAACTTGTTACCTTTGTTTTAATTCAT
R00004	not polymorphic	CCTGCAGGATCCTCTAAGCCCTGGGCCTCAAGTCTGAAAGGGCATAATGACTAACCCAGACAACATGT	CCTGCAGGATCCTCTAAGCCCTGGGCCTCAAGTCTGAAAGGGCATAATGACTAACCCAGACAACATGT	CCTGCAGGATCCTCTAAGCCCTGGGCCTCAAGTCTGAAAGGGCATAATGACTAACCCAGACAACATGT
R00005	not polymorphic	CCTGCAGGAAGTGAGGTATCCTCACGGGCTCCATCTGCGCCAGGCCTTTCAGCCGATCCACGTCCTCG	CCTGCAGGAAGTGAGGTATCCTCACGGGCTCCATCTGCGCCAGGCCTTTCAGCCGATCCACGTCCTCG	CCTGCAGGAAGTGAGGTATCCTCACGGGCTCCATCTGCGCCAGGCCTTTCAGCCGATCCACGTCCTCG
R00006	not polymorphic	CCTGCAGGGTAAACTGGGCCACATGATCAAGGGTCCACACAGGCCCTTAGAACAGCCCTCAGTAAACG	CCTGCAGGGTAAACTGGGCCACATGATCAAGGGTCCACACAGGCCCTTAGAACAGCCCTCAGTAAACG	CCTGCAGGGTAAACTGGGCCACATGATCAAGGGTCCACACAGGCCCTTAGAACAGCCCTCAGTAAACG
R00007	not polymorphic	CCTGCAGGAGTTTGCATGGATTTGTAGTTTTGCAAATGGTAATTAGCATTTTCAAATCTGGGAGTAAA	CCTGCAGGAGTTTGCATGGATTTGTAGTTTTGCAAATGGTAATTAGCATTTTCAAATCTGGGAGTAAA	CCTGCAGGAGTTTGCATGGATTTGTAGTTTTGCAAATGGTAATTAGCATTTTCAAATCTGGGAGTAAA
R00008	not polymorphic	CCTGCAGGGCTCCCAGCACCAGGGAAGGGGTGTTGTACTGCAGAGACAAACACACGTAGGAGCTGCTG	CCTGCAGGGCTCCCAGCACCAGGGAAGGGGTGTTGTACTGCAGAGACAAACACACGTAGGAGCTGCTG	CCTGCAGGGCTCCCAGCACCAGGGAAGGGGTGTTGTACTGCAGAGACAAACACACGTAGGAGCTGCTG
R00009	not polymorphic	CCTGCAGGGACCACACTTTCGTGACAGCTTAGAGAGCAGAGATGATGGCCCAGGGCCTTAGTCACTAT	CCTGCAGGGACCACACTTTCGTGACAGCTTAGAGAGCAGAGATGATGGCCCAGGGCCTTAGTCACTAT	CCTGCAGGGACCACACTTTCGTGACAGCTTAGAGAGCAGAGATGATGGCCCAGGGCCTTAGTCACTAT
R00010	not polymorphic	CCTGCAGGCAGTCACTGAGTCCCAAGTCCTAAAGGAGCTCCTTAAACTTGACCCCAACAAACCATCTG	CCTGCAGGCAGTCACTGAGTCCCAAGTCCTAAAGGAGCTCCTTAAACTTGACCCCAACAAACCATCTG	CCTGCAGGCAGTCACTGAGTCCCAAGTCCTAAAGGAGCTCCTTAAACTTGACCCCAACAAACCATCTG
R00011	not polymorphic	CCTGCAGGGAGACAGATGGTACTGCGTTGATATATCTCCTGGGTGACTGAGCATGAGTGCAAAAGTTA	CCTGCAGGGAGACAGATGGTACTGCGTTGATATATCTCCTGGGTGACTGAGCATGAGTGCAAAAGTTA	CCTGCAGGGAGACAGATGGTACTGCGTTGATATATCTCCTGGGTGACTGAGCATGAGTGCAAAAGTTA
R00012	not polymorphic	CCTGCAGGTGATGTTGGAGTCTTCTGTGTACCTGACTCTGTCAGTGTATAGCATCTGTTGCATGCTGG	CCTGCAGGTGATGTTGGAGTCTTCTGTGTACCTGACTCTGTCAGTGTATAGCATCTGTTGCATGCTGG	CCTGCAGGTGATGTTGGAGTCTTCTGTGTACCTGACTCTGTCAGTGTATAGCATCTGTTGCATGCTGG
R00013	not polymorphic	CCTGCAGGTACTCACTCTGCAGTGAGAAGACTGTCTGAGCTGATGAGGTCACAGAGAGAAGACAGCAG	CCTGCAGGTACTCACTCTGCAGTGAGAAGACTGTCTGAGCTGATGAGGTCACAGAGAGAAGACAGCAG	CCTGCAGGTACTCACTCTGCAGTGAGAAGACTGTCTGAGCTGATGAGGTCACAGAGAGAAGACAGCAG
R00014	not polymorphic	CCTGCAGGGAAGCCAAAGTAATTCCGCTACCCAAGAGTGGTAAAGAGTGGCCTTTACTGGCTCTAACA	CCTGCAGGGAAGCCAAAGTAATTCCGCTACCCAAGAGTGGTAAAGAGTGGCCTTTACTGGCTCTAACA	CCTGCAGGGAAGCCAAAGTAATTCCGCTACCCAAGAGTGGTAAAGAGTGGCCTTTACTGGCTCTAACA
R00015	not polymorphic	CCTGCAGGTCACGTGTCTGATGACCTATATGCGACTAACTAACATGTGTATGGTGCTGCTGGAGGCCC	CCTGCAGGTCACGTGTCTGATGACCTATATGCGACTAACTAACATGTGTATGGTGCTGCTGGAGGCCC	CCTGCAGGTCACGTGTCTGATGACCTATATGCGACTAACTAACATGTGTATGGTGCTGCTGGAGGCCC
R00016	not polymorphic	CCTGCAGGATAGGTGTAGGATGGCAACAACAACTGCCCGAGTTACACCAGGATCGCACAATCCCTCCA	CCTGCAGGATAGGTGTAGGATGGCAACAACAACTGCCCGAGTTACACCAGGATCGCACAATCCCTCCA	CCTGCAGGATAGGTGTAGGATGGCAACAACAACTGCCCGAGTTACACCAGGATCGCACAATCCCTCCA
R00017	not polymorphic	CCTGCAGGGTTGAATATGCTTCTCTCTCTTTGTTTCCTATGGTGCTATCCTCAGATAATAGCATTGTT	CCTGCAGGGTTGAATATGCTTCTCTCTCTTTGTTTCCTATGGTGCTATCCTCAGATAATAGCATTGTT	CCTGCAGGGTTGAATATGCTTCTCTCTCTTTGTTTCCTATGGTGCTATCCTCAGATAATAGCATTGTT
R00018	not polymorphic	CCTGCAGGCTCCACATTCATATGTCCCGTTGCCTTTGTGGCAGATTTCACTGTTCTCAGTGCCGTTTT	CCTGCAGGCTCCACATTCATATGTCCCGTTGCCTTTGTGGCAGATTTCACTGTTCTCAGTGCCGTTTT	CCTGCAGGCTCCACATTCATATGTCCCGTTGCCTTTGTGGCAGATTTCACTGTTCTCAGTGCCGTTTT
R00019	not polymorphic	CCTGCAGGAAACACCTGTGATTATGTCTTAAGAGCCACCCACCCATATCTAGGCGAGTCAGAGGCCAT	CCTGCAGGAAACACCTGTGATTATGTCTTAAGAGCCACCCACCCATATCTAGGCGAGTCAGAGGCCAT	CCTGCAGGAAACACCTGTGATTATGTCTTAAGAGCCACCCACCCATATCTAGGCGAGTCAGAGGCCAT
R00020	not polymorphic	CCTGCAGGATTGTCTGAGACCAGCCACCCAGACTGCTGATGAAACTATGGGTTTGCACAACAGAAGAA	CCTGCAGGATTGTCTGAGACCAGCCACCCAGACTGCTGATGAAACTATGGGTTTGCACAACAGAAGAA	CCTGCAGGATTGTCTGAGACCAGCCACCCAGACTGCTGATGAAACTATGGGTTTGCACAACAGAAGAA
R00021	not polymorphic	CCTGCAGGATTCAACGGACCCAGATGCCAGTATGCTGAGTACACACGTCACTAGATAGTGGTGTCCAC	CCTGCAGGATTCAACGGACCCAGATGCCAGTATGCTGAGTACACACGTCACTAGATAGTGGTGTCCAC	CCTGCAGGATTCAACGGACCCAGATGCCAGTATGCTGAGTACACACGTCACTAGATAGTGGTGTCCAC
R00022	not polymorphic	CCTGCAGGACAGTGTGTATGTCTTTGAGTTCAGGGTGGTCTGGCAGGAAGTAGATTTCATGAAGATAG	CCTGCAGGACAGTGTGTATGTCTTTGAGTTCAGGGTGGTCTGGCAGGAAGTAGATTTCATGAAGATAG	CCTGCAGGACAGTGTGTATGTCTTTGAGTTCAGGGTGGTCTGGCAGGAAGTAGATTTCATGAAGATAG
R00023	not polymorphic	CCTGCAGGTAACCCACAGGTTCCGCGTCTTCGTTGCATTCAGGCCAATCATATCAAACCTCGATCAGA	CCTGCAGGTAACCCACAGGTTCCGCGTCTTCGTTGCATTCAGGCCAATCATATCAAACCTCGATCAGA	CCTGCAGGTAACCCACAGGTTCCGCGTCTTCGTTGCATTCAGGCCAATCATATCAAACCTCGATCAGA
R00024	Cl/WR	CCTGCAGGGTTGAAATATGTGTTCTCTCTTTGTTTACGGAGGTGCTATCCTCAGATAATAGCTTTGTG	CCTGCAGGGTTGAAATATGCGTTCTCTCTTTGTTTACGGAGGTGCTATCCTCAGATAATAGCTTTGTG	CCTGCAGGGTTGAAATATGTGTTCTCTCTTTGTTTACGGAGGTGCTATCCTCAGATAATAGCTTTGTG
R00025	not polymorphic	CCTGCAGGGGGAGCTATGGAGTTACCACAGGGTTCTTTTGGTTGAGCCGATCACCACTGAGAACAACG	CCTGCAGGGGGAGCTATGGAGTTACCACAGGGTTCTTTTGGTTGAGCCGATCACCACTGAGAACAACG	CCTGCAGGGGGAGCTATGGAGTTACCACAGGGTTCTTTTGGTTGAGCCGATCACCACTGAGAACAACG
R00026	not polymorphic	CCTGCAGGCTGCAATGTTTTTATTTGTTTGGCTTTATGTAAGCGATTTTTTACATATTTGGAAATTAA	CCTGCAGGCTGCAATGTTTTTATTTGTTTGGCTTTATGTAAGCGATTTTTTACATATTTGGAAATTAA	CCTGCAGGCTGCAATGTTTTTATTTGTTTGGCTTTATGTAAGCGATTTTTTACATATTTGGAAATTAA
R00027	not polymorphic	CCTGCAGGGACGGAGGCACGGGATTAAAAATAAATATAGGACAAAACACTACATAAAGAGAGACCTAA	CCTGCAGGGACGGAGGCACGGGATTAAAAATAAATATAGGACAAAACACTACATAAAGAGAGACCTAA	CCTGCAGGGACGGAGGCACGGGATTAAAAATAAATATAGGACAAAACACTACATAAAGAGAGACCTAA
R00028	not polymorphic	CCTGCAGGCCTCAATTCGGTCAGTGATTGGCCATCCAGAGCATGACCTTCCTGATCATACCTACACAC	CCTGCAGGCCTCAATTCGGTCAGTGATTGGCCATCCAGAGCATGACCTTCCTGATCATACCTACACAC	CCTGCAGGCCTCAATTCGGTCAGTGATTGGCCATCCAGAGCATGACCTTCCTGATCATACCTACACAC
R00029	not polymorphic	CCTGCAGGGTCCCAACGCCATGGCCCGGAAGAGGTCGCATAGACAGACCGTCAAAATACTGGGTGAGT	CCTGCAGGGTCCCAACGCCATGGCCCGGAAGAGGTCGCATAGACAGACCGTCAAAATACTGGGTGAGT	CCTGCAGGGTCCCAACGCCATGGCCCGGAAGAGGTCGCATAGACAGACCGTCAAAATACTGGGTGAGT
R00030	not polymorphic	CCTGCAGGGGGTCTGCATATACCGACTGTAGCTACATTAAGGACGAGCAGTTGGCCACTCTTTTCTCA	CCTGCAGGGGGTCTGCATATACCGACTGTAGCTACATTAAGGACGAGCAGTTGGCCACTCTTTTCTCA	CCTGCAGGGGGTCTGCATATACCGACTGTAGCTACATTAAGGACGAGCAGTTGGCCACTCTTTTCTCA
R00031	not polymorphic	CCTGCAGGTGCCTGGCCCGCCACAAGGAGTCGCTAATTCATGATGAGCCAGGTAAAGCTCCCCCGGCC	CCTGCAGGTGCCTGGCCCGCCACAAGGAGTCGCTAATTCATGATGAGCCAGGTAAAGCTCCCCCGGCC	CCTGCAGGTGCCTGGCCCGCCACAAGGAGTCGCTAATTCATGATGAGCCAGGTAAAGCTCCCCCGGCC
R00032	not polymorphic	CCTGCAGGATTGTCTGAAACCAGTCACTCGGACAGCTGATGAAACTGAGTAGTATTTCTTTCTGTAAT	CCTGCAGGATTGTCTGAAACCAGTCACTCGGACAGCTGATGAAACTGAGTAGTATTTCTTTCTGTAAT	CCTGCAGGATTGTCTGAAACCAGTCACTCGGACAGCTGATGAAACTGAGTAGTATTTCTTTCTGTAAT
R00033	not polymorphic	CCTGCAGGGGAGCGAACACTTCAAAACGGCCATCCTGATCGACCGCGCACACAGATCTCAGGCAACGA	CCTGCAGGGGAGCGAACACTTCAAAACGGCCATCCTGATCGACCGCGCACACAGATCTCAGGCAACGA	CCTGCAGGGGAGCGAACACTTCAAAACGGCCATCCTGATCGACCGCGCACACAGATCTCAGGCAACGA
R00034	not polymorphic	CCTGCAGGAAGGGTGTACCACATGAGGGAGGAGGATGTCTTCCCTGTAATGCACAGCGTTTAGATTGT	CCTGCAGGAAGGGTGTACCACATGAGGGAGGAGGATGTCTTCCCTGTAATGCACAGCGTTTAGATTGT	CCTGCAGGAAGGGTGTACCACATGAGGGAGGAGGATGTCTTCCCTGTAATGCACAGCGTTTAGATTGT
R00035	not polymorphic	CCTGCAGGAGCGAGTCACTGCTTTGATGTTTGCAGAGATAGACAGGGTGTTGTCCAGGGTCAAGCCAA	CCTGCAGGAGCGAGTCACTGCTTTGATGTTTGCAGAGATAGACAGGGTGTTGTCCAGGGTCAAGCCAA	CCTGCAGGAGCGAGTCACTGCTTTGATGTTTGCAGAGATAGACAGGGTGTTGTCCAGGGTCAAGCCAA
R00036	not polymorphic	CCTGCAGGACAAAAGAAAACTGTAGCCATAACCGTGCCACTCATTTCTCATACAAACCATCTTAACAC	CCTGCAGGACAAAAGAAAACTGTAGCCATAACCGTGCCACTCATTTCTCATACAAACCATCTTAACAC	CCTGCAGGACAAAAGAAAACTGTAGCCATAACCGTGCCACTCATTTCTCATACAAACCATCTTAACAC
R00037	not polymorphic	CCTGCAGGCCCAGACAGCATCCCCAGCCACGTCCTCAGTATATGCGCAAACCAGCTGGCTGGTGTGTT	CCTGCAGGCCCAGACAGCATCCCCAGCCACGTCCTCAGTATATGCGCAAACCAGCTGGCTGGTGTGTT	CCTGCAGGCCCAGACAGCATCCCCAGCCACGTCCTCAGTATATGCGCAAACCAGCTGGCTGGTGTGTT
R00038	not polymorphic	CCTGCAGGTGGTCTACTTCAGTGCTTGTTAGAAGCACATATGAGAATTCTGTTTGTTCATTTACATGT	CCTGCAGGTGGTCTACTTCAGTGCTTGTTAGAAGCACATATGAGAATTCTGTTTGTTCATTTACATGT	CCTGCAGGTGGTCTACTTCAGTGCTTGTTAGAAGCACATATGAGAATTCTGTTTGTTCATTTACATGT
R00039	not polymorphic	CCTGCAGGGGGCTCCTCTCCTCCTCAGTGCCACACTGGGCATGCTCACATCATCACCTTGCCTCTCCT	CCTGCAGGGGGCTCCTCTCCTCCTCAGTGCCACACTGGGCATGCTCACATCATCACCTTGCCTCTCCT	CCTGCAGGGGGCTCCTCTCCTCCTCAGTGCCACACTGGGCATGCTCACATCATCACCTTGCCTCTCCT
R00040	not polymorphic	CCTGCAGGATGTGTATAATTGGAGGTGGCGCTGGAAGGGAGCCTGTCTGCAGCTGTCTGCCCACATCG	CCTGCAGGATGTGTATAATTGGAGGTGGCGCTGGAAGGGAGCCTGTCTGCAGCTGTCTGCCCACATCG	CCTGCAGGATGTGTATAATTGGAGGTGGCGCTGGAAGGGAGCCTGTCTGCAGCTGTCTGCCCACATCG
R00041	not polymorphic	CCTGCAGGGGAGGAGAGGGGAATGAGTTAGAGGAGGAGGGACTTTTTGGACACTCAGAAAGGAAAAAA	CCTGCAGGGGAGGAGAGGGGAATGAGTTAGAGGAGGAGGGACTTTTTGGACACTCAGAAAGGAAAAAA	CCTGCAGGGGAGGAGAGGGGAATGAGTTAGAGGAGGAGGGACTTTTTGGACACTCAGAAAGGAAAAAA
R00042	not polymorphic	CCTGCAGGCACTTCAGGTAGTGTGTCCTAAAATGACACTTGGCCTGGAAAAAAGAGTAAAACACACAT	CCTGCAGGCACTTCAGGTAGTGTGTCCTAAAATGACACTTGGCCTGGAAAAAAGAGTAAAACACACAT	CCTGCAGGCACTTCAGGTAGTGTGTCCTAAAATGACACTTGGCCTGGAAAAAAGAGTAAAACACACAT
R00043	Sw/WR	CCTGCAGGGAAAGACAAGGACATGTTAATTCAATTGAACTGTCACCCTCCACTCATCCAAGTCACAGG	CCTGCAGGGAAAGACAAGGACATGTTAATTCAATTGAACTGTCACCCTCCACTCATCCAAGACACAGG	CCTGCAGGGAAAGACAAGGACATGTTAATTCAATTGAACTGTCACCCTCCACTCATCCAAGACACAGG
R00044	not polymorphic	CCTGCAGGTCTTTTGCCACATTCAACATAAAAAAACTCCAAACAGCAAGTCAATTAAGTGTTGGAAAG	CCTGCAGGTCTTTTGCCACATTCAACATAAAAAAACTCCAAACAGCAAGTCAATTAAGTGTTGGAAAG	CCTGCAGGTCTTTTGCCACATTCAACATAAAAAAACTCCAAACAGCAAGTCAATTAAGTGTTGGAAAG
R00045	not polymorphic	CCTGCAGGCCCAGGCCAGAGCCCACAGGATTGGCCAGAAGAGACAGGTATGCAACCAATTACTTTGTG	CCTGCAGGCCCAGGCCAGAGCCCACAGGATTGGCCAGAAGAGACAGGTATGCAACCAATTACTTTGTG	CCTGCAGGCCCAGGCCAGAGCCCACAGGATTGGCCAGAAGAGACAGGTATGCAACCAATTACTTTGTG
R00046	not polymorphic	CCTGCAGGGCGACATTAGAATCATACGTGATCCGCCAACCCGGCGCGCTGTGCGAGCTAAATTGATCG	CCTGCAGGGCGACATTAGAATCATACGTGATCCGCCAACCCGGCGCGCTGTGCGAGCTAAATTGATCG	CCTGCAGGGCGACATTAGAATCATACGTGATCCGCCAACCCGGCGCGCTGTGCGAGCTAAATTGATCG
R00047	not polymorphic	CCTGCAGGGGCTTCATGGCACGCCTGAGGTAGCTAGGAGTGATAAACATTTCTATTTTATGATATACA	CCTGCAGGGGCTTCATGGCACGCCTGAGGTAGCTAGGAGTGATAAACATTTCTATTTTATGATATACA	CCTGCAGGGGCTTCATGGCACGCCTGAGGTAGCTAGGAGTGATAAACATTTCTATTTTATGATATACA
R00048	not polymorphic	CCTGCAGGACAAGGCTTTGGACGTGGAGAGTACGCTGGGATCTTTCACTTCCAGGTAGAGACGGTGTC	CCTGCAGGACAAGGCTTTGGACGTGGAGAGTACGCTGGGATCTTTCACTTCCAGGTAGAGACGGTGTC	CCTGCAGGACAAGGCTTTGGACGTGGAGAGTACGCTGGGATCTTTCACTTCCAGGTAGAGACGGTGTC
R00049	not polymorphic	CCTGCAGGTCATCAATGGGCTGGTGACAGCTGTCTGCAGACCCTGCTGCTACAAGCAGGACTACACCC	CCTGCAGGTCATCAATGGGCTGGTGACAGCTGTCTGCAGACCCTGCTGCTACAAGCAGGACTACACCC	CCTGCAGGTCATCAATGGGCTGGTGACAGCTGTCTGCAGACCCTGCTGCTACAAGCAGGACTACACCC
R00050	not polymorphic	CCTGCAGGGGACACCAGTGGAGGTAGGTACAGTACTGCATGGTGTGGACAGTATTGCCTACAGATGGC	CCTGCAGGGGACACCAGTGGAGGTAGGTACAGTACTGCATGGTGTGGACAGTATTGCCTACAGATGGC	CCTGCAGGGGACACCAGTGGAGGTAGGTACAGTACTGCATGGTGTGGACAGTATTGCCTACAGATGGC
R00051	not polymorphic	CCTGCAGGTGTTGCCATCTTCCCCATTATCCCCTGTGTACTTATTATCCAATTATCCCCTGTGTATCC	CCTGCAGGTGTTGCCATCTTCCCCATTATCCCCTGTGTACTTATTATCCAATTATCCCCTGTGTATCC	CCTGCAGGTGTTGCCATCTTCCCCATTATCCCCTGTGTACTTATTATCCAATTATCCCCTGTGTATCC
R00052	not polymorphic	CCTGCAGGACTTTGTTGCTGCTCATCTGGGCCAGCGCTTTATAGAGCCACAGGTGCTGCACTTTTGCC	CCTGCAGGACTTTGTTGCTGCTCATCTGGGCCAGCGCTTTATAGAGCCACAGGTGCTGCACTTTTGCC	CCTGCAGGACTTTGTTGCTGCTCATCTGGGCCAGCGCTTTATAGAGCCACAGGTGCTGCACTTTTGCC
R00053	not polymorphic	CCTGCAGGCACACTGCTGCCTTCTCCTGGACGACTGGGTCCACTGCTGCCTCCTCCTGGACGGCTGGG	CCTGCAGGCACACTGCTGCCTTCTCCTGGACGACTGGGTCCACTGCTGCCTCCTCCTGGACGGCTGGG	CCTGCAGGCACACTGCTGCCTTCTCCTGGACGACTGGGTCCACTGCTGCCTCCTCCTGGACGGCTGGG
R00054	not polymorphic	CCTGCAGGGAGAAACTTTGTAGCTGGGCAGGGGAAAAAGAGGGAGGATCATCGGGGCTTGTTACATTA	CCTGCAGGGAGAAACTTTGTAGCTGGGCAGGGGAAAAAGAGGGAGGATCATCGGGGCTTGTTACATTA	CCTGCAGGGAGAAACTTTGTAGCTGGGCAGGGGAAAAAGAGGGAGGATCATCGGGGCTTGTTACATTA
R00055	not polymorphic	CCTGCAGGGCCGACAGAGAACTACTGGTGTAGCTGTTAGCAAGACTGTTAGCCTGACTGTTAGCCTGA	CCTGCAGGGCCGACAGAGAACTACTGGTGTAGCTGTTAGCAAGACTGTTAGCCTGACTGTTAGCCTGA	CCTGCAGGGCCGACAGAGAACTACTGGTGTAGCTGTTAGCAAGACTGTTAGCCTGACTGTTAGCCTGA
R00056	not polymorphic	CCTGCAGGCTCTGGTAAATGCTTGGATTTCTTCCCCATTCCCGCGGAATACCAGGACCTCCTGGAGGT	CCTGCAGGCTCTGGTAAATGCTTGGATTTCTTCCCCATTCCCGCGGAATACCAGGACCTCCTGGAGGT	CCTGCAGGCTCTGGTAAATGCTTGGATTTCTTCCCCATTCCCGCGGAATACCAGGACCTCCTGGAGGT
R00057	not polymorphic	CCTGCAGGGATTTCCTCCCAGTCCCAGCACATTGTTCACTAACTATTTTAGCCAGGCAAAGCTGAAAT	CCTGCAGGGATTTCCTCCCAGTCCCAGCACATTGTTCACTAACTATTTTAGCCAGGCAAAGCTGAAAT	CCTGCAGGGATTTCCTCCCAGTCCCAGCACATTGTTCACTAACTATTTTAGCCAGGCAAAGCTGAAAT
R00058	not polymorphic	CCTGCAGGACCACTGTGGTGTTTAAATGCCAGGAGAGAAGCCCTAGGCTATACTACCTACCTACCGCA	CCTGCAGGACCACTGTGGTGTTTAAATGCCAGGAGAGAAGCCCTAGGCTATACTACCTACCTACCGCA	CCTGCAGGACCACTGTGGTGTTTAAATGCCAGGAGAGAAGCCCTAGGCTATACTACCTACCTACCGCA
R00059	not polymorphic	CCTGCAGGTATCCCCTGGAGCGGAGGAGGTTGGTCTAGCAGCCTGTGAAGATGTCTCCACTTTGGACA	CCTGCAGGTATCCCCTGGAGCGGAGGAGGTTGGTCTAGCAGCCTGTGAAGATGTCTCCACTTTGGACA	CCTGCAGGTATCCCCTGGAGCGGAGGAGGTTGGTCTAGCAGCCTGTGAAGATGTCTCCACTTTGGACA
R00060	not polymorphic	CCTGCAGGGCAAGGTTGGGAATGCCCCAGTTCCTGAGTTCAGAGGCCCAAAGTCTCCTCAGAGCTCTG	CCTGCAGGGCAAGGTTGGGAATGCCCCAGTTCCTGAGTTCAGAGGCCCAAAGTCTCCTCAGAGCTCTG	CCTGCAGGGCAAGGTTGGGAATGCCCCAGTTCCTGAGTTCAGAGGCCCAAAGTCTCCTCAGAGCTCTG
R00061	not polymorphic	CCTGCAGGACTATTATCACTGCTGGGTCAAGCCAGGCAGATCCCAGTCAATACCTCAGCATCATCACA	CCTGCAGGACTATTATCACTGCTGGGTCAAGCCAGGCAGATCCCAGTCAATACCTCAGCATCATCACA	CCTGCAGGACTATTATCACTGCTGGGTCAAGCCAGGCAGATCCCAGTCAATACCTCAGCATCATCACA
R00062	not polymorphic	CCTGCAGGTGTTTCTCTTTTCATTGTTGGACATTAGACTGTAAAAACACCAGGAAATCAGTTCCAAGT	CCTGCAGGTGTTTCTCTTTTCATTGTTGGACATTAGACTGTAAAAACACCAGGAAATCAGTTCCAAGT	CCTGCAGGTGTTTCTCTTTTCATTGTTGGACATTAGACTGTAAAAACACCAGGAAATCAGTTCCAAGT
R00063	Sw/WR	CCTGCAGGGAGGAAGGAGAGGGGAAACAAGGTGGGTCTTTTCCTCTGTTCTTTGAACTGTTCATTGTT	CCTGCAGGGAGGAAGGAGAGGGGAAACGAGGTGGGTCTTTTCCTCTGTTCTTTGAACTGTTCATTGTT	CCTGCAGGGAGGAAGGAGAGGGGAAACGAGGTGGGTCTTTTCCTCTGTTCTTTGAACTGTTCATTGTT
R00064	not polymorphic	CCTGCAGGAAATGCAAACTTGTAGTGTATTCAAGGTATTTTAAAGGCTTCTAAGGTTTGTAATTTCTA	CCTGCAGGAAATGCAAACTTGTAGTGTATTCAAGGTATTTTAAAGGCTTCTAAGGTTTGTAATTTCTA	CCTGCAGGAAATGCAAACTTGTAGTGTATTCAAGGTATTTTAAAGGCTTCTAAGGTTTGTAATTTCTA
R00065	not polymorphic	CCTGCAGGGAAAAACTTTGTAGCGATGCAGGGGAAAAGAGGAAGGAGCATCGGGGCTAGTCGCATTAA	CCTGCAGGGAAAAACTTTGTAGCGATGCAGGGGAAAAGAGGAAGGAGCATCGGGGCTAGTCGCATTAA	CCTGCAGGGAAAAACTTTGTAGCGATGCAGGGGAAAAGAGGAAGGAGCATCGGGGCTAGTCGCATTAA
R00066	not polymorphic	CCTGCAGGCTGACTTCGGTCGTCAGGTGAACAGTGTTTCCTCCGACATGTTTGTGCGGCTGGCTTCAT	CCTGCAGGCTGACTTCGGTCGTCAGGTGAACAGTGTTTCCTCCGACATGTTTGTGCGGCTGGCTTCAT	CCTGCAGGCTGACTTCGGTCGTCAGGTGAACAGTGTTTCCTCCGACATGTTTGTGCGGCTGGCTTCAT
R00067	not polymorphic	CCTGCAGGTCAGTCAGCCAGCCCAACACCAGGGGAAGCCAGCCCTCAGATACTGCCTCTTTAGTCTTA	CCTGCAGGTCAGTCAGCCAGCCCAACACCAGGGGAAGCCAGCCCTCAGATACTGCCTCTTTAGTCTTA	CCTGCAGGTCAGTCAGCCAGCCCAACACCAGGGGAAGCCAGCCCTCAGATACTGCCTCTTTAGTCTTA
R00068	not polymorphic	CCTGCAGGGACAGTATTGTGACAGATGCAACTCCAATGAGCCAAACAAGGCCCACCCGGTGAGTAACG	CCTGCAGGGACAGTATTGTGACAGATGCAACTCCAATGAGCCAAACAAGGCCCACCCGGTGAGTAACG	CCTGCAGGGACAGTATTGTGACAGATGCAACTCCAATGAGCCAAACAAGGCCCACCCGGTGAGTAACG
R00069	not polymorphic	CCTGCAGGAAGTCCAGCATCCAGTTGCAGAGGGAGTGTCCTTAGCTTACTGATGAGCTTTGAGGGCAC	CCTGCAGGAAGTCCAGCATCCAGTTGCAGAGGGAGTGTCCTTAGCTTACTGATGAGCTTTGAGGGCAC	CCTGCAGGAAGTCCAGCATCCAGTTGCAGAGGGAGTGTCCTTAGCTTACTGATGAGCTTTGAGGGCAC
R00070	not polymorphic	CCTGCAGGACATCTTTGACCCATCCAGGAACATGGCCAAGTACCGCAATGTCCTGAGCAGCCAGAGCA	CCTGCAGGACATCTTTGACCCATCCAGGAACATGGCCAAGTACCGCAATGTCCTGAGCAGCCAGAGCA	CCTGCAGGACATCTTTGACCCATCCAGGAACATGGCCAAGTACCGCAATGTCCTGAGCAGCCAGAGCA
R00071	not polymorphic	CCTGCAGGTGATGCGCGCAAACAGACTCTAAAGTGTCACTCCGAGCCTGGCTGATATGCTGAATTTGA	CCTGCAGGTGATGCGCGCAAACAGACTCTAAAGTGTCACTCCGAGCCTGGCTGATATGCTGAATTTGA	CCTGCAGGTGATGCGCGCAAACAGACTCTAAAGTGTCACTCCGAGCCTGGCTGATATGCTGAATTTGA
R00072	not polymorphic	CCTGCAGGCCTCCTGTTGGTCAGATAAGCTGAAATCCAACACCCTGGTTAAACATTACATTTTTTCTC	CCTGCAGGCCTCCTGTTGGTCAGATAAGCTGAAATCCAACACCCTGGTTAAACATTACATTTTTTCTC	CCTGCAGGCCTCCTGTTGGTCAGATAAGCTGAAATCCAACACCCTGGTTAAACATTACATTTTTTCTC
R00073	not polymorphic	CCTGCAGGTATGATGAGACCCGCTGTTAATGGTGAGGTATTCTATAAAATTGTATTCTTTGTGTAAAG	CCTGCAGGTATGATGAGACCCGCTGTTAATGGTGAGGTATTCTATAAAATTGTATTCTTTGTGTAAAG	CCTGCAGGTATGATGAGACCCGCTGTTAATGGTGAGGTATTCTATAAAATTGTATTCTTTGTGTAAAG
R00074	Sw/WR	CCTGCAGGGACTGGGGCTGGGATTTAAAAAAAATAGATAGGACAAAACACGCATCACGACATGAGAGA	CCTGCAGGGACTGGGGCTGGGATTTTAAAAAAATAGATAGGACAAAACACGCATCACGACATGAGAGA	CCTGCAGGGACTGGGGCTGGGATTTTAAAAAAATAGATAGGACAAAACACGCATCACGACATGAGAGA
R00075	not polymorphic	CCTGCAGGGACACCTGTCACCATCTGATCCTGCTAAGACGTGATGCGCATAATGTTGTGTACTAACTG	CCTGCAGGGACACCTGTCACCATCTGATCCTGCTAAGACGTGATGCGCATAATGTTGTGTACTAACTG	CCTGCAGGGACACCTGTCACCATCTGATCCTGCTAAGACGTGATGCGCATAATGTTGTGTACTAACTG
R00076	not polymorphic	CCTGCAGGGTCAACGCCCTATGTGAGCTTATCTGAAAAGCATGGACCATCCCATACCTGTCACAATGA	CCTGCAGGGTCAACGCCCTATGTGAGCTTATCTGAAAAGCATGGACCATCCCATACCTGTCACAATGA	CCTGCAGGGTCAACGCCCTATGTGAGCTTATCTGAAAAGCATGGACCATCCCATACCTGTCACAATGA
R00077	not polymorphic	CCTGCAGGTGTGTGATGTTCCGATCCTGTGAAGGTGTTGTTACACGTGGTCTGCCACTGCGAGGACGA	CCTGCAGGTGTGTGATGTTCCGATCCTGTGAAGGTGTTGTTACACGTGGTCTGCCACTGCGAGGACGA	CCTGCAGGTGTGTGATGTTCCGATCCTGTGAAGGTGTTGTTACACGTGGTCTGCCACTGCGAGGACGA
R00078	Sw/WR	CCTGCAGGCCCTAGTTTTGTCGCACCTGTACTACTGCCCAGTCGTGTGGTCCGGTGCCACAAAGAGGG	CCTGCAGGCCCTAGTTTTGTCACACCTGTACTACTGCCCAGTCGTGTGGTCCGGTGCCACAAAGAGGG	CCTGCAGGCCCTAGTTTTGTCACACCTGTACTACTGCCCAGTCGTGTGGTCCGGTGCCACAAAGAGGG
R00079	not polymorphic	CCTGCAGGTGAAGAAGCCGGATGTGGAGGTCCTGGGTTGACGTGGTTACATGTCTGCAGTTGTGAGGC	CCTGCAGGTGAAGAAGCCGGATGTGGAGGTCCTGGGTTGACGTGGTTACATGTCTGCAGTTGTGAGGC	CCTGCAGGTGAAGAAGCCGGATGTGGAGGTCCTGGGTTGACGTGGTTACATGTCTGCAGTTGTGAGGC
R00080	not polymorphic	CCTGCAGGGTGGCATTGACCCTATAGTTTGCGTTAAGAGCGATCAGGGCTGGAAAAAATAATAGATAA	CCTGCAGGGTGGCATTGACCCTATAGTTTGCGTTAAGAGCGATCAGGGCTGGAAAAAATAATAGATAA	CCTGCAGGGTGGCATTGACCCTATAGTTTGCGTTAAGAGCGATCAGGGCTGGAAAAAATAATAGATAA
R00081	not polymorphic	CCTGCAGGGCCTCCCGGAGCTGTGGTACGTCAAAAGATCAGTCATCTATAAACCAACTCTCATACTGG	CCTGCAGGGCCTCCCGGAGCTGTGGTACGTCAAAAGATCAGTCATCTATAAACCAACTCTCATACTGG	CCTGCAGGGCCTCCCGGAGCTGTGGTACGTCAAAAGATCAGTCATCTATAAACCAACTCTCATACTGG
R00082	not polymorphic	CCTGCAGGAGGGTAGAACCAGGCATTAGGTCGATAGTGCAGTCCCATGGCCAATGAGGGGGCAGGTAC	CCTGCAGGAGGGTAGAACCAGGCATTAGGTCGATAGTGCAGTCCCATGGCCAATGAGGGGGCAGGTAC	CCTGCAGGAGGGTAGAACCAGGCATTAGGTCGATAGTGCAGTCCCATGGCCAATGAGGGGGCAGGTAC
R00083	not polymorphic	CCTGCAGGAGTTTGATGCGGTGCTCATGGACAACTTCAAGACTGTGGCCATGGCGCCACTGGACAACT	CCTGCAGGAGTTTGATGCGGTGCTCATGGACAACTTCAAGACTGTGGCCATGGCGCCACTGGACAACT	CCTGCAGGAGTTTGATGCGGTGCTCATGGACAACTTCAAGACTGTGGCCATGGCGCCACTGGACAACT
R00084	not polymorphic	CCTGCAGGAACCACAGAGAAACCTCAGAAAGCAGCAACAGCTTAATCTTCCTGTTATCTCCTCTGTGT	CCTGCAGGAACCACAGAGAAACCTCAGAAAGCAGCAACAGCTTAATCTTCCTGTTATCTCCTCTGTGT	CCTGCAGGAACCACAGAGAAACCTCAGAAAGCAGCAACAGCTTAATCTTCCTGTTATCTCCTCTGTGT
R00085	not polymorphic	CCTGCAGGTTTTGGTAGCGGGCCATGTTGGTGGCACTATTGTCCTCAAAGCGAGCAAAGAAGTTGTTA	CCTGCAGGTTTTGGTAGCGGGCCATGTTGGTGGCACTATTGTCCTCAAAGCGAGCAAAGAAGTTGTTA	CCTGCAGGTTTTGGTAGCGGGCCATGTTGGTGGCACTATTGTCCTCAAAGCGAGCAAAGAAGTTGTTA
R00086	not polymorphic	CCTGCAGGCCTTTATCCCAGCCTTCAAAACAACAGCTGGTGTGGAGGAAGGGTGGGAGAGAGGTTCAT	CCTGCAGGCCTTTATCCCAGCCTTCAAAACAACAGCTGGTGTGGAGGAAGGGTGGGAGAGAGGTTCAT	CCTGCAGGCCTTTATCCCAGCCTTCAAAACAACAGCTGGTGTGGAGGAAGGGTGGGAGAGAGGTTCAT
R00087	Cl/WR	CCTGCAGGTATGGTGAGCAGAGAGTGTCTTTCCAGTAAAGAGTGGTCTTGTCCGGCGAATTGACGTCT	CCTGCAGGTATGGTGAGCAGAGAGTGTCTCTCCAGTAAAGAGTGGTCTTGTCCGGCGAATTGACGTCT	CCTGCAGGTATGGTGAGCAGAGAGTGTCTTTCCAGTAAAGAGTGGTCTTGTCCGGCGAATTGACGTCT
R00088	not polymorphic	CCTGCAGGAAGTGTACCACATGATAGAGGAGGATGTCTTCCCTGTAATGCACAGCTTTGAGATTGCCT	CCTGCAGGAAGTGTACCACATGATAGAGGAGGATGTCTTCCCTGTAATGCACAGCTTTGAGATTGCCT	CCTGCAGGAAGTGTACCACATGATAGAGGAGGATGTCTTCCCTGTAATGCACAGCTTTGAGATTGCCT
R00089	not polymorphic	CCTGCAGGTTCATGCTCTACAACATCCAGAGAGTACGACCCTACCTCACACAGGAAGTGACACAGGTC	CCTGCAGGTTCATGCTCTACAACATCCAGAGAGTACGACCCTACCTCACACAGGAAGTGACACAGGTC	CCTGCAGGTTCATGCTCTACAACATCCAGAGAGTACGACCCTACCTCACACAGGAAGTGACACAGGTC
R00090	not polymorphic	CCTGCAGGGTAAAGGGTCAATAGCTAGGCTAGCTATCTCGATGAGTGTTACACCAGTGTTATTTGAGG	CCTGCAGGGTAAAGGGTCAATAGCTAGGCTAGCTATCTCGATGAGTGTTACACCAGTGTTATTTGAGG	CCTGCAGGGTAAAGGGTCAATAGCTAGGCTAGCTATCTCGATGAGTGTTACACCAGTGTTATTTGAGG
R00091	not polymorphic	CCTGCAGGACCCATTTGGATAATGGTATTAAATCCTAAGTTTTTTTTATCATAATGCTTTACCAGAAC	CCTGCAGGACCCATTTGGATAATGGTATTAAATCCTAAGTTTTTTTTATCATAATGCTTTACCAGAAC	CCTGCAGGACCCATTTGGATAATGGTATTAAATCCTAAGTTTTTTTTATCATAATGCTTTACCAGAAC
R00092	not polymorphic	CCTGCAGGGGACATATATGCTTACCATACTGTTGATATTACAGCGAGGTCAATCAGTCCAATGTATTT	CCTGCAGGGGACATATATGCTTACCATACTGTTGATATTACAGCGAGGTCAATCAGTCCAATGTATTT	CCTGCAGGGGACATATATGCTTACCATACTGTTGATATTACAGCGAGGTCAATCAGTCCAATGTATTT
R00093	not polymorphic	CCTGCAGGAAGCTGTGGATCTTGGACTCCAGGCTGGAAGCGGAAGGCTTTTCTTCTTTCTCCTGCCCC	CCTGCAGGAAGCTGTGGATCTTGGACTCCAGGCTGGAAGCGGAAGGCTTTTCTTCTTTCTCCTGCCCC	CCTGCAGGAAGCTGTGGATCTTGGACTCCAGGCTGGAAGCGGAAGGCTTTTCTTCTTTCTCCTGCCCC
R00094	not polymorphic	CCTGCAGGAGGGACCGGTGCACTTCACAAAACAGATGGCATCATGAGGCAGGAAAATATTGTGTATAA	CCTGCAGGAGGGACCGGTGCACTTCACAAAACAGATGGCATCATGAGGCAGGAAAATATTGTGTATAA	CCTGCAGGAGGGACCGGTGCACTTCACAAAACAGATGGCATCATGAGGCAGGAAAATATTGTGTATAA
R00095	not polymorphic	CCTGCAGGCTCTCTCAAGCACCCCTTTATTCCTCCATACAAATGAAGGTATGGGACTGGCTTTCATTT	CCTGCAGGCTCTCTCAAGCACCCCTTTATTCCTCCATACAAATGAAGGTATGGGACTGGCTTTCATTT	CCTGCAGGCTCTCTCAAGCACCCCTTTATTCCTCCATACAAATGAAGGTATGGGACTGGCTTTCATTT
R00096	not polymorphic	CCTGCAGGGCCAACCAGCGCCAAGCCATGGACACGTTAGTCACCACACCTCCTCCCCTGAAGCTCCAC	CCTGCAGGGCCAACCAGCGCCAAGCCATGGACACGTTAGTCACCACACCTCCTCCCCTGAAGCTCCAC	CCTGCAGGGCCAACCAGCGCCAAGCCATGGACACGTTAGTCACCACACCTCCTCCCCTGAAGCTCCAC
R00097	not polymorphic	CCTGCAGGATGTCAGACAGGGAGATGATGCCCTCGATGGCCGAGCGATCATCCACCACTACCAGCCGG	CCTGCAGGATGTCAGACAGGGAGATGATGCCCTCGATGGCCGAGCGATCATCCACCACTACCAGCCGG	CCTGCAGGATGTCAGACAGGGAGATGATGCCCTCGATGGCCGAGCGATCATCCACCACTACCAGCCGG
R00098	Sw/WR	CCTGCAGGGTTAGACTGACTTTATGACATAACCTTCCACAGTATGTCTGCTACTTATCTAATTCATCT	CCTGCAGGGTTAGACTGACTTTATGACATAACCTTCCACAGGATGTCTGCTACTTATCTAATTCATCT	CCTGCAGGGTTAGACTGACTTTATGACATAACCTTCCACAGGATGTCTGCTACTTATCTAATTCATCT
R00099	not polymorphic	CCTGCAGGGAGTTTCTCCTTTTATATTGGGAGATCTGAGATTAGCTGGCCTGGCCACTGTCCTTTTGT	CCTGCAGGGAGTTTCTCCTTTTATATTGGGAGATCTGAGATTAGCTGGCCTGGCCACTGTCCTTTTGT	CCTGCAGGGAGTTTCTCCTTTTATATTGGGAGATCTGAGATTAGCTGGCCTGGCCACTGTCCTTTTGT
R00100	not polymorphic	CCTGCAGGAGCGCCTGCTACCCATGGGTGCTGCTATGGTGACCAGTGAGCTGAGATAAGGCGGGGCTT	CCTGCAGGAGCGCCTGCTACCCATGGGTGCTGCTATGGTGACCAGTGAGCTGAGATAAGGCGGGGCTT	CCTGCAGGAGCGCCTGCTACCCATGGGTGCTGCTATGGTGACCAGTGAGCTGAGATAAGGCGGGGCTT
R00101	not polymorphic	CCTGCAGGTTGACTTGACACCTTTGAGAGTACATACCTGCTACTAGCATGAAAGGCTTTTCAAAACCA	CCTGCAGGTTGACTTGACACCTTTGAGAGTACATACCTGCTACTAGCATGAAAGGCTTTTCAAAACCA	CCTGCAGGTTGACTTGACACCTTTGAGAGTACATACCTGCTACTAGCATGAAAGGCTTTTCAAAACCA
R00102	not polymorphic	CCTGCAGGCTATGTGATAGAATTAATAAGAAATAGGTAACACAGGCCGTTGTAAAGAATAACCTACTC	CCTGCAGGCTATGTGATAGAATTAATAAGAAATAGGTAACACAGGCCGTTGTAAAGAATAACCTACTC	CCTGCAGGCTATGTGATAGAATTAATAAGAAATAGGTAACACAGGCCGTTGTAAAGAATAACCTACTC
R00103	not polymorphic	CCTGCAGGGGACAAGACAAGTAACATTTTATCCTCAATCAACTTTCTGGTATTGCCATTTCTGTATTC	CCTGCAGGGGACAAGACAAGTAACATTTTATCCTCAATCAACTTTCTGGTATTGCCATTTCTGTATTC	CCTGCAGGGGACAAGACAAGTAACATTTTATCCTCAATCAACTTTCTGGTATTGCCATTTCTGTATTC
R00104	not polymorphic	CCTGCAGGATGCGGAGAACAATGAAGGCATGGCCTTCTAAGAGGAAGATGCCTTTGATACTGAGCTAC	CCTGCAGGATGCGGAGAACAATGAAGGCATGGCCTTCTAAGAGGAAGATGCCTTTGATACTGAGCTAC	CCTGCAGGATGCGGAGAACAATGAAGGCATGGCCTTCTAAGAGGAAGATGCCTTTGATACTGAGCTAC
R00105	not polymorphic	CCTGCAGGAACATTTGACTGTTTTAAATCTAATTTCCTGCAATTTTATGTATTTTGAAATGGTTTAGG	CCTGCAGGAACATTTGACTGTTTTAAATCTAATTTCCTGCAATTTTATGTATTTTGAAATGGTTTAGG	CCTGCAGGAACATTTGACTGTTTTAAATCTAATTTCCTGCAATTTTATGTATTTTGAAATGGTTTAGG
R00106	not polymorphic	CCTGCAGGATCGTCTGAGACCAGCCGCCTGGACAGCTGATGAAACTAAGGAGTATTGTCTGTAATAAA	CCTGCAGGATCGTCTGAGACCAGCCGCCTGGACAGCTGATGAAACTAAGGAGTATTGTCTGTAATAAA	CCTGCAGGATCGTCTGAGACCAGCCGCCTGGACAGCTGATGAAACTAAGGAGTATTGTCTGTAATAAA
R00107	not polymorphic	CCTGCAGGGTTTCCCAAGTCCCTGAAGACACGCGAGGAGCTCACAGAGTATCTGACTGTCATCATCTT	CCTGCAGGGTTTCCCAAGTCCCTGAAGACACGCGAGGAGCTCACAGAGTATCTGACTGTCATCATCTT	CCTGCAGGGTTTCCCAAGTCCCTGAAGACACGCGAGGAGCTCACAGAGTATCTGACTGTCATCATCTT
R00108	Cl/Sw	CCTGCAGGGCAGCAGAACACTCATTAATAAAAGGCCAAATGTATTATAACGTGCACCTGTCTAGGCTG	CCTGCAGGGCAGCAGAACACTCATTAATAAAAGGCCAAATGTATTATAACGTGCACCTGTCTAGGCTG	CCTGCAGGGCAGCAGAACACTCATTAACAAAAGGCCAAATGTATTATAACGTGCACCTGTCTAGGCTG
R00109	not polymorphic	CCTGCAGGTGGAGTGTGAGAGCAACGTGCTGCAGGACGGATCCTTGGTAGACCTGTGTGGAGCCACCC	CCTGCAGGTGGAGTGTGAGAGCAACGTGCTGCAGGACGGATCCTTGGTAGACCTGTGTGGAGCCACCC	CCTGCAGGTGGAGTGTGAGAGCAACGTGCTGCAGGACGGATCCTTGGTAGACCTGTGTGGAGCCACCC
R00110	not polymorphic	CCTGCAGGCGTCGCCTGTGTTGTGGGAGGGTCTATTGTCAACCAATCATTATGGTGTTGTTGTTTTTT	CCTGCAGGCGTCGCCTGTGTTGTGGGAGGGTCTATTGTCAACCAATCATTATGGTGTTGTTGTTTTTT	CCTGCAGGCGTCGCCTGTGTTGTGGGAGGGTCTATTGTCAACCAATCATTATGGTGTTGTTGTTTTTT
R00111	not polymorphic	CCTGCAGGCTCAGTATTTGTATTGTTTATTTTTTCTCAATGTGTGTAAATTTGTGTTTTTAATTGTAT	CCTGCAGGCTCAGTATTTGTATTGTTTATTTTTTCTCAATGTGTGTAAATTTGTGTTTTTAATTGTAT	CCTGCAGGCTCAGTATTTGTATTGTTTATTTTTTCTCAATGTGTGTAAATTTGTGTTTTTAATTGTAT
R00112	Cl/Sw	CCTGCAGGCATTTGGAAATTGCTCCAAAGGATGAACCAGACTCGTGAAGGTCTACAATTGTTTTTCTG	CCTGCAGGCATTTGGAAATTGCTCCAAAGGATGAACCAGACTCGTGAAGGTCTACAATTGTTTTTCTG	CCTGCAGGCATTTGGAAATTGCTCCAAAGGATGAACCAGACTTGTGAAGGTCTACAATTGTTTTTCTG
R00113	not polymorphic	CCTGCAGGAAATACACAACGGAACAGCACTGAACAAAATCTCTTGAAGGGACTTTAAAAGGGAATTAA	CCTGCAGGAAATACACAACGGAACAGCACTGAACAAAATCTCTTGAAGGGACTTTAAAAGGGAATTAA	CCTGCAGGAAATACACAACGGAACAGCACTGAACAAAATCTCTTGAAGGGACTTTAAAAGGGAATTAA
R00114	not polymorphic	CCTGCAGGGCGTCAACAACAGGAAGGAAGAGCTAGAGCCAGAAACCAGACAGAATATCCTGGGTAGGA	CCTGCAGGGCGTCAACAACAGGAAGGAAGAGCTAGAGCCAGAAACCAGACAGAATATCCTGGGTAGGA	CCTGCAGGGCGTCAACAACAGGAAGGAAGAGCTAGAGCCAGAAACCAGACAGAATATCCTGGGTAGGA
R00115	not polymorphic	CCTGCAGGTCTCTAGAAAGACTAATTGTACAGTCACACTCATTTGCATAATTATTCTAAAAGTATTTT	CCTGCAGGTCTCTAGAAAGACTAATTGTACAGTCACACTCATTTGCATAATTATTCTAAAAGTATTTT	CCTGCAGGTCTCTAGAAAGACTAATTGTACAGTCACACTCATTTGCATAATTATTCTAAAAGTATTTT
R00116	not polymorphic	CCTGCAGGTTCCTTCACAACAATAAGAAATAAGAAAAGATGAGAATATGAACATAAAGTAAATGGCTC	CCTGCAGGTTCCTTCACAACAATAAGAAATAAGAAAAGATGAGAATATGAACATAAAGTAAATGGCTC	CCTGCAGGTTCCTTCACAACAATAAGAAATAAGAAAAGATGAGAATATGAACATAAAGTAAATGGCTC
R00117	not polymorphic	CCTGCAGGAGTTCTGAAATCCCTGCTTGCTGACCCACTTCACTCAGTCCATGAGAGTTGAGTTGTGTG	CCTGCAGGAGTTCTGAAATCCCTGCTTGCTGACCCACTTCACTCAGTCCATGAGAGTTGAGTTGTGTG	CCTGCAGGAGTTCTGAAATCCCTGCTTGCTGACCCACTTCACTCAGTCCATGAGAGTTGAGTTGTGTG
R00118	Cl/Sw	CCTGCAGGAGAGACAGTATGGATTATATTAATAACGGATGCTTTTAGTCAAAGCGACTTACTGTCATG	CCTGCAGGAGAGACAGTATGGATTATATTAATAACGGATGCTTTTAGTCAAAGCGACTTACTGTCATG	CCTGCAGGAGAGACAGTATGGATTATATTAATAACGGATGCTTTTAGTCAAAGCGACTTACAGTCATG
R00119	not polymorphic	CCTGCAGGTCAGACGGAAGCTGGGTCGGATCAATCAGGAAAGTAATCTGGAACACCTTGCGCCGCACC	CCTGCAGGTCAGACGGAAGCTGGGTCGGATCAATCAGGAAAGTAATCTGGAACACCTTGCGCCGCACC	CCTGCAGGTCAGACGGAAGCTGGGTCGGATCAATCAGGAAAGTAATCTGGAACACCTTGCGCCGCACC
R00120	not polymorphic	CCTGCAGGCTCAGCATGACGCCAGCGAGGGCTGTTACCAAAGACCAGTCTTGTTAACGTTATCCTCCA	CCTGCAGGCTCAGCATGACGCCAGCGAGGGCTGTTACCAAAGACCAGTCTTGTTAACGTTATCCTCCA	CCTGCAGGCTCAGCATGACGCCAGCGAGGGCTGTTACCAAAGACCAGTCTTGTTAACGTTATCCTCCA
R00121	Cl/Sw	CCTGCAGGCTGCAATTGTTTTATTTGTTGGCTCTATGGGCTATTATTACATAGTTGGAAATGGCAATA	CCTGCAGGCTGCAATTGTTTTATTTGTTGGCTCTATGGGCTATTATTACATAGTTGGAAATGGCAATA	CCTGCAGGCTGCAATTGTTTTAATTGTTGGCTCTATGGGCTATTATTACATAGTTGGAAATGGCAATA
R00122	not polymorphic	CCTGCAGGATCGTCAGAGACCAGCCACCCGGACAGCTGATGAAACTATGTGTTTGCACAACCAAAGAA	CCTGCAGGATCGTCAGAGACCAGCCACCCGGACAGCTGATGAAACTATGTGTTTGCACAACCAAAGAA	CCTGCAGGATCGTCAGAGACCAGCCACCCGGACAGCTGATGAAACTATGTGTTTGCACAACCAAAGAA
R00123	not polymorphic	CCTGCAGGAAGAATGTCCCCAGTGATGTACTGGGCCGTACGCACTACCCTCTGTAGTGCCTTGCGGTC	CCTGCAGGAAGAATGTCCCCAGTGATGTACTGGGCCGTACGCACTACCCTCTGTAGTGCCTTGCGGTC	CCTGCAGGAAGAATGTCCCCAGTGATGTACTGGGCCGTACGCACTACCCTCTGTAGTGCCTTGCGGTC
R00124	not polymorphic	CCTGCAGGAATTGAACACACAACCTTAGCATTTCTAGCTAGTGCCAGTCTCTTAACAACTGAGCTGCT	CCTGCAGGAATTGAACACACAACCTTAGCATTTCTAGCTAGTGCCAGTCTCTTAACAACTGAGCTGCT	CCTGCAGGAATTGAACACACAACCTTAGCATTTCTAGCTAGTGCCAGTCTCTTAACAACTGAGCTGCT
R00125	not polymorphic	CCTGCAGGACCAGGTCCACAGGAGCAGCAGTGCCCAGGTCCAGATAGCCCAGGACGTCACTGTAGTGG	CCTGCAGGACCAGGTCCACAGGAGCAGCAGTGCCCAGGTCCAGATAGCCCAGGACGTCACTGTAGTGG	CCTGCAGGACCAGGTCCACAGGAGCAGCAGTGCCCAGGTCCAGATAGCCCAGGACGTCACTGTAGTGG
R00126	Sw/WR	CCTGCAGGAAGGTAAACCTTCGACCCAGTCTGAGGTCCTGAGCGCTCTGGAGCAGGTTTTCATCAAGG	CCTGCAGGAAGGTAAACCTTCGACCCAGTCTAAGGTCCTGAGCGCTCTGGAGCAGGTTTTCATCAAGG	CCTGCAGGAAGGTAAACCTTCGACCCAGTCTAAGGTCCTGAGCGCTCTGGAGCAGGTTTTCATCAAGG
R00127	not polymorphic	CCTGCAGGTAACTCAACACACCACATGAACTAAACTTTGTCACCCCTGGCCTATTTGCCACGGATTAT	CCTGCAGGTAACTCAACACACCACATGAACTAAACTTTGTCACCCCTGGCCTATTTGCCACGGATTAT	CCTGCAGGTAACTCAACACACCACATGAACTAAACTTTGTCACCCCTGGCCTATTTGCCACGGATTAT
R00128	not polymorphic	CCTGCAGGTCCTATTTCTCCCATGAATCCTGACTGACTCTGGTGGATACAGAACAGAGGTGATGTACC	CCTGCAGGTCCTATTTCTCCCATGAATCCTGACTGACTCTGGTGGATACAGAACAGAGGTGATGTACC	CCTGCAGGTCCTATTTCTCCCATGAATCCTGACTGACTCTGGTGGATACAGAACAGAGGTGATGTACC
R00129	not polymorphic	CCTGCAGGAAGGGTACCACATGAGGGAGGATGATGTCTTCCCCGTAACACACAGCATTCAGATTGCCT	CCTGCAGGAAGGGTACCACATGAGGGAGGATGATGTCTTCCCCGTAACACACAGCATTCAGATTGCCT	CCTGCAGGAAGGGTACCACATGAGGGAGGATGATGTCTTCCCCGTAACACACAGCATTCAGATTGCCT
R00130	not polymorphic	CCTGCAGGTCCTATTTCTCCCATAAATCCTGGCTGACCCTGGTGGACACAGCACAGAGGTGGAGCATC	CCTGCAGGTCCTATTTCTCCCATAAATCCTGGCTGACCCTGGTGGACACAGCACAGAGGTGGAGCATC	CCTGCAGGTCCTATTTCTCCCATAAATCCTGGCTGACCCTGGTGGACACAGCACAGAGGTGGAGCATC
R00131	not polymorphic	CCTGCAGGTTGATGGTGCTTCCTGTGAACTGGGAGTTGTCCGAGCCATTGTCATCCTCTGTCAAAGCA	CCTGCAGGTTGATGGTGCTTCCTGTGAACTGGGAGTTGTCCGAGCCATTGTCATCCTCTGTCAAAGCA	CCTGCAGGTTGATGGTGCTTCCTGTGAACTGGGAGTTGTCCGAGCCATTGTCATCCTCTGTCAAAGCA
R00132	not polymorphic	CCTGCAGGAGGCCTTCTGGTAGGCCGTCATTGTAAATATGAATTTGTTCTTAACTGACTTGCCTCGTT	CCTGCAGGAGGCCTTCTGGTAGGCCGTCATTGTAAATATGAATTTGTTCTTAACTGACTTGCCTCGTT	CCTGCAGGAGGCCTTCTGGTAGGCCGTCATTGTAAATATGAATTTGTTCTTAACTGACTTGCCTCGTT
R00133	Sw/WR	CCTGCAGGAGAGACTGAGCGTATACATTTTTTAAATATTTTTTTGAAGTGTTTTTTATTTCAAACAGT	CCTGCAGGCGAGACTGAGCGTATACATTTTTTAAATATTTTTTTGAAGTGTTTTTTATTTCAAACAGT	CCTGCAGGCGAGACTGAGCGTATACATTTTTTAAATATTTTTTTGAAGTGTTTTTTATTTCAAACAGT
R00134	not polymorphic	CCTGCAGGGTGGAGGGGAAAAGGTAAGGGTCACAGGGTTACCGACAAGGACGTGCAGTGACATAAAGA	CCTGCAGGGTGGAGGGGAAAAGGTAAGGGTCACAGGGTTACCGACAAGGACGTGCAGTGACATAAAGA	CCTGCAGGGTGGAGGGGAAAAGGTAAGGGTCACAGGGTTACCGACAAGGACGTGCAGTGACATAAAGA
R00135	Sw/WR	CCTGCAGGATTTTCGTTTTTTTCTCTAAAAAGACTGTAAAATCACCAGGAATTTAGCTAAAAATGTGT	CCTGCAGGATTTTTGTTTTTTTCTCTAAAAAGACTGTAAAATCACCAGGAATTTAGCTAAAAATGTGT	CCTGCAGGATTTTTGTTTTTTTCTCTAAAAAGACTGTAAAATCACCAGGAATTTAGCTAAAAATGTGT
R00136	not polymorphic	CCTGCAGGCCACGGTGGACCAATGGAGGGGTCGTTTCCCTAGCCCCCTGCCCCTGGAGCTCTACACCT	CCTGCAGGCCACGGTGGACCAATGGAGGGGTCGTTTCCCTAGCCCCCTGCCCCTGGAGCTCTACACCT	CCTGCAGGCCACGGTGGACCAATGGAGGGGTCGTTTCCCTAGCCCCCTGCCCCTGGAGCTCTACACCT
R00137	not polymorphic	CCTGCAGGAGAGCGACAAGAGGTTGGAGGCTGAGATGCGCCACCTCTCCAGCTCCTTTTACTCTTTGT	CCTGCAGGAGAGCGACAAGAGGTTGGAGGCTGAGATGCGCCACCTCTCCAGCTCCTTTTACTCTTTGT	CCTGCAGGAGAGCGACAAGAGGTTGGAGGCTGAGATGCGCCACCTCTCCAGCTCCTTTTACTCTTTGT
R00138	not polymorphic	CCTGCAGGCGGTCACTGAATCCGAGGTGCTAAAGGAGCTCCTTACACTTGACCCCAAAAAACCATCTG	CCTGCAGGCGGTCACTGAATCCGAGGTGCTAAAGGAGCTCCTTACACTTGACCCCAAAAAACCATCTG	CCTGCAGGCGGTCACTGAATCCGAGGTGCTAAAGGAGCTCCTTACACTTGACCCCAAAAAACCATCTG
R00139	Cl/Sw	CCTGCAGGCTCTGGTTCTCTAAACGATTACCTGGTTTATGGTCAAGTGCTGCAAAAAAGGACCTAGGA	CCTGCAGGCTCTGGTTCTCTAAACGATTACCTGGTTTATGGTCAAGTGCTGCAAAAAAGGACCTAGGA	CCTGCAGGCTCTTGTTCTCTAAACGATTACCTGGTTTATGGTCAAGTGCTGCAAAAAAGGACCTAGGA
R00140	not polymorphic	CCTGCAGGGGGCGACAGAGATAAAGGAGTTTACTATTGTGTTTTGTTCTTTAGCTTGGCTTTGATGGT	CCTGCAGGGGGCGACAGAGATAAAGGAGTTTACTATTGTGTTTTGTTCTTTAGCTTGGCTTTGATGGT	CCTGCAGGGGGCGACAGAGATAAAGGAGTTTACTATTGTGTTTTGTTCTTTAGCTTGGCTTTGATGGT
R00141	not polymorphic	CCTGCAGGCTGTGTGGGGGCTATTTGACCAAGAAGGAGAGTGATGGAGTGCTGTATCAGATGATCTGG	CCTGCAGGCTGTGTGGGGGCTATTTGACCAAGAAGGAGAGTGATGGAGTGCTGTATCAGATGATCTGG	CCTGCAGGCTGTGTGGGGGCTATTTGACCAAGAAGGAGAGTGATGGAGTGCTGTATCAGATGATCTGG
R00142	not polymorphic	CCTGCAGGTAACCATCCTATTCTCCAGAAAGTGAAAGATAAATCCTTTAATCAACTTAAAATGATGTA	CCTGCAGGTAACCATCCTATTCTCCAGAAAGTGAAAGATAAATCCTTTAATCAACTTAAAATGATGTA	CCTGCAGGTAACCATCCTATTCTCCAGAAAGTGAAAGATAAATCCTTTAATCAACTTAAAATGATGTA
R00143	not polymorphic	CCTGCAGGAAGGGTACATGAGGGAGGAGGATGTCTTCCCTATAATGCACAGCGTTGAGATTGCCTGCA	CCTGCAGGAAGGGTACATGAGGGAGGAGGATGTCTTCCCTATAATGCACAGCGTTGAGATTGCCTGCA	CCTGCAGGAAGGGTACATGAGGGAGGAGGATGTCTTCCCTATAATGCACAGCGTTGAGATTGCCTGCA
R00144	not polymorphic	CCTGCAGGTGAAGAACCTGGATGTAGAGGTCCTGTGCTGGCATGGTTACAAGTGGTTTGCAGTTGTGA	CCTGCAGGTGAAGAACCTGGATGTAGAGGTCCTGTGCTGGCATGGTTACAAGTGGTTTGCAGTTGTGA	CCTGCAGGTGAAGAACCTGGATGTAGAGGTCCTGTGCTGGCATGGTTACAAGTGGTTTGCAGTTGTGA
R00145	not polymorphic	CCTGCAGGATCACACTAAGGGAAGGCTGGCATTAGTCTAGCACTACCCTGACTGGCACACTCTGCCAA	CCTGCAGGATCACACTAAGGGAAGGCTGGCATTAGTCTAGCACTACCCTGACTGGCACACTCTGCCAA	CCTGCAGGATCACACTAAGGGAAGGCTGGCATTAGTCTAGCACTACCCTGACTGGCACACTCTGCCAA
R00146	not polymorphic	CCTGCAGGGCCTTCAGATTTATTCAACAAAATACGATAGTCAGTTTAAAAAGTCAGAAACATCCAGCT	CCTGCAGGGCCTTCAGATTTATTCAACAAAATACGATAGTCAGTTTAAAAAGTCAGAAACATCCAGCT	CCTGCAGGGCCTTCAGATTTATTCAACAAAATACGATAGTCAGTTTAAAAAGTCAGAAACATCCAGCT
R00147	not polymorphic	CCTGCAGGACATTGAAGCAGAGAACCAGTGTCCTCATCCCATTAACACGCATTGGTTTTTGGCACGAA	CCTGCAGGACATTGAAGCAGAGAACCAGTGTCCTCATCCCATTAACACGCATTGGTTTTTGGCACGAA	CCTGCAGGACATTGAAGCAGAGAACCAGTGTCCTCATCCCATTAACACGCATTGGTTTTTGGCACGAA
R00148	not polymorphic	CCTGCAGGAATATCGATCGCTCTGCACCTTATTGTGACGTTGTATTGATAATGACTTATAGACCTGAG	CCTGCAGGAATATCGATCGCTCTGCACCTTATTGTGACGTTGTATTGATAATGACTTATAGACCTGAG	CCTGCAGGAATATCGATCGCTCTGCACCTTATTGTGACGTTGTATTGATAATGACTTATAGACCTGAG
R00149	not polymorphic	CCTGCAGGAGAGACAGAGAAGACGATTTGTTGAGGGGCCCTAGGGATTGAGTTTCCTTTGAAAACAGG	CCTGCAGGAGAGACAGAGAAGACGATTTGTTGAGGGGCCCTAGGGATTGAGTTTCCTTTGAAAACAGG	CCTGCAGGAGAGACAGAGAAGACGATTTGTTGAGGGGCCCTAGGGATTGAGTTTCCTTTGAAAACAGG
R00150	not polymorphic	CCTGCAGGCACAGCCACCCAACGTGGCAACATCCTTGTTTGATACAATATTCATCTAACTTGAAAACC	CCTGCAGGCACAGCCACCCAACGTGGCAACATCCTTGTTTGATACAATATTCATCTAACTTGAAAACC	CCTGCAGGCACAGCCACCCAACGTGGCAACATCCTTGTTTGATACAATATTCATCTAACTTGAAAACC
R00151	not polymorphic	CCTGCAGGCTACATAGGCCCCGATTATGAATATTGAGAATAAAGTCTTAACGTGATATCAAGACCGAA	CCTGCAGGCTACATAGGCCCCGATTATGAATATTGAGAATAAAGTCTTAACGTGATATCAAGACCGAA	CCTGCAGGCTACATAGGCCCCGATTATGAATATTGAGAATAAAGTCTTAACGTGATATCAAGACCGAA
R00152	not polymorphic	CCTGCAGGTTCATGCTCTACAACATCTGTAAAGTACAACCCTACCTCACACAGGAAGTGGCGGAGACC	CCTGCAGGTTCATGCTCTACAACATCTGTAAAGTACAACCCTACCTCACACAGGAAGTGGCGGAGACC	CCTGCAGGTTCATGCTCTACAACATCTGTAAAGTACAACCCTACCTCACACAGGAAGTGGCGGAGACC
R00153	not polymorphic	CCTGCAGGACCTGTTGGTGGTGTGGGATGCCCTGTTCGCTGACAGCATCACTCTAGACCTGGTGGACT	CCTGCAGGACCTGTTGGTGGTGTGGGATGCCCTGTTCGCTGACAGCATCACTCTAGACCTGGTGGACT	CCTGCAGGACCTGTTGGTGGTGTGGGATGCCCTGTTCGCTGACAGCATCACTCTAGACCTGGTGGACT
R00154	not polymorphic	CCTGCAGGTATTTACAACTGTCATAAAACTGTGGGGGTCCTGAGCTCTCTGGAGCAGGTTTCATCAAG	CCTGCAGGTATTTACAACTGTCATAAAACTGTGGGGGTCCTGAGCTCTCTGGAGCAGGTTTCATCAAG	CCTGCAGGTATTTACAACTGTCATAAAACTGTGGGGGTCCTGAGCTCTCTGGAGCAGGTTTCATCAAG
R00155	not polymorphic	CCTGCAGGTTCCTTCTCCACAATCAAACAACGATAAGAAATAAGATTTGAACAGAAACACAGTTATCG	CCTGCAGGTTCCTTCTCCACAATCAAACAACGATAAGAAATAAGATTTGAACAGAAACACAGTTATCG	CCTGCAGGTTCCTTCTCCACAATCAAACAACGATAAGAAATAAGATTTGAACAGAAACACAGTTATCG
R00156	not polymorphic	CCTGCAGGCCTCGGGGGAAATCACAGCCCCTTTTAGTACACTGAGGGCTCAATTGTGTTTGTGAAATG	CCTGCAGGCCTCGGGGGAAATCACAGCCCCTTTTAGTACACTGAGGGCTCAATTGTGTTTGTGAAATG	CCTGCAGGCCTCGGGGGAAATCACAGCCCCTTTTAGTACACTGAGGGCTCAATTGTGTTTGTGAAATG
R00157	not polymorphic	CCTGCAGGATTGTCTGAGGAGGGGGAGGGAGGTGCTGAGGATTATTTCTGTCTGTATTTCTGTCTTTT	CCTGCAGGATTGTCTGAGGAGGGGGAGGGAGGTGCTGAGGATTATTTCTGTCTGTATTTCTGTCTTTT	CCTGCAGGATTGTCTGAGGAGGGGGAGGGAGGTGCTGAGGATTATTTCTGTCTGTATTTCTGTCTTTT
R00158	Cl/WR	CCTGCAGGGAGGGACACAGTCACACTGTCAATCAATCAATCAATGGTAGATTCAGCTATATGAAGTTA	CCTGCAGGGAGGGACACAGTCACACTGTCAATCAATCAATCAATGGTAGATTCAGCAATATGAAGTTA	CCTGCAGGGAGGGACACAGTCACACTGTCAATCAATCAATCAATGGTAGATTCAGCTATATGAAGTTA
R00159	not polymorphic	CCTGCAGGCCAGGTCCTCTTATTGGTGTAATTAATTTCAAAGATAACTTGTCCTCCGCTCGGATTAGA	CCTGCAGGCCAGGTCCTCTTATTGGTGTAATTAATTTCAAAGATAACTTGTCCTCCGCTCGGATTAGA	CCTGCAGGCCAGGTCCTCTTATTGGTGTAATTAATTTCAAAGATAACTTGTCCTCCGCTCGGATTAGA
R00160	not polymorphic	CCTGCAGGACCGCTTCCACCTGAGAGACATCTCATCCTGCAATGTCATGGAGGGCTACTGGATCCTTC	CCTGCAGGACCGCTTCCACCTGAGAGACATCTCATCCTGCAATGTCATGGAGGGCTACTGGATCCTTC	CCTGCAGGACCGCTTCCACCTGAGAGACATCTCATCCTGCAATGTCATGGAGGGCTACTGGATCCTTC
R00161	not polymorphic	CCTGCAGGACTTCAGCAGAGACCACACTATAGGTTCACAGTAGAGACCCGCACCATGTCACGACACAC	CCTGCAGGACTTCAGCAGAGACCACACTATAGGTTCACAGTAGAGACCCGCACCATGTCACGACACAC	CCTGCAGGACTTCAGCAGAGACCACACTATAGGTTCACAGTAGAGACCCGCACCATGTCACGACACAC
R00162	not polymorphic	CCTGCAGGCTCATCCTGACATGACCCTCCAGCAAATGCTCGTTCTGTGCTTGATTTCCTGCAAGACAG	CCTGCAGGCTCATCCTGACATGACCCTCCAGCAAATGCTCGTTCTGTGCTTGATTTCCTGCAAGACAG	CCTGCAGGCTCATCCTGACATGACCCTCCAGCAAATGCTCGTTCTGTGCTTGATTTCCTGCAAGACAG
R00163	Cl/Sw	CCTGCAGGAGTAATATTTCAACCGAGGACAGAGGAGAAGGGTCATGGCTTTGAGGCCGAAGACAGGAG	CCTGCAGGAGTAATATTTCAACCGAGGACAGAGGAGAAGGGTCATGGCTTTGAGGCCGAAGACAGGAG	CCTGCAGGAGTAATATTTCAACCAAGGACAGAGGAGAAGGGTCATGGCTTTGAGGCCGAAGACAGGAG
R00164	not polymorphic	CCTGCAGGTTATGGAAAATCTGCCATTTTAGTATTTCTCCAGTAGGTTTCCTCAAGGAGAAAGCCTCC	CCTGCAGGTTATGGAAAATCTGCCATTTTAGTATTTCTCCAGTAGGTTTCCTCAAGGAGAAAGCCTCC	CCTGCAGGTTATGGAAAATCTGCCATTTTAGTATTTCTCCAGTAGGTTTCCTCAAGGAGAAAGCCTCC
R00165	not polymorphic	CCTGCAGGAACCCGGCCCACCACAAGGAGTCGCTAGAGAGCGTTGAAAGCCCCACCGGTCAAACCCTC	CCTGCAGGAACCCGGCCCACCACAAGGAGTCGCTAGAGAGCGTTGAAAGCCCCACCGGTCAAACCCTC	CCTGCAGGAACCCGGCCCACCACAAGGAGTCGCTAGAGAGCGTTGAAAGCCCCACCGGTCAAACCCTC
R00166	not polymorphic	CCTGCAGGAGCGGGTTTTTTCTTTGTTGGAAAGAGGGATGGAGGTTTACGTCACTGTATTGCTTACTA	CCTGCAGGAGCGGGTTTTTTCTTTGTTGGAAAGAGGGATGGAGGTTTACGTCACTGTATTGCTTACTA	CCTGCAGGAGCGGGTTTTTTCTTTGTTGGAAAGAGGGATGGAGGTTTACGTCACTGTATTGCTTACTA
R00167	not polymorphic	CCTGCAGGAATGCAACGTTGACTGGCCTGATGAACACAGGATGGCCGGGCAGTGATAGTTGTTCCTTT	CCTGCAGGAATGCAACGTTGACTGGCCTGATGAACACAGGATGGCCGGGCAGTGATAGTTGTTCCTTT	CCTGCAGGAATGCAACGTTGACTGGCCTGATGAACACAGGATGGCCGGGCAGTGATAGTTGTTCCTTT
R00168	not polymorphic	CCTGCAGGAATGTGAAATTGACTGGCCCGATGAACTTGGGATGGCTGGGCAGTGATAGTTGTTCCTTT	CCTGCAGGAATGTGAAATTGACTGGCCCGATGAACTTGGGATGGCTGGGCAGTGATAGTTGTTCCTTT	CCTGCAGGAATGTGAAATTGACTGGCCCGATGAACTTGGGATGGCTGGGCAGTGATAGTTGTTCCTTT
R00169	not polymorphic	CCTGCAGGACTTGCTTTTTGGAGTGTGGTGTCAAAAAAGCAGAGCTTCATTTTATTACGGACAGACCT	CCTGCAGGACTTGCTTTTTGGAGTGTGGTGTCAAAAAAGCAGAGCTTCATTTTATTACGGACAGACCT	CCTGCAGGACTTGCTTTTTGGAGTGTGGTGTCAAAAAAGCAGAGCTTCATTTTATTACGGACAGACCT
R00170	not polymorphic	CCTGCAGGTCCTAGGTAACATGGTGTGTGTTCTGGACGGTTCCTACATCCAGAACTCTGACCAGCTCA	CCTGCAGGTCCTAGGTAACATGGTGTGTGTTCTGGACGGTTCCTACATCCAGAACTCTGACCAGCTCA	CCTGCAGGTCCTAGGTAACATGGTGTGTGTTCTGGACGGTTCCTACATCCAGAACTCTGACCAGCTCA
R00171	not polymorphic	CCTGCAGGAGTCCGCTTGGTGCCACCAGTCACTGTCATTTGAACGTCTATTTTGATTGGCTGTGTTTG	CCTGCAGGAGTCCGCTTGGTGCCACCAGTCACTGTCATTTGAACGTCTATTTTGATTGGCTGTGTTTG	CCTGCAGGAGTCCGCTTGGTGCCACCAGTCACTGTCATTTGAACGTCTATTTTGATTGGCTGTGTTTG
R00172	not polymorphic	CCTGCAGGTGAGAACACCACTTCCTGTGTCCCTGTCTATACATCCTGCCATCCTTTACATTAGTGGTC	CCTGCAGGTGAGAACACCACTTCCTGTGTCCCTGTCTATACATCCTGCCATCCTTTACATTAGTGGTC	CCTGCAGGTGAGAACACCACTTCCTGTGTCCCTGTCTATACATCCTGCCATCCTTTACATTAGTGGTC
R00173	Cl/Sw	CCTGCAGGCTGACCTCGGTCGTCAGTTGAACGGTGTTTCCTCTGACATATTGGTGCGGCTGGGTTAAG	CCTGCAGGCTGACCTCGGTCGTCAGTTGAACGGTGTTTCCTCTGACATATTGGTGCGGCTGGGTTAAG	CCTGCAGGCTGACCTCGGTCATCAGTTGAACGGTGTTTCCTCTGACATATTGGTGCGGCTGGGTTAAG
R00174	Cl/WR	CCTGCAGGTCTACTGTACCTGCGTTCAACAGCAGAGGCTCTCTCTCATCCAACCGTCTGTCTGTCTGT	CCTGCAGGTATACTGTACCTGCGTTCAACAGCAGAGGCTCTCTCTCATCCAACCGTCTGTCTGTCTGT	CCTGCAGGTCTACTGTACCTGCGTTCAACAGCAGAGGCTCTCTCTCATCCAACCGTCTGTCTGTCTGT
R00175	not polymorphic	CCTGCAGGATTGTCTGAGGGGGGGTTACGTGGGTGTATTTATTTTTGTAATAAAGACCTAAAAATGTT	CCTGCAGGATTGTCTGAGGGGGGGTTACGTGGGTGTATTTATTTTTGTAATAAAGACCTAAAAATGTT	CCTGCAGGATTGTCTGAGGGGGGGTTACGTGGGTGTATTTATTTTTGTAATAAAGACCTAAAAATGTT
R00176	not polymorphic	CCTGCAGGCCGTCATTGTAAATAAGAATTTGTTCTTAACTGACTTGCCTATTTAAATAAAGGTTTTAA	CCTGCAGGCCGTCATTGTAAATAAGAATTTGTTCTTAACTGACTTGCCTATTTAAATAAAGGTTTTAA	CCTGCAGGCCGTCATTGTAAATAAGAATTTGTTCTTAACTGACTTGCCTATTTAAATAAAGGTTTTAA
R00177	not polymorphic	CCTGCAGGTGTACTCTGCTGGAGAGCGGAGGGGAAGAGAAGTTAATCATGGGAAGCATTGGAGCTGGA	CCTGCAGGTGTACTCTGCTGGAGAGCGGAGGGGAAGAGAAGTTAATCATGGGAAGCATTGGAGCTGGA	CCTGCAGGTGTACTCTGCTGGAGAGCGGAGGGGAAGAGAAGTTAATCATGGGAAGCATTGGAGCTGGA
R00178	not polymorphic	CCTGCAGGATGTGAAAACAGGACTCCCAAACTGTGAGTGTGAACAAGGTGTTAGTGCTGTTATAATAG	CCTGCAGGATGTGAAAACAGGACTCCCAAACTGTGAGTGTGAACAAGGTGTTAGTGCTGTTATAATAG	CCTGCAGGATGTGAAAACAGGACTCCCAAACTGTGAGTGTGAACAAGGTGTTAGTGCTGTTATAATAG
R00179	not polymorphic	CCTGCAGGATCCTTCTGGAATTTTTAAGGTAAAACATTTACCTTAAGGTTCTTAGCGCCCCAAAACAT	CCTGCAGGATCCTTCTGGAATTTTTAAGGTAAAACATTTACCTTAAGGTTCTTAGCGCCCCAAAACAT	CCTGCAGGATCCTTCTGGAATTTTTAAGGTAAAACATTTACCTTAAGGTTCTTAGCGCCCCAAAACAT
R00180	not polymorphic	CCTGCAGGCGCGACACAAAACGCAGGAATAAAAATATAATTAATGCCAAATAAGTTCTGTTATACTCA	CCTGCAGGCGCGACACAAAACGCAGGAATAAAAATATAATTAATGCCAAATAAGTTCTGTTATACTCA	CCTGCAGGCGCGACACAAAACGCAGGAATAAAAATATAATTAATGCCAAATAAGTTCTGTTATACTCA
R00181	not polymorphic	CCTGCAGGTGGTCAGATTTCTGTCAGTTCCCTCTCACTCTAGGAGTTAGACTTCCTAATAATAAACAG	CCTGCAGGTGGTCAGATTTCTGTCAGTTCCCTCTCACTCTAGGAGTTAGACTTCCTAATAATAAACAG	CCTGCAGGTGGTCAGATTTCTGTCAGTTCCCTCTCACTCTAGGAGTTAGACTTCCTAATAATAAACAG
R00182	not polymorphic	CCTGCAGGTGCGTCCAACCCACAAGCTCTTTCCCAAGAGTAGTACTCTCTCCCTCACACAGTCAGTCG	CCTGCAGGTGCGTCCAACCCACAAGCTCTTTCCCAAGAGTAGTACTCTCTCCCTCACACAGTCAGTCG	CCTGCAGGTGCGTCCAACCCACAAGCTCTTTCCCAAGAGTAGTACTCTCTCCCTCACACAGTCAGTCG
R00183	not polymorphic	CCTGCAGGTGACTGTTATCAGCATCTCACAACTCTAAGCTCCACACTCCACTCCCCATCCCCCATGAC	CCTGCAGGTGACTGTTATCAGCATCTCACAACTCTAAGCTCCACACTCCACTCCCCATCCCCCATGAC	CCTGCAGGTGACTGTTATCAGCATCTCACAACTCTAAGCTCCACACTCCACTCCCCATCCCCCATGAC
R00184	not polymorphic	CCTGCAGGGTGTATTCTACCAACCTGGGGGGGCTACTGAACAAGCCCTTCTCCCTCATTCTCCTGTCA	CCTGCAGGGTGTATTCTACCAACCTGGGGGGGCTACTGAACAAGCCCTTCTCCCTCATTCTCCTGTCA	CCTGCAGGGTGTATTCTACCAACCTGGGGGGGCTACTGAACAAGCCCTTCTCCCTCATTCTCCTGTCA
R00185	Cl/WR	CCTGCAGGTGTGATGTTCTCATGTACCGATCCTGTGCAGGTGTTGTTACACATGGTCTGCCACTGAGA	CCTGCAGGTGTGATGTTCTCATGTACCGATCCTGTGCAGGTGTTGTTAGACATGGTCTGCCACTGAGA	CCTGCAGGTGTGATGTTCTCATGTACCGATCCTGTGCAGGTGTTGTTACACATGGTCTGCCACTGAGA
R00186	not polymorphic	CCTGCAGGTATCTATGGGTATCTTGGCCCTCTCATCATACGGTTTATAAAAGGGGGTTCCAGCATTCA	CCTGCAGGTATCTATGGGTATCTTGGCCCTCTCATCATACGGTTTATAAAAGGGGGTTCCAGCATTCA	CCTGCAGGTATCTATGGGTATCTTGGCCCTCTCATCATACGGTTTATAAAAGGGGGTTCCAGCATTCA
R00187	not polymorphic	CCTGCAGGTTTTCTTCAGGGGGGATCTGCTGAGAGAGAAGCCCCTCCTACCAGGGGAGGAGATTACCA	CCTGCAGGTTTTCTTCAGGGGGGATCTGCTGAGAGAGAAGCCCCTCCTACCAGGGGAGGAGATTACCA	CCTGCAGGTTTTCTTCAGGGGGGATCTGCTGAGAGAGAAGCCCCTCCTACCAGGGGAGGAGATTACCA
R00188	not polymorphic	CCTGCAGGGTTGAAATATGGTTAGCGTCCCACATATCCCAGAGAGGTTAAAAATAAATGTAATCAATT	CCTGCAGGGTTGAAATATGGTTAGCGTCCCACATATCCCAGAGAGGTTAAAAATAAATGTAATCAATT	CCTGCAGGGTTGAAATATGGTTAGCGTCCCACATATCCCAGAGAGGTTAAAAATAAATGTAATCAATT
R00189	not polymorphic	CCTGCAGGGAAGAGAGGTTAAAAGGTGAAGGTCAGTTTGACACCAGGTTGAAAACCCAGTGATGGCTT	CCTGCAGGGAAGAGAGGTTAAAAGGTGAAGGTCAGTTTGACACCAGGTTGAAAACCCAGTGATGGCTT	CCTGCAGGGAAGAGAGGTTAAAAGGTGAAGGTCAGTTTGACACCAGGTTGAAAACCCAGTGATGGCTT
R00190	not polymorphic	CCTGCAGGAGAGGAGAAGAACAATAGAAGACAACGTCAGAACAGAAGCATTGGGCAAGTCCAATAACC	CCTGCAGGAGAGGAGAAGAACAATAGAAGACAACGTCAGAACAGAAGCATTGGGCAAGTCCAATAACC	CCTGCAGGAGAGGAGAAGAACAATAGAAGACAACGTCAGAACAGAAGCATTGGGCAAGTCCAATAACC
R00191	not polymorphic	CCTGCAGGAATCCTCCCATACCAGTGAGAAAGTTCACCGCCCCAGAACCATCAGACGATTCACTCCAT	CCTGCAGGAATCCTCCCATACCAGTGAGAAAGTTCACCGCCCCAGAACCATCAGACGATTCACTCCAT	CCTGCAGGAATCCTCCCATACCAGTGAGAAAGTTCACCGCCCCAGAACCATCAGACGATTCACTCCAT
R00192	not polymorphic	CCTGCAGGTCCTGGCCAACTGTAAACAGAACAGAGACTTTGACAAGCTGCTGAAGCAGTATGAGACTA	CCTGCAGGTCCTGGCCAACTGTAAACAGAACAGAGACTTTGACAAGCTGCTGAAGCAGTATGAGACTA	CCTGCAGGTCCTGGCCAACTGTAAACAGAACAGAGACTTTGACAAGCTGCTGAAGCAGTATGAGACTA
R00193	not polymorphic	CCTGCAGGTCTCCCACTCTCCCTCAATGCTAATTAACCTTTATTGACTGCCTGCCGGGTATAAAATTC	CCTGCAGGTCTCCCACTCTCCCTCAATGCTAATTAACCTTTATTGACTGCCTGCCGGGTATAAAATTC	CCTGCAGGTCTCCCACTCTCCCTCAATGCTAATTAACCTTTATTGACTGCCTGCCGGGTATAAAATTC
R00194	not polymorphic	CCTGCAGGCTGGGGAGGACAACCCTGTAGTACACCTGTCTGTGGTGAGTCTGAACGGACCCCTTCACA	CCTGCAGGCTGGGGAGGACAACCCTGTAGTACACCTGTCTGTGGTGAGTCTGAACGGACCCCTTCACA	CCTGCAGGCTGGGGAGGACAACCCTGTAGTACACCTGTCTGTGGTGAGTCTGAACGGACCCCTTCACA
R00195	not polymorphic	CCTGCAGGATGTCCATGTGGTTGTAGAACTCAGACATTGGTAGAGAATAGGAGGAGGAGGAGGTGTGG	CCTGCAGGATGTCCATGTGGTTGTAGAACTCAGACATTGGTAGAGAATAGGAGGAGGAGGAGGTGTGG	CCTGCAGGATGTCCATGTGGTTGTAGAACTCAGACATTGGTAGAGAATAGGAGGAGGAGGAGGTGTGG
R00196	not polymorphic	CCTGCAGGGAACATGTTCAGTCAGACCACCTCGCCATCTGGAATAGTACAGTATCACTGCTCGAAACC	CCTGCAGGGAACATGTTCAGTCAGACCACCTCGCCATCTGGAATAGTACAGTATCACTGCTCGAAACC	CCTGCAGGGAACATGTTCAGTCAGACCACCTCGCCATCTGGAATAGTACAGTATCACTGCTCGAAACC
R00197	Cl/Sw	CCTGCAGGATCTTCTGAGACCAGTCACCCGGAAAGCTGATGAAACTGATGACAATTTCTGTCTGTAAT	CCTGCAGGATCTTCTGAGACCAGTCACCCGGAAAGCTGATGAAACTGATGACAATTTCTGTCTGTAAT	CCTGCAGGATCTTCTGAGACCAGTCACCCGGAAAGCTCATGAAACTGATGACAATTTCTGTCTGTAAT
R00198	not polymorphic	CCTGCAGGACAAATTCCAGCACAAAATCATGCAGGATTTATATATTCCTAGGACCGTATCGGTCTAGT	CCTGCAGGACAAATTCCAGCACAAAATCATGCAGGATTTATATATTCCTAGGACCGTATCGGTCTAGT	CCTGCAGGACAAATTCCAGCACAAAATCATGCAGGATTTATATATTCCTAGGACCGTATCGGTCTAGT
R00199	not polymorphic	CCTGCAGGCAGTCACTGAGTCCAAGGTGCTAAAGGGCCTCCTGAAACTTAACCCCCAAAAAACATCTG	CCTGCAGGCAGTCACTGAGTCCAAGGTGCTAAAGGGCCTCCTGAAACTTAACCCCCAAAAAACATCTG	CCTGCAGGCAGTCACTGAGTCCAAGGTGCTAAAGGGCCTCCTGAAACTTAACCCCCAAAAAACATCTG
R00200	not polymorphic	CCTGCAGGGGGGTGGAGACAATCACAAAGACAGGTGAAACAGATCTGGGTGTGACAGTTTATTCATGA	CCTGCAGGGGGGTGGAGACAATCACAAAGACAGGTGAAACAGATCTGGGTGTGACAGTTTATTCATGA	CCTGCAGGGGGGTGGAGACAATCACAAAGACAGGTGAAACAGATCTGGGTGTGACAGTTTATTCATGA
R00201	not polymorphic	CCTGCAGGCTCTAGTTTTATCTTATCTTGATTATTGTCCAGTCATGTGGTCGAGATCTGCAAAGAAAT	CCTGCAGGCTCTAGTTTTATCTTATCTTGATTATTGTCCAGTCATGTGGTCGAGATCTGCAAAGAAAT	CCTGCAGGCTCTAGTTTTATCTTATCTTGATTATTGTCCAGTCATGTGGTCGAGATCTGCAAAGAAAT
R00202	not polymorphic	CCTGCAGGCTCATCTTAACATGACCCTCCAGCATGACAATGGGGAAGGCTGCCTTGGTGGAAGAGTGG	CCTGCAGGCTCATCTTAACATGACCCTCCAGCATGACAATGGGGAAGGCTGCCTTGGTGGAAGAGTGG	CCTGCAGGCTCATCTTAACATGACCCTCCAGCATGACAATGGGGAAGGCTGCCTTGGTGGAAGAGTGG
R00203	not polymorphic	CCTGCAGGCTGCTAAAGCTTCCTCCCCTGGTAGAATTGAACTAGCCTACCATACAGGTATGATACCCT	CCTGCAGGCTGCTAAAGCTTCCTCCCCTGGTAGAATTGAACTAGCCTACCATACAGGTATGATACCCT	CCTGCAGGCTGCTAAAGCTTCCTCCCCTGGTAGAATTGAACTAGCCTACCATACAGGTATGATACCCT
R00204	not polymorphic	CCTGCAGGAGGTGATGACTGCCAACAGCTTCAGGAGGCCCTCCTCTGATCTGATGTATTTCTTCAGGT	CCTGCAGGAGGTGATGACTGCCAACAGCTTCAGGAGGCCCTCCTCTGATCTGATGTATTTCTTCAGGT	CCTGCAGGAGGTGATGACTGCCAACAGCTTCAGGAGGCCCTCCTCTGATCTGATGTATTTCTTCAGGT
R00205	not polymorphic	CCTGCAGGAGGTGGGCGGGGAGCTGGTCATCCCCTGTGAAGCTGATGGAAACCCCTCTCCCAATATCA	CCTGCAGGAGGTGGGCGGGGAGCTGGTCATCCCCTGTGAAGCTGATGGAAACCCCTCTCCCAATATCA	CCTGCAGGAGGTGGGCGGGGAGCTGGTCATCCCCTGTGAAGCTGATGGAAACCCCTCTCCCAATATCA
R00206	not polymorphic	CCTGCAGGGTAGTAAAGTCAAGAGTTGTGATTTTGGTTCACTGTTGATCTAGCTAGCTAGCTAACGTT	CCTGCAGGGTAGTAAAGTCAAGAGTTGTGATTTTGGTTCACTGTTGATCTAGCTAGCTAGCTAACGTT	CCTGCAGGGTAGTAAAGTCAAGAGTTGTGATTTTGGTTCACTGTTGATCTAGCTAGCTAGCTAACGTT
R00207	not polymorphic	CCTGCAGGACACCTTTCATAATATCCAGGAAACCTGATTTAACGCCATCCGTAGATGTATATTGAGTT	CCTGCAGGACACCTTTCATAATATCCAGGAAACCTGATTTAACGCCATCCGTAGATGTATATTGAGTT	CCTGCAGGACACCTTTCATAATATCCAGGAAACCTGATTTAACGCCATCCGTAGATGTATATTGAGTT
R00208	not polymorphic	CCTGCAGGCTCCATGGGGCAGTGTCCTACAAGCAGGCAAAAGTGATGGTCTTGGCCCTCTGGATTTGG	CCTGCAGGCTCCATGGGGCAGTGTCCTACAAGCAGGCAAAAGTGATGGTCTTGGCCCTCTGGATTTGG	CCTGCAGGCTCCATGGGGCAGTGTCCTACAAGCAGGCAAAAGTGATGGTCTTGGCCCTCTGGATTTGG
R00209	not polymorphic	CCTGCAGGCCATGTGAATGGGGAGAGGTTAGGGCCAGGGCAGGTGAAACATGAGACTCAGCAACACTG	CCTGCAGGCCATGTGAATGGGGAGAGGTTAGGGCCAGGGCAGGTGAAACATGAGACTCAGCAACACTG	CCTGCAGGCCATGTGAATGGGGAGAGGTTAGGGCCAGGGCAGGTGAAACATGAGACTCAGCAACACTG
R00210	not polymorphic	CCTGCAGGAGATATATTGCCAGTGCTTAGTTTCTTCCCATCCTACTGAAACCCGAGAGGAGAGAGAGT	CCTGCAGGAGATATATTGCCAGTGCTTAGTTTCTTCCCATCCTACTGAAACCCGAGAGGAGAGAGAGT	CCTGCAGGAGATATATTGCCAGTGCTTAGTTTCTTCCCATCCTACTGAAACCCGAGAGGAGAGAGAGT
R00211	not polymorphic	CCTGCAGGAACATCAGCACAGGTGGCGGAACTGGTGGCTTTGACAGAAGCATGAAAACAGGAAAAACA	CCTGCAGGAACATCAGCACAGGTGGCGGAACTGGTGGCTTTGACAGAAGCATGAAAACAGGAAAAACA	CCTGCAGGAACATCAGCACAGGTGGCGGAACTGGTGGCTTTGACAGAAGCATGAAAACAGGAAAAACA
R00212	not polymorphic	CCTGCAGGTCGGAGAGGTGGTCACCACCATTCCAAGTAATTCACTTTTTATTTTTTCTTCCTACTTCG	CCTGCAGGTCGGAGAGGTGGTCACCACCATTCCAAGTAATTCACTTTTTATTTTTTCTTCCTACTTCG	CCTGCAGGTCGGAGAGGTGGTCACCACCATTCCAAGTAATTCACTTTTTATTTTTTCTTCCTACTTCG
R00213	not polymorphic	CCTGCAGGACTTGCTTTGTGGAGTGTGGTGTCAAAAAAGCAGACCATCTTCACAACCACTGAATCAAT	CCTGCAGGACTTGCTTTGTGGAGTGTGGTGTCAAAAAAGCAGACCATCTTCACAACCACTGAATCAAT	CCTGCAGGACTTGCTTTGTGGAGTGTGGTGTCAAAAAAGCAGACCATCTTCACAACCACTGAATCAAT
R00214	not polymorphic	CCTGCAGGAGCGAGTCACTGCTTTCATGTTTGCGGAAAACGACAGGGTGTTGACCAGGGTCACGCCAA	CCTGCAGGAGCGAGTCACTGCTTTCATGTTTGCGGAAAACGACAGGGTGTTGACCAGGGTCACGCCAA	CCTGCAGGAGCGAGTCACTGCTTTCATGTTTGCGGAAAACGACAGGGTGTTGACCAGGGTCACGCCAA
R00215	not polymorphic	CCTGCAGGAACTGGTAGTGGTTCAGGAAGTGTAGGCCGGTCCAGCAGTGCACCAGCCGTGCCAGGCGG	CCTGCAGGAACTGGTAGTGGTTCAGGAAGTGTAGGCCGGTCCAGCAGTGCACCAGCCGTGCCAGGCGG	CCTGCAGGAACTGGTAGTGGTTCAGGAAGTGTAGGCCGGTCCAGCAGTGCACCAGCCGTGCCAGGCGG
R00216	not polymorphic	CCTGCAGGCACTTTGCTCACCACTTCCCTTCACGTTAGGTGTGTGTTTTGTGCCACATCGAGAAGTTC	CCTGCAGGCACTTTGCTCACCACTTCCCTTCACGTTAGGTGTGTGTTTTGTGCCACATCGAGAAGTTC	CCTGCAGGCACTTTGCTCACCACTTCCCTTCACGTTAGGTGTGTGTTTTGTGCCACATCGAGAAGTTC
R00217	Cl/WR	CCTGCAGGGTATGTGCTTTTCACCACTCAGCATTTTGGTGACCCGCAAACATGGACTGGAAGAGGAGG	CCTGCAGGGTATGTGCTTTTCTCCACTCAGCATTTTGGTGACCCGCAAACATGGACTGGAAGAGGAGG	CCTGCAGGGTATGTGCTTTTCACCACTCAGCATTTTGGTGACCCGCAAACATGGACTGGAAGAGGAGG
R00218	not polymorphic	CCTGCAGGGGACCCACCGACCCTGAAGAAATTTGAAGAAATTTCTGGAGTGGTTGAAAAATGTGTTTT	CCTGCAGGGGACCCACCGACCCTGAAGAAATTTGAAGAAATTTCTGGAGTGGTTGAAAAATGTGTTTT	CCTGCAGGGGACCCACCGACCCTGAAGAAATTTGAAGAAATTTCTGGAGTGGTTGAAAAATGTGTTTT
R00219	Sw/WR	CCTGCAGGGTTCCAGTGAAGTGTTACCCAACTGTTTCCTCGGATAATAGTCTCAATAACTCCGCGTTC	CCTGCAGGGTTCCAGTGAAGTGTTACCCAACTGTTTCCTCGGGTAATAGTCTCAATAACTCCGCGTTC	CCTGCAGGGTTCCAGTGAAGTGTTACCCAACTGTTTCCTCGGGTAATAGTCTCAATAACTCCGCGTTC
R00220	Cl/WR	CCTGCAGGTTCATGCTCTACAACATATGTTAGAGAATTACCTCACACAGGAAGTGGAGCAGATCCTAA	CCTGCAGGTTCATGCTCTACAACATCTGTTAGAGAATTACCTCACACAGGAAGTGGAGCAGATCCTAA	CCTGCAGGTTCATGCTCTACAACATATGTTAGAGAATTACCTCACACAGGAAGTGGAGCAGATCCTAA
R00221	not polymorphic	CCTGCAGGGCCTGATGATAATGAGAGGAAATATGGGCAGCATTACTGCCAGATGACACTGAGGAGGTG	CCTGCAGGGCCTGATGATAATGAGAGGAAATATGGGCAGCATTACTGCCAGATGACACTGAGGAGGTG	CCTGCAGGGCCTGATGATAATGAGAGGAAATATGGGCAGCATTACTGCCAGATGACACTGAGGAGGTG
R00222	not polymorphic	CCTGCAGGCTATCATTGAGTCCGAGGTGCTAAAGGAGCTCCTTAAACATTGCATGGAAGGTAGCCACG	CCTGCAGGCTATCATTGAGTCCGAGGTGCTAAAGGAGCTCCTTAAACATTGCATGGAAGGTAGCCACG	CCTGCAGGCTATCATTGAGTCCGAGGTGCTAAAGGAGCTCCTTAAACATTGCATGGAAGGTAGCCACG
R00223	not polymorphic	CCTGCAGGACTACACAAGGTACTAGTGACACCAGCTGGTAGTTGGGTGGCCTTTATAACTGCCTTTGA	CCTGCAGGACTACACAAGGTACTAGTGACACCAGCTGGTAGTTGGGTGGCCTTTATAACTGCCTTTGA	CCTGCAGGACTACACAAGGTACTAGTGACACCAGCTGGTAGTTGGGTGGCCTTTATAACTGCCTTTGA
R00224	Cl/Sw	CCTGCAGGTGGCCAACTATAAATAAACACTGGGCTCTCGGTTATGTGAGACGCTCAGCCTCAGCTCCA	CCTGCAGGTGGCCAACTATAAATAAACACTGGGCTCTCGGTTATGTGAGACGCTCAGCCTCAGCTCCA	CCTGCAGGTGGCCAACTATAAATAAACACTGGGCTCTTGGTTATGTGAGACGCTCAGCCTCAGCTCCA
R00225	Sw/WR	CCTGCAGGCCTGACACAAAACGCAAAAATAAAGATCTATTTCATGCCTTACCTTTGACGAGCTTCTTC	CCTGCAGGCCCGACACAAAACGCAAAAATAAAGATCTATTTCATGCCTTACCTTTGACGAGCTTCTTC	CCTGCAGGCCCGACACAAAACGCAAAAATAAAGATCTATTTCATGCCTTACCTTTGACGAGCTTCTTC
R00226	not polymorphic	CCTGCAGGCTACTGCCAGGGCCTGTTGCTCTCCTAAGACGTTTCATAACCTTAATGTATCACTAAGTT	CCTGCAGGCTACTGCCAGGGCCTGTTGCTCTCCTAAGACGTTTCATAACCTTAATGTATCACTAAGTT	CCTGCAGGCTACTGCCAGGGCCTGTTGCTCTCCTAAGACGTTTCATAACCTTAATGTATCACTAAGTT
R00227	Cl/WR	CCTGCAGGGGAGCTGTTTCAGAGATACTGGTACATTGACCTCTTGTGCTTCCCATTCTGCATACTTGG	CCTGCAGGGGAGCTGTTTCAGAGATACTGGTACGTTGACCTCTTGTGCTTCCCATTCTGCATACTTGG	CCTGCAGGGGAGCTGTTTCAGAGATACTGGTACATTGACCTCTTGTGCTTCCCATTCTGCATACTTGG
R00228	not polymorphic	CCTGCAGGAAGGCTATGAGAACAGTCGCTGCTACAACGAGATGGCCCTCATCAAGATGGTGCAGTCCA	CCTGCAGGAAGGCTATGAGAACAGTCGCTGCTACAACGAGATGGCCCTCATCAAGATGGTGCAGTCCA	CCTGCAGGAAGGCTATGAGAACAGTCGCTGCTACAACGAGATGGCCCTCATCAAGATGGTGCAGTCCA
R00229	not polymorphic	CCTGCAGGTGGCCTCGTGGCTCATCCTCTCCAGCGGTGTGACAGGACTGTACAGGTCACAGTGGGGAC	CCTGCAGGTGGCCTCGTGGCTCATCCTCTCCAGCGGTGTGACAGGACTGTACAGGTCACAGTGGGGAC	CCTGCAGGTGGCCTCGTGGCTCATCCTCTCCAGCGGTGTGACAGGACTGTACAGGTCACAGTGGGGAC
R00230	not polymorphic	CCTGCAGGCTTCTGGACATGTCCCACTATCTGATCCAGGAGGCCCGTAATAGTAGGTCTGTGTTTGGG	CCTGCAGGCTTCTGGACATGTCCCACTATCTGATCCAGGAGGCCCGTAATAGTAGGTCTGTGTTTGGG	CCTGCAGGCTTCTGGACATGTCCCACTATCTGATCCAGGAGGCCCGTAATAGTAGGTCTGTGTTTGGG
R00231	not polymorphic	CCTGCAGGGACACCACCCTCATTTTCAACCAGTTGGTGTTCGACCCAGATCCTGCCACTCCGCCTGCC	CCTGCAGGGACACCACCCTCATTTTCAACCAGTTGGTGTTCGACCCAGATCCTGCCACTCCGCCTGCC	CCTGCAGGGACACCACCCTCATTTTCAACCAGTTGGTGTTCGACCCAGATCCTGCCACTCCGCCTGCC
R00232	Cl/Sw	CCTGCAGGTAGCCGGTTGGCAGGTCATTTAGTAGACCAAATGGTACGGCTCTTGGTAGGCCTCCTGGT	CCTGCAGGTAGCCGGTTGGCAGGTCATTTAGTAGACCAAATGGTACGGCTCTTGGTAGGCCTCCTGGT	CCTGCAGGTAGCCGGTTGGCAGGTCATTTAGTAGACCAAATGGTACAGCTCTTGGTAGGCCTCCTGGT
R00233	not polymorphic	CCTGCAGGAAATCATGCAGAGAACAAGCAGTACAGCTGATGGTATTGTCATGCTGGAGGGTCATGTCA	CCTGCAGGAAATCATGCAGAGAACAAGCAGTACAGCTGATGGTATTGTCATGCTGGAGGGTCATGTCA	CCTGCAGGAAATCATGCAGAGAACAAGCAGTACAGCTGATGGTATTGTCATGCTGGAGGGTCATGTCA
R00234	Cl/Sw	CCTGCAGGGGAGCTTAACACATGAGTTGTGGTAAGGTTGGAGATACTGTATTTCAGGAAGTGACTCAT	CCTGCAGGGGAGCTTAACACATGAGTTGTGGTAAGGTTGGAGATACTGTATTTCAGGAAGTGACTCAT	CCTGCAGGGGAGCTTAACACATGAGTTGTGGTAAGGTTGGATATACTGTATTTCAGGAAGTGACTCAT
R00235	not polymorphic	CCTGCAGGTGTGTTTGCATTCGGCCTTTTTGCCACAGACATCTTTGTGAACGCTGGCCAGGTAGTGAC	CCTGCAGGTGTGTTTGCATTCGGCCTTTTTGCCACAGACATCTTTGTGAACGCTGGCCAGGTAGTGAC	CCTGCAGGTGTGTTTGCATTCGGCCTTTTTGCCACAGACATCTTTGTGAACGCTGGCCAGGTAGTGAC
R00236	Cl/WR	CCTGCAGGTGTGCAGGTGAACAAACCATTTGGAAAAGGAGGCGGACGAGGGGGCTACCAACCATAAGA	CCTGCAGGTGTGCAGGTGAACAAACCATTTGGAAAAGGAGGTGGACGAGGGGGCTACCAACCATAAGA	CCTGCAGGTGTGCAGGTGAACAAACCATTTGGAAAAGGAGGCGGACGAGGGGGCTACCAACCATAAGA
R00237	Cl/Sw	CCTGCAGGTAGCTTGCCAATTGCACGCTCCCTCATAACTTGAGTAAATCTGCGGCATTGTGTTTTGTG	CCTGCAGGTAGCTTGCCAATTGCACGCTCCCTCATAACTTGAGTAAATCTGCGGCATTGTGTTTTGTG	CCTGCAGGTAGCTTGCCAATTGCACACTCCCTCATAACTTGAGTAAATCTGCGGCATTGTGTTTTGTG
R00238	not polymorphic	CCTGCAGGAATTTAACCTACGACCTTGGTGTTACCAGCACCATGGTCTAACCAACCACGCAGAACCAC	CCTGCAGGAATTTAACCTACGACCTTGGTGTTACCAGCACCATGGTCTAACCAACCACGCAGAACCAC	CCTGCAGGAATTTAACCTACGACCTTGGTGTTACCAGCACCATGGTCTAACCAACCACGCAGAACCAC
R00239	not polymorphic	CCTGCAGGGCCAGTTGGAGCTTCTTCCTGTGCAGCGGGTGTTTAATGCCCAGCTCCTAAACAAACAAA	CCTGCAGGGCCAGTTGGAGCTTCTTCCTGTGCAGCGGGTGTTTAATGCCCAGCTCCTAAACAAACAAA	CCTGCAGGGCCAGTTGGAGCTTCTTCCTGTGCAGCGGGTGTTTAATGCCCAGCTCCTAAACAAACAAA
R00240	Sw/WR	CCTGCAGGAACACAAACAGCAAACTACAGTTGGAGGCATTCAGGTGTTTTTAACGAACCAGAAAATTG	CCTGCAGGAACACAAACAGCAAACTACAGTTGGAGGCATTCAGGTGTTTTTAACGAACCAGAGAATTG	CCTGCAGGAACACAAACAGCAAACTACAGTTGGAGGCATTCAGGTGTTTTTAACGAACCAGAGAATTG
R00241	Sw/WR	CCTGCAGGACTCCTTTGAAACGTACTTCAAAGTCACCTCTAAACTGAATTAGGAAACAGCATCATCAT	CCTGCAGGACTCCTTTGAAACGTACTTCAAAGTCACCTCTAACCTGAATTAGGAAACAGCATCATCAT	CCTGCAGGACTCCTTTGAAACGTACTTCAAAGTCACCTCTAACCTGAATTAGGAAACAGCATCATCAT
R00242	not polymorphic	CCTGCAGGACTGACTGTTTTTTTTTTCCTATTTCAGTTTGATAGATGTGATGAGTCATTGGTTCAAAC	CCTGCAGGACTGACTGTTTTTTTTTTCCTATTTCAGTTTGATAGATGTGATGAGTCATTGGTTCAAAC	CCTGCAGGACTGACTGTTTTTTTTTTCCTATTTCAGTTTGATAGATGTGATGAGTCATTGGTTCAAAC
R00243	not polymorphic	CCTGCAGGTGCCCGGCCCGCCACAAGGAGTCGCTAGAGCGCGATGAGCCAAGTAAAGCCACCCCTCCC	CCTGCAGGTGCCCGGCCCGCCACAAGGAGTCGCTAGAGCGCGATGAGCCAAGTAAAGCCACCCCTCCC	CCTGCAGGTGCCCGGCCCGCCACAAGGAGTCGCTAGAGCGCGATGAGCCAAGTAAAGCCACCCCTCCC
R00244	Sw/WR	CCTGCAGGTCCAGTCTTTCAGGTGACACAGAACCCTCCGTCCAGCCCTTATGCCTTTATGGACAACTA	CCTGCAGGTCCAGTCTTTCAGGTGACACAGATCCCTCCGTCCAGCCCTTATGCCTTTATGGACAACTA	CCTGCAGGTCCAGTCTTTCAGGTGACACAGATCCCTCCGTCCAGCCCTTATGCCTTTATGGACAACTA
R00245	not polymorphic	CCTGCAGGCTCTAGTTTTATCTTGATTGTTGTCAAGTCATATGGTCAAGTGCTGCAAAGAAAGACCTA	CCTGCAGGCTCTAGTTTTATCTTGATTGTTGTCAAGTCATATGGTCAAGTGCTGCAAAGAAAGACCTA	CCTGCAGGCTCTAGTTTTATCTTGATTGTTGTCAAGTCATATGGTCAAGTGCTGCAAAGAAAGACCTA
R00246	not polymorphic	CCTGCAGGCAAGGTCAGTAGACTTTAGAAAAGCAAGCAAATTACTAAATGTACTAAATAGGACTCACA	CCTGCAGGCAAGGTCAGTAGACTTTAGAAAAGCAAGCAAATTACTAAATGTACTAAATAGGACTCACA	CCTGCAGGCAAGGTCAGTAGACTTTAGAAAAGCAAGCAAATTACTAAATGTACTAAATAGGACTCACA
R00247	not polymorphic	CCTGCAGGCTATCTTTGCAGTAGATTGCAACACCGCCCCCTTTGGCAGTTCTATCTTGTCTGAAAATG	CCTGCAGGCTATCTTTGCAGTAGATTGCAACACCGCCCCCTTTGGCAGTTCTATCTTGTCTGAAAATG	CCTGCAGGCTATCTTTGCAGTAGATTGCAACACCGCCCCCTTTGGCAGTTCTATCTTGTCTGAAAATG
R00248	not polymorphic	CCTGCAGGATCGTCTGAGACCAGCCACCCGGTCAGCTGATAATAACGCCCTTTTGTGGGGAAAAACGT	CCTGCAGGATCGTCTGAGACCAGCCACCCGGTCAGCTGATAATAACGCCCTTTTGTGGGGAAAAACGT	CCTGCAGGATCGTCTGAGACCAGCCACCCGGTCAGCTGATAATAACGCCCTTTTGTGGGGAAAAACGT
R00249	not polymorphic	CCTGCAGGATTCCTGTATCCATTTTTTGACTTGAAGTCACTTTGGATAAAAATGTGTGTTAAATGGCA	CCTGCAGGATTCCTGTATCCATTTTTTGACTTGAAGTCACTTTGGATAAAAATGTGTGTTAAATGGCA	CCTGCAGGATTCCTGTATCCATTTTTTGACTTGAAGTCACTTTGGATAAAAATGTGTGTTAAATGGCA
R00250	not polymorphic	CCTGCAGGGACTTGCATCCATTCGGCCACAACAGCATTAGTGAGGTCAGGCACTGATGTTAGTCAATT	CCTGCAGGGACTTGCATCCATTCGGCCACAACAGCATTAGTGAGGTCAGGCACTGATGTTAGTCAATT	CCTGCAGGGACTTGCATCCATTCGGCCACAACAGCATTAGTGAGGTCAGGCACTGATGTTAGTCAATT
R00251	not polymorphic	CCTGCAGGCTAACTAGCTAACCAGCTAAATATGTTGCTCTTCTAGTAACGTTTTCAGCAAGAATGAAT	CCTGCAGGCTAACTAGCTAACCAGCTAAATATGTTGCTCTTCTAGTAACGTTTTCAGCAAGAATGAAT	CCTGCAGGCTAACTAGCTAACCAGCTAAATATGTTGCTCTTCTAGTAACGTTTTCAGCAAGAATGAAT
R00252	Cl/Sw	CCTGCAGGCCTGGCTGAAGAGCATCGGAGTGGTGGTACGACTCCAAGGACAGGAAAGTGGAGCTGGTG	CCTGCAGGCCTGGCTGAAGAGCATCGGAGTGGTGGTACGACTCCAAGGACAGGAAAGTGGAGCTGGTG	CCTGCAGGCCTGGCTGAAGAGCATCGGAGTGGTGGTACGACTCCAAGGACAGGAAAGTGGAACTGGTG
R00253	not polymorphic	CCTGCAGGACAATGACCCTAAGCATACTACTAAAGCAACACTCGAGTGGTTAAAGGGAAAACTTTTAA	CCTGCAGGACAATGACCCTAAGCATACTACTAAAGCAACACTCGAGTGGTTAAAGGGAAAACTTTTAA	CCTGCAGGACAATGACCCTAAGCATACTACTAAAGCAACACTCGAGTGGTTAAAGGGAAAACTTTTAA
R00254	Cl/Sw	CCTGCAGGGGTCCTTAAAACAATTCCATATATTAGCTTAATAGATACTGCGCTCTAAGGGCTTAGACC	CCTGCAGGGGTCCTTAAAACAATTCCATATATTAGCTTAATAGATACTGCGCTCTAAGGGCTTAGACC	CCTGCAGGGGTCCTTAAAACAATTCCATATATTAGCTTAGTAGATACTGCGCTCTAAGGGCTTAGACC
R00255	not polymorphic	CCTGCAGGTATGGATCCTATGCTGCTCAGCCCTCACAGGCCTATGGACAATCTGCCCAGGTGAGTTTT	CCTGCAGGTATGGATCCTATGCTGCTCAGCCCTCACAGGCCTATGGACAATCTGCCCAGGTGAGTTTT	CCTGCAGGTATGGATCCTATGCTGCTCAGCCCTCACAGGCCTATGGACAATCTGCCCAGGTGAGTTTT
R00256	not polymorphic	CCTGCAGGACAGTTACAGGAAGGCAACAACAACTGCCCGGTTTACACCAAATCAAATCAATGTTATTT	CCTGCAGGACAGTTACAGGAAGGCAACAACAACTGCCCGGTTTACACCAAATCAAATCAATGTTATTT	CCTGCAGGACAGTTACAGGAAGGCAACAACAACTGCCCGGTTTACACCAAATCAAATCAATGTTATTT
R00257	not polymorphic	CCTGCAGGTCATTCCTCGTCGCTTAAATCCTCGGCTTTGACTCGCCCCTCTCTCTTTCTCACTTCTCG	CCTGCAGGTCATTCCTCGTCGCTTAAATCCTCGGCTTTGACTCGCCCCTCTCTCTTTCTCACTTCTCG	CCTGCAGGTCATTCCTCGTCGCTTAAATCCTCGGCTTTGACTCGCCCCTCTCTCTTTCTCACTTCTCG
R00258	not polymorphic	CCTGCAGGTTGTGGAACGCCTTGGTCCTGACAGACAGTGGGACAGACAGGGCCTGGAATTAGTGGTGT	CCTGCAGGTTGTGGAACGCCTTGGTCCTGACAGACAGTGGGACAGACAGGGCCTGGAATTAGTGGTGT	CCTGCAGGTTGTGGAACGCCTTGGTCCTGACAGACAGTGGGACAGACAGGGCCTGGAATTAGTGGTGT
R00259	not polymorphic	CCTGCAGGGTTGAAATATGTTTTCTCTCTTGTTTACTATGGTGCTATCCTCAGATAATAGCATTGTTT	CCTGCAGGGTTGAAATATGTTTTCTCTCTTGTTTACTATGGTGCTATCCTCAGATAATAGCATTGTTT	CCTGCAGGGTTGAAATATGTTTTCTCTCTTGTTTACTATGGTGCTATCCTCAGATAATAGCATTGTTT
R00260	not polymorphic	CCTGCAGGAAAGATGAATCTCTACGCCACTTTGTTGGGCTTACCCTTGCATGTCAATGTCAATGGCGC	CCTGCAGGAAAGATGAATCTCTACGCCACTTTGTTGGGCTTACCCTTGCATGTCAATGTCAATGGCGC	CCTGCAGGAAAGATGAATCTCTACGCCACTTTGTTGGGCTTACCCTTGCATGTCAATGTCAATGGCGC
R00261	not polymorphic	CCTGCAGGGTGTGAACCACAGCCACTGTTGACACAATAGTACGAGGCAAGCCCCTATTACCTCAGGAG	CCTGCAGGGTGTGAACCACAGCCACTGTTGACACAATAGTACGAGGCAAGCCCCTATTACCTCAGGAG	CCTGCAGGGTGTGAACCACAGCCACTGTTGACACAATAGTACGAGGCAAGCCCCTATTACCTCAGGAG
R00262	not polymorphic	CCTGCAGGCTCCAATGTTTTGATTTGTTGGCTTTATCTAGGCTATTTTCATATAGTTGGCCATGGCAA	CCTGCAGGCTCCAATGTTTTGATTTGTTGGCTTTATCTAGGCTATTTTCATATAGTTGGCCATGGCAA	CCTGCAGGCTCCAATGTTTTGATTTGTTGGCTTTATCTAGGCTATTTTCATATAGTTGGCCATGGCAA
R00263	not polymorphic	CCTGCAGGACCCCCAACTACCCTTCTACCTGTGTGAGTATCTTTACTCTCGCCCTCGCTCTCCGTCTC	CCTGCAGGACCCCCAACTACCCTTCTACCTGTGTGAGTATCTTTACTCTCGCCCTCGCTCTCCGTCTC	CCTGCAGGACCCCCAACTACCCTTCTACCTGTGTGAGTATCTTTACTCTCGCCCTCGCTCTCCGTCTC
R00264	not polymorphic	CCTGCAGGGCTGATTTCCAGGTTTTACTGCTAACCTACAAAGCATTACATGAGCTTGCGCCTGCCTAC	CCTGCAGGGCTGATTTCCAGGTTTTACTGCTAACCTACAAAGCATTACATGAGCTTGCGCCTGCCTAC	CCTGCAGGGCTGATTTCCAGGTTTTACTGCTAACCTACAAAGCATTACATGAGCTTGCGCCTGCCTAC
R00265	not polymorphic	CCTGCAGGTAGCTTGGTTCTAGCCTGCTGGTAGCATGGTTCTAGCCTGCTGGTAGCTTGGTTCTAGCC	CCTGCAGGTAGCTTGGTTCTAGCCTGCTGGTAGCATGGTTCTAGCCTGCTGGTAGCTTGGTTCTAGCC	CCTGCAGGTAGCTTGGTTCTAGCCTGCTGGTAGCATGGTTCTAGCCTGCTGGTAGCTTGGTTCTAGCC
R00266	Cl/WR	CCTGCAGGGAGGGCAGACACACACACATATTAGAGCAGTTCATGATCACAGCTTAAGAACAGAGCATG	CCTGCAGGGAGGGCAGACACACACACATATTAGAGCAGTTCATGATCACAGCTTAAGGACAGAGCATG	CCTGCAGGGAGGGCAGACACACACACATATTAGAGCAGTTCATGATCACAGCTTAAGAACAGAGCATG
R00267	not polymorphic	CCTGCAGGCCTAGTTATTGAGGAAAGCTTAACACATACTCTGCATTCTTTACAATTCAAGCGGCTATT	CCTGCAGGCCTAGTTATTGAGGAAAGCTTAACACATACTCTGCATTCTTTACAATTCAAGCGGCTATT	CCTGCAGGCCTAGTTATTGAGGAAAGCTTAACACATACTCTGCATTCTTTACAATTCAAGCGGCTATT
R00268	not polymorphic	CCTGCAGGCGACGTGCAGATGTTTAATTTACCTCTCATGCGGTCATAGCAAATTCCTACTATTTATGT	CCTGCAGGCGACGTGCAGATGTTTAATTTACCTCTCATGCGGTCATAGCAAATTCCTACTATTTATGT	CCTGCAGGCGACGTGCAGATGTTTAATTTACCTCTCATGCGGTCATAGCAAATTCCTACTATTTATGT
R00269	Cl/Sw	CCTGCAGGCTGACTACAGTACATCCCATCCGCTCGAACAGGCACAAATTCCCCCCTCTGTCACAACCG	CCTGCAGGCTGACTACAGTACATCCCATCCGCTCGAACAGGCACAAATTCCCCCCTCTGTCACAACCG	CCTGCAGGCTGACTACAGTACATCCCATCCTCTCGAACAGGCACAAATTCCCCCCTCTGTCACAACCG
R00270	not polymorphic	CCTGCAGGTTGAGTTCAATAACTACAGGCAAATGTATGGTGAGATGCCTGAAGAATCTTTGGATAGGT	CCTGCAGGTTGAGTTCAATAACTACAGGCAAATGTATGGTGAGATGCCTGAAGAATCTTTGGATAGGT	CCTGCAGGTTGAGTTCAATAACTACAGGCAAATGTATGGTGAGATGCCTGAAGAATCTTTGGATAGGT
R00271	not polymorphic	CCTGCAGGAGGCCTTTGCCTTTTGGTAGACTGTCATTGTAAATAAGAATTTGTTCTTAATTGACTCGC	CCTGCAGGAGGCCTTTGCCTTTTGGTAGACTGTCATTGTAAATAAGAATTTGTTCTTAATTGACTCGC	CCTGCAGGAGGCCTTTGCCTTTTGGTAGACTGTCATTGTAAATAAGAATTTGTTCTTAATTGACTCGC
R00272	not polymorphic	CCTGCAGGCTGACCCCGGTTGTCAGTTGAACAGTGTTTCCTCCGACACATTGGTGCCGTTGGCTTCCA	CCTGCAGGCTGACCCCGGTTGTCAGTTGAACAGTGTTTCCTCCGACACATTGGTGCCGTTGGCTTCCA	CCTGCAGGCTGACCCCGGTTGTCAGTTGAACAGTGTTTCCTCCGACACATTGGTGCCGTTGGCTTCCA
R00273	Sw/WR	CCTGCAGGCTCCATACTGCTCGTTCTATGCTTGATTTCCTACAAGACAGGAATGTCAGTGTTCTGCCA	CCTGCAGGCTCCATACTGCTCGTTCTATGCTTGATTTCCTGCAAGACAGGAATGTCAGTGTTCTGCCA	CCTGCAGGCTCCATACTGCTCGTTCTATGCTTGATTTCCTGCAAGACAGGAATGTCAGTGTTCTGCCA
R00274	not polymorphic	CCTGCAGGCGCGACACAAAACTGCAGGCGCGACACAGAAATAAACATATAATTCATGCCTTACCTTTG	CCTGCAGGCGCGACACAAAACTGCAGGCGCGACACAGAAATAAACATATAATTCATGCCTTACCTTTG	CCTGCAGGCGCGACACAAAACTGCAGGCGCGACACAGAAATAAACATATAATTCATGCCTTACCTTTG
R00275	not polymorphic	CCTGCAGGTGGCTGGATGTCCTTTCGGTGGTGGACTATTCTTGATACACCCGGGAAACTCTTGAGTGG	CCTGCAGGTGGCTGGATGTCCTTTCGGTGGTGGACTATTCTTGATACACCCGGGAAACTCTTGAGTGG	CCTGCAGGTGGCTGGATGTCCTTTCGGTGGTGGACTATTCTTGATACACCCGGGAAACTCTTGAGTGG
R00276	not polymorphic	CCTGCAGGAGCAAGGGATGCTGGGTACCACACCAGAGGACCTAGCCCAGTTCCTGCACCAGGAGGAGA	CCTGCAGGAGCAAGGGATGCTGGGTACCACACCAGAGGACCTAGCCCAGTTCCTGCACCAGGAGGAGA	CCTGCAGGAGCAAGGGATGCTGGGTACCACACCAGAGGACCTAGCCCAGTTCCTGCACCAGGAGGAGA
R00277	not polymorphic	CCTGCAGGCTCATCCTGACATGCTCATTCTGTGCGTGATTTCCTGCAAGACAGGAATTTCAGTGTTCT	CCTGCAGGCTCATCCTGACATGCTCATTCTGTGCGTGATTTCCTGCAAGACAGGAATTTCAGTGTTCT	CCTGCAGGCTCATCCTGACATGCTCATTCTGTGCGTGATTTCCTGCAAGACAGGAATTTCAGTGTTCT
R00278	not polymorphic	CCTGCAGGGTAAGTTGGAGAGTTTGTAAAATGTGCGTTGTTTGATGAACACTTGACGCCTTCTAGCCG	CCTGCAGGGTAAGTTGGAGAGTTTGTAAAATGTGCGTTGTTTGATGAACACTTGACGCCTTCTAGCCG	CCTGCAGGGTAAGTTGGAGAGTTTGTAAAATGTGCGTTGTTTGATGAACACTTGACGCCTTCTAGCCG
R00279	not polymorphic	CCTGCAGGAGAGAGAAGCTACGTCTGGTAAGACAAGGGGTGGGGGTTGTCTATTTGTCAATAACAACT	CCTGCAGGAGAGAGAAGCTACGTCTGGTAAGACAAGGGGTGGGGGTTGTCTATTTGTCAATAACAACT	CCTGCAGGAGAGAGAAGCTACGTCTGGTAAGACAAGGGGTGGGGGTTGTCTATTTGTCAATAACAACT
R00280	not polymorphic	CCTGCAGGGTGGCTTGCCTACAGAGTGGTTTCTCAAGCGGTCACTGGGCTATGTGTGCTATGTCACAT	CCTGCAGGGTGGCTTGCCTACAGAGTGGTTTCTCAAGCGGTCACTGGGCTATGTGTGCTATGTCACAT	CCTGCAGGGTGGCTTGCCTACAGAGTGGTTTCTCAAGCGGTCACTGGGCTATGTGTGCTATGTCACAT
R00281	not polymorphic	CCTGCAGGGTAAAGGAAGGGACCGTTGAGTGACCACTGAGCATGTTTGATTTCCTTTAGACGTTCCCT	CCTGCAGGGTAAAGGAAGGGACCGTTGAGTGACCACTGAGCATGTTTGATTTCCTTTAGACGTTCCCT	CCTGCAGGGTAAAGGAAGGGACCGTTGAGTGACCACTGAGCATGTTTGATTTCCTTTAGACGTTCCCT
R00282	not polymorphic	CCTGCAGGCTGTGTGTGATGAACAGAGGAGTGATTCGTCTAGACGGCAGCTCGTTCACTAGAGAGTTC	CCTGCAGGCTGTGTGTGATGAACAGAGGAGTGATTCGTCTAGACGGCAGCTCGTTCACTAGAGAGTTC	CCTGCAGGCTGTGTGTGATGAACAGAGGAGTGATTCGTCTAGACGGCAGCTCGTTCACTAGAGAGTTC
R00283	not polymorphic	CCTGCAGGGATGCTGCATGTGCCGGCTCAGAAAAACAGCCAGAAATCCAGACCTCAGCTCACATTCCT	CCTGCAGGGATGCTGCATGTGCCGGCTCAGAAAAACAGCCAGAAATCCAGACCTCAGCTCACATTCCT	CCTGCAGGGATGCTGCATGTGCCGGCTCAGAAAAACAGCCAGAAATCCAGACCTCAGCTCACATTCCT
R00284	not polymorphic	CCTGCAGGAGCAGCTGAGAGACAAGGAGAAGCAAATGAGCAGCCTGAAGGAGAGGGTCAAATCTCTAC	CCTGCAGGAGCAGCTGAGAGACAAGGAGAAGCAAATGAGCAGCCTGAAGGAGAGGGTCAAATCTCTAC	CCTGCAGGAGCAGCTGAGAGACAAGGAGAAGCAAATGAGCAGCCTGAAGGAGAGGGTCAAATCTCTAC
R00285	not polymorphic	CCTGCAGGGATAAAGGTATACGCTTTTGGACAAAACCCTAGAAAGGTCTGTCCCTACTTTTCATCAAC	CCTGCAGGGATAAAGGTATACGCTTTTGGACAAAACCCTAGAAAGGTCTGTCCCTACTTTTCATCAAC	CCTGCAGGGATAAAGGTATACGCTTTTGGACAAAACCCTAGAAAGGTCTGTCCCTACTTTTCATCAAC
R00286	not polymorphic	CCTGCAGGTTGAAGTGAACCCCTCGTTGGACATGGCTGAGTCAGACTTTCAGAACAACGTGATGCGTT	CCTGCAGGTTGAAGTGAACCCCTCGTTGGACATGGCTGAGTCAGACTTTCAGAACAACGTGATGCGTT	CCTGCAGGTTGAAGTGAACCCCTCGTTGGACATGGCTGAGTCAGACTTTCAGAACAACGTGATGCGTT
R00287	Cl/WR	CCTGCAGGCTGACCTCCGCCATCAGTTGAACGGTGTTTCCTCCACCATATTGGTGCTGCTGTCTTCAA	CCTGCAGGCTGACCTCCGCCATCAGTTGAATGGTGTTTCCTCCACCATATTGGTGCTGCTGTCTTCAA	CCTGCAGGCTGACCTCCGCCATCAGTTGAACGGTGTTTCCTCCACCATATTGGTGCTGCTGTCTTCAA
R00288	Sw/WR	CCTGCAGGTCATTGGACCACATTGCTCTCAATATAGATGTTGATCCTCTGTCTCAAATGACACTCTAA	CCTGCAGGTCATTGGACCACATTGCTCTCAATATAGATGTTCATCCTCTGTCTCAAATGACACTCTAA	CCTGCAGGTCATTGGACCACATTGCTCTCAATATAGATGTTCATCCTCTGTCTCAAATGACACTCTAA
R00289	not polymorphic	CCTGCAGGCTCATCCTGACATGACCCTCCAGCATGACAATGCCACCAGCCACAATGCCACCAGCCATA	CCTGCAGGCTCATCCTGACATGACCCTCCAGCATGACAATGCCACCAGCCACAATGCCACCAGCCATA	CCTGCAGGCTCATCCTGACATGACCCTCCAGCATGACAATGCCACCAGCCACAATGCCACCAGCCATA
R00290	not polymorphic	CCTGCAGGGACGGAGTCTGGGATTAAAAATATAGGACAAAAACACACATCACTAGATAAAGAGGCACT	CCTGCAGGGACGGAGTCTGGGATTAAAAATATAGGACAAAAACACACATCACTAGATAAAGAGGCACT	CCTGCAGGGACGGAGTCTGGGATTAAAAATATAGGACAAAAACACACATCACTAGATAAAGAGGCACT
R00291	not polymorphic	CCTGCAGGCTAAAGTGCTATCAACAAATTGTATAGTACTTTGTAAATAGATTCACAGTGGGGATAAAC	CCTGCAGGCTAAAGTGCTATCAACAAATTGTATAGTACTTTGTAAATAGATTCACAGTGGGGATAAAC	CCTGCAGGCTAAAGTGCTATCAACAAATTGTATAGTACTTTGTAAATAGATTCACAGTGGGGATAAAC
R00292	Sw/WR	CCTGCAGGAAAGTGAAAAGTCATTAGTAAGTGACTGAAACAACTTCAGGCCCTGAAGCACAGGCAGGC	CCTGCAGGAAAGTGAAAAGTCATTAGTAAGTGACTGAAACAACTTCAGGCCCTAAAGCACAGGCAGGC	CCTGCAGGAAAGTGAAAAGTCATTAGTAAGTGACTGAAACAACTTCAGGCCCTAAAGCACAGGCAGGC
R00293	not polymorphic	CCTGCAGGAAATTGGACATAAGTACAGACCTCTTGTGTGGGGATTGTTAACATTAACGACAATAACAG	CCTGCAGGAAATTGGACATAAGTACAGACCTCTTGTGTGGGGATTGTTAACATTAACGACAATAACAG	CCTGCAGGAAATTGGACATAAGTACAGACCTCTTGTGTGGGGATTGTTAACATTAACGACAATAACAG
R00294	not polymorphic	CCTGCAGGCAGTCAGTGGCACATACGCTTTGTAAATCTGAAGAGGTATTATACCTGTTGTCCTTAACG	CCTGCAGGCAGTCAGTGGCACATACGCTTTGTAAATCTGAAGAGGTATTATACCTGTTGTCCTTAACG	CCTGCAGGCAGTCAGTGGCACATACGCTTTGTAAATCTGAAGAGGTATTATACCTGTTGTCCTTAACG
R00295	not polymorphic	CCTGCAGGAGATGCTGGCCAACACAGAGGAGAAGGCAGAAGGGGTGAGTACACAGCAAGACCTACCTA	CCTGCAGGAGATGCTGGCCAACACAGAGGAGAAGGCAGAAGGGGTGAGTACACAGCAAGACCTACCTA	CCTGCAGGAGATGCTGGCCAACACAGAGGAGAAGGCAGAAGGGGTGAGTACACAGCAAGACCTACCTA
R00296	not polymorphic	CCTGCAGGGACTTGTAGTTTTACATGATGTCTACTTTGATGCTAATCAGCATTTTCAAATCTGAGAGT	CCTGCAGGGACTTGTAGTTTTACATGATGTCTACTTTGATGCTAATCAGCATTTTCAAATCTGAGAGT	CCTGCAGGGACTTGTAGTTTTACATGATGTCTACTTTGATGCTAATCAGCATTTTCAAATCTGAGAGT
R00297	not polymorphic	CCTGCAGGGAAGGAAGCACATATACCCTCCTCCTCTTCTAACAACAGCAGGGGGAAAAGCACATTACA	CCTGCAGGGAAGGAAGCACATATACCCTCCTCCTCTTCTAACAACAGCAGGGGGAAAAGCACATTACA	CCTGCAGGGAAGGAAGCACATATACCCTCCTCCTCTTCTAACAACAGCAGGGGGAAAAGCACATTACA
R00298	not polymorphic	CCTGCAGGAATCTGAGGCAACTATGATCTAGTGAGTTACCTCCATGGTAATAAAAAGAGAACCAGGGC	CCTGCAGGAATCTGAGGCAACTATGATCTAGTGAGTTACCTCCATGGTAATAAAAAGAGAACCAGGGC	CCTGCAGGAATCTGAGGCAACTATGATCTAGTGAGTTACCTCCATGGTAATAAAAAGAGAACCAGGGC
R00299	not polymorphic	CCTGCAGGGTTAATACCAACCTGGCACTTAGATACTGTAGCTGTTCACCTGGCATGCCCTGTAGTTCC	CCTGCAGGGTTAATACCAACCTGGCACTTAGATACTGTAGCTGTTCACCTGGCATGCCCTGTAGTTCC	CCTGCAGGGTTAATACCAACCTGGCACTTAGATACTGTAGCTGTTCACCTGGCATGCCCTGTAGTTCC
R00300	Sw/WR	CCTGCAGGGACCAAATGGACATGTTGTCAGGATGAAATGAGGAGAAAACGAGCATCATAAGAGGTCGG	CCTGCAGGGACCAAATGGACATGTCGTCAGGATGAAATGAGGAGAAAACGAGCATCATAAGAGGTCGG	CCTGCAGGGACCAAATGGACATGTCGTCAGGATGAAATGAGGAGAAAACGAGCATCATAAGAGGTCGG
R00301	not polymorphic	CCTGCAGGTTGATGAGGGGGAACTCGTACAGTTTTGGCTGCCTCCCTCCTTGTAGCCTGGAATCTGTA	CCTGCAGGTTGATGAGGGGGAACTCGTACAGTTTTGGCTGCCTCCCTCCTTGTAGCCTGGAATCTGTA	CCTGCAGGTTGATGAGGGGGAACTCGTACAGTTTTGGCTGCCTCCCTCCTTGTAGCCTGGAATCTGTA
R00302	not polymorphic	CCTGCAGGTGAAGAAGCCGGATATGGAGGTTCGGCGTTGGCGTGGTTACATGTGGTCTGCGGTTGTAA	CCTGCAGGTGAAGAAGCCGGATATGGAGGTTCGGCGTTGGCGTGGTTACATGTGGTCTGCGGTTGTAA	CCTGCAGGTGAAGAAGCCGGATATGGAGGTTCGGCGTTGGCGTGGTTACATGTGGTCTGCGGTTGTAA
R00303	not polymorphic	CCTGCAGGCAGAGGGTCGTTAGTGATTGGAGTCACCTGGGCTCTCGCTCTCTCATGAACCTGTTTTGT	CCTGCAGGCAGAGGGTCGTTAGTGATTGGAGTCACCTGGGCTCTCGCTCTCTCATGAACCTGTTTTGT	CCTGCAGGCAGAGGGTCGTTAGTGATTGGAGTCACCTGGGCTCTCGCTCTCTCATGAACCTGTTTTGT
R00304	not polymorphic	CCTGCAGGCTCTCCTTCACCGCGGCCTTTGTGAGTAAAACATTTAAACTTGTTAACCCTCGCAAGGCT	CCTGCAGGCTCTCCTTCACCGCGGCCTTTGTGAGTAAAACATTTAAACTTGTTAACCCTCGCAAGGCT	CCTGCAGGCTCTCCTTCACCGCGGCCTTTGTGAGTAAAACATTTAAACTTGTTAACCCTCGCAAGGCT
R00305	Cl/Sw	CCTGCAGGAAAGCACCCCCACAGCATGATGCTGCCACCCCCGTGCTTCACTGTTGGGATGTGTTTTTC	CCTGCAGGAAAGCACCCCCACAGCATGATGCTGCCACCCCCGTGCTTCACTGTTGGGATGTGTTTTTC	CCTGCAGGAAAGCACCCCCACAGCATGATGCTGCCATCCCCGTGCTTCACTGTTGGGATGTGTTTTTC
R00306	not polymorphic	CCTGCAGGGTTCTGTGTCTATGAATCTCTTTTAGCCCCGAGGCACTTTCTCACAGACACCCTGTTTTG	CCTGCAGGGTTCTGTGTCTATGAATCTCTTTTAGCCCCGAGGCACTTTCTCACAGACACCCTGTTTTG	CCTGCAGGGTTCTGTGTCTATGAATCTCTTTTAGCCCCGAGGCACTTTCTCACAGACACCCTGTTTTG
R00307	not polymorphic	CCTGCAGGTTCATGCTCTACAACATCTGTAGAGTATGACCCTACCTCAGACAGGAAGCGGTGCAGGTC	CCTGCAGGTTCATGCTCTACAACATCTGTAGAGTATGACCCTACCTCAGACAGGAAGCGGTGCAGGTC	CCTGCAGGTTCATGCTCTACAACATCTGTAGAGTATGACCCTACCTCAGACAGGAAGCGGTGCAGGTC
R00308	not polymorphic	CCTGCAGGCCTGCAATGACAATCAGCAAAATGATGGGTCTTCCATTCCAGAGGACCACCTACCCATTA	CCTGCAGGCCTGCAATGACAATCAGCAAAATGATGGGTCTTCCATTCCAGAGGACCACCTACCCATTA	CCTGCAGGCCTGCAATGACAATCAGCAAAATGATGGGTCTTCCATTCCAGAGGACCACCTACCCATTA
R00309	not polymorphic	CCTGCAGGACCTGGAGGGCTGCCTGGAGACCCCAGAGGGAGTAGGGGCCTGCTTTCTGGAGCGGGTGA	CCTGCAGGACCTGGAGGGCTGCCTGGAGACCCCAGAGGGAGTAGGGGCCTGCTTTCTGGAGCGGGTGA	CCTGCAGGACCTGGAGGGCTGCCTGGAGACCCCAGAGGGAGTAGGGGCCTGCTTTCTGGAGCGGGTGA
R00310	not polymorphic	CCTGCAGGCTTTATGTAAAGTGTTACCAAACTTTAAATTCCAGCGTACAAGAAACTGTGACCCATAGA	CCTGCAGGCTTTATGTAAAGTGTTACCAAACTTTAAATTCCAGCGTACAAGAAACTGTGACCCATAGA	CCTGCAGGCTTTATGTAAAGTGTTACCAAACTTTAAATTCCAGCGTACAAGAAACTGTGACCCATAGA
R00311	Cl/Sw	CCTGCAGGTAGGGTACCACATGAGGGGGGAGGATGTCTTCCCTGTAACGCACAGCGTTCCGATTGCCT	CCTGCAGGTAGGGTACCACATGAGGGGGGAGGATGTCTTCCCTGTAACGCACAGCGTTCCGATTGCCT	CCTGCAGGTAGGGTACCACATGAGAGGGGAGGATGTCTTCCCTGTAACGCACAGCGTTCCGATTGCCT
R00312	not polymorphic	CCTGCAGGAGAAACAAGTCCTCCTCGCAAGTGCCAAGCGAGTCGTAGGTTAAATCCGGACTGAGGAAA	CCTGCAGGAGAAACAAGTCCTCCTCGCAAGTGCCAAGCGAGTCGTAGGTTAAATCCGGACTGAGGAAA	CCTGCAGGAGAAACAAGTCCTCCTCGCAAGTGCCAAGCGAGTCGTAGGTTAAATCCGGACTGAGGAAA
R00313	not polymorphic	CCTGCAGGCTTTAAGGAAAGTGTTACTCACAATTCAGCAGGTTATAGGGAGCCAATTGACAGCCAGCT	CCTGCAGGCTTTAAGGAAAGTGTTACTCACAATTCAGCAGGTTATAGGGAGCCAATTGACAGCCAGCT	CCTGCAGGCTTTAAGGAAAGTGTTACTCACAATTCAGCAGGTTATAGGGAGCCAATTGACAGCCAGCT
R00314	Cl/Sw	CCTGCAGGGTATGTCATGTTTTGTAGAGGAAGATTCAAAAATGTAATGTGCTTTTATTTGTTCTGTGC	CCTGCAGGGTATGTCATGTTTTGTAGAGGAAGATTCAAAAATGTAATGTGCTTTTATTTGTTCTGTGC	CCTGCAGGGTATTTCATGTTTTGTAGAGGAAGATTCAAAAATGTAATGTGCTTTTATTTGTTCTGTGC
R00315	Sw/WR	CCTGCAGGAAAGTCCGGACAAGACGGCAGTCCTGGGACACCTAGTGGTAAACTGAGTACTGTAGGCCA	CCTGCAGGAAAGTCCAGACAAGACGGCAGTCCTGGGACACCTAGTGGTAAACTGAGTACTGTAGGCCA	CCTGCAGGAAAGTCCAGACAAGACGGCAGTCCTGGGACACCTAGTGGTAAACTGAGTACTGTAGGCCA
R00316	not polymorphic	CCTGCAGGAAAATTCTCAGCAACAAAGAGTGATCAAATTAAGATCCTACATCTGCATCTTGGTCGTAT	CCTGCAGGAAAATTCTCAGCAACAAAGAGTGATCAAATTAAGATCCTACATCTGCATCTTGGTCGTAT	CCTGCAGGAAAATTCTCAGCAACAAAGAGTGATCAAATTAAGATCCTACATCTGCATCTTGGTCGTAT
R00317	not polymorphic	CCTGCAGGGTTGAAATATGCTTTTCTCTCTTTGTTTACGGAGGTGCTATCCTCAGATAAAAAATCTGA	CCTGCAGGGTTGAAATATGCTTTTCTCTCTTTGTTTACGGAGGTGCTATCCTCAGATAAAAAATCTGA	CCTGCAGGGTTGAAATATGCTTTTCTCTCTTTGTTTACGGAGGTGCTATCCTCAGATAAAAAATCTGA
R00318	not polymorphic	CCTGCAGGTGCTGTAGTGCTAATATCATACATAGCCAAGTCTCTTGCTATATACTACAACAGTCCACT	CCTGCAGGTGCTGTAGTGCTAATATCATACATAGCCAAGTCTCTTGCTATATACTACAACAGTCCACT	CCTGCAGGTGCTGTAGTGCTAATATCATACATAGCCAAGTCTCTTGCTATATACTACAACAGTCCACT
R00319	not polymorphic	CCTGCAGGTGTATACATCGTTCTATGAGCTCATAGTTGTCAAGTTTACGAGTCACCACACCTTGACAG	CCTGCAGGTGTATACATCGTTCTATGAGCTCATAGTTGTCAAGTTTACGAGTCACCACACCTTGACAG	CCTGCAGGTGTATACATCGTTCTATGAGCTCATAGTTGTCAAGTTTACGAGTCACCACACCTTGACAG
R00320	not polymorphic	CCTGCAGGGCTCATACACATGCTTCTAAAGTATATACACTCAGAGCTCTGTCTGTTTCAAAGCCCCCA	CCTGCAGGGCTCATACACATGCTTCTAAAGTATATACACTCAGAGCTCTGTCTGTTTCAAAGCCCCCA	CCTGCAGGGCTCATACACATGCTTCTAAAGTATATACACTCAGAGCTCTGTCTGTTTCAAAGCCCCCA
R00321	not polymorphic	CCTGCAGGTAGCTAGTATCAGGGCAGTCTGAATACTTTAGACGGGGCAGCCAGTTGGGAGAACACACT	CCTGCAGGTAGCTAGTATCAGGGCAGTCTGAATACTTTAGACGGGGCAGCCAGTTGGGAGAACACACT	CCTGCAGGTAGCTAGTATCAGGGCAGTCTGAATACTTTAGACGGGGCAGCCAGTTGGGAGAACACACT
R00322	not polymorphic	CCTGCAGGTGTGATGTTCGGATGTACTGATCCTGTGCAGGTGTTGTTACACGTGGTCTGCTGTTAGTG	CCTGCAGGTGTGATGTTCGGATGTACTGATCCTGTGCAGGTGTTGTTACACGTGGTCTGCTGTTAGTG	CCTGCAGGTGTGATGTTCGGATGTACTGATCCTGTGCAGGTGTTGTTACACGTGGTCTGCTGTTAGTG
R00323	Cl/Sw	CCTGCAGGGCCTGTTTCCCTGGGGCCTGCTGATGTGCCCTCCGGGAGACGGTAAAAAGGCTTCTTGTA	CCTGCAGGGCCTGTTTCCCTGGGGCCTGCTGATGTGCCCTCCGGGAGACGGTAAAAAGGCTTCTTGTA	CCTGCAGGGCCTGTTTCCCTGGGGCCTGCTGATGTGCCCTCCGGGAGACGGTAAAAACGCTTCTTGTA
R00324	not polymorphic	CCTGCAGGGCAATTGAGGATTAAAGAGGTCAGTCCGCCGGGAGTTACTTACTGTTTAAGTGCATCTCA	CCTGCAGGGCAATTGAGGATTAAAGAGGTCAGTCCGCCGGGAGTTACTTACTGTTTAAGTGCATCTCA	CCTGCAGGGCAATTGAGGATTAAAGAGGTCAGTCCGCCGGGAGTTACTTACTGTTTAAGTGCATCTCA
R00325	not polymorphic	CCTGCAGGTCGTTCATAGGAAGATGGCCTATATCAGGGTTGACCCTGTAATCAGTGTACAGATGGGGC	CCTGCAGGTCGTTCATAGGAAGATGGCCTATATCAGGGTTGACCCTGTAATCAGTGTACAGATGGGGC	CCTGCAGGTCGTTCATAGGAAGATGGCCTATATCAGGGTTGACCCTGTAATCAGTGTACAGATGGGGC
R00326	not polymorphic	CCTGCAGGTCAGTACTGTATGCCAGAAGAGGGGGTAAAGCTCACCCCTCGCGCTCAGCTCCTGTCTAC	CCTGCAGGTCAGTACTGTATGCCAGAAGAGGGGGTAAAGCTCACCCCTCGCGCTCAGCTCCTGTCTAC	CCTGCAGGTCAGTACTGTATGCCAGAAGAGGGGGTAAAGCTCACCCCTCGCGCTCAGCTCCTGTCTAC
R00327	not polymorphic	CCTGCAGGCTCATCCTGACATGACCATCCAGCATGACAATGCCACCAGCTGTACTGCTCGTCCTGTGT	CCTGCAGGCTCATCCTGACATGACCATCCAGCATGACAATGCCACCAGCTGTACTGCTCGTCCTGTGT	CCTGCAGGCTCATCCTGACATGACCATCCAGCATGACAATGCCACCAGCTGTACTGCTCGTCCTGTGT
R00328	not polymorphic	CCTGCAGGCCCCCACAGTCCCTCCCACTAGAAACTCCCCTCTGCCCAAGTTCCCTCCCTCTCTCCTCT	CCTGCAGGCCCCCACAGTCCCTCCCACTAGAAACTCCCCTCTGCCCAAGTTCCCTCCCTCTCTCCTCT	CCTGCAGGCCCCCACAGTCCCTCCCACTAGAAACTCCCCTCTGCCCAAGTTCCCTCCCTCTCTCCTCT
R00329	not polymorphic	CCTGCAGGAGTTTGCTTCCCAGCTGCAGAGGGAGATGCTTCAGACTCTGCAGGAGAAGGACAACATCG	CCTGCAGGAGTTTGCTTCCCAGCTGCAGAGGGAGATGCTTCAGACTCTGCAGGAGAAGGACAACATCG	CCTGCAGGAGTTTGCTTCCCAGCTGCAGAGGGAGATGCTTCAGACTCTGCAGGAGAAGGACAACATCG
R00330	not polymorphic	CCTGCAGGAGTTGCTTCTTAGAGTGTGGTGTCTTTATTACGGCCCGACCTCTCCCCATCTTTACAACC	CCTGCAGGAGTTGCTTCTTAGAGTGTGGTGTCTTTATTACGGCCCGACCTCTCCCCATCTTTACAACC	CCTGCAGGAGTTGCTTCTTAGAGTGTGGTGTCTTTATTACGGCCCGACCTCTCCCCATCTTTACAACC
R00331	not polymorphic	CCTGCAGGAGTTGAGGGGTTGCAGATCAGCTAATGATCCTCTAAACCACAGACAAATCTAAAGGTGAT	CCTGCAGGAGTTGAGGGGTTGCAGATCAGCTAATGATCCTCTAAACCACAGACAAATCTAAAGGTGAT	CCTGCAGGAGTTGAGGGGTTGCAGATCAGCTAATGATCCTCTAAACCACAGACAAATCTAAAGGTGAT
R00332	not polymorphic	CCTGCAGGGCAGCTGGACTATGAGAGGCCCAACCACCTGTATGAGTTTGTGGTGATGGCTGTGGACAA	CCTGCAGGGCAGCTGGACTATGAGAGGCCCAACCACCTGTATGAGTTTGTGGTGATGGCTGTGGACAA	CCTGCAGGGCAGCTGGACTATGAGAGGCCCAACCACCTGTATGAGTTTGTGGTGATGGCTGTGGACAA
R00333	not polymorphic	CCTGCAGGCTACGTTTCAATGTAAAAATATTCCTAGAAACAATTTATCTAATGTTATCACTTGGCATA	CCTGCAGGCTACGTTTCAATGTAAAAATATTCCTAGAAACAATTTATCTAATGTTATCACTTGGCATA	CCTGCAGGCTACGTTTCAATGTAAAAATATTCCTAGAAACAATTTATCTAATGTTATCACTTGGCATA
R00334	not polymorphic	CCTGCAGGGCTGGCCACATTGGGGTTCTTCCTTCCTGCTAGTTGACTTTGATGTCATATCCTGTCAGG	CCTGCAGGGCTGGCCACATTGGGGTTCTTCCTTCCTGCTAGTTGACTTTGATGTCATATCCTGTCAGG	CCTGCAGGGCTGGCCACATTGGGGTTCTTCCTTCCTGCTAGTTGACTTTGATGTCATATCCTGTCAGG
R00335	not polymorphic	CCTGCAGGGACAACTCCAACATCTCCACAAAACATTTTAAAGGTCAAAAACCCAAAGCAACATTAGAA	CCTGCAGGGACAACTCCAACATCTCCACAAAACATTTTAAAGGTCAAAAACCCAAAGCAACATTAGAA	CCTGCAGGGACAACTCCAACATCTCCACAAAACATTTTAAAGGTCAAAAACCCAAAGCAACATTAGAA
R00336	not polymorphic	CCTGCAGGGCCAGGCAATGTGTATGCAGTGTGTTTAAAGGAAGCTGACAGCTAAGAGCCTTCTATGGA	CCTGCAGGGCCAGGCAATGTGTATGCAGTGTGTTTAAAGGAAGCTGACAGCTAAGAGCCTTCTATGGA	CCTGCAGGGCCAGGCAATGTGTATGCAGTGTGTTTAAAGGAAGCTGACAGCTAAGAGCCTTCTATGGA
R00337	Cl/Sw	CCTGCAGGAAGTAAGCACAGCAAAACCCAGTAGACAGAGCAGGGAGGGGCCGTCACAAGAGTAATAAA	CCTGCAGGAAGTAAGCACAGCAAAACCCAGTAGACAGAGCAGGGAGGGGCCGTCACAAGAGTAATAAA	CCTGCAGGAAGTAAGCACAGCAAAACCCAGTAGACAGAGCAGGGAGGGGCCGTCACAAGATTAATAAA
R00338	not polymorphic	CCTGCAGGCAAACATCTTATGAATGACCTAGGCTACTTCTGTACCCTTTACTACTGAGCAAAACATCC	CCTGCAGGCAAACATCTTATGAATGACCTAGGCTACTTCTGTACCCTTTACTACTGAGCAAAACATCC	CCTGCAGGCAAACATCTTATGAATGACCTAGGCTACTTCTGTACCCTTTACTACTGAGCAAAACATCC
R00339	not polymorphic	CCTGCAGGTAGAAAATATCCCGATAAAAACAAATATCCTATAAATCACATTGGCTACACATGACCTGT	CCTGCAGGTAGAAAATATCCCGATAAAAACAAATATCCTATAAATCACATTGGCTACACATGACCTGT	CCTGCAGGTAGAAAATATCCCGATAAAAACAAATATCCTATAAATCACATTGGCTACACATGACCTGT
R00340	not polymorphic	CCTGCAGGCAGGGTGAAGTCTATGAGGAAGGCCATAGCCTGAGCCTGGGACACCTCCTTCAGGAGCTC	CCTGCAGGCAGGGTGAAGTCTATGAGGAAGGCCATAGCCTGAGCCTGGGACACCTCCTTCAGGAGCTC	CCTGCAGGCAGGGTGAAGTCTATGAGGAAGGCCATAGCCTGAGCCTGGGACACCTCCTTCAGGAGCTC
R00341	not polymorphic	CCTGCAGGCAGGCACTGAGTCCGAGGTGCTAAAGGAGCTCCTTAACCTTGACCCCCCAAAAAACATCT	CCTGCAGGCAGGCACTGAGTCCGAGGTGCTAAAGGAGCTCCTTAACCTTGACCCCCCAAAAAACATCT	CCTGCAGGCAGGCACTGAGTCCGAGGTGCTAAAGGAGCTCCTTAACCTTGACCCCCCAAAAAACATCT
R00342	not polymorphic	CCTGCAGGCACCCGGCCCGCAAAAAGGAGTCTCTCCAGAGGGTAGTGAGGTCTGCACAACGCATCACC	CCTGCAGGCACCCGGCCCGCAAAAAGGAGTCTCTCCAGAGGGTAGTGAGGTCTGCACAACGCATCACC	CCTGCAGGCACCCGGCCCGCAAAAAGGAGTCTCTCCAGAGGGTAGTGAGGTCTGCACAACGCATCACC
R00343	not polymorphic	CCTGCAGGCTACTAGGAGACTCCATGGTTAACTCTCTCAGGCAGGATGATAACGACTACATCGACCAT	CCTGCAGGCTACTAGGAGACTCCATGGTTAACTCTCTCAGGCAGGATGATAACGACTACATCGACCAT	CCTGCAGGCTACTAGGAGACTCCATGGTTAACTCTCTCAGGCAGGATGATAACGACTACATCGACCAT
R00344	not polymorphic	CCTGCAGGCCAGTAAATACAGTGCATTTTCACTTTGTCGTTATGGGGTATTGTGTGTAGATTGATTGA	CCTGCAGGCCAGTAAATACAGTGCATTTTCACTTTGTCGTTATGGGGTATTGTGTGTAGATTGATTGA	CCTGCAGGCCAGTAAATACAGTGCATTTTCACTTTGTCGTTATGGGGTATTGTGTGTAGATTGATTGA
R00345	not polymorphic	CCTGCAGGTGATTACAGAGTAAGGAAACAAAGTGGCCCAGCAATAGGGCTGGGAATTGCCAGGGACCT	CCTGCAGGTGATTACAGAGTAAGGAAACAAAGTGGCCCAGCAATAGGGCTGGGAATTGCCAGGGACCT	CCTGCAGGTGATTACAGAGTAAGGAAACAAAGTGGCCCAGCAATAGGGCTGGGAATTGCCAGGGACCT
R00346	not polymorphic	CCTGCAGGGCATGGAAATAGACAACCATGCAAACAGGTTCCTCCTCCATTTTGTAAGAATATGTCGAA	CCTGCAGGGCATGGAAATAGACAACCATGCAAACAGGTTCCTCCTCCATTTTGTAAGAATATGTCGAA	CCTGCAGGGCATGGAAATAGACAACCATGCAAACAGGTTCCTCCTCCATTTTGTAAGAATATGTCGAA
R00347	not polymorphic	CCTGCAGGAGTAGGCCCGGAGTCATGCACGTCATAGACAACATTCTTACCCTCTGTCCCTAAGTAGTC	CCTGCAGGAGTAGGCCCGGAGTCATGCACGTCATAGACAACATTCTTACCCTCTGTCCCTAAGTAGTC	CCTGCAGGAGTAGGCCCGGAGTCATGCACGTCATAGACAACATTCTTACCCTCTGTCCCTAAGTAGTC
R00348	not polymorphic	CCTGCAGGTGGTGGTGAAGACACGGACTGAGTACCAAACGGACCAGAAGAAAACCAAGCTGAAGGTGC	CCTGCAGGTGGTGGTGAAGACACGGACTGAGTACCAAACGGACCAGAAGAAAACCAAGCTGAAGGTGC	CCTGCAGGTGGTGGTGAAGACACGGACTGAGTACCAAACGGACCAGAAGAAAACCAAGCTGAAGGTGC
R00349	not polymorphic	CCTGCAGGACCATTAAGATCAACAGTAATGACAGTTAATGAGTGTGGCCTCTCCACAATGCAGGGAAT	CCTGCAGGACCATTAAGATCAACAGTAATGACAGTTAATGAGTGTGGCCTCTCCACAATGCAGGGAAT	CCTGCAGGACCATTAAGATCAACAGTAATGACAGTTAATGAGTGTGGCCTCTCCACAATGCAGGGAAT
R00350	not polymorphic	CCTGCAGGCCGAGAGACGCTGAGAGGCAAGTGCCAGGCCTGCAACACAAGCTTTGAGTCCAGAGCAGC	CCTGCAGGCCGAGAGACGCTGAGAGGCAAGTGCCAGGCCTGCAACACAAGCTTTGAGTCCAGAGCAGC	CCTGCAGGCCGAGAGACGCTGAGAGGCAAGTGCCAGGCCTGCAACACAAGCTTTGAGTCCAGAGCAGC
R00351	not polymorphic	CCTGCAGGGTTGAAATATGCTTCTCGCTCTTTGTTTACTTATGGAGGTGCTATCCTCAGATAACAGCA	CCTGCAGGGTTGAAATATGCTTCTCGCTCTTTGTTTACTTATGGAGGTGCTATCCTCAGATAACAGCA	CCTGCAGGGTTGAAATATGCTTCTCGCTCTTTGTTTACTTATGGAGGTGCTATCCTCAGATAACAGCA
R00352	not polymorphic	CCTGCAGGGCTTAGATTAAGCCAGGACTAGTTAAACGAGGACATTTAAGAAGCTTTCCTGAACGTAGC	CCTGCAGGGCTTAGATTAAGCCAGGACTAGTTAAACGAGGACATTTAAGAAGCTTTCCTGAACGTAGC	CCTGCAGGGCTTAGATTAAGCCAGGACTAGTTAAACGAGGACATTTAAGAAGCTTTCCTGAACGTAGC
R00353	not polymorphic	CCTGCAGGTGCAGTGTAAGTACCAGGAGACACCCAACACCAGCCCTCTCTCTCTACTCTTTCTCTCTC	CCTGCAGGTGCAGTGTAAGTACCAGGAGACACCCAACACCAGCCCTCTCTCTCTACTCTTTCTCTCTC	CCTGCAGGTGCAGTGTAAGTACCAGGAGACACCCAACACCAGCCCTCTCTCTCTACTCTTTCTCTCTC
R00354	not polymorphic	CCTGCAGGCACCCAGCTCGCCACAAGGAGTCACTAGAGTGCGATGAGCCAAGTAAATTTCCAAAATAA	CCTGCAGGCACCCAGCTCGCCACAAGGAGTCACTAGAGTGCGATGAGCCAAGTAAATTTCCAAAATAA	CCTGCAGGCACCCAGCTCGCCACAAGGAGTCACTAGAGTGCGATGAGCCAAGTAAATTTCCAAAATAA
R00355	not polymorphic	CCTGCAGGTTGCATAGTTGGATAACATCATATCTCAATCTCAACTACAATAAACTGAAAATGAAAAAA	CCTGCAGGTTGCATAGTTGGATAACATCATATCTCAATCTCAACTACAATAAACTGAAAATGAAAAAA	CCTGCAGGTTGCATAGTTGGATAACATCATATCTCAATCTCAACTACAATAAACTGAAAATGAAAAAA
R00356	not polymorphic	CCTGCAGGTTAATTATGTGGATAATTACTGTATGAACAGTACAGCACGTGTCCAGTAATCTTCTGAGA	CCTGCAGGTTAATTATGTGGATAATTACTGTATGAACAGTACAGCACGTGTCCAGTAATCTTCTGAGA	CCTGCAGGTTAATTATGTGGATAATTACTGTATGAACAGTACAGCACGTGTCCAGTAATCTTCTGAGA
R00357	not polymorphic	CCTGCAGGCCCTAAAGCTTATTCTTGTGTAAAGTTACTATAGACCACCAAATGCTAACAGTCAGTGTC	CCTGCAGGCCCTAAAGCTTATTCTTGTGTAAAGTTACTATAGACCACCAAATGCTAACAGTCAGTGTC	CCTGCAGGCCCTAAAGCTTATTCTTGTGTAAAGTTACTATAGACCACCAAATGCTAACAGTCAGTGTC
R00358	not polymorphic	CCTGCAGGTCTCATGATGCTGGCTTGTAGTGTTGTGTAAATACTACTGGAATTCAACCAGAGAGGATT	CCTGCAGGTCTCATGATGCTGGCTTGTAGTGTTGTGTAAATACTACTGGAATTCAACCAGAGAGGATT	CCTGCAGGTCTCATGATGCTGGCTTGTAGTGTTGTGTAAATACTACTGGAATTCAACCAGAGAGGATT
R00359	not polymorphic	CCTGCAGGTGAAGAAGCTGCATGAGGAGGTCCTGGGCTGGCGTGGTTACACATGGTGTTCGGTTGTCA	CCTGCAGGTGAAGAAGCTGCATGAGGAGGTCCTGGGCTGGCGTGGTTACACATGGTGTTCGGTTGTCA	CCTGCAGGTGAAGAAGCTGCATGAGGAGGTCCTGGGCTGGCGTGGTTACACATGGTGTTCGGTTGTCA
R00360	Cl/WR	CCTGCAGGTGGCAGTGTTGCAAAGTTAAGCTGCCTATTTTCATTGAATAACACACTTCATCAATGTAT	CCTGCAGGTGGCAGTGTTGCAAAGTTAAGCTGCCTATTTTCATTGAATAACACACTTCATCAATGTGT	CCTGCAGGTGGCAGTGTTGCAAAGTTAAGCTGCCTATTTTCATTGAATAACACACTTCATCAATGTAT
R00361	Cl/Sw	CCTGCAGGTCCGTGATGTTGTCATGGAGGAGTGGAAGAGGACTCCAGTGGCAACCTGTGAAGCTCTGG	CCTGCAGGTCCGTGATGTTGTCATGGAGGAGTGGAAGAGGACTCCAGTGGCAACCTGTGAAGCTCTGG	CCTGCAGGTCCGTGATGTTGTCATGGAAGAGTGGAAGAGGACTCCAGTGGCAACCTGTGAAGCTCTGG
R00362	not polymorphic	CCTGCAGGCGCTACACAAAAAAATATTAAACATGCATTACCTTTGACGAGCTTCTTTTGTTGGCACTC	CCTGCAGGCGCTACACAAAAAAATATTAAACATGCATTACCTTTGACGAGCTTCTTTTGTTGGCACTC	CCTGCAGGCGCTACACAAAAAAATATTAAACATGCATTACCTTTGACGAGCTTCTTTTGTTGGCACTC
R00363	not polymorphic	CCTGCAGGGATCCACCGTCATCCACTACGACCAGGAGAGCCACCTCACCGCTCGCTGCTTCCTCCGCC	CCTGCAGGGATCCACCGTCATCCACTACGACCAGGAGAGCCACCTCACCGCTCGCTGCTTCCTCCGCC	CCTGCAGGGATCCACCGTCATCCACTACGACCAGGAGAGCCACCTCACCGCTCGCTGCTTCCTCCGCC
R00364	not polymorphic	CCTGCAGGCATAGTGGCATACCTTTTCCCATCAGAGAGCCTTCTTAAGTCTATTTACAATGTTAGACT	CCTGCAGGCATAGTGGCATACCTTTTCCCATCAGAGAGCCTTCTTAAGTCTATTTACAATGTTAGACT	CCTGCAGGCATAGTGGCATACCTTTTCCCATCAGAGAGCCTTCTTAAGTCTATTTACAATGTTAGACT
R00365	not polymorphic	CCTGCAGGTCTACAGACCAGTCTACTTCCAGCTGGTGGACGTTCTGCTCCACAAGGCCCACTTCCCCT	CCTGCAGGTCTACAGACCAGTCTACTTCCAGCTGGTGGACGTTCTGCTCCACAAGGCCCACTTCCCCT	CCTGCAGGTCTACAGACCAGTCTACTTCCAGCTGGTGGACGTTCTGCTCCACAAGGCCCACTTCCCCT
R00366	not polymorphic	CCTGCAGGTCTACTGGCACAGACCAGTGGGAGGTTGGGTTGGTTGGAGCCATATGCTAGGCTGCTGGA	CCTGCAGGTCTACTGGCACAGACCAGTGGGAGGTTGGGTTGGTTGGAGCCATATGCTAGGCTGCTGGA	CCTGCAGGTCTACTGGCACAGACCAGTGGGAGGTTGGGTTGGTTGGAGCCATATGCTAGGCTGCTGGA
R00367	not polymorphic	CCTGCAGGACAGTGCCTTAGTTCTGTTTTACTCCCAACCAGCAGCACGCAGACCGCAGCCCACATCTG	CCTGCAGGACAGTGCCTTAGTTCTGTTTTACTCCCAACCAGCAGCACGCAGACCGCAGCCCACATCTG	CCTGCAGGACAGTGCCTTAGTTCTGTTTTACTCCCAACCAGCAGCACGCAGACCGCAGCCCACATCTG
R00368	not polymorphic	CCTGCAGGATCTCCATCCAAGACTGTCAGAAATAATGCCACAGCTCATTGATACTCTCTTATGAAACT	CCTGCAGGATCTCCATCCAAGACTGTCAGAAATAATGCCACAGCTCATTGATACTCTCTTATGAAACT	CCTGCAGGATCTCCATCCAAGACTGTCAGAAATAATGCCACAGCTCATTGATACTCTCTTATGAAACT
R00369	not polymorphic	CCTGCAGGTGTTCCCTCCTTCAATCTCCCCTCATTGGCTCTATAGCTTGCCCATTAACACTGACAGAG	CCTGCAGGTGTTCCCTCCTTCAATCTCCCCTCATTGGCTCTATAGCTTGCCCATTAACACTGACAGAG	CCTGCAGGTGTTCCCTCCTTCAATCTCCCCTCATTGGCTCTATAGCTTGCCCATTAACACTGACAGAG
R00370	not polymorphic	CCTGCAGGCCACAGCTCTCTGTCAGGGTACAGGTGGTGTTGTGACACTGTATCACCCCCCCGCCCAGA	CCTGCAGGCCACAGCTCTCTGTCAGGGTACAGGTGGTGTTGTGACACTGTATCACCCCCCCGCCCAGA	CCTGCAGGCCACAGCTCTCTGTCAGGGTACAGGTGGTGTTGTGACACTGTATCACCCCCCCGCCCAGA
R00371	not polymorphic	CCTGCAGGAGCGCTAGCCTTAAAAAGAATAAACACGTTTAGTTATTTTAGTGCTTATGGAGACAAATC	CCTGCAGGAGCGCTAGCCTTAAAAAGAATAAACACGTTTAGTTATTTTAGTGCTTATGGAGACAAATC	CCTGCAGGAGCGCTAGCCTTAAAAAGAATAAACACGTTTAGTTATTTTAGTGCTTATGGAGACAAATC
R00372	not polymorphic	CCTGCAGGCTACACAGAGATGTTTGTCAGCATTAGCTAACAATGAGCACTCATAGGGCTGCTTTACAC	CCTGCAGGCTACACAGAGATGTTTGTCAGCATTAGCTAACAATGAGCACTCATAGGGCTGCTTTACAC	CCTGCAGGCTACACAGAGATGTTTGTCAGCATTAGCTAACAATGAGCACTCATAGGGCTGCTTTACAC
R00373	not polymorphic	CCTGCAGGTGAGTGACTGTCTGAGACTGTGGGTTTGAGACTCATGGAGTCTTGCAAAGGCAGAAATTG	CCTGCAGGTGAGTGACTGTCTGAGACTGTGGGTTTGAGACTCATGGAGTCTTGCAAAGGCAGAAATTG	CCTGCAGGTGAGTGACTGTCTGAGACTGTGGGTTTGAGACTCATGGAGTCTTGCAAAGGCAGAAATTG
R00374	not polymorphic	CCTGCAGGAATTGGGTCTCGATTGTTTCACGGGCCAGTCTAAGTCTGCCCGTCAGACCACAGGCCTGG	CCTGCAGGAATTGGGTCTCGATTGTTTCACGGGCCAGTCTAAGTCTGCCCGTCAGACCACAGGCCTGG	CCTGCAGGAATTGGGTCTCGATTGTTTCACGGGCCAGTCTAAGTCTGCCCGTCAGACCACAGGCCTGG
R00375	not polymorphic	CCTGCAGGTGAAGAAGCCTGATGTGTAGGTCCTGGGCTGGCATGTTACGCCCGTCGTTAAACGAAGAC	CCTGCAGGTGAAGAAGCCTGATGTGTAGGTCCTGGGCTGGCATGTTACGCCCGTCGTTAAACGAAGAC	CCTGCAGGTGAAGAAGCCTGATGTGTAGGTCCTGGGCTGGCATGTTACGCCCGTCGTTAAACGAAGAC
R00376	Sw/WR	CCTGCAGGTGAAAAACATCTCCACAGCATGATGCTGCCACCATGCTTCAATGTGGGGATGGTGTTCTC	CCTGCAGGTGAAAAACATCTCCACAGCATGATGCTGCCACCATGCTTCACTGTGGGGATGGTGTTCTC	CCTGCAGGTGAAAAACATCTCCACAGCATGATGCTGCCACCATGCTTCACTGTGGGGATGGTGTTCTC
R00377	not polymorphic	CCTGCAGGAAACAGTAGTTACAGTCATAACATTACATTTACGAGTGTGTTTAAAAGGCTAGGGCAGAG	CCTGCAGGAAACAGTAGTTACAGTCATAACATTACATTTACGAGTGTGTTTAAAAGGCTAGGGCAGAG	CCTGCAGGAAACAGTAGTTACAGTCATAACATTACATTTACGAGTGTGTTTAAAAGGCTAGGGCAGAG
R00378	not polymorphic	CCTGCAGGTATGATGTTTGAATGTACCGATCCTGTGCAGTTGTTGTTGCACTTGGTCTGCCACTGCGA	CCTGCAGGTATGATGTTTGAATGTACCGATCCTGTGCAGTTGTTGTTGCACTTGGTCTGCCACTGCGA	CCTGCAGGTATGATGTTTGAATGTACCGATCCTGTGCAGTTGTTGTTGCACTTGGTCTGCCACTGCGA
R00379	not polymorphic	CCTGCAGGTATGCCAACCGGTGGCTATTAAAGGAGCATTATGTCATATCTTTGTAATGTAGTGGAATC	CCTGCAGGTATGCCAACCGGTGGCTATTAAAGGAGCATTATGTCATATCTTTGTAATGTAGTGGAATC	CCTGCAGGTATGCCAACCGGTGGCTATTAAAGGAGCATTATGTCATATCTTTGTAATGTAGTGGAATC
R00380	Sw/WR	CCTGCAGGAGGCTTCTTGGTTGAGGCTGAGTATTGAGGAGGAGGAGGGCGGGCCTGTATTAATAAGTG	CCTGCAGGAGGCTTCTTGGTTGAGGCTGAGTATTGAGGAGGAGGAGGGCGGCCCTGTATTAATAAGTG	CCTGCAGGAGGCTTCTTGGTTGAGGCTGAGTATTGAGGAGGAGGAGGGCGGCCCTGTATTAATAAGTG
R00381	not polymorphic	CCTGCAGGGTGGCCAGTTTTCTTACTGCATCCTGGCCATATTCAACAGAAAACATCAAGTTAGAACTG	CCTGCAGGGTGGCCAGTTTTCTTACTGCATCCTGGCCATATTCAACAGAAAACATCAAGTTAGAACTG	CCTGCAGGGTGGCCAGTTTTCTTACTGCATCCTGGCCATATTCAACAGAAAACATCAAGTTAGAACTG
R00382	not polymorphic	CCTGCAGGTACCTTCGAGACAATAAATGTATAAGTTATGATATTTATAGTGTCACAATCTGGTAAATA	CCTGCAGGTACCTTCGAGACAATAAATGTATAAGTTATGATATTTATAGTGTCACAATCTGGTAAATA	CCTGCAGGTACCTTCGAGACAATAAATGTATAAGTTATGATATTTATAGTGTCACAATCTGGTAAATA
R00383	Cl/WR	CCTGCAGGAATCGAATAGTGGTCACATCAGACTATTTAAGGTATCTGTATTCCCAGACATGTGAAATC	CCTGCAGGAATCAAATAGTGGTCACATCAGACTATTTAAGGTATCTGTATTCCCAGACATGTGAAATC	CCTGCAGGAATCGAATAGTGGTCACATCAGACTATTTAAGGTATCTGTATTCCCAGACATGTGAAATC
R00384	not polymorphic	CCTGCAGGCTTCCAGTTTGTCTTGGGAGGATGGCAGAGGAACCTTGATATACGGGAGCTTTAAATCAG	CCTGCAGGCTTCCAGTTTGTCTTGGGAGGATGGCAGAGGAACCTTGATATACGGGAGCTTTAAATCAG	CCTGCAGGCTTCCAGTTTGTCTTGGGAGGATGGCAGAGGAACCTTGATATACGGGAGCTTTAAATCAG
R00385	not polymorphic	CCTGCAGGTTAATGCTCTTCAACATCCATAGAGTACAACCTTTTCTCACATAGGGGTAATTCCAGGAA	CCTGCAGGTTAATGCTCTTCAACATCCATAGAGTACAACCTTTTCTCACATAGGGGTAATTCCAGGAA	CCTGCAGGTTAATGCTCTTCAACATCCATAGAGTACAACCTTTTCTCACATAGGGGTAATTCCAGGAA
R00386	not polymorphic	CCTGCAGGTATACTGTAACATCCTCAACCCGACACTGTATTCACATAGCATACAAACAACACCATTAG	CCTGCAGGTATACTGTAACATCCTCAACCCGACACTGTATTCACATAGCATACAAACAACACCATTAG	CCTGCAGGTATACTGTAACATCCTCAACCCGACACTGTATTCACATAGCATACAAACAACACCATTAG
R00387	Cl/Sw	CCTGCAGGCTCTAGTTTAATCTTATCTTTATTATTGTCCAGTCATGTGGTCGAGGGCTGCAAGGAAAG	CCTGCAGGCTCTAGTTTAATCTTATCTTTATTATTGTCCAGTCATGTGGTCGAGGGCTGCAAGGAAAG	CCTGCAGGCTCTAGTTTTATCTTATCTTTATTATTGTCCAGTCATGTGGTCGAGGGCTGCAAGGAAAG
R00388	not polymorphic	CCTGCAGGCCAAGCGGCAAAAGTGCAGCCAGTCAGTTTAACAGAAGGTCTCATGATTGTAAGTGATTA	CCTGCAGGCCAAGCGGCAAAAGTGCAGCCAGTCAGTTTAACAGAAGGTCTCATGATTGTAAGTGATTA	CCTGCAGGCCAAGCGGCAAAAGTGCAGCCAGTCAGTTTAACAGAAGGTCTCATGATTGTAAGTGATTA
R00389	Cl/WR	CCTGCAGGAGTCCTGTTCTGGATTCATTAGTTGGTGATTGCTGTGCTGTGTGCTGCAGTGGCAGTAAC	CCTGCAGGAGTCTTGTTCTGGATTCATTAGTTGGTGATTGCTGTGCTGTGTGCTGCAGTGGCAGTAAC	CCTGCAGGAGTCCTGTTCTGGATTCATTAGTTGGTGATTGCTGTGCTGTGTGCTGCAGTGGCAGTAAC
R00390	Cl/Sw	CCTGCAGGAAGCAAAGTTCGCTGACAAACAAAGTGTTCCATTATTGTTTGAAAGAGCACGAAGCAGAA	CCTGCAGGAAGCAAAGTTCGCTGACAAACAAAGTGTTCCATTATTGTTTGAAAGAGCACGAAGCAGAA	CCTGCAGGAAGCAAAGTTCGCTGACAAACAAAGTGTTCCATTATTGTTTGAAAGAGCAAGAAGCAGAA
R00391	not polymorphic	CCTGCAGGTGTCTATTGCATTCCTATGTAGGTATAACCAAACGGGTATGAAGTGTGTGTGACTCAACA	CCTGCAGGTGTCTATTGCATTCCTATGTAGGTATAACCAAACGGGTATGAAGTGTGTGTGACTCAACA	CCTGCAGGTGTCTATTGCATTCCTATGTAGGTATAACCAAACGGGTATGAAGTGTGTGTGACTCAACA
R00392	Cl/WR	CCTGCAGGACGGTTGAGCTAACGAAGGCTAATTTGATTAGCATGAGGTTGTAAGTAACAAAAAACATT	CCTGCAGGACGGTTGAGCTAACGAAGGCTAATTTGATTAGCATGAGGTTGTAAGTAACAAAAAATATT	CCTGCAGGACGGTTGAGCTAACGAAGGCTAATTTGATTAGCATGAGGTTGTAAGTAACAAAAAACATT
R00393	not polymorphic	CCTGCAGGTAATAATCTGTAACTGTCTTCACTGGTCGCATTCATCTGACTAAAGAGAGAGACCAGCTA	CCTGCAGGTAATAATCTGTAACTGTCTTCACTGGTCGCATTCATCTGACTAAAGAGAGAGACCAGCTA	CCTGCAGGTAATAATCTGTAACTGTCTTCACTGGTCGCATTCATCTGACTAAAGAGAGAGACCAGCTA
R00394	not polymorphic	CCTGCAGGGAAGCTCCGGTACTGCAACATAAATAACTAGAGGTGTATTAACTAGAGAGAGGTGTATTA	CCTGCAGGGAAGCTCCGGTACTGCAACATAAATAACTAGAGGTGTATTAACTAGAGAGAGGTGTATTA	CCTGCAGGGAAGCTCCGGTACTGCAACATAAATAACTAGAGGTGTATTAACTAGAGAGAGGTGTATTA
R00395	not polymorphic	CCTGCAGGTTATTAAGGTGGCTTTTTTTAAAGGCCACCTGTTACAGATTAAAGGGCACCTGGGAACTG	CCTGCAGGTTATTAAGGTGGCTTTTTTTAAAGGCCACCTGTTACAGATTAAAGGGCACCTGGGAACTG	CCTGCAGGTTATTAAGGTGGCTTTTTTTAAAGGCCACCTGTTACAGATTAAAGGGCACCTGGGAACTG
R00396	not polymorphic	CCTGCAGGCAGCATTCCAATTGCACCCTCCTTCAAAATTGAGACATCTGTGGCATTGTGTTGTGTGAC	CCTGCAGGCAGCATTCCAATTGCACCCTCCTTCAAAATTGAGACATCTGTGGCATTGTGTTGTGTGAC	CCTGCAGGCAGCATTCCAATTGCACCCTCCTTCAAAATTGAGACATCTGTGGCATTGTGTTGTGTGAC
R00397	not polymorphic	CCTGCAGGTTCATGCCAACCCTCATCTAGCACACCCGATTCTAATCAATTAGCTGGTTGATAAGCTGA	CCTGCAGGTTCATGCCAACCCTCATCTAGCACACCCGATTCTAATCAATTAGCTGGTTGATAAGCTGA	CCTGCAGGTTCATGCCAACCCTCATCTAGCACACCCGATTCTAATCAATTAGCTGGTTGATAAGCTGA
R00398	not polymorphic	CCTGCAGGAAGGAAATGTGTGTGTGTTCCTGCACATCTGTTACACATAGGTAGGCCACAGAGCCGTAA	CCTGCAGGAAGGAAATGTGTGTGTGTTCCTGCACATCTGTTACACATAGGTAGGCCACAGAGCCGTAA	CCTGCAGGAAGGAAATGTGTGTGTGTTCCTGCACATCTGTTACACATAGGTAGGCCACAGAGCCGTAA
R00399	not polymorphic	CCTGCAGGATAGATGTGAGGACAGACAGACAGTAATGAGTTGACAGGAGAGGCATACAGGTGATAAAT	CCTGCAGGATAGATGTGAGGACAGACAGACAGTAATGAGTTGACAGGAGAGGCATACAGGTGATAAAT	CCTGCAGGATAGATGTGAGGACAGACAGACAGTAATGAGTTGACAGGAGAGGCATACAGGTGATAAAT
R00400	not polymorphic	CCTGCAGGGCAATCACAGATGGCTAGATAAAAATGTGGCATTTGGAACAAGAACTGTCTTGGGGAACT	CCTGCAGGGCAATCACAGATGGCTAGATAAAAATGTGGCATTTGGAACAAGAACTGTCTTGGGGAACT	CCTGCAGGGCAATCACAGATGGCTAGATAAAAATGTGGCATTTGGAACAAGAACTGTCTTGGGGAACT
R00401	not polymorphic	CCTGCAGGACGCCTACAACACCCGATGTCAAAGGAAGGCCAAAAAGATCATCAAGGACAACAACCACC	CCTGCAGGACGCCTACAACACCCGATGTCAAAGGAAGGCCAAAAAGATCATCAAGGACAACAACCACC	CCTGCAGGACGCCTACAACACCCGATGTCAAAGGAAGGCCAAAAAGATCATCAAGGACAACAACCACC
R00402	not polymorphic	CCTGCAGGCCTGGCTGTAGCATTAGGTATGTTCAGCCTGCCATAGGTCACCACCGCTCAGGCCATTTC	CCTGCAGGCCTGGCTGTAGCATTAGGTATGTTCAGCCTGCCATAGGTCACCACCGCTCAGGCCATTTC	CCTGCAGGCCTGGCTGTAGCATTAGGTATGTTCAGCCTGCCATAGGTCACCACCGCTCAGGCCATTTC
R00403	not polymorphic	CCTGCAGGTGGAGATAGAGGCACATTTATTAAAGGAAGTAACCTACCACATATACTTAGTGGATGACA	CCTGCAGGTGGAGATAGAGGCACATTTATTAAAGGAAGTAACCTACCACATATACTTAGTGGATGACA	CCTGCAGGTGGAGATAGAGGCACATTTATTAAAGGAAGTAACCTACCACATATACTTAGTGGATGACA
R00404	not polymorphic	CCTGCAGGCGCGACACAAAACGCAGAAATAAAATATAAATCAAGCCTTTTGTTGGCACTCCAATATCT	CCTGCAGGCGCGACACAAAACGCAGAAATAAAATATAAATCAAGCCTTTTGTTGGCACTCCAATATCT	CCTGCAGGCGCGACACAAAACGCAGAAATAAAATATAAATCAAGCCTTTTGTTGGCACTCCAATATCT
R00405	not polymorphic	CCTGCAGGATACAGAGGGTGAGTGAGCCCCAGCTCCTGGCATGTTCTCTACGGAACTACGTAACACAC	CCTGCAGGATACAGAGGGTGAGTGAGCCCCAGCTCCTGGCATGTTCTCTACGGAACTACGTAACACAC	CCTGCAGGATACAGAGGGTGAGTGAGCCCCAGCTCCTGGCATGTTCTCTACGGAACTACGTAACACAC
R00406	not polymorphic	CCTGCAGGTCTCATAGCATAGTTACTGTATCTCCATTACACACGCACACTCTGCATACTCCGTCTGCG	CCTGCAGGTCTCATAGCATAGTTACTGTATCTCCATTACACACGCACACTCTGCATACTCCGTCTGCG	CCTGCAGGTCTCATAGCATAGTTACTGTATCTCCATTACACACGCACACTCTGCATACTCCGTCTGCG
R00407	not polymorphic	CCTGCAGGTGAAGATGTCGGATGTGAAGGTCCTGGGCTGGTTACACAGCGTGGTACTGCGGTTGTGAG	CCTGCAGGTGAAGATGTCGGATGTGAAGGTCCTGGGCTGGTTACACAGCGTGGTACTGCGGTTGTGAG	CCTGCAGGTGAAGATGTCGGATGTGAAGGTCCTGGGCTGGTTACACAGCGTGGTACTGCGGTTGTGAG
R00408	not polymorphic	CCTGCAGGGTGGTTCCTTGCATGGACTGGACTAATCCTACCCCAAAGAGAGAGACAGCACAAGAGAGC	CCTGCAGGGTGGTTCCTTGCATGGACTGGACTAATCCTACCCCAAAGAGAGAGACAGCACAAGAGAGC	CCTGCAGGGTGGTTCCTTGCATGGACTGGACTAATCCTACCCCAAAGAGAGAGACAGCACAAGAGAGC
R00409	not polymorphic	CCTGCAGGCCTGTTTCAGGGACAACTGGACAGGACACTTCTTGGACTTCAGCTGAGACCCATCTACGT	CCTGCAGGCCTGTTTCAGGGACAACTGGACAGGACACTTCTTGGACTTCAGCTGAGACCCATCTACGT	CCTGCAGGCCTGTTTCAGGGACAACTGGACAGGACACTTCTTGGACTTCAGCTGAGACCCATCTACGT
R00410	Cl/Sw	CCTGCAGGTTATACCCACAGAAATAGATTTAATAGAATAGAGTCAATGTCAATGTACTGTAATTCTAT	CCTGCAGGTTATACCCACAGAAATAGATTTAATAGAATAGAGTCAATGTCAATGTACTGTAATTCTAT	CCTGCAGGTTATACCCACAAAAATAGATTTAATAGAATAGAGTCAATGTCAATGTACTGTAATTCTAT
R00411	not polymorphic	CCTGCAGGGTTGAGATATGCTTTCTCTCTTTATTTACGGAAGTGCTATCCTCAGATAATAGCATTGTT	CCTGCAGGGTTGAGATATGCTTTCTCTCTTTATTTACGGAAGTGCTATCCTCAGATAATAGCATTGTT	CCTGCAGGGTTGAGATATGCTTTCTCTCTTTATTTACGGAAGTGCTATCCTCAGATAATAGCATTGTT
R00412	not polymorphic	CCTGCAGGATACCTGGGAGATGACCATAGCAGAAGAACTGCCCAGTCCAGCAGATACACAGCTTGACC	CCTGCAGGATACCTGGGAGATGACCATAGCAGAAGAACTGCCCAGTCCAGCAGATACACAGCTTGACC	CCTGCAGGATACCTGGGAGATGACCATAGCAGAAGAACTGCCCAGTCCAGCAGATACACAGCTTGACC
R00413	Cl/WR	CCTGCAGGTTAAGAGGAAGTAAAGGGAAAATATGCCTACAGAGTCAAAGTTCCTTAGTTTACATTTGT	CCTGCAGGTTAAGAGAAAGTAAAGGGAAAATATGCCTACAGAGTCAAAGTTCCTTAGTTTACATTTGT	CCTGCAGGTTAAGAGGAAGTAAAGGGAAAATATGCCTACAGAGTCAAAGTTCCTTAGTTTACATTTGT
R00414	Cl/WR	CCTGCAGGGCTGTGAAGGTATTAAAAAGGGCAATGCTGGTAATTATTCATTTGGCAAGTTAAGCTAGG	CCTGCAGGGCTGTGAAGGTATTAGAAAGGGCAATGCTGGTAATTATTCATTTGGCAAGTTAAGCTAGG	CCTGCAGGGCTGTGAAGGTATTAAAAAGGGCAATGCTGGTAATTATTCATTTGGCAAGTTAAGCTAGG
R00415	Cl/WR	CCTGCAGGGACCGGGAGGACCAGCAGCTACGGTAAGGAGTCTAACCTTTCAATATGCAGTCATTCATT	CCTGCAGGGGCCGGGAGGACCAGCAGCTACGGTAAGGAGTCTAACCTTTCAATATGCAGTCATTCATT	CCTGCAGGGACCGGGAGGACCAGCAGCTACGGTAAGGAGTCTAACCTTTCAATATGCAGTCATTCATT
R00416	not polymorphic	CCTGCAGGGAGACAGCGTTGCGGAGCCGGTAAGAGTCTGCTGGGTCAGTCATTGCCAGTTTGTACTAT	CCTGCAGGGAGACAGCGTTGCGGAGCCGGTAAGAGTCTGCTGGGTCAGTCATTGCCAGTTTGTACTAT	CCTGCAGGGAGACAGCGTTGCGGAGCCGGTAAGAGTCTGCTGGGTCAGTCATTGCCAGTTTGTACTAT
R00417	not polymorphic	CCTGCAGGTTGGACTCCAACTGGTGGAACTCTTGAACCTGAGCGCAGGTAAGGAGAGGACAGGAAGTC	CCTGCAGGTTGGACTCCAACTGGTGGAACTCTTGAACCTGAGCGCAGGTAAGGAGAGGACAGGAAGTC	CCTGCAGGTTGGACTCCAACTGGTGGAACTCTTGAACCTGAGCGCAGGTAAGGAGAGGACAGGAAGTC
R00418	not polymorphic	CCTGCAGGAGTGAGTCACTTCTTTGTTTACAGAGAACAACATGGTGTTGTCCAGGATCACGGGTCCAA	CCTGCAGGAGTGAGTCACTTCTTTGTTTACAGAGAACAACATGGTGTTGTCCAGGATCACGGGTCCAA	CCTGCAGGAGTGAGTCACTTCTTTGTTTACAGAGAACAACATGGTGTTGTCCAGGATCACGGGTCCAA
R00419	not polymorphic	CCTGCAGGAAGCGGAGCAGGCCAAGAACAGTGGCAACGAACACTGGCGAGGACCACACACACACACAC	CCTGCAGGAAGCGGAGCAGGCCAAGAACAGTGGCAACGAACACTGGCGAGGACCACACACACACACAC	CCTGCAGGAAGCGGAGCAGGCCAAGAACAGTGGCAACGAACACTGGCGAGGACCACACACACACACAC
R00420	not polymorphic	CCTGCAGGACAGACTGATAGAAAGGAGTGAGGCCAGTCAAATCAACCCCCTCCAGCCTCAAGAGGAAC	CCTGCAGGACAGACTGATAGAAAGGAGTGAGGCCAGTCAAATCAACCCCCTCCAGCCTCAAGAGGAAC	CCTGCAGGACAGACTGATAGAAAGGAGTGAGGCCAGTCAAATCAACCCCCTCCAGCCTCAAGAGGAAC
R00421	not polymorphic	CCTGCAGGCTGACTTCAGTCATCAGTTGAACAGTGTTTCCTCCGACACATAGGTGCAGCTGGCTTCCT	CCTGCAGGCTGACTTCAGTCATCAGTTGAACAGTGTTTCCTCCGACACATAGGTGCAGCTGGCTTCCT	CCTGCAGGCTGACTTCAGTCATCAGTTGAACAGTGTTTCCTCCGACACATAGGTGCAGCTGGCTTCCT
R00422	not polymorphic	CCTGCAGGAGGTGCAGAGTTGTGTTTCTGTAGTTCCACTATCTACTTTCCCACATTTACCCAGTTCAT	CCTGCAGGAGGTGCAGAGTTGTGTTTCTGTAGTTCCACTATCTACTTTCCCACATTTACCCAGTTCAT	CCTGCAGGAGGTGCAGAGTTGTGTTTCTGTAGTTCCACTATCTACTTTCCCACATTTACCCAGTTCAT
R00423	not polymorphic	CCTGCAGGTGCCTGGCCCGCCACAAGGAGTTACTAGAGCCTGATGAGCCAAGTAAAGCCTCCCCGGCC	CCTGCAGGTGCCTGGCCCGCCACAAGGAGTTACTAGAGCCTGATGAGCCAAGTAAAGCCTCCCCGGCC	CCTGCAGGTGCCTGGCCCGCCACAAGGAGTTACTAGAGCCTGATGAGCCAAGTAAAGCCTCCCCGGCC
R00424	not polymorphic	CCTGCAGGTGAAGAAGCCGGATGTGGAGATTCTGGGCTGCTGTGGTTACACGTGGTCTGCGGTTGTGA	CCTGCAGGTGAAGAAGCCGGATGTGGAGATTCTGGGCTGCTGTGGTTACACGTGGTCTGCGGTTGTGA	CCTGCAGGTGAAGAAGCCGGATGTGGAGATTCTGGGCTGCTGTGGTTACACGTGGTCTGCGGTTGTGA
R00425	Cl/Sw	CCTGCAGGGAAGCTACCATCTCACTTCACTATAGGTAGAAGATCAATAAAACTCCACTATCCAACTTA	CCTGCAGGGAAGCTACCATCTCACTTCACTATAGGTAGAAGATCAATAAAACTCCACTATCCAACTTA	CCTGCAGGGAAGCTACCGTCTCACTTCACTATAGGTAGAAGATCAATAAAACTCCACTATCCAACTTA
R00426	not polymorphic	CCTGCAGGATCATCTGAGACCAGCCACCTGGACAGCTGATGAAACTGTGGGTTTTGCACAGCCAAATA	CCTGCAGGATCATCTGAGACCAGCCACCTGGACAGCTGATGAAACTGTGGGTTTTGCACAGCCAAATA	CCTGCAGGATCATCTGAGACCAGCCACCTGGACAGCTGATGAAACTGTGGGTTTTGCACAGCCAAATA
R00427	not polymorphic	CCTGCAGGGCAATAGCCAATGACAGGCCGGGCTGCTGGCCGCTGTGAAATATGATGGTAGTAAGTCTG	CCTGCAGGGCAATAGCCAATGACAGGCCGGGCTGCTGGCCGCTGTGAAATATGATGGTAGTAAGTCTG	CCTGCAGGGCAATAGCCAATGACAGGCCGGGCTGCTGGCCGCTGTGAAATATGATGGTAGTAAGTCTG
R00428	not polymorphic	CCTGCAGGTGAGATAGATCTGCTTTCTCCTGAAGCGTGCACTCGTTCACTACTTCCCACAAATCTAAA	CCTGCAGGTGAGATAGATCTGCTTTCTCCTGAAGCGTGCACTCGTTCACTACTTCCCACAAATCTAAA	CCTGCAGGTGAGATAGATCTGCTTTCTCCTGAAGCGTGCACTCGTTCACTACTTCCCACAAATCTAAA
R00429	not polymorphic	CCTGCAGGTCAGGGCGTTTAATTAACTTACTGTTGAAATAAATGGATACACTTTTGAATGTTTGCTCT	CCTGCAGGTCAGGGCGTTTAATTAACTTACTGTTGAAATAAATGGATACACTTTTGAATGTTTGCTCT	CCTGCAGGTCAGGGCGTTTAATTAACTTACTGTTGAAATAAATGGATACACTTTTGAATGTTTGCTCT
R00430	Sw/WR	CCTGCAGGGACCATCCCACCATGGTGTCTAAGCCCTATTACAGAGTGGACCTCTTCAACAGGCAGATG	CCTGCAGGGACCACCCCACCATGGTGTCTAAGCCCTATTACAGAGTGGACCTCTTCAACAGGCAGATG	CCTGCAGGGACCACCCCACCATGGTGTCTAAGCCCTATTACAGAGTGGACCTCTTCAACAGGCAGATG
R00431	Sw/WR	CCTGCAGGCATACACTATCAGGAGAGGAGTGTTACCCATCAGCCATCATAACATGATGGATTCTACCA	CCTGCAGGCATACACTATCAGGGGAGGAGTGTTACCCATCAGCCATCATAACATGATGGATTCTACCA	CCTGCAGGCATACACTATCAGGGGAGGAGTGTTACCCATCAGCCATCATAACATGATGGATTCTACCA
R00432	Cl/WR	CCTGCAGGTTCAGTGAACAGGTCAATTTAACATCATTGAGTGATTACTTGGAAAGAAAGTCCGCACTG	CCTGCAGGTTCAGTGAACAGGTCAATTTAACATCATTGAGTGATTACTTGGAAAGAAAGTTCGCACTG	CCTGCAGGTTCAGTGAACAGGTCAATTTAACATCATTGAGTGATTACTTGGAAAGAAAGTCCGCACTG
R00433	not polymorphic	CCTGCAGGGGATCATTACAATATACATAACCAACCTTGTTTTTCCATTTTGGATATTGGAATCAAATC	CCTGCAGGGGATCATTACAATATACATAACCAACCTTGTTTTTCCATTTTGGATATTGGAATCAAATC	CCTGCAGGGGATCATTACAATATACATAACCAACCTTGTTTTTCCATTTTGGATATTGGAATCAAATC
R00434	not polymorphic	CCTGCAGGACAGCCTCCTCTGCAGCCCTTAATGTGGTTGTAATGAACAAGGCAACAAAACCACTGGAT	CCTGCAGGACAGCCTCCTCTGCAGCCCTTAATGTGGTTGTAATGAACAAGGCAACAAAACCACTGGAT	CCTGCAGGACAGCCTCCTCTGCAGCCCTTAATGTGGTTGTAATGAACAAGGCAACAAAACCACTGGAT
R00435	not polymorphic	CCTGCAGGAGGAAAGTGGTTATGTGGTTTACGAGAACAGGATGGCATCTTCCTATAACGTGGGGGTGG	CCTGCAGGAGGAAAGTGGTTATGTGGTTTACGAGAACAGGATGGCATCTTCCTATAACGTGGGGGTGG	CCTGCAGGAGGAAAGTGGTTATGTGGTTTACGAGAACAGGATGGCATCTTCCTATAACGTGGGGGTGG
R00436	not polymorphic	CCTGCAGGAGACAGAGTTGTTAGACATCACCCATATAAAGGATGCCAGAACAGGGAAGAGCACCAAAA	CCTGCAGGAGACAGAGTTGTTAGACATCACCCATATAAAGGATGCCAGAACAGGGAAGAGCACCAAAA	CCTGCAGGAGACAGAGTTGTTAGACATCACCCATATAAAGGATGCCAGAACAGGGAAGAGCACCAAAA
R00437	not polymorphic	CCTGCAGGTATTCAGCAACTGAGAGCAGGGAGCTGGGAGAGGGGACTACAGAGAGACATGAGGAGCAG	CCTGCAGGTATTCAGCAACTGAGAGCAGGGAGCTGGGAGAGGGGACTACAGAGAGACATGAGGAGCAG	CCTGCAGGTATTCAGCAACTGAGAGCAGGGAGCTGGGAGAGGGGACTACAGAGAGACATGAGGAGCAG
R00438	Cl/Sw	CCTGCAGGGAGAAACTTTGTAGCGGGGCAAGGGAAAAGAATCGGGGATAGTCACATTAGAAAGGGTGG	CCTGCAGGGAGAAACTTTGTAGCGGGGCAAGGGAAAAGAATCGGGGATAGTCACATTAGAAAGGGTGG	CCTGCAGGGAGAAACTTTGTAGCGGGGCAAGGGAAAAGAATCTGGGATAGTCACATTAGAAAGGGTGG
R00439	not polymorphic	CCTGCAGGGATTACGGTTTAGTAGGACCGCTGCTCGGGGTCAACCCTTTATGGGCCATGGCTCAAGTT	CCTGCAGGGATTACGGTTTAGTAGGACCGCTGCTCGGGGTCAACCCTTTATGGGCCATGGCTCAAGTT	CCTGCAGGGATTACGGTTTAGTAGGACCGCTGCTCGGGGTCAACCCTTTATGGGCCATGGCTCAAGTT
R00440	not polymorphic	CCTGCAGGTGCCCGTCCCACCACAAGGAGTCGGTAGAGTGCAATGAGCCAAATAGAGCCCCCCTAACC	CCTGCAGGTGCCCGTCCCACCACAAGGAGTCGGTAGAGTGCAATGAGCCAAATAGAGCCCCCCTAACC	CCTGCAGGTGCCCGTCCCACCACAAGGAGTCGGTAGAGTGCAATGAGCCAAATAGAGCCCCCCTAACC
R00441	not polymorphic	CCTGCAGGAGGCAACATTTTCTCCTCCATGAAAACACTGGGGTCAGGGTGGCCAGACTGGGATGGGCT	CCTGCAGGAGGCAACATTTTCTCCTCCATGAAAACACTGGGGTCAGGGTGGCCAGACTGGGATGGGCT	CCTGCAGGAGGCAACATTTTCTCCTCCATGAAAACACTGGGGTCAGGGTGGCCAGACTGGGATGGGCT
R00442	not polymorphic	CCTGCAGGATTGTCTGAGAGCAGCCACTCAGACAGCTGATGAAACTGTGGTTTTTGCACAACCAAATA	CCTGCAGGATTGTCTGAGAGCAGCCACTCAGACAGCTGATGAAACTGTGGTTTTTGCACAACCAAATA	CCTGCAGGATTGTCTGAGAGCAGCCACTCAGACAGCTGATGAAACTGTGGTTTTTGCACAACCAAATA
R00443	not polymorphic	CCTGCAGGACACAACTAGAGACATGGAGACAGCAAGACACCATGAAACAGCAGGAGATTGTCAGAGGA	CCTGCAGGACACAACTAGAGACATGGAGACAGCAAGACACCATGAAACAGCAGGAGATTGTCAGAGGA	CCTGCAGGACACAACTAGAGACATGGAGACAGCAAGACACCATGAAACAGCAGGAGATTGTCAGAGGA
R00444	not polymorphic	CCTGCAGGAATCACACTTCTGAGAGGTGTCCTTAAGCCCCCTTTAAGGGATTAGCCTGCGTGATGTGT	CCTGCAGGAATCACACTTCTGAGAGGTGTCCTTAAGCCCCCTTTAAGGGATTAGCCTGCGTGATGTGT	CCTGCAGGAATCACACTTCTGAGAGGTGTCCTTAAGCCCCCTTTAAGGGATTAGCCTGCGTGATGTGT
R00445	Cl/Sw	CCTGCAGGAGGAGAGAGAGGAGAGGAGACAGCTGGATGAAAGGGTGTGGTGCTGTGTGAGTGGGTAGT	CCTGCAGGAGGAGAGAGAGGAGAGGAGACAGCTGGATGAAAGGGTGTGGTGCTGTGTGAGTGGGTAGT	CCTGCAGGAGGAGAGAGAGGAGAAGAGACAGCTGGATGAAAGGGTGTGGTGCTGTGTGAGTGGGTAGT
R00446	not polymorphic	CCTGCAGGTTAGCTCCCGACGGACATCCTCTCGTAAGCTACACCTGTAGTGATCGATCAGCACCGGCC	CCTGCAGGTTAGCTCCCGACGGACATCCTCTCGTAAGCTACACCTGTAGTGATCGATCAGCACCGGCC	CCTGCAGGTTAGCTCCCGACGGACATCCTCTCGTAAGCTACACCTGTAGTGATCGATCAGCACCGGCC
R00447	not polymorphic	CCTGCAGGCCACATATGAGCATGGCTTTGTCACCATGGAGGAGTCCCAGCAGAGGATTGTGGAGGAAC	CCTGCAGGCCACATATGAGCATGGCTTTGTCACCATGGAGGAGTCCCAGCAGAGGATTGTGGAGGAAC	CCTGCAGGCCACATATGAGCATGGCTTTGTCACCATGGAGGAGTCCCAGCAGAGGATTGTGGAGGAAC
R00448	not polymorphic	CCTGCAGGCGGTACTGCATGGGGGGATGTGCATATCCCGTCCTGTGCATCCATCCGCATCCTCACACA	CCTGCAGGCGGTACTGCATGGGGGGATGTGCATATCCCGTCCTGTGCATCCATCCGCATCCTCACACA	CCTGCAGGCGGTACTGCATGGGGGGATGTGCATATCCCGTCCTGTGCATCCATCCGCATCCTCACACA
R00449	not polymorphic	CCTGCAGGACCCTCCACATCATGTGCCATCTGCCCATGTTCTGCTGGGTGGTGTGCAGACTATTCCAG	CCTGCAGGACCCTCCACATCATGTGCCATCTGCCCATGTTCTGCTGGGTGGTGTGCAGACTATTCCAG	CCTGCAGGACCCTCCACATCATGTGCCATCTGCCCATGTTCTGCTGGGTGGTGTGCAGACTATTCCAG
R00450	Cl/Sw	CCTGCAGGTTGCCAGATATTTATATTTTAGTCCTCAAATTGAATTTTGACACCCGAGAATACGCTGCT	CCTGCAGGTTGCCAGATATTTATATTTTAGTCCTCAAATTGAATTTTGACACCCGAGAATACGCTGCT	CCTGCAGGTTGCCAGATATTTATATTTTAGTCCTCAAATTGAATTTTGACACCCGAGAATACGCCGCT
R00451	not polymorphic	CCTGCAGGCTCATCCTGACATGACCCTCCAGCATGACAATGCCACCAAACTGATCTTTCTGTGCGTGA	CCTGCAGGCTCATCCTGACATGACCCTCCAGCATGACAATGCCACCAAACTGATCTTTCTGTGCGTGA	CCTGCAGGCTCATCCTGACATGACCCTCCAGCATGACAATGCCACCAAACTGATCTTTCTGTGCGTGA
R00452	Sw/WR	CCTGCAGGATCTTCGGAGACCAGCCACCAGTACAGCTGATGAAACTGGGATTGCACAACTGAAGAATT	CCTGCAGGATCTTCGGAGACCAGCCACCAGTACAGCTGATGAAACTGGGTTTGCACAACTGAAGAATT	CCTGCAGGATCTTCGGAGACCAGCCACCAGTACAGCTGATGAAACTGGGTTTGCACAACTGAAGAATT
R00453	not polymorphic	CCTGCAGGAGTGCGTTGGGGCTGGTGGGTGATTCACAGGGCATAATAACAGGGCAACATATAGCAGAC	CCTGCAGGAGTGCGTTGGGGCTGGTGGGTGATTCACAGGGCATAATAACAGGGCAACATATAGCAGAC	CCTGCAGGAGTGCGTTGGGGCTGGTGGGTGATTCACAGGGCATAATAACAGGGCAACATATAGCAGAC
R00454	not polymorphic	CCTGCAGGTGCGCAGTGCCAACTACGAGTCTGACCCCTTTGTGCAGGAGTTTCAGTTCAAGGTGCGCG	CCTGCAGGTGCGCAGTGCCAACTACGAGTCTGACCCCTTTGTGCAGGAGTTTCAGTTCAAGGTGCGCG	CCTGCAGGTGCGCAGTGCCAACTACGAGTCTGACCCCTTTGTGCAGGAGTTTCAGTTCAAGGTGCGCG
R00455	not polymorphic	CCTGCAGGATTATAGGATGGACCGGTTCCACCTGTTTGGTTCAGGAGCAGTGCCACAAGTCTGCTCTG	CCTGCAGGATTATAGGATGGACCGGTTCCACCTGTTTGGTTCAGGAGCAGTGCCACAAGTCTGCTCTG	CCTGCAGGATTATAGGATGGACCGGTTCCACCTGTTTGGTTCAGGAGCAGTGCCACAAGTCTGCTCTG
R00456	not polymorphic	CCTGCAGGCCACATTGTGTGTTCAATCACAAAGGACTACTACTTTGAGTGAAGGGACTCTATTATTTT	CCTGCAGGCCACATTGTGTGTTCAATCACAAAGGACTACTACTTTGAGTGAAGGGACTCTATTATTTT	CCTGCAGGCCACATTGTGTGTTCAATCACAAAGGACTACTACTTTGAGTGAAGGGACTCTATTATTTT
R00457	not polymorphic	CCTGCAGGGTAGACAGAGCGCGGTTAAAGACTGTCAAATTCAATGCCAGGTCTCAAGACAAAGGGGTG	CCTGCAGGGTAGACAGAGCGCGGTTAAAGACTGTCAAATTCAATGCCAGGTCTCAAGACAAAGGGGTG	CCTGCAGGGTAGACAGAGCGCGGTTAAAGACTGTCAAATTCAATGCCAGGTCTCAAGACAAAGGGGTG
R00458	not polymorphic	CCTGCAGGCACCAAACCACTTTCTGCGACGCTGCAGTAGCCCGGACAACTGCCTGCGACAACACTATG	CCTGCAGGCACCAAACCACTTTCTGCGACGCTGCAGTAGCCCGGACAACTGCCTGCGACAACACTATG	CCTGCAGGCACCAAACCACTTTCTGCGACGCTGCAGTAGCCCGGACAACTGCCTGCGACAACACTATG
R00459	not polymorphic	CCTGCAGGTTGAGGGGAAATTACAGATGATCACCAACCCAAACAGATCTATAATAGAAAAAAATACAA	CCTGCAGGTTGAGGGGAAATTACAGATGATCACCAACCCAAACAGATCTATAATAGAAAAAAATACAA	CCTGCAGGTTGAGGGGAAATTACAGATGATCACCAACCCAAACAGATCTATAATAGAAAAAAATACAA
R00460	not polymorphic	CCTGCAGGCGATGTGGAAGGAGTTCCAGCCGTCCTTGTTCTTCAGCATATGGGCAGCCTCATGGGACA	CCTGCAGGCGATGTGGAAGGAGTTCCAGCCGTCCTTGTTCTTCAGCATATGGGCAGCCTCATGGGACA	CCTGCAGGCGATGTGGAAGGAGTTCCAGCCGTCCTTGTTCTTCAGCATATGGGCAGCCTCATGGGACA
R00461	not polymorphic	CCTGCAGGTGAAGAAGACTGATGTGGAGGTCCTGGGCTGGTGTGGTGACACATTGTCAACGGTTGAGA	CCTGCAGGTGAAGAAGACTGATGTGGAGGTCCTGGGCTGGTGTGGTGACACATTGTCAACGGTTGAGA	CCTGCAGGTGAAGAAGACTGATGTGGAGGTCCTGGGCTGGTGTGGTGACACATTGTCAACGGTTGAGA
R00462	Cl/Sw	CCTGCAGGGGAGAGAGACTTCCTGGAACACAGAGGTACAGAAGGGGCTCCGATCAGTGAACAAGGAAT	CCTGCAGGGGAGAGAGACTTCCTGGAACACAGAGGTACAGAAGGGGCTCCGATCAGTGAACAAGGAAT	CCTGCAGGGGAAAGAGACTTCCTGGAACACAGAGGTACAGAAGGGGCTCCGATCAGTGAACAAGGAAT
R00463	not polymorphic	CCTGCAGGAAAACCTGGATCTGGAGAAGGAGCTGAGGGCAGAGGCAGAGATATTTGCACGAGAGGTGA	CCTGCAGGAAAACCTGGATCTGGAGAAGGAGCTGAGGGCAGAGGCAGAGATATTTGCACGAGAGGTGA	CCTGCAGGAAAACCTGGATCTGGAGAAGGAGCTGAGGGCAGAGGCAGAGATATTTGCACGAGAGGTGA
R00464	not polymorphic	CCTGCAGGTGAAGAAGCCGGACATGGAGGTCTTGGGCTGGCGTGGTTACACGTGGTTACACATGTGGT	CCTGCAGGTGAAGAAGCCGGACATGGAGGTCTTGGGCTGGCGTGGTTACACGTGGTTACACATGTGGT	CCTGCAGGTGAAGAAGCCGGACATGGAGGTCTTGGGCTGGCGTGGTTACACGTGGTTACACATGTGGT
R00465	not polymorphic	CCTGCAGGGTGGCTGAACAACCTTAAAGGGATCTGTGGGTTGTGGAAGATGGCCTCCCATGGCCCATG	CCTGCAGGGTGGCTGAACAACCTTAAAGGGATCTGTGGGTTGTGGAAGATGGCCTCCCATGGCCCATG	CCTGCAGGGTGGCTGAACAACCTTAAAGGGATCTGTGGGTTGTGGAAGATGGCCTCCCATGGCCCATG
R00466	not polymorphic	CCTGCAGGGAGAAAAAAAAATCCTGATTTTAAAATCTAAGAAATCACATTGGCTACACGTGGCTGTCT	CCTGCAGGGAGAAAAAAAAATCCTGATTTTAAAATCTAAGAAATCACATTGGCTACACGTGGCTGTCT	CCTGCAGGGAGAAAAAAAAATCCTGATTTTAAAATCTAAGAAATCACATTGGCTACACGTGGCTGTCT
R00467	not polymorphic	CCTGCAGGAAGGGTACCACGAGGGAGGAGGATGTCTTCCCTGTAACACAGTGTTGAGATGACATTGCA	CCTGCAGGAAGGGTACCACGAGGGAGGAGGATGTCTTCCCTGTAACACAGTGTTGAGATGACATTGCA	CCTGCAGGAAGGGTACCACGAGGGAGGAGGATGTCTTCCCTGTAACACAGTGTTGAGATGACATTGCA
R00468	not polymorphic	CCTGCAGGCTCTAGTTTTATCTTGATTATTGTCCAGTCATTTGGTCATGTGCTGCAAAGAAGGACATA	CCTGCAGGCTCTAGTTTTATCTTGATTATTGTCCAGTCATTTGGTCATGTGCTGCAAAGAAGGACATA	CCTGCAGGCTCTAGTTTTATCTTGATTATTGTCCAGTCATTTGGTCATGTGCTGCAAAGAAGGACATA
R00469	Sw/WR	CCTGCAGGTCACTACTGCCCTAGAAGCACCATCGATCCTCAACCTTGCCCCATTGGCACGTTCAGCAA	CCTGCAGGTCACTACTGCCCTAGAGGCACCATCGATCCTCAACCTTGCCCCATTGGCACGTTCAGCAA	CCTGCAGGTCACTACTGCCCTAGAGGCACCATCGATCCTCAACCTTGCCCCATTGGCACGTTCAGCAA
R00470	Cl/Sw	CCTGCAGGATGTTACCTCTGCTTCTCAGAGGGGAGACAATGGGTGCTGGTGAGATCAACACAGTGTGC	CCTGCAGGATGTTACCTCTGCTTCTCAGAGGGGAGACAATGGGTGCTGGTGAGATCAACACAGTGTGC	CCTGCAGGATGTTACCTCTGCTTCTCAGAGGGGAGACAATGGGTGCTGGTGAGATCAACACAGCGTGC
R00471	not polymorphic	CCTGCAGGGATCAACCATACATTTAGTAAATATTTAAGGTCTAGGATACCTTAAGCTGATGTTGGCTT	CCTGCAGGGATCAACCATACATTTAGTAAATATTTAAGGTCTAGGATACCTTAAGCTGATGTTGGCTT	CCTGCAGGGATCAACCATACATTTAGTAAATATTTAAGGTCTAGGATACCTTAAGCTGATGTTGGCTT
R00472	Cl/WR	CCTGCAGGCGGCAATGTTTTTATGTGTTGGCTTAATGTATGCAATTTGTACATAGTTGACAATGGCAA	CCTGCAGGCGGCAATGTTTTTATGTGTTGGCTTAATGAATGCAATTTGTACATAGTTGACAATGGCAA	CCTGCAGGCGGCAATGTTTTTATGTGTTGGCTTAATGTATGCAATTTGTACATAGTTGACAATGGCAA
R00473	not polymorphic	CCTGCAGGTGGTCTCCCAAAACACAACAGGATCCACATGGGTTAATGCGACCAGTGCGGGCTCCAGCG	CCTGCAGGTGGTCTCCCAAAACACAACAGGATCCACATGGGTTAATGCGACCAGTGCGGGCTCCAGCG	CCTGCAGGTGGTCTCCCAAAACACAACAGGATCCACATGGGTTAATGCGACCAGTGCGGGCTCCAGCG
R00474	Cl/Sw	CCTGCAGGGTAGGCAGTATGCCCCCGTGATGCATTGGGCAGACCTCACCACCCTCTGGAGAGCCCTGC	CCTGCAGGGTAGGCAGTATGCCCCCGTGATGCATTGGGCAGACCTCACCACCCTCTGGAGAGCCCTGC	CCTGCAGGGTAGGCAGTATGCCCCCGTGATGCATTGGGCAGACCTCACCACCCTCTGGAGAGCGCTGC
R00475	not polymorphic	CCTGCAGGCCTAGAAACCCTCAGTACTTCCTTTAGAAACTACTAATATCCAGGCATCACTGGCAGCAC	CCTGCAGGCCTAGAAACCCTCAGTACTTCCTTTAGAAACTACTAATATCCAGGCATCACTGGCAGCAC	CCTGCAGGCCTAGAAACCCTCAGTACTTCCTTTAGAAACTACTAATATCCAGGCATCACTGGCAGCAC
R00476	Cl/Sw	CCTGCAGGACAGAGTGTGTGTGTTGTATGGAGACCTCCATAGAGGAGGACTATAGCTGTTTGATATAA	CCTGCAGGACAGAGTGTGTGTGTTGTATGGAGACCTCCATAGAGGAGGACTATAGCTGTTTGATATAA	CCTGCAGGACAGAGTGTGTGTGTTGTATGGAAACCTCCATAGAGGAGGACTATAGCTGTTTGATATAA
R00477	not polymorphic	CCTGCAGGAAGGTTTTACAAGGTTGAGCCTCAGGTTTGTAGCCGTGTCCCTGGGTGACTTCCATAAGT	CCTGCAGGAAGGTTTTACAAGGTTGAGCCTCAGGTTTGTAGCCGTGTCCCTGGGTGACTTCCATAAGT	CCTGCAGGAAGGTTTTACAAGGTTGAGCCTCAGGTTTGTAGCCGTGTCCCTGGGTGACTTCCATAAGT
R00478	not polymorphic	CCTGCAGGCGCGACACAAAACGCAGAAATAAACATTTAAATCATGCCTTACCTTTGACGAGCTTTTGG	CCTGCAGGCGCGACACAAAACGCAGAAATAAACATTTAAATCATGCCTTACCTTTGACGAGCTTTTGG	CCTGCAGGCGCGACACAAAACGCAGAAATAAACATTTAAATCATGCCTTACCTTTGACGAGCTTTTGG
R00479	Cl/WR	CCTGCAGGTGAAGATGCTCGATGTCGAGGTCCTGGGCTGGCATGGTTACACATGGACTGTGGTTGTGA	CCTGCAGGTGAAGATGCTCGATTTCGAGGTCCTGGGCTGGCATGGTTACACATGGACTGTGGTTGTGA	CCTGCAGGTGAAGATGCTCGATGTCGAGGTCCTGGGCTGGCATGGTTACACATGGACTGTGGTTGTGA
R00480	not polymorphic	CCTGCAGGTGCACCAGATGGAGCTGGACAGCCTGAGCCAACAGATGAGGGAGTCCAAGAGGAACTCTC	CCTGCAGGTGCACCAGATGGAGCTGGACAGCCTGAGCCAACAGATGAGGGAGTCCAAGAGGAACTCTC	CCTGCAGGTGCACCAGATGGAGCTGGACAGCCTGAGCCAACAGATGAGGGAGTCCAAGAGGAACTCTC
R00481	not polymorphic	CCTGCAGGAACCTTAACACGCTAAAAGGTTGCAATCTGAGGAACCCCTAAAGGTGCCTCCAGGAACCT	CCTGCAGGAACCTTAACACGCTAAAAGGTTGCAATCTGAGGAACCCCTAAAGGTGCCTCCAGGAACCT	CCTGCAGGAACCTTAACACGCTAAAAGGTTGCAATCTGAGGAACCCCTAAAGGTGCCTCCAGGAACCT
R00482	not polymorphic	CCTGCAGGTGACTGGTAGTGCTCATTGCACATTCCACACCTCTCAGCGTGCTGTGGGCAAAGACAACT	CCTGCAGGTGACTGGTAGTGCTCATTGCACATTCCACACCTCTCAGCGTGCTGTGGGCAAAGACAACT	CCTGCAGGTGACTGGTAGTGCTCATTGCACATTCCACACCTCTCAGCGTGCTGTGGGCAAAGACAACT
R00483	not polymorphic	CCTGCAGGAATGATGCAATGCTTCACTGTTTCTGAATAACCACAGAACAACATTTCAGTCCCACATAG	CCTGCAGGAATGATGCAATGCTTCACTGTTTCTGAATAACCACAGAACAACATTTCAGTCCCACATAG	CCTGCAGGAATGATGCAATGCTTCACTGTTTCTGAATAACCACAGAACAACATTTCAGTCCCACATAG
R00484	not polymorphic	CCTGCAGGCTCATCCTGACATGACCCTCCAGCATGACAATACCACCAGCCATACTGCGTGATTTCTGT	CCTGCAGGCTCATCCTGACATGACCCTCCAGCATGACAATACCACCAGCCATACTGCGTGATTTCTGT	CCTGCAGGCTCATCCTGACATGACCCTCCAGCATGACAATACCACCAGCCATACTGCGTGATTTCTGT
R00485	not polymorphic	CCTGCAGGCCAGGGAAATGGGACAGACTGACAGTGAATTCTGCATCCTCTCTGAATGGTGACATCATG	CCTGCAGGCCAGGGAAATGGGACAGACTGACAGTGAATTCTGCATCCTCTCTGAATGGTGACATCATG	CCTGCAGGCCAGGGAAATGGGACAGACTGACAGTGAATTCTGCATCCTCTCTGAATGGTGACATCATG
R00486	not polymorphic	CCTGCAGGCCTTTCAGGGTGTCAGAGTCACACTGCCGATACCCGTGTTCCTGCCATATTTCTTGTTTA	CCTGCAGGCCTTTCAGGGTGTCAGAGTCACACTGCCGATACCCGTGTTCCTGCCATATTTCTTGTTTA	CCTGCAGGCCTTTCAGGGTGTCAGAGTCACACTGCCGATACCCGTGTTCCTGCCATATTTCTTGTTTA
R00487	not polymorphic	CCTGCAGGTCCAGCTCGCTGCCATCCAGGCCTTCAGGCGCATGTCTGTGACCGATGAGGTAAACTATA	CCTGCAGGTCCAGCTCGCTGCCATCCAGGCCTTCAGGCGCATGTCTGTGACCGATGAGGTAAACTATA	CCTGCAGGTCCAGCTCGCTGCCATCCAGGCCTTCAGGCGCATGTCTGTGACCGATGAGGTAAACTATA
R00488	not polymorphic	CCTGCAGGGTCGTCGAGAACAACGTGCACATCCATTTCTCCCGCCATGATCTACAGTATTTTTTTGGA	CCTGCAGGGTCGTCGAGAACAACGTGCACATCCATTTCTCCCGCCATGATCTACAGTATTTTTTTGGA	CCTGCAGGGTCGTCGAGAACAACGTGCACATCCATTTCTCCCGCCATGATCTACAGTATTTTTTTGGA
R00489	not polymorphic	CCTGCAGGACCGTGTGTACGCAGACAAGACCGAGTAGCATCCACCCTCTCACCCTTCTTTTTCTCTCT	CCTGCAGGACCGTGTGTACGCAGACAAGACCGAGTAGCATCCACCCTCTCACCCTTCTTTTTCTCTCT	CCTGCAGGACCGTGTGTACGCAGACAAGACCGAGTAGCATCCACCCTCTCACCCTTCTTTTTCTCTCT
R00490	not polymorphic	CCTGCAGGAAAAACTTTGTAGCGGGATAGGGGGAAAAGTGGGAGGAGCATCGGGGATAGTCGTATTAG	CCTGCAGGAAAAACTTTGTAGCGGGATAGGGGGAAAAGTGGGAGGAGCATCGGGGATAGTCGTATTAG	CCTGCAGGAAAAACTTTGTAGCGGGATAGGGGGAAAAGTGGGAGGAGCATCGGGGATAGTCGTATTAG
R00491	not polymorphic	CCTGCAGGTGCGAGCGTGTGTGTTTCACTGTCCAATCCGAGGCTCAAGTATGTTCTGAGCGCGTGATC	CCTGCAGGTGCGAGCGTGTGTGTTTCACTGTCCAATCCGAGGCTCAAGTATGTTCTGAGCGCGTGATC	CCTGCAGGTGCGAGCGTGTGTGTTTCACTGTCCAATCCGAGGCTCAAGTATGTTCTGAGCGCGTGATC
R00492	not polymorphic	CCTGCAGGGCCAACAGCAGGTCCTTCTAAATGCCTGTCATTCCTTGTGTGGGTGACTCCAATATCTCC	CCTGCAGGGCCAACAGCAGGTCCTTCTAAATGCCTGTCATTCCTTGTGTGGGTGACTCCAATATCTCC	CCTGCAGGGCCAACAGCAGGTCCTTCTAAATGCCTGTCATTCCTTGTGTGGGTGACTCCAATATCTCC
R00493	not polymorphic	CCTGCAGGCGATGTCAACAGTAATATATGAATTATTACAGTGTAATTAATGGGCTAGCACTACATCTT	CCTGCAGGCGATGTCAACAGTAATATATGAATTATTACAGTGTAATTAATGGGCTAGCACTACATCTT	CCTGCAGGCGATGTCAACAGTAATATATGAATTATTACAGTGTAATTAATGGGCTAGCACTACATCTT
R00494	not polymorphic	CCTGCAGGTGTGGAGAACTGTAGCAGGACACTGTTGCAGCCCAGTGTGATGATGAATGACTGTTTCCC	CCTGCAGGTGTGGAGAACTGTAGCAGGACACTGTTGCAGCCCAGTGTGATGATGAATGACTGTTTCCC	CCTGCAGGTGTGGAGAACTGTAGCAGGACACTGTTGCAGCCCAGTGTGATGATGAATGACTGTTTCCC
R00495	not polymorphic	CCTGCAGGTTAGCGCTCTGTTTCTTAAAATGCTATTAACGGGAGATTACATGAACCTCCGGGCTAAAC	CCTGCAGGTTAGCGCTCTGTTTCTTAAAATGCTATTAACGGGAGATTACATGAACCTCCGGGCTAAAC	CCTGCAGGTTAGCGCTCTGTTTCTTAAAATGCTATTAACGGGAGATTACATGAACCTCCGGGCTAAAC
R00496	not polymorphic	CCTGCAGGTCTGGATACTTTCCGAATGCACTGTGATGCAAGAAGGAATTATACAACGAGCAAAGGGAC	CCTGCAGGTCTGGATACTTTCCGAATGCACTGTGATGCAAGAAGGAATTATACAACGAGCAAAGGGAC	CCTGCAGGTCTGGATACTTTCCGAATGCACTGTGATGCAAGAAGGAATTATACAACGAGCAAAGGGAC
R00497	Cl/WR	CCTGCAGGGTTTATGTGTGTCTGGCTTGTTTAAAACCAGTTTATAGGGTCAGGGCCATGGCAAGCCAT	CCTGCAGGGTTTATGTGTGTCTGGCTTGTTTAAAAACAGTTTATAGGGTCAGGGCCATGGCAAGCCAT	CCTGCAGGGTTTATGTGTGTCTGGCTTGTTTAAAACCAGTTTATAGGGTCAGGGCCATGGCAAGCCAT
R00498	not polymorphic	CCTGCAGGCTGAAATAAAATATAAAACATGCATTACCTTTGATGAGCTTCTTTTGTTGGCACTCCAAT	CCTGCAGGCTGAAATAAAATATAAAACATGCATTACCTTTGATGAGCTTCTTTTGTTGGCACTCCAAT	CCTGCAGGCTGAAATAAAATATAAAACATGCATTACCTTTGATGAGCTTCTTTTGTTGGCACTCCAAT
R00499	Sw/WR	CCTGCAGGAGAGACAGAGCGATGTGAAAAATGTTGTGCTCTGAATGAAGTAACCGTACATGGACCAGA	CCTGCAGGAGAGACAGAGCGATGTGAAAAATGTTGTGCTCTGAATGCAGTAACCGTACATGGACCAGA	CCTGCAGGAGAGACAGAGCGATGTGAAAAATGTTGTGCTCTGAATGCAGTAACCGTACATGGACCAGA
R00500	not polymorphic	CCTGCAGGAAGGGTAATCTACAGTGCCTTGCGAAAGTATTCGGCCCCCTTGAACTTTGCGACCTTTTG	CCTGCAGGAAGGGTAATCTACAGTGCCTTGCGAAAGTATTCGGCCCCCTTGAACTTTGCGACCTTTTG	CCTGCAGGAAGGGTAATCTACAGTGCCTTGCGAAAGTATTCGGCCCCCTTGAACTTTGCGACCTTTTG
R00501	not polymorphic	CCTGCAGGAGGAGAAATATGGATGTCAAGAAATTGTGAAATGTAATGCTCTTCTTGCCCAAAGAATGA	CCTGCAGGAGGAGAAATATGGATGTCAAGAAATTGTGAAATGTAATGCTCTTCTTGCCCAAAGAATGA	CCTGCAGGAGGAGAAATATGGATGTCAAGAAATTGTGAAATGTAATGCTCTTCTTGCCCAAAGAATGA
R00502	not polymorphic	CCTGCAGGGACGGGGGCTGGGATTAAAAATAAAATAAAAATATAGGACAAAACACACTTCACGACAAA	CCTGCAGGGACGGGGGCTGGGATTAAAAATAAAATAAAAATATAGGACAAAACACACTTCACGACAAA	CCTGCAGGGACGGGGGCTGGGATTAAAAATAAAATAAAAATATAGGACAAAACACACTTCACGACAAA
R00503	Sw/WR	CCTGCAGGAATACACTCAGCTCCTCTTTCCCCTCCAACCTGACCTTATCATCCTCATCACAGACACAT	CCTGCAGGAATACACTCAGCTCCTCTCTCCCCTCCAACCTGACCTTATCATCCTCATCACAGACACAT	CCTGCAGGAATACACTCAGCTCCTCTCTCCCCTCCAACCTGACCTTATCATCCTCATCACAGACACAT
R00504	not polymorphic	CCTGCAGGAGCTGAGCCAGAGTGGTACAGTCTTTATAGTCCCTGAGTCAAGTAGACAACAGACAGGCT	CCTGCAGGAGCTGAGCCAGAGTGGTACAGTCTTTATAGTCCCTGAGTCAAGTAGACAACAGACAGGCT	CCTGCAGGAGCTGAGCCAGAGTGGTACAGTCTTTATAGTCCCTGAGTCAAGTAGACAACAGACAGGCT
R00505	not polymorphic	CCTGCAGGATGCTAACTGGATTGCTCTGAACAGCTCCCTGCAGTGTCAGAGTCTGAGCGATATCTTCC	CCTGCAGGATGCTAACTGGATTGCTCTGAACAGCTCCCTGCAGTGTCAGAGTCTGAGCGATATCTTCC	CCTGCAGGATGCTAACTGGATTGCTCTGAACAGCTCCCTGCAGTGTCAGAGTCTGAGCGATATCTTCC
R00506	not polymorphic	CCTGCAGGAACACGGTACCCACACCACCGAGGCTTTTCTCACGGCCCAGCGCAACTTTGTCCAGAGCT	CCTGCAGGAACACGGTACCCACACCACCGAGGCTTTTCTCACGGCCCAGCGCAACTTTGTCCAGAGCT	CCTGCAGGAACACGGTACCCACACCACCGAGGCTTTTCTCACGGCCCAGCGCAACTTTGTCCAGAGCT
R00507	not polymorphic	CCTGCAGGGTCAGGAGGACACGGATGTTGAGTTTGACACTTACAAGGAACTTTACAACATTTCAAACC	CCTGCAGGGTCAGGAGGACACGGATGTTGAGTTTGACACTTACAAGGAACTTTACAACATTTCAAACC	CCTGCAGGGTCAGGAGGACACGGATGTTGAGTTTGACACTTACAAGGAACTTTACAACATTTCAAACC
R00508	not polymorphic	CCTGCAGGCATCGGTCTATTAGTCCAAGCCTTCGCCAGGCACACCCAAGTTCCACACATTTATTATAA	CCTGCAGGCATCGGTCTATTAGTCCAAGCCTTCGCCAGGCACACCCAAGTTCCACACATTTATTATAA	CCTGCAGGCATCGGTCTATTAGTCCAAGCCTTCGCCAGGCACACCCAAGTTCCACACATTTATTATAA
R00509	not polymorphic	CCTGCAGGCACCCGACCCGCCACAAGGAGTCTCTAGAGTGCAATGAGCCACGTAAGGCCCAACCAGCC	CCTGCAGGCACCCGACCCGCCACAAGGAGTCTCTAGAGTGCAATGAGCCACGTAAGGCCCAACCAGCC	CCTGCAGGCACCCGACCCGCCACAAGGAGTCTCTAGAGTGCAATGAGCCACGTAAGGCCCAACCAGCC
R00510	Cl/WR	CCTGCAGGCAGTGCATTTTGCATACTCACTCTCTCACTCTCGCACTCACACCCACTCTCACTCACACC	CCTGCAGGCAGTGCATTTTGCATACTCACTCTCTCACTCTCACACTCACACCCACTCTCACTCACACC	CCTGCAGGCAGTGCATTTTGCATACTCACTCTCTCACTCTCGCACTCACACCCACTCTCACTCACACC
R00511	not polymorphic	CCTGCAGGACAACTTTTTCCCGGCTGGTCATGATGATAACTGTTGTCACCACCCTATGCTCCTTTGTC	CCTGCAGGACAACTTTTTCCCGGCTGGTCATGATGATAACTGTTGTCACCACCCTATGCTCCTTTGTC	CCTGCAGGACAACTTTTTCCCGGCTGGTCATGATGATAACTGTTGTCACCACCCTATGCTCCTTTGTC
R00512	Sw/WR	CCTGCAGGACTGCCACCCCCGCTGCAAGGAGCACGGCCAGTGTAAGAACGGACAGTGTGAGTGCCACC	CCTGCAGGACTGCCACCCCCGCTGCAAGGAGCATGGCCAGTGTAAGAACGGACAGTGTGAGTGCCACC	CCTGCAGGACTGCCACCCCCGCTGCAAGGAGCATGGCCAGTGTAAGAACGGACAGTGTGAGTGCCACC
R00513	not polymorphic	CCTGCAGGTAAGGGCCCACAATGGCATCCAGAGAGAGTGTCCGCCGCATCCCAGGGGTCACCTGTCGC	CCTGCAGGTAAGGGCCCACAATGGCATCCAGAGAGAGTGTCCGCCGCATCCCAGGGGTCACCTGTCGC	CCTGCAGGTAAGGGCCCACAATGGCATCCAGAGAGAGTGTCCGCCGCATCCCAGGGGTCACCTGTCGC
R00514	not polymorphic	CCTGCAGGACCTGTTTGAAAAATGCAAACCAAGGATGTCCCAAATGGCATCCTATTCCCATATGGCTC	CCTGCAGGACCTGTTTGAAAAATGCAAACCAAGGATGTCCCAAATGGCATCCTATTCCCATATGGCTC	CCTGCAGGACCTGTTTGAAAAATGCAAACCAAGGATGTCCCAAATGGCATCCTATTCCCATATGGCTC
R00515	not polymorphic	CCTGCAGGATGCACCGCATCCTGAAGTCGATGTGTTGCAGCATCTTACTACTCTTTCCAACAGTCTGT	CCTGCAGGATGCACCGCATCCTGAAGTCGATGTGTTGCAGCATCTTACTACTCTTTCCAACAGTCTGT	CCTGCAGGATGCACCGCATCCTGAAGTCGATGTGTTGCAGCATCTTACTACTCTTTCCAACAGTCTGT
R00516	not polymorphic	CCTGCAGGCCTCGCTGGGCCGGTCAGAGGAGTAGGAGGCCCCTCGCAACAGGTAAGGCCAAGGTCTCG	CCTGCAGGCCTCGCTGGGCCGGTCAGAGGAGTAGGAGGCCCCTCGCAACAGGTAAGGCCAAGGTCTCG	CCTGCAGGCCTCGCTGGGCCGGTCAGAGGAGTAGGAGGCCCCTCGCAACAGGTAAGGCCAAGGTCTCG
R00517	not polymorphic	CCTGCAGGCAGTCACTGAGTCGGAGGTGCTAAAAGAGCTCCTGAAACTTGACCCCGAAAAAAAACATC	CCTGCAGGCAGTCACTGAGTCGGAGGTGCTAAAAGAGCTCCTGAAACTTGACCCCGAAAAAAAACATC	CCTGCAGGCAGTCACTGAGTCGGAGGTGCTAAAAGAGCTCCTGAAACTTGACCCCGAAAAAAAACATC
R00518	not polymorphic	CCTGCAGGGACAGAAAGACAGCTCCACACAACAGGTGGTAGAGACAGAGAGAGGAGGAGGAGAGAAAG	CCTGCAGGGACAGAAAGACAGCTCCACACAACAGGTGGTAGAGACAGAGAGAGGAGGAGGAGAGAAAG	CCTGCAGGGACAGAAAGACAGCTCCACACAACAGGTGGTAGAGACAGAGAGAGGAGGAGGAGAGAAAG
R00519	not polymorphic	CCTGCAGGACAGGGACAGCAGAACAGGGAACAGTTAGAGCTGGATGGGTACCTGATGTGTCTGTGGGG	CCTGCAGGACAGGGACAGCAGAACAGGGAACAGTTAGAGCTGGATGGGTACCTGATGTGTCTGTGGGG	CCTGCAGGACAGGGACAGCAGAACAGGGAACAGTTAGAGCTGGATGGGTACCTGATGTGTCTGTGGGG
R00520	not polymorphic	CCTGCAGGCACAAGGTTCACGTGTGTGACTGATTTTATTTTATTTTACCTTTATTTAACCAGGTCGGT	CCTGCAGGCACAAGGTTCACGTGTGTGACTGATTTTATTTTATTTTACCTTTATTTAACCAGGTCGGT	CCTGCAGGCACAAGGTTCACGTGTGTGACTGATTTTATTTTATTTTACCTTTATTTAACCAGGTCGGT
R00521	not polymorphic	CCTGCAGGTATTATGCATTTTGATGCACTTATAATGCATTGAAAGACTTGTCCTAAGCATGTATAATA	CCTGCAGGTATTATGCATTTTGATGCACTTATAATGCATTGAAAGACTTGTCCTAAGCATGTATAATA	CCTGCAGGTATTATGCATTTTGATGCACTTATAATGCATTGAAAGACTTGTCCTAAGCATGTATAATA
R00522	not polymorphic	CCTGCAGGACATATTGGTACAGAACCCTTACATCACCCCTGAAACCGTTAGGTAGTGCTCTCTAAATA	CCTGCAGGACATATTGGTACAGAACCCTTACATCACCCCTGAAACCGTTAGGTAGTGCTCTCTAAATA	CCTGCAGGACATATTGGTACAGAACCCTTACATCACCCCTGAAACCGTTAGGTAGTGCTCTCTAAATA
R00523	not polymorphic	CCTGCAGGAGTGTGTCACTGCTTTGATGTTTGCAAAGAACGACAGGGTGTTGTCCAGGGTCACGTCAA	CCTGCAGGAGTGTGTCACTGCTTTGATGTTTGCAAAGAACGACAGGGTGTTGTCCAGGGTCACGTCAA	CCTGCAGGAGTGTGTCACTGCTTTGATGTTTGCAAAGAACGACAGGGTGTTGTCCAGGGTCACGTCAA
R00524	not polymorphic	CCTGCAGGGAAAGATACACAGTTACATATCATCGCATACACGTATGCACACACGCACACCAGGTTATC	CCTGCAGGGAAAGATACACAGTTACATATCATCGCATACACGTATGCACACACGCACACCAGGTTATC	CCTGCAGGGAAAGATACACAGTTACATATCATCGCATACACGTATGCACACACGCACACCAGGTTATC
R00525	not polymorphic	CCTGCAGGAAAGCAGCCCCACAACACAGTGCTGCCACTATACGTGCTTCACGGTTGGGATGGTTTTCT	CCTGCAGGAAAGCAGCCCCACAACACAGTGCTGCCACTATACGTGCTTCACGGTTGGGATGGTTTTCT	CCTGCAGGAAAGCAGCCCCACAACACAGTGCTGCCACTATACGTGCTTCACGGTTGGGATGGTTTTCT
R00526	Sw/WR	CCTGCAGGAATAATTAATAAGAGATGGATATCCAGAGTATAAAGCCCATCGCATCTCACAGCGGCTCT	CCTGCAGGAATAATTAATAAGAGATGGATATCCAGAGTATCAAGCCCATCGCATCTCACAGCGGCTCT	CCTGCAGGAATAATTAATAAGAGATGGATATCCAGAGTATCAAGCCCATCGCATCTCACAGCGGCTCT
R00527	not polymorphic	CCTGCAGGTTTTGGTAGTGGGCCGTGTCGTTGGCTCTGTATTGTCTTCAAAGCGAGCAAAGAAGTTGT	CCTGCAGGTTTTGGTAGTGGGCCGTGTCGTTGGCTCTGTATTGTCTTCAAAGCGAGCAAAGAAGTTGT	CCTGCAGGTTTTGGTAGTGGGCCGTGTCGTTGGCTCTGTATTGTCTTCAAAGCGAGCAAAGAAGTTGT
R00528	not polymorphic	CCTGCAGGAGGACACAACGAGAGCTTAAACACACATTAGGACCTCAATGGAAACAAACAGTGTTACAA	CCTGCAGGAGGACACAACGAGAGCTTAAACACACATTAGGACCTCAATGGAAACAAACAGTGTTACAA	CCTGCAGGAGGACACAACGAGAGCTTAAACACACATTAGGACCTCAATGGAAACAAACAGTGTTACAA
R00529	not polymorphic	CCTGCAGGTGTTTCTCCAAGCAGGCGTGTTTTCAACCACAGAGGGCAGGAAAATATATAGAGGGGGCT	CCTGCAGGTGTTTCTCCAAGCAGGCGTGTTTTCAACCACAGAGGGCAGGAAAATATATAGAGGGGGCT	CCTGCAGGTGTTTCTCCAAGCAGGCGTGTTTTCAACCACAGAGGGCAGGAAAATATATAGAGGGGGCT
R00530	not polymorphic	CCTGCAGGCTTTATTATGTATCCCAGATCATTTGATGTAGGCCTATTCACTGTTGGGCTGGAACAGAC	CCTGCAGGCTTTATTATGTATCCCAGATCATTTGATGTAGGCCTATTCACTGTTGGGCTGGAACAGAC	CCTGCAGGCTTTATTATGTATCCCAGATCATTTGATGTAGGCCTATTCACTGTTGGGCTGGAACAGAC
R00531	not polymorphic	CCTGCAGGATCATCGGAGACCAGCCACCCGGCCAGCTGATGAAGCTGAGGAGTATTTCTGTATGTAAT	CCTGCAGGATCATCGGAGACCAGCCACCCGGCCAGCTGATGAAGCTGAGGAGTATTTCTGTATGTAAT	CCTGCAGGATCATCGGAGACCAGCCACCCGGCCAGCTGATGAAGCTGAGGAGTATTTCTGTATGTAAT
R00532	not polymorphic	CCTGCAGGCACGCTCAGACTATATCGGCATCCAACATACTGCGATTAAAGAAAAGTATTTTATTTATA	CCTGCAGGCACGCTCAGACTATATCGGCATCCAACATACTGCGATTAAAGAAAAGTATTTTATTTATA	CCTGCAGGCACGCTCAGACTATATCGGCATCCAACATACTGCGATTAAAGAAAAGTATTTTATTTATA
R00533	not polymorphic	CCTGCAGGAGGCAGCAGTGTTACAGAGAGTCCCAACCAGTCATTTAACAGTGACAGCACCTCACAGCT	CCTGCAGGAGGCAGCAGTGTTACAGAGAGTCCCAACCAGTCATTTAACAGTGACAGCACCTCACAGCT	CCTGCAGGAGGCAGCAGTGTTACAGAGAGTCCCAACCAGTCATTTAACAGTGACAGCACCTCACAGCT
R00534	not polymorphic	CCTGCAGGCGTATGCACGCATTGGATTTGAGGAGAGCTTGGTATGTGCTGACATGAAGACAGATGTAT	CCTGCAGGCGTATGCACGCATTGGATTTGAGGAGAGCTTGGTATGTGCTGACATGAAGACAGATGTAT	CCTGCAGGCGTATGCACGCATTGGATTTGAGGAGAGCTTGGTATGTGCTGACATGAAGACAGATGTAT
R00535	not polymorphic	CCTGCAGGCTAACTAGCTGGCAACAGGTCTAGAAAGTTTTTAAAAAATACAAAAAACTAAAGATATTC	CCTGCAGGCTAACTAGCTGGCAACAGGTCTAGAAAGTTTTTAAAAAATACAAAAAACTAAAGATATTC	CCTGCAGGCTAACTAGCTGGCAACAGGTCTAGAAAGTTTTTAAAAAATACAAAAAACTAAAGATATTC
R00536	not polymorphic	CCTGCAGGTTCATCCTGACATGACCCTCCAGCATGACAATGTCCCCAGCCATACCTCTCGTTCTGTGC	CCTGCAGGTTCATCCTGACATGACCCTCCAGCATGACAATGTCCCCAGCCATACCTCTCGTTCTGTGC	CCTGCAGGTTCATCCTGACATGACCCTCCAGCATGACAATGTCCCCAGCCATACCTCTCGTTCTGTGC
R00537	not polymorphic	CCTGCAGGATGATAAGGAGATCGACCTGGAGCACCTTCACCGCCGGGTTAACAGCCTGTGCACAGAGG	CCTGCAGGATGATAAGGAGATCGACCTGGAGCACCTTCACCGCCGGGTTAACAGCCTGTGCACAGAGG	CCTGCAGGATGATAAGGAGATCGACCTGGAGCACCTTCACCGCCGGGTTAACAGCCTGTGCACAGAGG
R00538	Cl/Sw	CCTGCAGGTGCACACAGGTAGAGTTGTCTTCATCCCTGCACCATGCCACTGTGGGCTCCACCTTGTTG	CCTGCAGGTGCACACAGGTAGAGTTGTCTTCATCCCTGCACCATGCCACTGTGGGCTCCACCTTGTTG	CCTGCAGGTGCACACAGGTAGAGTTGTCTTCATCCCTGCACCATGCCACTGCGGGCTCCACCTTGTTG
R00539	not polymorphic	CCTGCAGGTGTGTGTGTGTGTATAGATACAGTAGCAGGTGCTGGAGTTAAACTCATAACAATAAAGAT	CCTGCAGGTGTGTGTGTGTGTATAGATACAGTAGCAGGTGCTGGAGTTAAACTCATAACAATAAAGAT	CCTGCAGGTGTGTGTGTGTGTATAGATACAGTAGCAGGTGCTGGAGTTAAACTCATAACAATAAAGAT
R00540	Sw/WR	CCTGCAGGAGGAGAGGGGACAGAAATATATACTATAACAATATGCTAACTTAACTACCAACTACAGTG	CCTGCAGGAGGAGAGGGGACAGAAATATATACTATAACAATATGCTAACTTAACTACCAACTACAATG	CCTGCAGGAGGAGAGGGGACAGAAATATATACTATAACAATATGCTAACTTAACTACCAACTACAATG
R00541	Sw/WR	CCTGCAGGGGACATAGTGGTGTGGGGATGAAGATGGGGGTATGGGGAGACACAAGGGTATAATTTGAG	CCTGCAGGGGACATAGTGGTGTGGGGATGGAGATGGGGGTATGGGGAGACACAAGGGTATAATTTGAG	CCTGCAGGGGACATAGTGGTGTGGGGATGGAGATGGGGGTATGGGGAGACACAAGGGTATAATTTGAG
R00542	not polymorphic	CCTGCAGGCCCAAGGCCGAGCACACTGCATTATTAAGGCCTCCTTCGGTTCCACTTTCACACAGCTAC	CCTGCAGGCCCAAGGCCGAGCACACTGCATTATTAAGGCCTCCTTCGGTTCCACTTTCACACAGCTAC	CCTGCAGGCCCAAGGCCGAGCACACTGCATTATTAAGGCCTCCTTCGGTTCCACTTTCACACAGCTAC
R00543	not polymorphic	CCTGCAGGAGAGCATCTTTCTCAGTGAGCCGGTCTTCATAAGACAACAACAATGGAGATAAATACTTC	CCTGCAGGAGAGCATCTTTCTCAGTGAGCCGGTCTTCATAAGACAACAACAATGGAGATAAATACTTC	CCTGCAGGAGAGCATCTTTCTCAGTGAGCCGGTCTTCATAAGACAACAACAATGGAGATAAATACTTC
R00544	not polymorphic	CCTGCAGGGAGGAGGTAGGCGTGGTGCCAGGTAAACAACCTCTTCCTCCATGTCAGCAAAACGAAGGA	CCTGCAGGGAGGAGGTAGGCGTGGTGCCAGGTAAACAACCTCTTCCTCCATGTCAGCAAAACGAAGGA	CCTGCAGGGAGGAGGTAGGCGTGGTGCCAGGTAAACAACCTCTTCCTCCATGTCAGCAAAACGAAGGA
R00545	not polymorphic	CCTGCAGGAGGGCTTTGAGCCTTTCGCCATCAACATGAAGAGAGATATCACCATGTGGTTCAGCAAGA	CCTGCAGGAGGGCTTTGAGCCTTTCGCCATCAACATGAAGAGAGATATCACCATGTGGTTCAGCAAGA	CCTGCAGGAGGGCTTTGAGCCTTTCGCCATCAACATGAAGAGAGATATCACCATGTGGTTCAGCAAGA
R00546	not polymorphic	CCTGCAGGAGGCCTTTTGGTAGGCCTTCATTGTAGAAAAATGTAAAGGATGGGTTAGTTCGACAACTC	CCTGCAGGAGGCCTTTTGGTAGGCCTTCATTGTAGAAAAATGTAAAGGATGGGTTAGTTCGACAACTC	CCTGCAGGAGGCCTTTTGGTAGGCCTTCATTGTAGAAAAATGTAAAGGATGGGTTAGTTCGACAACTC
R00547	not polymorphic	CCTGCAGGGGGACGTGCTGCCACGCCTGACGCGGCTTTCAAAAGTATTCCGAAAGGAGGATGTAAACT	CCTGCAGGGGGACGTGCTGCCACGCCTGACGCGGCTTTCAAAAGTATTCCGAAAGGAGGATGTAAACT	CCTGCAGGGGGACGTGCTGCCACGCCTGACGCGGCTTTCAAAAGTATTCCGAAAGGAGGATGTAAACT
R00548	not polymorphic	CCTGCAGGAGGCCTTTTGCCTTTTGGTAGGCGTCATTGAAAATAAGAATTTGTTCTTAATTGACTTGC	CCTGCAGGAGGCCTTTTGCCTTTTGGTAGGCGTCATTGAAAATAAGAATTTGTTCTTAATTGACTTGC	CCTGCAGGAGGCCTTTTGCCTTTTGGTAGGCGTCATTGAAAATAAGAATTTGTTCTTAATTGACTTGC
R00549	not polymorphic	CCTGCAGGGGAAACCTTCTAACCCAGGCCTTTAGAAAGAGACAAGGAGAGGAGGGGCAGAGGTGTTGG	CCTGCAGGGGAAACCTTCTAACCCAGGCCTTTAGAAAGAGACAAGGAGAGGAGGGGCAGAGGTGTTGG	CCTGCAGGGGAAACCTTCTAACCCAGGCCTTTAGAAAGAGACAAGGAGAGGAGGGGCAGAGGTGTTGG
R00550	not polymorphic	CCTGCAGGATGGCCTCCATCTTCCTCTCTTCACGGGTCTGTAGAGGAGAGGACAGAGCAGTAAGCGTT	CCTGCAGGATGGCCTCCATCTTCCTCTCTTCACGGGTCTGTAGAGGAGAGGACAGAGCAGTAAGCGTT	CCTGCAGGATGGCCTCCATCTTCCTCTCTTCACGGGTCTGTAGAGGAGAGGACAGAGCAGTAAGCGTT
R00551	not polymorphic	CCTGCAGGTGTTATAGTGACAGGAGTGGCCTTGTAAAATCACTGAGGTGTATGTTGAACTAAGATAAT	CCTGCAGGTGTTATAGTGACAGGAGTGGCCTTGTAAAATCACTGAGGTGTATGTTGAACTAAGATAAT	CCTGCAGGTGTTATAGTGACAGGAGTGGCCTTGTAAAATCACTGAGGTGTATGTTGAACTAAGATAAT
R00552	Cl/Sw	CCTGCAGGAAGGCTATGAGAACAGTCGCTGCTACAACGAGATGACTCTCATCAAGACGGTGCAGTCCA	CCTGCAGGAAGGCTATGAGAACAGTCGCTGCTACAACGAGATGACTCTCATCAAGACGGTGCAGTCCA	CCTGCAGGAGGGCTATGAGAACAGTCGCTGCTACAACGAGATGACTCTCATCAAGACGGTGCAGTCCA
R00553	not polymorphic	CCTGCAGGGGAGGGGGAGGGAAGGATGCAGGAGCAGAACAACCTGGGAACAGGCATCTTTCAGCCACT	CCTGCAGGGGAGGGGGAGGGAAGGATGCAGGAGCAGAACAACCTGGGAACAGGCATCTTTCAGCCACT	CCTGCAGGGGAGGGGGAGGGAAGGATGCAGGAGCAGAACAACCTGGGAACAGGCATCTTTCAGCCACT
R00554	not polymorphic	CCTGCAGGAGATTGTATTCCGCTTGCTCGCAATGCTTCACCCCCTTGGGGAACAATACAAAAACACAA	CCTGCAGGAGATTGTATTCCGCTTGCTCGCAATGCTTCACCCCCTTGGGGAACAATACAAAAACACAA	CCTGCAGGAGATTGTATTCCGCTTGCTCGCAATGCTTCACCCCCTTGGGGAACAATACAAAAACACAA
R00555	not polymorphic	CCTGCAGGGCATCGCGGACCTCGTCAGGCACAGGACAATCCTCATCCTCTGCAATGTTCTTCAAGTTC	CCTGCAGGGCATCGCGGACCTCGTCAGGCACAGGACAATCCTCATCCTCTGCAATGTTCTTCAAGTTC	CCTGCAGGGCATCGCGGACCTCGTCAGGCACAGGACAATCCTCATCCTCTGCAATGTTCTTCAAGTTC
R00556	not polymorphic	CCTGCAGGCAGTCACTGAGTCCGAGGTGCTAAAGGAGCTCCTGAAACTTGACCCACAAACATCTGGGT	CCTGCAGGCAGTCACTGAGTCCGAGGTGCTAAAGGAGCTCCTGAAACTTGACCCACAAACATCTGGGT	CCTGCAGGCAGTCACTGAGTCCGAGGTGCTAAAGGAGCTCCTGAAACTTGACCCACAAACATCTGGGT
R00557	not polymorphic	CCTGCAGGGCTCTCTTCACACGCTTCCATTTTCATGTTGCTTACATTGCGCGAACCACCAAACTTCTA	CCTGCAGGGCTCTCTTCACACGCTTCCATTTTCATGTTGCTTACATTGCGCGAACCACCAAACTTCTA	CCTGCAGGGCTCTCTTCACACGCTTCCATTTTCATGTTGCTTACATTGCGCGAACCACCAAACTTCTA
R00558	not polymorphic	CCTGCAGGCGCTACACAAAACATGCCTTATGGCAGACAAAATCTGAAAAAAAATCCAGAATATCACAT	CCTGCAGGCGCTACACAAAACATGCCTTATGGCAGACAAAATCTGAAAAAAAATCCAGAATATCACAT	CCTGCAGGCGCTACACAAAACATGCCTTATGGCAGACAAAATCTGAAAAAAAATCCAGAATATCACAT
R00559	Cl/Sw	CCTGCAGGCACCCGGCCCGCCACAAGAAGTCGCTAGAACATGATGAGCCAAGTAAAGCCCCCCTGGCC	CCTGCAGGCACCCGGCCCGCCACAAGAAGTCGCTAGAACATGATGAGCCAAGTAAAGCCCCCCTGGCC	CCTGCAGGCACCCGGTCCGCCACAAGAAGTCGCTAGAACATGATGAGCCAAGTAAAGCCCCCCTGGCC
R00560	not polymorphic	CCTGCAGGCATTTAAAAAATAACGTAGGCCTATCATTTCATATTTTGTTTCGAAAGTGAGTTCAATCA	CCTGCAGGCATTTAAAAAATAACGTAGGCCTATCATTTCATATTTTGTTTCGAAAGTGAGTTCAATCA	CCTGCAGGCATTTAAAAAATAACGTAGGCCTATCATTTCATATTTTGTTTCGAAAGTGAGTTCAATCA
R00561	not polymorphic	CCTGCAGGGCCGTAGGGAGACCGGGCAATGGGATGAGACGGCAGGACTTAGAAAACCGATCCACAACG	CCTGCAGGGCCGTAGGGAGACCGGGCAATGGGATGAGACGGCAGGACTTAGAAAACCGATCCACAACG	CCTGCAGGGCCGTAGGGAGACCGGGCAATGGGATGAGACGGCAGGACTTAGAAAACCGATCCACAACG
R00562	Cl/WR	CCTGCAGGGCTTTACGTCAACAGATTTTATTTTCCATACAGAATCTCTCTCGTCGCAGTTCAACTGTC	CCTGCAGGGCTTTACGTCAACAGATTTTATTTTCCATACAGAATCTCTCTCTTCGCAGTTCAACTGTC	CCTGCAGGGCTTTACGTCAACAGATTTTATTTTCCATACAGAATCTCTCTCGTCGCAGTTCAACTGTC
R00563	not polymorphic	CCTGCAGGAACTTGGCAACATTTGAACCATTATTAAAACATATGAAAGAATTACATGCAATAAACTCA	CCTGCAGGAACTTGGCAACATTTGAACCATTATTAAAACATATGAAAGAATTACATGCAATAAACTCA	CCTGCAGGAACTTGGCAACATTTGAACCATTATTAAAACATATGAAAGAATTACATGCAATAAACTCA
R00564	not polymorphic	CCTGCAGGAAGAGGTTGCAAAATAGACTTTACAAACATGTCAGAGAACTCTACATATGTTGTTTTTTT	CCTGCAGGAAGAGGTTGCAAAATAGACTTTACAAACATGTCAGAGAACTCTACATATGTTGTTTTTTT	CCTGCAGGAAGAGGTTGCAAAATAGACTTTACAAACATGTCAGAGAACTCTACATATGTTGTTTTTTT
R00565	not polymorphic	CCTGCAGGATTATTTTCCTGCAGTGCGAAACTGGTCAAATTAAGATAGTATATCTGTACAGTACATTC	CCTGCAGGATTATTTTCCTGCAGTGCGAAACTGGTCAAATTAAGATAGTATATCTGTACAGTACATTC	CCTGCAGGATTATTTTCCTGCAGTGCGAAACTGGTCAAATTAAGATAGTATATCTGTACAGTACATTC
R00566	not polymorphic	CCTGCAGGGTGTCTGTGTGTGTGTGTGTGTAAGCAGTGAATGACATTGTCAACACCTTTTGCAAAGCT	CCTGCAGGGTGTCTGTGTGTGTGTGTGTGTAAGCAGTGAATGACATTGTCAACACCTTTTGCAAAGCT	CCTGCAGGGTGTCTGTGTGTGTGTGTGTGTAAGCAGTGAATGACATTGTCAACACCTTTTGCAAAGCT
R00567	Cl/Sw	CCTGCAGGAACACCTCCAGGCAGTCAATGAAATTTGTCCCATTGAAGGGGTCCCCACCGATGCCTGAA	CCTGCAGGAACACCTCCAGGCAGTCAATGAAATTTGTCCCATTGAAGGGGTCCCCACCGATGCCTGAA	CCTGCAGGAACACCTCCAGGCAGTCGATGAAATTTGTCCCATTGAAGGGGTCCCCACCGATGCCTGAA
R00568	not polymorphic	CCTGCAGGAAGGGTACCACATGAGGGAGTAAGATGTCTTCTCTGCAATGCCCAGTGTTGAGATTGCCT	CCTGCAGGAAGGGTACCACATGAGGGAGTAAGATGTCTTCTCTGCAATGCCCAGTGTTGAGATTGCCT	CCTGCAGGAAGGGTACCACATGAGGGAGTAAGATGTCTTCTCTGCAATGCCCAGTGTTGAGATTGCCT
R00569	not polymorphic	CCTGCAGGGCTCCAGTAATAATGTGCTGCACCGGGGCTTTCAGAGAGATGCGTCCGTGGTCATGCGTG	CCTGCAGGGCTCCAGTAATAATGTGCTGCACCGGGGCTTTCAGAGAGATGCGTCCGTGGTCATGCGTG	CCTGCAGGGCTCCAGTAATAATGTGCTGCACCGGGGCTTTCAGAGAGATGCGTCCGTGGTCATGCGTG
R00570	not polymorphic	CCTGCAGGCCTCTCAGTGCTGCAGCGTGAGCCCTGCCAGCCCTCACTATACCTGGGCTCTGAACAAGC	CCTGCAGGCCTCTCAGTGCTGCAGCGTGAGCCCTGCCAGCCCTCACTATACCTGGGCTCTGAACAAGC	CCTGCAGGCCTCTCAGTGCTGCAGCGTGAGCCCTGCCAGCCCTCACTATACCTGGGCTCTGAACAAGC
R00571	not polymorphic	CCTGCAGGTGAAAGGGAGGACGTACAGTGCAGACGCCGCTGGGGTAGTGCTCCTTGACGTAGGCCCTC	CCTGCAGGTGAAAGGGAGGACGTACAGTGCAGACGCCGCTGGGGTAGTGCTCCTTGACGTAGGCCCTC	CCTGCAGGTGAAAGGGAGGACGTACAGTGCAGACGCCGCTGGGGTAGTGCTCCTTGACGTAGGCCCTC
R00572	not polymorphic	CCTGCAGGGATGCCACCATCTCTTTCGACCAACCGGTGGATTTGTCCATTCGGTTGGATAACCCGCGG	CCTGCAGGGATGCCACCATCTCTTTCGACCAACCGGTGGATTTGTCCATTCGGTTGGATAACCCGCGG	CCTGCAGGGATGCCACCATCTCTTTCGACCAACCGGTGGATTTGTCCATTCGGTTGGATAACCCGCGG
R00573	not polymorphic	CCTGCAGGAAAAGATCGAGGTGGCTCAGAAGCGAGATGTGGAGGGCATGGGCACACCAGAGATTAAGT	CCTGCAGGAAAAGATCGAGGTGGCTCAGAAGCGAGATGTGGAGGGCATGGGCACACCAGAGATTAAGT	CCTGCAGGAAAAGATCGAGGTGGCTCAGAAGCGAGATGTGGAGGGCATGGGCACACCAGAGATTAAGT
R00574	not polymorphic	CCTGCAGGCACAGAGCTCTCCCATCCTCTCCACCACAGACACACACTCCTTCCTTTCTATCCCTGCCC	CCTGCAGGCACAGAGCTCTCCCATCCTCTCCACCACAGACACACACTCCTTCCTTTCTATCCCTGCCC	CCTGCAGGCACAGAGCTCTCCCATCCTCTCCACCACAGACACACACTCCTTCCTTTCTATCCCTGCCC
R00575	not polymorphic	CCTGCAGGAAGGACAAAGCTACACGTCCACATACATTACAGCAGTGTTTTCCAACTCCAGTTCTCAAG	CCTGCAGGAAGGACAAAGCTACACGTCCACATACATTACAGCAGTGTTTTCCAACTCCAGTTCTCAAG	CCTGCAGGAAGGACAAAGCTACACGTCCACATACATTACAGCAGTGTTTTCCAACTCCAGTTCTCAAG
R00576	not polymorphic	CCTGCAGGCCACCGGGACTGTGGTTGGTGACTATTTCCGTTGGGGTCATGTTTTAGGCAAACTTTGCA	CCTGCAGGCCACCGGGACTGTGGTTGGTGACTATTTCCGTTGGGGTCATGTTTTAGGCAAACTTTGCA	CCTGCAGGCCACCGGGACTGTGGTTGGTGACTATTTCCGTTGGGGTCATGTTTTAGGCAAACTTTGCA
R00577	not polymorphic	CCTGCAGGCCATAGGGCTTTGGTCAAAATATGACACTGTAAAGCCAAAGGTTTTCTTCTCTCACCTGG	CCTGCAGGCCATAGGGCTTTGGTCAAAATATGACACTGTAAAGCCAAAGGTTTTCTTCTCTCACCTGG	CCTGCAGGCCATAGGGCTTTGGTCAAAATATGACACTGTAAAGCCAAAGGTTTTCTTCTCTCACCTGG
R00578	Cl/Sw	CCTGCAGGGTCAAGTTGAAACAGGAAAGGGCCACAAAGTTGGAAGCACAGAATTGTCTAGAATGTCAT	CCTGCAGGGTCAAGTTGAAACAGGAAAGGGCCACAAAGTTGGAAGCACAGAATTGTCTAGAATGTCAT	CCTGCAGGGTCAAGTTGAAACAGGAAAGGGCCACAAGGTTGGAAGCACAGAATTGTCTAGAATGTCAT
R00579	not polymorphic	CCTGCAGGTGTTTCCACTTGGCCGCAAGCCCATGGGCGTTCACGTGGGTGTGAGCGTGCACGAGGCCC	CCTGCAGGTGTTTCCACTTGGCCGCAAGCCCATGGGCGTTCACGTGGGTGTGAGCGTGCACGAGGCCC	CCTGCAGGTGTTTCCACTTGGCCGCAAGCCCATGGGCGTTCACGTGGGTGTGAGCGTGCACGAGGCCC
R00580	Cl/Sw	CCTGCAGGATTGGCATTTTCTAGAAGCTCAATATTGACAGGTATGTTTTCCAATCTACTCAAATTTTT	CCTGCAGGATTGGCATTTTCTAGAAGCTCAATATTGACAGGTATGTTTTCCAATCTACTCAAATTTTT	CCTGCAGGATTGGCATTTTCTAGAAGCTCAATATTGACAGGTATGTTTTCCAATCTACTCAAAATTTT
R00581	Cl/Sw	CCTGCAGGCTCTAATTTGGTGTTATCTTTACTATTGTCTGGTCTTGTGGTTGAGTGAAAAGACCTAGA	CCTGCAGGCTCTAATTTGGTGTTATCTTTACTATTGTCTGGTCTTGTGGTTGAGTGAAAAGACCTAGA	CCTGCAGGCTCTATTTTGGTGTTATCTTTACTATTGTCTGGTCTTGTGGTTGAGTGAAAAGACCTAGA
R00582	not polymorphic	CCTGCAGGATGTGTTTGTGTCTTCCCTGCCAGGCTGAAGGAATGTGAGGATTTGTTGTGTTTTGCATC	CCTGCAGGATGTGTTTGTGTCTTCCCTGCCAGGCTGAAGGAATGTGAGGATTTGTTGTGTTTTGCATC	CCTGCAGGATGTGTTTGTGTCTTCCCTGCCAGGCTGAAGGAATGTGAGGATTTGTTGTGTTTTGCATC
R00583	not polymorphic	CCTGCAGGTACTGTAAATATGCTTAAGTTATAGTTTCAAAAAGCGCATACATTTAATTATAACGTAGG	CCTGCAGGTACTGTAAATATGCTTAAGTTATAGTTTCAAAAAGCGCATACATTTAATTATAACGTAGG	CCTGCAGGTACTGTAAATATGCTTAAGTTATAGTTTCAAAAAGCGCATACATTTAATTATAACGTAGG
R00584	not polymorphic	CCTGCAGGTAATGGTCATGTAATTGTGCTGGGACTGTGGTCAGCAAAGGTTATTTACATATTGTGAGC	CCTGCAGGTAATGGTCATGTAATTGTGCTGGGACTGTGGTCAGCAAAGGTTATTTACATATTGTGAGC	CCTGCAGGTAATGGTCATGTAATTGTGCTGGGACTGTGGTCAGCAAAGGTTATTTACATATTGTGAGC
R00585	Sw/WR	CCTGCAGGGGGGCCTGACCTTAACCCCATCAAACACCTTTGGGATGAATTGGAACACCAACTGCGAGC	CCTGCAGGGGGCCCTGACCTTAACCCCATCAAACACCTTTGGGATGAATTGGAACACCAACTGCGAGC	CCTGCAGGGGGCCCTGACCTTAACCCCATCAAACACCTTTGGGATGAATTGGAACACCAACTGCGAGC
R00586	Cl/Sw	CCTGCAGGATGTTGTCAGCCTCGCTAGTCTCCATCTCAGAGCTCCAGCTGGGCTCAAAGTTATCCAAC	CCTGCAGGATGTTGTCAGCCTCGCTAGTCTCCATCTCAGAGCTCCAGCTGGGCTCAAAGTTATCCAAC	CCTGCAGGATGTTGTCAGCCTCACTAGTCTCCATCTCAGAGCTCCAGCTGGGCTCAAAGTTATCCAAC
R00587	not polymorphic	CCTGCAGGCCTGGATCTGGACAGAACCTTGGGCTTGGGTCGGGGCAAGAGGAGAACTGGGTGAGCTTT	CCTGCAGGCCTGGATCTGGACAGAACCTTGGGCTTGGGTCGGGGCAAGAGGAGAACTGGGTGAGCTTT	CCTGCAGGCCTGGATCTGGACAGAACCTTGGGCTTGGGTCGGGGCAAGAGGAGAACTGGGTGAGCTTT
R00588	not polymorphic	CCTGCAGGGGTAAGAGCTCCTTGACTTGCCGCCTCAGACAGGTGGAGCGGAGGGAGATAGAGAGAGTG	CCTGCAGGGGTAAGAGCTCCTTGACTTGCCGCCTCAGACAGGTGGAGCGGAGGGAGATAGAGAGAGTG	CCTGCAGGGGTAAGAGCTCCTTGACTTGCCGCCTCAGACAGGTGGAGCGGAGGGAGATAGAGAGAGTG
R00589	not polymorphic	CCTGCAGGCAGCATGCCAATGGATCGCTCCCTCAAAACTTGAGACATGCACCTGTGTAATGATCATGC	CCTGCAGGCAGCATGCCAATGGATCGCTCCCTCAAAACTTGAGACATGCACCTGTGTAATGATCATGC	CCTGCAGGCAGCATGCCAATGGATCGCTCCCTCAAAACTTGAGACATGCACCTGTGTAATGATCATGC
R00590	Cl/Sw	CCTGCAGGTCAATCTCTGAACACTTGAACGTAGGAGCCTGGTTTCTTCCTAGGTTCCTGCCTTTCTAG	CCTGCAGGTCAATCTCTGAACACTTGAACGTAGGAGCCTGGTTTCTTCCTAGGTTCCTGCCTTTCTAG	CCTGCAGGTCAATCTCTGAACACTTGAACGTAGGAGCCTGGTTTCTTCCTAGGTTTCTGCCTTTCTAG
R00591	not polymorphic	CCTGCAGGTGAAGAAGCCGGATGTGGAGGACATGGGCTGGCGTGGTTACACGTGGTCTGCGATTGTTA	CCTGCAGGTGAAGAAGCCGGATGTGGAGGACATGGGCTGGCGTGGTTACACGTGGTCTGCGATTGTTA	CCTGCAGGTGAAGAAGCCGGATGTGGAGGACATGGGCTGGCGTGGTTACACGTGGTCTGCGATTGTTA
R00592	not polymorphic	CCTGCAGGGAGAAACTTTGTAGTGGAGCAGGGGGGAAAGTGGGAGGAGTATCGGGGCTAGTCGCATTA	CCTGCAGGGAGAAACTTTGTAGTGGAGCAGGGGGGAAAGTGGGAGGAGTATCGGGGCTAGTCGCATTA	CCTGCAGGGAGAAACTTTGTAGTGGAGCAGGGGGGAAAGTGGGAGGAGTATCGGGGCTAGTCGCATTA
R00593	not polymorphic	CCTGCAGGGGGGGCAATCTCTACCACAGACCCCCGAGGTTGCCAGATCCTTGATACTCTCCATCCAAA	CCTGCAGGGGGGGCAATCTCTACCACAGACCCCCGAGGTTGCCAGATCCTTGATACTCTCCATCCAAA	CCTGCAGGGGGGGCAATCTCTACCACAGACCCCCGAGGTTGCCAGATCCTTGATACTCTCCATCCAAA
R00594	not polymorphic	CCTGCAGGGTCGTAGGAAGCCCAGAGGGGATGGCCCGTAACTTGTTGTCCTCCAGTCGCAGATAGATG	CCTGCAGGGTCGTAGGAAGCCCAGAGGGGATGGCCCGTAACTTGTTGTCCTCCAGTCGCAGATAGATG	CCTGCAGGGTCGTAGGAAGCCCAGAGGGGATGGCCCGTAACTTGTTGTCCTCCAGTCGCAGATAGATG
R00595	not polymorphic	CCTGCAGGCAAAGGATCCGGGGATAGCAGATAAAGACAAAGTTTTCTCACGTCTCCATTCAATGCCCC	CCTGCAGGCAAAGGATCCGGGGATAGCAGATAAAGACAAAGTTTTCTCACGTCTCCATTCAATGCCCC	CCTGCAGGCAAAGGATCCGGGGATAGCAGATAAAGACAAAGTTTTCTCACGTCTCCATTCAATGCCCC
R00596	Cl/Sw	CCTGCAGGCTTTACGAGTATACTCTCAGACGCGTCGCAATTAAGTTTTTCTTTCGAGAACCGGCTTGT	CCTGCAGGCTTTACGAGTATACTCTCAGACGCGTCGCAATTAAGTTTTTCTTTCGAGAACCGGCTTGT	CCTGCAGGCTTTACGAGTATACTCTCAGACGCGTCGCAATTAAGTTTTTCTTTCAAGAACCGGCTTGT
R00597	not polymorphic	CCTGCAGGAGAACAACCCAGCTGGCTGCACGTCATGTTTCTGCTTCGGACACTCATTGTCCTGCAGAT	CCTGCAGGAGAACAACCCAGCTGGCTGCACGTCATGTTTCTGCTTCGGACACTCATTGTCCTGCAGAT	CCTGCAGGAGAACAACCCAGCTGGCTGCACGTCATGTTTCTGCTTCGGACACTCATTGTCCTGCAGAT
R00598	not polymorphic	CCTGCAGGCCCTAGTTTTGTCACACCTGGACTACTGTTCAGTTGGGTGGTCAGGTGCCACAAAGAGGG	CCTGCAGGCCCTAGTTTTGTCACACCTGGACTACTGTTCAGTTGGGTGGTCAGGTGCCACAAAGAGGG	CCTGCAGGCCCTAGTTTTGTCACACCTGGACTACTGTTCAGTTGGGTGGTCAGGTGCCACAAAGAGGG
R00599	not polymorphic	CCTGCAGGCAGAAGCTACCGACATAGAACGGAATTGTAGAAGTGGCTCCCTTTTGAGTTACATGTGTC	CCTGCAGGCAGAAGCTACCGACATAGAACGGAATTGTAGAAGTGGCTCCCTTTTGAGTTACATGTGTC	CCTGCAGGCAGAAGCTACCGACATAGAACGGAATTGTAGAAGTGGCTCCCTTTTGAGTTACATGTGTC
R00600	not polymorphic	CCTGCAGGTGAGACTCATCACCACACATGTCACTGAAAAAGAGGACTACATCTCAAATGACACCCTAT	CCTGCAGGTGAGACTCATCACCACACATGTCACTGAAAAAGAGGACTACATCTCAAATGACACCCTAT	CCTGCAGGTGAGACTCATCACCACACATGTCACTGAAAAAGAGGACTACATCTCAAATGACACCCTAT
R00601	not polymorphic	CCTGCAGGCGCATGGCCCACCACAATGAGTCGCTAGAGCGAAATGAGTCACTATATAGGGAATAGGGT	CCTGCAGGCGCATGGCCCACCACAATGAGTCGCTAGAGCGAAATGAGTCACTATATAGGGAATAGGGT	CCTGCAGGCGCATGGCCCACCACAATGAGTCGCTAGAGCGAAATGAGTCACTATATAGGGAATAGGGT
R00602	Cl/Sw	CCTGCAGGTGTGATGTTCGGATGTACCTGTGCAAGTGTTGTTACACGTGGTCTGCCACTGCGAGGACG	CCTGCAGGTGTGATGTTCGGATGTACCTGTGCAAGTGTTGTTACACGTGGTCTGCCACTGCGAGGACG	CCTGCAGGTGTGATGTTCGGATGTACCTGTGCAGGTGTTGTTACACGTGGTCTGCCACTGCGAGGACG
R00603	not polymorphic	CCTGCAGGTCACCTATCTGAAGGACAACAGCACTAGGAACATCTTTGTCTACCACAAGGATGGCAAGG	CCTGCAGGTCACCTATCTGAAGGACAACAGCACTAGGAACATCTTTGTCTACCACAAGGATGGCAAGG	CCTGCAGGTCACCTATCTGAAGGACAACAGCACTAGGAACATCTTTGTCTACCACAAGGATGGCAAGG
R00604	not polymorphic	CCTGCAGGGATGGGGGCTAAGATTAAAAATAAAAATATAGAACAAAAACAATTCACCTAAGATAACAA	CCTGCAGGGATGGGGGCTAAGATTAAAAATAAAAATATAGAACAAAAACAATTCACCTAAGATAACAA	CCTGCAGGGATGGGGGCTAAGATTAAAAATAAAAATATAGAACAAAAACAATTCACCTAAGATAACAA
R00605	Cl/Sw	CCTGCAGGCCATCCACCAGTGAGAGCACACACACACATCACATCTCTGACCCGCAGCCCTCAGTACAC	CCTGCAGGCCATCCACCAGTGAGAGCACACACACACATCACATCTCTGACCCGCAGCCCTCAGTACAC	CCTGCAGGCCATCCACCAGTGAGAGCACACACACACATCACATCTCTGACCCGCAGCCCTCAATACAC
R00606	not polymorphic	CCTGCAGGCTCATCCAGCATGACAATGCCACCACGCACAGAACGAGCAGTATGGCTGATTTCCTGCAA	CCTGCAGGCTCATCCAGCATGACAATGCCACCACGCACAGAACGAGCAGTATGGCTGATTTCCTGCAA	CCTGCAGGCTCATCCAGCATGACAATGCCACCACGCACAGAACGAGCAGTATGGCTGATTTCCTGCAA
R00607	not polymorphic	CCTGCAGGTTTCCGTGTCCCAACCGAGATTCCCTGCCAGGAGCATAATTCCTGACCGGGATCACATGT	CCTGCAGGTTTCCGTGTCCCAACCGAGATTCCCTGCCAGGAGCATAATTCCTGACCGGGATCACATGT	CCTGCAGGTTTCCGTGTCCCAACCGAGATTCCCTGCCAGGAGCATAATTCCTGACCGGGATCACATGT
R00608	not polymorphic	CCTGCAGGCTGAAACCAATGTTCAGATGGGGTTGCTACTTCCAACTATCAACCTGCTGTTCACAAAAC	CCTGCAGGCTGAAACCAATGTTCAGATGGGGTTGCTACTTCCAACTATCAACCTGCTGTTCACAAAAC	CCTGCAGGCTGAAACCAATGTTCAGATGGGGTTGCTACTTCCAACTATCAACCTGCTGTTCACAAAAC
R00609	not polymorphic	CCTGCAGGCCTCTGTCATTTTGAACATTCCGTTTGTGCTCTACCTGTGGCCCCAGTGCAGAGAGTGAT	CCTGCAGGCCTCTGTCATTTTGAACATTCCGTTTGTGCTCTACCTGTGGCCCCAGTGCAGAGAGTGAT	CCTGCAGGCCTCTGTCATTTTGAACATTCCGTTTGTGCTCTACCTGTGGCCCCAGTGCAGAGAGTGAT
R00610	not polymorphic	CCTGCAGGGGGCGAGACAGAGTCAAACACACCAGGGTCACCATCATGGCCACCAGAGGTGACAAAACC	CCTGCAGGGGGCGAGACAGAGTCAAACACACCAGGGTCACCATCATGGCCACCAGAGGTGACAAAACC	CCTGCAGGGGGCGAGACAGAGTCAAACACACCAGGGTCACCATCATGGCCACCAGAGGTGACAAAACC
R00611	not polymorphic	CCTGCAGGGAGAAGACAGCGGGCTCTCACGGCTTTTGCCACGCATCGGCATATTCTTTTTCTAAAGCC	CCTGCAGGGAGAAGACAGCGGGCTCTCACGGCTTTTGCCACGCATCGGCATATTCTTTTTCTAAAGCC	CCTGCAGGGAGAAGACAGCGGGCTCTCACGGCTTTTGCCACGCATCGGCATATTCTTTTTCTAAAGCC
R00612	not polymorphic	CCTGCAGGCCACAGTCTACATTCCTCTGCAATGATGCATAATACTGAGGATCCATGAGGTTAAGTGTG	CCTGCAGGCCACAGTCTACATTCCTCTGCAATGATGCATAATACTGAGGATCCATGAGGTTAAGTGTG	CCTGCAGGCCACAGTCTACATTCCTCTGCAATGATGCATAATACTGAGGATCCATGAGGTTAAGTGTG
R00613	not polymorphic	CCTGCAGGAGGCCTTCTGCCTTTTGGTAGGAAGTCCTTGAAAATAAGAATGAGTTATTAACTGACTTG	CCTGCAGGAGGCCTTCTGCCTTTTGGTAGGAAGTCCTTGAAAATAAGAATGAGTTATTAACTGACTTG	CCTGCAGGAGGCCTTCTGCCTTTTGGTAGGAAGTCCTTGAAAATAAGAATGAGTTATTAACTGACTTG
R00614	not polymorphic	CCTGCAGGAGAACGCCATGAGACACTTTAACATGGAGACTGCTGCTACAGCCAACACACACAGGTACA	CCTGCAGGAGAACGCCATGAGACACTTTAACATGGAGACTGCTGCTACAGCCAACACACACAGGTACA	CCTGCAGGAGAACGCCATGAGACACTTTAACATGGAGACTGCTGCTACAGCCAACACACACAGGTACA
R00615	not polymorphic	CCTGCAGGGTTGACTCACAGAACACTAGATAAAACCCTAGAATGGAAATTGTCATACAGGCGACTACA	CCTGCAGGGTTGACTCACAGAACACTAGATAAAACCCTAGAATGGAAATTGTCATACAGGCGACTACA	CCTGCAGGGTTGACTCACAGAACACTAGATAAAACCCTAGAATGGAAATTGTCATACAGGCGACTACA
R00616	Sw/WR	CCTGCAGGGTTCTGTGTCTATGAATCTCATTTTTGCCTTGAGGTGCTTTCTCACAGACACCCTGTTTT	CCTGCAGGGTTCTGTGTCTATGAATCTAATTTTTGCCTTGAGGTGCTTTCTCACAGACACCCTGTTTT	CCTGCAGGGTTCTGTGTCTATGAATCTAATTTTTGCCTTGAGGTGCTTTCTCACAGACACCCTGTTTT
R00617	not polymorphic	CCTGCAGGACTGTTCAATGTCCATGATCCAGACTTACTATCTCATGATAATGACTTAGTAACTCATAA	CCTGCAGGACTGTTCAATGTCCATGATCCAGACTTACTATCTCATGATAATGACTTAGTAACTCATAA	CCTGCAGGACTGTTCAATGTCCATGATCCAGACTTACTATCTCATGATAATGACTTAGTAACTCATAA
R00618	not polymorphic	CCTGCAGGTCATTGATATGCTGCAGGAGAACAACCTGCACTGCAGGCTGCAGCTATGTAATATCCATT	CCTGCAGGTCATTGATATGCTGCAGGAGAACAACCTGCACTGCAGGCTGCAGCTATGTAATATCCATT	CCTGCAGGTCATTGATATGCTGCAGGAGAACAACCTGCACTGCAGGCTGCAGCTATGTAATATCCATT
R00619	not polymorphic	CCTGCAGGTGCACGGCCCACCATAAGGAGTTGATAGAGCGCAATGAGCCATGTAAAGCCCCCCCTGCC	CCTGCAGGTGCACGGCCCACCATAAGGAGTTGATAGAGCGCAATGAGCCATGTAAAGCCCCCCCTGCC	CCTGCAGGTGCACGGCCCACCATAAGGAGTTGATAGAGCGCAATGAGCCATGTAAAGCCCCCCCTGCC
R00620	not polymorphic	CCTGCAGGGCTTTTAAGGTCAAACACACACACACACACATACATAGACACACACACACGGCCATTGAC	CCTGCAGGGCTTTTAAGGTCAAACACACACACACACACATACATAGACACACACACACGGCCATTGAC	CCTGCAGGGCTTTTAAGGTCAAACACACACACACACACATACATAGACACACACACACGGCCATTGAC
R00621	not polymorphic	CCTGCAGGCTCAGCTGCCTGGCCTGCAGCATCTTCCTGATGAAATTGCAGCACTCGCTTCACACTCAA	CCTGCAGGCTCAGCTGCCTGGCCTGCAGCATCTTCCTGATGAAATTGCAGCACTCGCTTCACACTCAA	CCTGCAGGCTCAGCTGCCTGGCCTGCAGCATCTTCCTGATGAAATTGCAGCACTCGCTTCACACTCAA
R00622	not polymorphic	CCTGCAGGTTTAGCTACGCCCGCTGCTTATAGCAACACAGGTGACTGACAGCACAGCCAGGCCCGCAT	CCTGCAGGTTTAGCTACGCCCGCTGCTTATAGCAACACAGGTGACTGACAGCACAGCCAGGCCCGCAT	CCTGCAGGTTTAGCTACGCCCGCTGCTTATAGCAACACAGGTGACTGACAGCACAGCCAGGCCCGCAT
R00623	not polymorphic	CCTGCAGGCACGAAGCATCTTCCATAATAAAACAGGTTGTTTTATAAACATTGTTTATTTGTATGACG	CCTGCAGGCACGAAGCATCTTCCATAATAAAACAGGTTGTTTTATAAACATTGTTTATTTGTATGACG	CCTGCAGGCACGAAGCATCTTCCATAATAAAACAGGTTGTTTTATAAACATTGTTTATTTGTATGACG
R00624	not polymorphic	CCTGCAGGCTCATCCTGACATGGCCCTCCAGCATGACAATGCTACCACGAGCAGAACGAGCAGTATGG	CCTGCAGGCTCATCCTGACATGGCCCTCCAGCATGACAATGCTACCACGAGCAGAACGAGCAGTATGG	CCTGCAGGCTCATCCTGACATGGCCCTCCAGCATGACAATGCTACCACGAGCAGAACGAGCAGTATGG
R00625	not polymorphic	CCTGCAGGAAGGGTGGCACATGAGGGAGGAGGATGTCTCCCCTGTAACGCACAGCGTTGCGATTGCCT	CCTGCAGGAAGGGTGGCACATGAGGGAGGAGGATGTCTCCCCTGTAACGCACAGCGTTGCGATTGCCT	CCTGCAGGAAGGGTGGCACATGAGGGAGGAGGATGTCTCCCCTGTAACGCACAGCGTTGCGATTGCCT
R00626	Sw/WR	CCTGCAGGCTGGACACAAAGCAAGTCTTCGAGCAAAGCGCAAAGCGTGTGCCCCTCTCCACTGTCCTC	CCTGCAGGCTGGACACAAAGCAAGTCTTCTAGCAAAGCGCAAAGCGTGTGCCCCTCTCCACTGTCCTC	CCTGCAGGCTGGACACAAAGCAAGTCTTCTAGCAAAGCGCAAAGCGTGTGCCCCTCTCCACTGTCCTC
R00627	Cl/WR	CCTGCAGGAGCACTGACTGGGTGTGCAGCCAAGGACACAGAGGAGGTCATTTGGAAAAAAATTATACC	CCTGCAGGAGCACTGACTGGGTGTGCAGCCAAGGACACAGAGGAGGTCATTTGGAAAAAAATTCTACC	CCTGCAGGAGCACTGACTGGGTGTGCAGCCAAGGACACAGAGGAGGTCATTTGGAAAAAAATTATACC
R00628	not polymorphic	CCTGCAGGATTGCTCTATGGACATTGCATTCTAGGCCTTATCTCAACCTTTGCTCTGCAGGTGTACTG	CCTGCAGGATTGCTCTATGGACATTGCATTCTAGGCCTTATCTCAACCTTTGCTCTGCAGGTGTACTG	CCTGCAGGATTGCTCTATGGACATTGCATTCTAGGCCTTATCTCAACCTTTGCTCTGCAGGTGTACTG
R00629	Cl/WR	CCTGCAGGCTTACTAAAGTGTTACCAAAGCCTACAGGCCTCAATCCCAAATGGGAAGGATGGGCACCA	CCTGCAGGCTTACTAAAGTGTTACCAAAGCCTACAGGCCTCAATCCCAATTGGGAAGGATGGGCACCA	CCTGCAGGCTTACTAAAGTGTTACCAAAGCCTACAGGCCTCAATCCCAAATGGGAAGGATGGGCACCA
R00630	not polymorphic	CCTGCAGGTGTTCTTTTTCCCTGTAAAATAACAAGTTACAAATCATCCTTTATGGGACAGCGTTTCAC	CCTGCAGGTGTTCTTTTTCCCTGTAAAATAACAAGTTACAAATCATCCTTTATGGGACAGCGTTTCAC	CCTGCAGGTGTTCTTTTTCCCTGTAAAATAACAAGTTACAAATCATCCTTTATGGGACAGCGTTTCAC
R00631	not polymorphic	CCTGCAGGCCTTCCACTTTCCCGGCCTCCAAACCCTTCTTGCTCTTCATGTACAGGCCACTGTTCAGC	CCTGCAGGCCTTCCACTTTCCCGGCCTCCAAACCCTTCTTGCTCTTCATGTACAGGCCACTGTTCAGC	CCTGCAGGCCTTCCACTTTCCCGGCCTCCAAACCCTTCTTGCTCTTCATGTACAGGCCACTGTTCAGC
R00632	not polymorphic	CCTGCAGGTTCTGACTCTACCTGTTGTTCCAGGGCCATAAACAGAAAGATACCTCGTAGCTAGGGGCA	CCTGCAGGTTCTGACTCTACCTGTTGTTCCAGGGCCATAAACAGAAAGATACCTCGTAGCTAGGGGCA	CCTGCAGGTTCTGACTCTACCTGTTGTTCCAGGGCCATAAACAGAAAGATACCTCGTAGCTAGGGGCA
R00633	not polymorphic	CCTGCAGGTTCATCCTGACATGACCCTCCAGCATGACAATGCCACCAGCCATGCAGCTCTTTCAGTGC	CCTGCAGGTTCATCCTGACATGACCCTCCAGCATGACAATGCCACCAGCCATGCAGCTCTTTCAGTGC	CCTGCAGGTTCATCCTGACATGACCCTCCAGCATGACAATGCCACCAGCCATGCAGCTCTTTCAGTGC
R00634	not polymorphic	CCTGCAGGAGGACTTTTGGCTTCTGGTAGGCCGTCATTGTAAAGGAGAATTTGTTCTTAACTGACTTG	CCTGCAGGAGGACTTTTGGCTTCTGGTAGGCCGTCATTGTAAAGGAGAATTTGTTCTTAACTGACTTG	CCTGCAGGAGGACTTTTGGCTTCTGGTAGGCCGTCATTGTAAAGGAGAATTTGTTCTTAACTGACTTG
R00635	not polymorphic	CCTGCAGGGATGGGAGTACTGCCTCTGTCTGGACAGCTGTACTGTTCCAAGACTCAAGACATACAGTA	CCTGCAGGGATGGGAGTACTGCCTCTGTCTGGACAGCTGTACTGTTCCAAGACTCAAGACATACAGTA	CCTGCAGGGATGGGAGTACTGCCTCTGTCTGGACAGCTGTACTGTTCCAAGACTCAAGACATACAGTA
R00636	not polymorphic	CCTGCAGGGCTGTGTGTGGGATCACATGAGGTCGAGGCCAGGTTGTTGTGCAAAACGCCGTGCAGCGT	CCTGCAGGGCTGTGTGTGGGATCACATGAGGTCGAGGCCAGGTTGTTGTGCAAAACGCCGTGCAGCGT	CCTGCAGGGCTGTGTGTGGGATCACATGAGGTCGAGGCCAGGTTGTTGTGCAAAACGCCGTGCAGCGT
R00637	not polymorphic	CCTGCAGGGTTGAAATATGCTTTTCTCTTTGTTTACTATGGTGCTATCCTCAGATGTTAGCATCGTTT	CCTGCAGGGTTGAAATATGCTTTTCTCTTTGTTTACTATGGTGCTATCCTCAGATGTTAGCATCGTTT	CCTGCAGGGTTGAAATATGCTTTTCTCTTTGTTTACTATGGTGCTATCCTCAGATGTTAGCATCGTTT
R00638	not polymorphic	CCTGCAGGGAGAAACTTTGTAGCAGGGCAGGGGAAAAAGAGGGAGGAGCGTTGGGACTAGTCACATTA	CCTGCAGGGAGAAACTTTGTAGCAGGGCAGGGGAAAAAGAGGGAGGAGCGTTGGGACTAGTCACATTA	CCTGCAGGGAGAAACTTTGTAGCAGGGCAGGGGAAAAAGAGGGAGGAGCGTTGGGACTAGTCACATTA
R00639	not polymorphic	CCTGCAGGCTCTAGTTTTGTCTCATTTTGACCACATGAATGGACAAAAGTTAAGTGCTGCAAAGAAAG	CCTGCAGGCTCTAGTTTTGTCTCATTTTGACCACATGAATGGACAAAAGTTAAGTGCTGCAAAGAAAG	CCTGCAGGCTCTAGTTTTGTCTCATTTTGACCACATGAATGGACAAAAGTTAAGTGCTGCAAAGAAAG
R00640	not polymorphic	CCTGCAGGTTCGTGCTCTAAAACATCAGTGGAGTACGAACCTACCTCACACAGGAAGCGGTGCAGGTC	CCTGCAGGTTCGTGCTCTAAAACATCAGTGGAGTACGAACCTACCTCACACAGGAAGCGGTGCAGGTC	CCTGCAGGTTCGTGCTCTAAAACATCAGTGGAGTACGAACCTACCTCACACAGGAAGCGGTGCAGGTC
R00641	Sw/WR	CCTGCAGGCTGAAATCAGTTGTCAGTTGAACAGTGTTTTCTGTGACACATTGGTGAGGCTGGCTTCTG	CCTGCAGGCTGAAATCAGTTGTCAGTTGAACAGTGTTTTCTGTGACACATTGGTGAGGCTGGCTTCCG	CCTGCAGGCTGAAATCAGTTGTCAGTTGAACAGTGTTTTCTGTGACACATTGGTGAGGCTGGCTTCCG
R00642	not polymorphic	CCTGCAGGTTGATGTTGACTGGGAGGAATGTTGTCCCGGAGGCCTTTTGTCTTAATTTAATGTTAGGT	CCTGCAGGTTGATGTTGACTGGGAGGAATGTTGTCCCGGAGGCCTTTTGTCTTAATTTAATGTTAGGT	CCTGCAGGTTGATGTTGACTGGGAGGAATGTTGTCCCGGAGGCCTTTTGTCTTAATTTAATGTTAGGT
R00643	not polymorphic	CCTGCAGGACCCACGATAGGCATGATCTGAATCTATCGCTGTGTGAATAACTTGTTTTCTAACACATT	CCTGCAGGACCCACGATAGGCATGATCTGAATCTATCGCTGTGTGAATAACTTGTTTTCTAACACATT	CCTGCAGGACCCACGATAGGCATGATCTGAATCTATCGCTGTGTGAATAACTTGTTTTCTAACACATT
R00644	not polymorphic	CCTGCAGGTTTCAGGAATCAGAAAAGGCCAGTTGCCTGGTAAGTGTTTGGGAGTTTTTAAACATAGCC	CCTGCAGGTTTCAGGAATCAGAAAAGGCCAGTTGCCTGGTAAGTGTTTGGGAGTTTTTAAACATAGCC	CCTGCAGGTTTCAGGAATCAGAAAAGGCCAGTTGCCTGGTAAGTGTTTGGGAGTTTTTAAACATAGCC
R00645	Cl/WR	CCTGCAGGCTCATCCTGACATGGCCCTCCTGCATGACAATGCCACCAGCCAAACTGCTCACTCTGCGT	CCTGCAGGCTCATCCTGACATGGCCCTCCAGCATGACAATGCCACCAGCCAAACTGCTCACTCTGCGT	CCTGCAGGCTCATCCTGACATGGCCCTCCTGCATGACAATGCCACCAGCCAAACTGCTCACTCTGCGT
R00646	not polymorphic	CCTGCAGGAGGCAGGAGCCCATTTTTAGCAAGGCCTGTACACAGAATCATACAAACTTAAATGATAAC	CCTGCAGGAGGCAGGAGCCCATTTTTAGCAAGGCCTGTACACAGAATCATACAAACTTAAATGATAAC	CCTGCAGGAGGCAGGAGCCCATTTTTAGCAAGGCCTGTACACAGAATCATACAAACTTAAATGATAAC
R00647	not polymorphic	CCTGCAGGTTTCCTACATCCCTCCCCCAGGAATGACTCCTTTCTTCCAGCCTCCTCCTCAGCCAGAGG	CCTGCAGGTTTCCTACATCCCTCCCCCAGGAATGACTCCTTTCTTCCAGCCTCCTCCTCAGCCAGAGG	CCTGCAGGTTTCCTACATCCCTCCCCCAGGAATGACTCCTTTCTTCCAGCCTCCTCCTCAGCCAGAGG
R00648	not polymorphic	CCTGCAGGACCTATCAGGCACTCAGCTGGACACCAGGCAGCAGAACCCAGAGAAGCGCCTCTTCCTCT	CCTGCAGGACCTATCAGGCACTCAGCTGGACACCAGGCAGCAGAACCCAGAGAAGCGCCTCTTCCTCT	CCTGCAGGACCTATCAGGCACTCAGCTGGACACCAGGCAGCAGAACCCAGAGAAGCGCCTCTTCCTCT
R00649	not polymorphic	CCTGCAGGCATACCCCTTCCAAATAGGGTTACCCTTTCCAAATAGGGTTACATTGATTTGACTAAATT	CCTGCAGGCATACCCCTTCCAAATAGGGTTACCCTTTCCAAATAGGGTTACATTGATTTGACTAAATT	CCTGCAGGCATACCCCTTCCAAATAGGGTTACCCTTTCCAAATAGGGTTACATTGATTTGACTAAATT
R00650	not polymorphic	CCTGCAGGCATTAGTTCAATCTTATCTTGATTATTGTCCAGTCATATATGGTCAAATGCTGAAAAGGA	CCTGCAGGCATTAGTTCAATCTTATCTTGATTATTGTCCAGTCATATATGGTCAAATGCTGAAAAGGA	CCTGCAGGCATTAGTTCAATCTTATCTTGATTATTGTCCAGTCATATATGGTCAAATGCTGAAAAGGA
R00651	not polymorphic	CCTGCAGGACTTTCTCTCCGTCATAGTGCGGTGTCACTCTACACAGGGGGCTTGTTTTGCATGGCGGC	CCTGCAGGACTTTCTCTCCGTCATAGTGCGGTGTCACTCTACACAGGGGGCTTGTTTTGCATGGCGGC	CCTGCAGGACTTTCTCTCCGTCATAGTGCGGTGTCACTCTACACAGGGGGCTTGTTTTGCATGGCGGC
R00652	not polymorphic	CCTGCAGGAAAATATGAGCACTTACTGTCCATGTCTTTGGGCTAAAGGATGTCTCATCATGCCAGAGT	CCTGCAGGAAAATATGAGCACTTACTGTCCATGTCTTTGGGCTAAAGGATGTCTCATCATGCCAGAGT	CCTGCAGGAAAATATGAGCACTTACTGTCCATGTCTTTGGGCTAAAGGATGTCTCATCATGCCAGAGT
R00653	not polymorphic	CCTGCAGGACTTGGTGTCATAAAAGCACAGCATCTCTTTATTACGGACAGACCGCTCTCCATCTTCAC	CCTGCAGGACTTGGTGTCATAAAAGCACAGCATCTCTTTATTACGGACAGACCGCTCTCCATCTTCAC	CCTGCAGGACTTGGTGTCATAAAAGCACAGCATCTCTTTATTACGGACAGACCGCTCTCCATCTTCAC
R00654	not polymorphic	CCTGCAGGAGTTTGTTCCAGCTGTTGTTTTATTGTAAGTTACAGTAACAACGAGGTTTACTCAGTCAC	CCTGCAGGAGTTTGTTCCAGCTGTTGTTTTATTGTAAGTTACAGTAACAACGAGGTTTACTCAGTCAC	CCTGCAGGAGTTTGTTCCAGCTGTTGTTTTATTGTAAGTTACAGTAACAACGAGGTTTACTCAGTCAC
R00655	not polymorphic	CCTGCAGGCTGATTTCGATCGTCAGTTGAACAGTGTTTCCTCCGACACATTGGTGCAGCCAGCTTCCG	CCTGCAGGCTGATTTCGATCGTCAGTTGAACAGTGTTTCCTCCGACACATTGGTGCAGCCAGCTTCCG	CCTGCAGGCTGATTTCGATCGTCAGTTGAACAGTGTTTCCTCCGACACATTGGTGCAGCCAGCTTCCG
R00656	not polymorphic	CCTGCAGGAAGGGTACCACATGAGAGAGGAGGAGTTATTCCCTGTAGCACAGCGTTGAGATTGCCTGC	CCTGCAGGAAGGGTACCACATGAGAGAGGAGGAGTTATTCCCTGTAGCACAGCGTTGAGATTGCCTGC	CCTGCAGGAAGGGTACCACATGAGAGAGGAGGAGTTATTCCCTGTAGCACAGCGTTGAGATTGCCTGC
R00657	not polymorphic	CCTGCAGGGTTCTATCCGTCAGTCCTCCTCCTCTCTCTCTTCTCACACCTCCAGCGAGGCAGGAGGAA	CCTGCAGGGTTCTATCCGTCAGTCCTCCTCCTCTCTCTCTTCTCACACCTCCAGCGAGGCAGGAGGAA	CCTGCAGGGTTCTATCCGTCAGTCCTCCTCCTCTCTCTCTTCTCACACCTCCAGCGAGGCAGGAGGAA
R00658	not polymorphic	CCTGCAGGTCCTGGGGAACGTTGGTCTGTACCGCGCAGTGTGTTTACTACTGTCTGTCATCTGTCTGG	CCTGCAGGTCCTGGGGAACGTTGGTCTGTACCGCGCAGTGTGTTTACTACTGTCTGTCATCTGTCTGG	CCTGCAGGTCCTGGGGAACGTTGGTCTGTACCGCGCAGTGTGTTTACTACTGTCTGTCATCTGTCTGG
R00659	not polymorphic	CCTGCAGGCCCGAGAAAAGGACACCATTTTGGGTAAGGTGCAGGTGTAGCAAAGGAGGAGCGAAGGGG	CCTGCAGGCCCGAGAAAAGGACACCATTTTGGGTAAGGTGCAGGTGTAGCAAAGGAGGAGCGAAGGGG	CCTGCAGGCCCGAGAAAAGGACACCATTTTGGGTAAGGTGCAGGTGTAGCAAAGGAGGAGCGAAGGGG
R00660	not polymorphic	CCTGCAGGACAATAACTAGGTAGAATTAATTAGTCCCTCCATGGTAGTGCATGCCTCTCTCTGCCGTC	CCTGCAGGACAATAACTAGGTAGAATTAATTAGTCCCTCCATGGTAGTGCATGCCTCTCTCTGCCGTC	CCTGCAGGACAATAACTAGGTAGAATTAATTAGTCCCTCCATGGTAGTGCATGCCTCTCTCTGCCGTC
R00661	not polymorphic	CCTGCAGGAATGCTGTTTGCCCAGAAGACTCCTGGTGCAGCCTCTGTGATGTCAGAGACAGTGGCTCC	CCTGCAGGAATGCTGTTTGCCCAGAAGACTCCTGGTGCAGCCTCTGTGATGTCAGAGACAGTGGCTCC	CCTGCAGGAATGCTGTTTGCCCAGAAGACTCCTGGTGCAGCCTCTGTGATGTCAGAGACAGTGGCTCC
R00662	not polymorphic	CCTGCAGGGACCCAAACAGTGCGCCGGTTTATTTTATTTCAGTTTAGTACTAGTCCAGCACACCTGAG	CCTGCAGGGACCCAAACAGTGCGCCGGTTTATTTTATTTCAGTTTAGTACTAGTCCAGCACACCTGAG	CCTGCAGGGACCCAAACAGTGCGCCGGTTTATTTTATTTCAGTTTAGTACTAGTCCAGCACACCTGAG
R00663	not polymorphic	CCTGCAGGACAAACACAGGTACTTTCAGAGGATACCAATACTGCAACAAGAATTTGAAGGATGAATGG	CCTGCAGGACAAACACAGGTACTTTCAGAGGATACCAATACTGCAACAAGAATTTGAAGGATGAATGG	CCTGCAGGACAAACACAGGTACTTTCAGAGGATACCAATACTGCAACAAGAATTTGAAGGATGAATGG
R00664	not polymorphic	CCTGCAGGACTGGTACAGGATGGTAACAACAACTGCCCTAGTTACACCAGGAACACACAATCATCCTG	CCTGCAGGACTGGTACAGGATGGTAACAACAACTGCCCTAGTTACACCAGGAACACACAATCATCCTG	CCTGCAGGACTGGTACAGGATGGTAACAACAACTGCCCTAGTTACACCAGGAACACACAATCATCCTG
R00665	not polymorphic	CCTGCAGGTGATCTACTTTACTTTACTCACTCACACAAAGACCACCTGGGTCTGGGATAGCTGCTAAT	CCTGCAGGTGATCTACTTTACTTTACTCACTCACACAAAGACCACCTGGGTCTGGGATAGCTGCTAAT	CCTGCAGGTGATCTACTTTACTTTACTCACTCACACAAAGACCACCTGGGTCTGGGATAGCTGCTAAT
R00666	not polymorphic	CCTGCAGGGATCTTCTGAGACCAACCACCCGGACAGCTGATGAAACTGTGGGTTTGCACAACCGAACA	CCTGCAGGGATCTTCTGAGACCAACCACCCGGACAGCTGATGAAACTGTGGGTTTGCACAACCGAACA	CCTGCAGGGATCTTCTGAGACCAACCACCCGGACAGCTGATGAAACTGTGGGTTTGCACAACCGAACA
R00667	not polymorphic	CCTGCAGGCCTCTTCCCCTCCTCTCCTTTGTCTACCTGCCTGTCGCTTTGAAATCAACTGCCTATTGT	CCTGCAGGCCTCTTCCCCTCCTCTCCTTTGTCTACCTGCCTGTCGCTTTGAAATCAACTGCCTATTGT	CCTGCAGGCCTCTTCCCCTCCTCTCCTTTGTCTACCTGCCTGTCGCTTTGAAATCAACTGCCTATTGT
R00668	not polymorphic	CCTGCAGGCTAGCACTAGCCAAGCCCACTGCCAGCAAAGAGCTAGCCAAAGAAAAAATGTCTCCCTTC	CCTGCAGGCTAGCACTAGCCAAGCCCACTGCCAGCAAAGAGCTAGCCAAAGAAAAAATGTCTCCCTTC	CCTGCAGGCTAGCACTAGCCAAGCCCACTGCCAGCAAAGAGCTAGCCAAAGAAAAAATGTCTCCCTTC
R00669	Cl/WR	CCTGCAGGGGCTTTCTGCTTTTCATTTTCTGGCTCTTGAAGATGACAGCTAGGAAGCAACCTGCCAAC	CCTGCAGGGGCTTTCTGCTTTTCATTTTCTGGCTCTTGAAGATGACACCTAGGAAGCAACCTGCCAAC	CCTGCAGGGGCTTTCTGCTTTTCATTTTCTGGCTCTTGAAGATGACAGCTAGGAAGCAACCTGCCAAC
R00670	not polymorphic	CCTGCAGGAGACCCTCGGATGGAAGGAGAAAAAGATTGGGGTACGCTCGCGGAATAGGGGGTGAACCC	CCTGCAGGAGACCCTCGGATGGAAGGAGAAAAAGATTGGGGTACGCTCGCGGAATAGGGGGTGAACCC	CCTGCAGGAGACCCTCGGATGGAAGGAGAAAAAGATTGGGGTACGCTCGCGGAATAGGGGGTGAACCC
R00671	not polymorphic	CCTGCAGGACTCAGTCAGCATTTGGAGACTGTTCTTTCCAGAGTCCGGTGTTGGGGGAGAGTGCCAGC	CCTGCAGGACTCAGTCAGCATTTGGAGACTGTTCTTTCCAGAGTCCGGTGTTGGGGGAGAGTGCCAGC	CCTGCAGGACTCAGTCAGCATTTGGAGACTGTTCTTTCCAGAGTCCGGTGTTGGGGGAGAGTGCCAGC
R00672	not polymorphic	CCTGCAGGCGCACGGTCCGCCACAAGGAGTCGCTAGAGCAAGATGAGCCAAGGAAAGCCCCAACCTGG	CCTGCAGGCGCACGGTCCGCCACAAGGAGTCGCTAGAGCAAGATGAGCCAAGGAAAGCCCCAACCTGG	CCTGCAGGCGCACGGTCCGCCACAAGGAGTCGCTAGAGCAAGATGAGCCAAGGAAAGCCCCAACCTGG
R00673	not polymorphic	CCTGCAGGGGACTCCAAGAGCTAAGGAGCGTTTTTTTAAGGAAGAGGTCAGCAGAGCACAGGTGCTTG	CCTGCAGGGGACTCCAAGAGCTAAGGAGCGTTTTTTTAAGGAAGAGGTCAGCAGAGCACAGGTGCTTG	CCTGCAGGGGACTCCAAGAGCTAAGGAGCGTTTTTTTAAGGAAGAGGTCAGCAGAGCACAGGTGCTTG
R00674	not polymorphic	CCTGCAGGGGGACCCGGTACCTGTACACAGACCTGCAGTGGAAGGACCCTCAGAACTCCACCATCACC	CCTGCAGGGGGACCCGGTACCTGTACACAGACCTGCAGTGGAAGGACCCTCAGAACTCCACCATCACC	CCTGCAGGGGGACCCGGTACCTGTACACAGACCTGCAGTGGAAGGACCCTCAGAACTCCACCATCACC
R00675	not polymorphic	CCTGCAGGCTCCCTCCCTGCTCCACATTGCTCTGCAGTTCCTCTGAGCTCGTGCTGGAGAGAGTGTGT	CCTGCAGGCTCCCTCCCTGCTCCACATTGCTCTGCAGTTCCTCTGAGCTCGTGCTGGAGAGAGTGTGT	CCTGCAGGCTCCCTCCCTGCTCCACATTGCTCTGCAGTTCCTCTGAGCTCGTGCTGGAGAGAGTGTGT
R00676	not polymorphic	CCTGCAGGACTTGCCGTGTTGATAGTGGTGTTAAGAAGGCAGAGCAACACTTTAATATGGACAGCCTT	CCTGCAGGACTTGCCGTGTTGATAGTGGTGTTAAGAAGGCAGAGCAACACTTTAATATGGACAGCCTT	CCTGCAGGACTTGCCGTGTTGATAGTGGTGTTAAGAAGGCAGAGCAACACTTTAATATGGACAGCCTT
R00677	Cl/WR	CCTGCAGGCCTACTCACATCCAGCTTGCACTCTGTCAGTATCAACTGCTGAGCTGAGTCTGACGGCTA	CCTGCAGGCCTACTCACATCCAGCTTGCACTCTGTCAGTATCAACTGCTGAGCTGAATCTGACGGCTA	CCTGCAGGCCTACTCACATCCAGCTTGCACTCTGTCAGTATCAACTGCTGAGCTGAGTCTGACGGCTA
R00678	not polymorphic	CCTGCAGGCTCAGATTCTGGCTCTACAGAGACAGACTGCATCTCTACAGGAGAACAATACCACCCTAC	CCTGCAGGCTCAGATTCTGGCTCTACAGAGACAGACTGCATCTCTACAGGAGAACAATACCACCCTAC	CCTGCAGGCTCAGATTCTGGCTCTACAGAGACAGACTGCATCTCTACAGGAGAACAATACCACCCTAC
R00679	not polymorphic	CCTGCAGGCAGAATCTCGGCCACCTTCACACACACTAAGTACACCGCGCTCCCTTAGGCGTGCCAGTT	CCTGCAGGCAGAATCTCGGCCACCTTCACACACACTAAGTACACCGCGCTCCCTTAGGCGTGCCAGTT	CCTGCAGGCAGAATCTCGGCCACCTTCACACACACTAAGTACACCGCGCTCCCTTAGGCGTGCCAGTT
R00680	not polymorphic	CCTGCAGGCTCATCCTGCCATGACCCTCCAGCATGAGAATGTCACCAACCACACTGCTCGTTCTGTGT	CCTGCAGGCTCATCCTGCCATGACCCTCCAGCATGAGAATGTCACCAACCACACTGCTCGTTCTGTGT	CCTGCAGGCTCATCCTGCCATGACCCTCCAGCATGAGAATGTCACCAACCACACTGCTCGTTCTGTGT
R00681	not polymorphic	CCTGCAGGGGTGGAACTTGGGACACTTAGGGCCATTGAATGTGTTACCATTGAGGCTAACAGGGGCCT	CCTGCAGGGGTGGAACTTGGGACACTTAGGGCCATTGAATGTGTTACCATTGAGGCTAACAGGGGCCT	CCTGCAGGGGTGGAACTTGGGACACTTAGGGCCATTGAATGTGTTACCATTGAGGCTAACAGGGGCCT
R00682	not polymorphic	CCTGCAGGGATTCCCTATATAGCAATAGGTAGGGAGTCATTTCAGACGCAGGCAGATATCCACACCTC	CCTGCAGGGATTCCCTATATAGCAATAGGTAGGGAGTCATTTCAGACGCAGGCAGATATCCACACCTC	CCTGCAGGGATTCCCTATATAGCAATAGGTAGGGAGTCATTTCAGACGCAGGCAGATATCCACACCTC
R00683	not polymorphic	CCTGCAGGCACCACACAAAACGCAGAAATAAAATATAAATCATGCCTTATGTCCCAAATGGTAATTTT	CCTGCAGGCACCACACAAAACGCAGAAATAAAATATAAATCATGCCTTATGTCCCAAATGGTAATTTT	CCTGCAGGCACCACACAAAACGCAGAAATAAAATATAAATCATGCCTTATGTCCCAAATGGTAATTTT
R00684	not polymorphic	CCTGCAGGACTTTAGTGATGTCAGCCTGGGCTTTCTCCGTCTCCCTCTGTTTATCAGCTGCCAGCGAC	CCTGCAGGACTTTAGTGATGTCAGCCTGGGCTTTCTCCGTCTCCCTCTGTTTATCAGCTGCCAGCGAC	CCTGCAGGACTTTAGTGATGTCAGCCTGGGCTTTCTCCGTCTCCCTCTGTTTATCAGCTGCCAGCGAC
R00685	not polymorphic	CCTGCAGGATTTAGGAGTGAAGCTGCTCTCTGCTGGACTGCAAAGTCCACAATGTAAACTGGTGACAC	CCTGCAGGATTTAGGAGTGAAGCTGCTCTCTGCTGGACTGCAAAGTCCACAATGTAAACTGGTGACAC	CCTGCAGGATTTAGGAGTGAAGCTGCTCTCTGCTGGACTGCAAAGTCCACAATGTAAACTGGTGACAC
R00686	not polymorphic	CCTGCAGGCACAACTTTCTCATACAACCTGTGTGATTTATTATCCCTAGTGATGAATGACATAGAGAC	CCTGCAGGCACAACTTTCTCATACAACCTGTGTGATTTATTATCCCTAGTGATGAATGACATAGAGAC	CCTGCAGGCACAACTTTCTCATACAACCTGTGTGATTTATTATCCCTAGTGATGAATGACATAGAGAC
R00687	Cl/Sw	CCTGCAGGCCAACTCCCGGATGGACGTCCTCACGCAGACTGCACTGGTAGTGATCGATCAGGGCCCTG	CCTGCAGGCCAACTCCCGGATGGACGTCCTCACGCAGACTGCACTGGTAGTGATCGATCAGGGCCCTG	CCTGCAGGCCAACTCCCAGATGGACGTCCTCACGCAGACTGCACTGGTAGTGATCGATCAGGGCCCTG
R00688	Cl/Sw	CCTGCAGGCGCTCCACAAAATACAGAAATAAAATATCTGGGTCTGTGTTCAATACAGGAAGACAAACC	CCTGCAGGCGCTCCACAAAATACAGAAATAAAATATCTGGGTCTGTGTTCAATACAGGAAGACAAACC	CCTGCAGGCGCTCCACAAAATACAGAAATAAAATATCTGGGTCTGTGTTCAATACAGGAAGACAAACA
R00689	not polymorphic	CCTGCAGGTTTTCATCAAGGATCTCTGTGTACTTTGCTCCGTTCATGCTTCAATCCTGACTAATCTCC	CCTGCAGGTTTTCATCAAGGATCTCTGTGTACTTTGCTCCGTTCATGCTTCAATCCTGACTAATCTCC	CCTGCAGGTTTTCATCAAGGATCTCTGTGTACTTTGCTCCGTTCATGCTTCAATCCTGACTAATCTCC
R00690	not polymorphic	CCTGCAGGTCAATAGGTTTCCCTCAGTCTGAGAGCAGTCTGGGACACACTCAGTGAGGTCATACTAGG	CCTGCAGGTCAATAGGTTTCCCTCAGTCTGAGAGCAGTCTGGGACACACTCAGTGAGGTCATACTAGG	CCTGCAGGTCAATAGGTTTCCCTCAGTCTGAGAGCAGTCTGGGACACACTCAGTGAGGTCATACTAGG
R00691	not polymorphic	CCTGCAGGCTTATCCTGACATGACCCTCCGGCATGACAATTCCAACAGCCATACTGCTCATTCTGTGA	CCTGCAGGCTTATCCTGACATGACCCTCCGGCATGACAATTCCAACAGCCATACTGCTCATTCTGTGA	CCTGCAGGCTTATCCTGACATGACCCTCCGGCATGACAATTCCAACAGCCATACTGCTCATTCTGTGA
R00692	not polymorphic	CCTGCAGGCCAGAGACAAGGTCTTCTTCATGCCCTGGACGCCGTACCGCACCGACACTCTGATTGAGT	CCTGCAGGCCAGAGACAAGGTCTTCTTCATGCCCTGGACGCCGTACCGCACCGACACTCTGATTGAGT	CCTGCAGGCCAGAGACAAGGTCTTCTTCATGCCCTGGACGCCGTACCGCACCGACACTCTGATTGAGT
R00693	not polymorphic	CCTGCAGGCTGTTGTACCAGGACTTCTTGACAGACATCATTCCGTCACTGAAGGCCTCTTTACGCCGC	CCTGCAGGCTGTTGTACCAGGACTTCTTGACAGACATCATTCCGTCACTGAAGGCCTCTTTACGCCGC	CCTGCAGGCTGTTGTACCAGGACTTCTTGACAGACATCATTCCGTCACTGAAGGCCTCTTTACGCCGC
R00694	not polymorphic	CCTGCAGGCACACACGCAATATGAAATTGTTCCGTTTTTAGTCACAAAATATTTGTCACATTTATGCT	CCTGCAGGCACACACGCAATATGAAATTGTTCCGTTTTTAGTCACAAAATATTTGTCACATTTATGCT	CCTGCAGGCACACACGCAATATGAAATTGTTCCGTTTTTAGTCACAAAATATTTGTCACATTTATGCT
R00695	Cl/Sw	CCTGCAGGTTTACTGGGCGGTTGCATGGAGCAATCTGCCCATGGTGACACAAAGGGAATAGATCCCAA	CCTGCAGGTTTACTGGGCGGTTGCATGGAGCAATCTGCCCATGGTGACACAAAGGGAATAGATCCCAA	CCTGCAGGTTTACTGGGCGGTTGCATGGAGCAATCTGCCCATGGTGACACAAAGGGAACAGATCCCAA
R00696	not polymorphic	CCTGCAGGGGCCGCCCATATGTAAAATGTATGTACACATTTTGATCAAATTGTCTGCTAAATGGTACA	CCTGCAGGGGCCGCCCATATGTAAAATGTATGTACACATTTTGATCAAATTGTCTGCTAAATGGTACA	CCTGCAGGGGCCGCCCATATGTAAAATGTATGTACACATTTTGATCAAATTGTCTGCTAAATGGTACA
R00697	not polymorphic	CCTGCAGGAGACTCGGAGGAGAGGAAGAATGGACAGAAGTAAAGGAGAAGAGGACATAGCCAATCAAC	CCTGCAGGAGACTCGGAGGAGAGGAAGAATGGACAGAAGTAAAGGAGAAGAGGACATAGCCAATCAAC	CCTGCAGGAGACTCGGAGGAGAGGAAGAATGGACAGAAGTAAAGGAGAAGAGGACATAGCCAATCAAC
R00698	not polymorphic	CCTGCAGGATGGTCTGAGATGAGCCACCAGGGCAGCTGAGGAAACTGTGGGTTTGCACAAATGAAAAA	CCTGCAGGATGGTCTGAGATGAGCCACCAGGGCAGCTGAGGAAACTGTGGGTTTGCACAAATGAAAAA	CCTGCAGGATGGTCTGAGATGAGCCACCAGGGCAGCTGAGGAAACTGTGGGTTTGCACAAATGAAAAA
R00699	not polymorphic	CCTGCAGGGACAGGTCACCTCTGACACAGAAAAAAAGGGATGAGAAAGGAGGAGAGTGCTCTGGGTAA	CCTGCAGGGACAGGTCACCTCTGACACAGAAAAAAAGGGATGAGAAAGGAGGAGAGTGCTCTGGGTAA	CCTGCAGGGACAGGTCACCTCTGACACAGAAAAAAAGGGATGAGAAAGGAGGAGAGTGCTCTGGGTAA
R00700	not polymorphic	CCTGCAGGGAGAAACTTTGTTGCAGGGTAGAGGAAAAAGAGGGATACGCATCGGGATAGTCTCATTAG	CCTGCAGGGAGAAACTTTGTTGCAGGGTAGAGGAAAAAGAGGGATACGCATCGGGATAGTCTCATTAG	CCTGCAGGGAGAAACTTTGTTGCAGGGTAGAGGAAAAAGAGGGATACGCATCGGGATAGTCTCATTAG
R00701	Sw/WR	CCTGCAGGAGTCCACTCTAGTTCTCTGCTATGGACAGGAGGGAAAATGCGCTGCACCTGTGATACAGG	CCTGCAGGGGTCCACTCTAGTTCTCTGCTATGGACAGGAGGGAAAATGCGCTGCACCTGTGATACAGG	CCTGCAGGGGTCCACTCTAGTTCTCTGCTATGGACAGGAGGGAAAATGCGCTGCACCTGTGATACAGG
R00702	not polymorphic	CCTGCAGGAGATGGGAGAGGAGGAAGGAGAGAGGTTCAGAGGAGGCATCAGGCTGTTCACGATTTGGC	CCTGCAGGAGATGGGAGAGGAGGAAGGAGAGAGGTTCAGAGGAGGCATCAGGCTGTTCACGATTTGGC	CCTGCAGGAGATGGGAGAGGAGGAAGGAGAGAGGTTCAGAGGAGGCATCAGGCTGTTCACGATTTGGC
R00703	not polymorphic	CCTGCAGGGCAGCCAAGTTCACTTGCGCTGAACCATCGTTTGTGACATCTCGACGTCATGGCCGTCAA	CCTGCAGGGCAGCCAAGTTCACTTGCGCTGAACCATCGTTTGTGACATCTCGACGTCATGGCCGTCAA	CCTGCAGGGCAGCCAAGTTCACTTGCGCTGAACCATCGTTTGTGACATCTCGACGTCATGGCCGTCAA
R00704	not polymorphic	CCTGCAGGGTTTAAGCAGGACCTTCAACAACTGTACTCTAGAGTCTGCAGTAGTCCAACCCCTGGAAC	CCTGCAGGGTTTAAGCAGGACCTTCAACAACTGTACTCTAGAGTCTGCAGTAGTCCAACCCCTGGAAC	CCTGCAGGGTTTAAGCAGGACCTTCAACAACTGTACTCTAGAGTCTGCAGTAGTCCAACCCCTGGAAC
R00705	not polymorphic	CCTGCAGGACTCTCCAGGTGTACGTGTCTCCTCAGAGAGACATTTCACTATGTGACTGACTCACATCG	CCTGCAGGACTCTCCAGGTGTACGTGTCTCCTCAGAGAGACATTTCACTATGTGACTGACTCACATCG	CCTGCAGGACTCTCCAGGTGTACGTGTCTCCTCAGAGAGACATTTCACTATGTGACTGACTCACATCG
R00706	Cl/WR	CCTGCAGGACTTAAGCCTGATTCATACCGGATGTATGCAACGCAAGAATGCAAATGTGAAATGGTGAT	CCTGCAGGACTTAAGCCTGCTTCATACCGGATGTATGCAACGCAAGAATGCAAATGTGAAATGGTGAT	CCTGCAGGACTTAAGCCTGATTCATACCGGATGTATGCAACGCAAGAATGCAAATGTGAAATGGTGAT
R00707	Cl/Sw	CCTGCAGGAAGGAACGACTGTCTCGTAAAGCAGTGGTTCATCAACCGTGACGATGATCATCATGCTAT	CCTGCAGGAAGGAACGACTGTCTCGTAAAGCAGTGGTTCATCAACCGTGACGATGATCATCATGCTAT	CCTGCAGGAAGGAACGACTGTCTCATAAAGCAGTGGTTCATCAACCGTGACGATGATCATCATGCTAT
R00708	not polymorphic	CCTGCAGGGACATTTCAATACTCCTCTCCCTCCTCCTCTCCCTCCCCCTCAATGGAGTCGACCCCTAC	CCTGCAGGGACATTTCAATACTCCTCTCCCTCCTCCTCTCCCTCCCCCTCAATGGAGTCGACCCCTAC	CCTGCAGGGACATTTCAATACTCCTCTCCCTCCTCCTCTCCCTCCCCCTCAATGGAGTCGACCCCTAC
R00709	not polymorphic	CCTGCAGGCAGAACTGAGTGATTTACACATAGAAATGTATGAAAATGTGCTTTTTGTCTTATTGAAGG	CCTGCAGGCAGAACTGAGTGATTTACACATAGAAATGTATGAAAATGTGCTTTTTGTCTTATTGAAGG	CCTGCAGGCAGAACTGAGTGATTTACACATAGAAATGTATGAAAATGTGCTTTTTGTCTTATTGAAGG
R00710	not polymorphic	CCTGCAGGTTGAGTTCAATAAGTACAGGCAGATGTTTGGTGAGATGCCAGAGGAAGCTTTGAATAGGT	CCTGCAGGTTGAGTTCAATAAGTACAGGCAGATGTTTGGTGAGATGCCAGAGGAAGCTTTGAATAGGT	CCTGCAGGTTGAGTTCAATAAGTACAGGCAGATGTTTGGTGAGATGCCAGAGGAAGCTTTGAATAGGT
R00711	not polymorphic	CCTGCAGGCATTTCTAGACAGATTGAGTGAGGACCCATGGAGCGAGTGAACTCGCCACACTGCTGTCA	CCTGCAGGCATTTCTAGACAGATTGAGTGAGGACCCATGGAGCGAGTGAACTCGCCACACTGCTGTCA	CCTGCAGGCATTTCTAGACAGATTGAGTGAGGACCCATGGAGCGAGTGAACTCGCCACACTGCTGTCA
R00712	not polymorphic	CCTGCAGGAACTCAACGCTATATCTAACAGGAGGAAAGACCATAGCTCTGGGCAATGAGTTGTGTCTG	CCTGCAGGAACTCAACGCTATATCTAACAGGAGGAAAGACCATAGCTCTGGGCAATGAGTTGTGTCTG	CCTGCAGGAACTCAACGCTATATCTAACAGGAGGAAAGACCATAGCTCTGGGCAATGAGTTGTGTCTG
R00713	not polymorphic	CCTGCAGGCAGAGGCATCATCAGCTAAATCGCGTGTCTGGCAATCATAGAAAGTCTCAGGGTTATGTG	CCTGCAGGCAGAGGCATCATCAGCTAAATCGCGTGTCTGGCAATCATAGAAAGTCTCAGGGTTATGTG	CCTGCAGGCAGAGGCATCATCAGCTAAATCGCGTGTCTGGCAATCATAGAAAGTCTCAGGGTTATGTG
R00714	not polymorphic	CCTGCAGGGAGACACTGGAGTGAGCCCTTATGTAGGACACCTTTTCCGTGGAGCATTATTCAGGGTTA	CCTGCAGGGAGACACTGGAGTGAGCCCTTATGTAGGACACCTTTTCCGTGGAGCATTATTCAGGGTTA	CCTGCAGGGAGACACTGGAGTGAGCCCTTATGTAGGACACCTTTTCCGTGGAGCATTATTCAGGGTTA
R00715	not polymorphic	CCTGCAGGATAACTCCACACACACTCCCTCCCAGCCAGCACACACCACCACTGCATACCTCCACTGTC	CCTGCAGGATAACTCCACACACACTCCCTCCCAGCCAGCACACACCACCACTGCATACCTCCACTGTC	CCTGCAGGATAACTCCACACACACTCCCTCCCAGCCAGCACACACCACCACTGCATACCTCCACTGTC
R00716	not polymorphic	CCTGCAGGACCTCCGGTCCAGGAGAAAGGCTCTTTTCTCCCCCTGGAGGATGGCTGTCATTTTGTGGG	CCTGCAGGACCTCCGGTCCAGGAGAAAGGCTCTTTTCTCCCCCTGGAGGATGGCTGTCATTTTGTGGG	CCTGCAGGACCTCCGGTCCAGGAGAAAGGCTCTTTTCTCCCCCTGGAGGATGGCTGTCATTTTGTGGG
R00717	Cl/Sw	CCTGCAGGATTGTTTGAGGTGAGGGTGGAAGGTGGTCAGGAGTATATCTTTCTGTAATAAAGCCCTCT	CCTGCAGGATTGTTTGAGGTGAGGGTGGAAGGTGGTCAGGAGTATATCTTTCTGTAATAAAGCCCTCT	CCTGCAGGATTGTTTGAGGTGAGGGTGGAAGGTGGTCAGGAGTATATCTTTCTGTAATAAAACCCTCT
R00718	not polymorphic	CCTGCAGGTAGTCAGGTATACTGTTACACCTGGAACTATAGAGGCCAATTTACCTTTCATCATGCAGA	CCTGCAGGTAGTCAGGTATACTGTTACACCTGGAACTATAGAGGCCAATTTACCTTTCATCATGCAGA	CCTGCAGGTAGTCAGGTATACTGTTACACCTGGAACTATAGAGGCCAATTTACCTTTCATCATGCAGA
R00719	not polymorphic	CCTGCAGGTGACATCCTGCATATTTCTTTATATTCCTTCGGAAGTCAGGTACTATAGGATGATAATTT	CCTGCAGGTGACATCCTGCATATTTCTTTATATTCCTTCGGAAGTCAGGTACTATAGGATGATAATTT	CCTGCAGGTGACATCCTGCATATTTCTTTATATTCCTTCGGAAGTCAGGTACTATAGGATGATAATTT
R00720	not polymorphic	CCTGCAGGCCATGCCAATGATGCCATGCTGTAATTGTTGTTGGCCATCACTGATGATTCCTGTTCCAG	CCTGCAGGCCATGCCAATGATGCCATGCTGTAATTGTTGTTGGCCATCACTGATGATTCCTGTTCCAG	CCTGCAGGCCATGCCAATGATGCCATGCTGTAATTGTTGTTGGCCATCACTGATGATTCCTGTTCCAG
R00721	not polymorphic	CCTGCAGGTGTGATGTTTGGATGTATTGATCCTGTGCAGTTGTTGTTACACGTGATCTGCCACTGCGG	CCTGCAGGTGTGATGTTTGGATGTATTGATCCTGTGCAGTTGTTGTTACACGTGATCTGCCACTGCGG	CCTGCAGGTGTGATGTTTGGATGTATTGATCCTGTGCAGTTGTTGTTACACGTGATCTGCCACTGCGG
R00722	Sw/WR	CCTGCAGGCATGGTGAGAGACATGGTGAGGGAACATTGGCAGAAAGAGGAACACTGTTATACAATGTC	CCTGCAGGCATGGTGAGAGACATGGTGAGGGAACATTGGCAGAAAGAGGAACACTGTTATACAGTGTC	CCTGCAGGCATGGTGAGAGACATGGTGAGGGAACATTGGCAGAAAGAGGAACACTGTTATACAGTGTC
R00723	not polymorphic	CCTGCAGGTAAAGTCCTACATTTTCCTTTATATTCATTTGGAAGTCATGTAGGATGATTATTTGGCCA	CCTGCAGGTAAAGTCCTACATTTTCCTTTATATTCATTTGGAAGTCATGTAGGATGATTATTTGGCCA	CCTGCAGGTAAAGTCCTACATTTTCCTTTATATTCATTTGGAAGTCATGTAGGATGATTATTTGGCCA
R00724	not polymorphic	CCTGCAGGAGCTCTATACGGCTGTTATTCCCAGACAGGTGGATTCTTAGGAAGCTCACATCTGAGGAC	CCTGCAGGAGCTCTATACGGCTGTTATTCCCAGACAGGTGGATTCTTAGGAAGCTCACATCTGAGGAC	CCTGCAGGAGCTCTATACGGCTGTTATTCCCAGACAGGTGGATTCTTAGGAAGCTCACATCTGAGGAC
R00725	Cl/WR	CCTGCAGGGAATATCCAACACACATTAATTCTGCAAAATATATATGTTTTAAACAATCATCCATCTCT	CCTGCAGGGAATATCCAACACACATTAATTCTGCAAAATATATATCTTTTAAACAATCATCCATCTCT	CCTGCAGGGAATATCCAACACACATTAATTCTGCAAAATATATATGTTTTAAACAATCATCCATCTCT
R00726	not polymorphic	CCTGCAGGTATCATTAGAGTGGGCCTGTAAAGTCATTATTGATCCCCTGCCTGCTAATGATATGCGTG	CCTGCAGGTATCATTAGAGTGGGCCTGTAAAGTCATTATTGATCCCCTGCCTGCTAATGATATGCGTG	CCTGCAGGTATCATTAGAGTGGGCCTGTAAAGTCATTATTGATCCCCTGCCTGCTAATGATATGCGTG
R00727	not polymorphic	CCTGCAGGGAATAGTGGTGTGCCAAGATGTGAATATCTCCTCCGATATATTTCTAACAAGGCAAATGT	CCTGCAGGGAATAGTGGTGTGCCAAGATGTGAATATCTCCTCCGATATATTTCTAACAAGGCAAATGT	CCTGCAGGGAATAGTGGTGTGCCAAGATGTGAATATCTCCTCCGATATATTTCTAACAAGGCAAATGT
R00728	not polymorphic	CCTGCAGGTGACGTCATGTGTTAGGGATGTCACCGCGACAGACTGCACGGCTAAGACTTGGTATGTCC	CCTGCAGGTGACGTCATGTGTTAGGGATGTCACCGCGACAGACTGCACGGCTAAGACTTGGTATGTCC	CCTGCAGGTGACGTCATGTGTTAGGGATGTCACCGCGACAGACTGCACGGCTAAGACTTGGTATGTCC
R00729	not polymorphic	CCTGCAGGAAAAATGGTGTGCTTCAGGTTACGAGATGTAGAGGACAGACATTGATAATAAAGCACGAT	CCTGCAGGAAAAATGGTGTGCTTCAGGTTACGAGATGTAGAGGACAGACATTGATAATAAAGCACGAT	CCTGCAGGAAAAATGGTGTGCTTCAGGTTACGAGATGTAGAGGACAGACATTGATAATAAAGCACGAT
R00730	not polymorphic	CCTGCAGGGGCGTGGATCAGAAAACCAGTCAGTCTCTGGTGTGACCACCATTTCAAATCAAATTTTAT	CCTGCAGGGGCGTGGATCAGAAAACCAGTCAGTCTCTGGTGTGACCACCATTTCAAATCAAATTTTAT	CCTGCAGGGGCGTGGATCAGAAAACCAGTCAGTCTCTGGTGTGACCACCATTTCAAATCAAATTTTAT
R00731	Sw/WR	CCTGCAGGGGGAGACAGAGCAGTTTCACACAGAGTAATGACCACAACAGCTACAGTTAAAGTTGGAAG	CCTGCAGGGGGAGACAGAGCAGTTTCACACAGAGTAATGACCACAACAGCTACAGTTGAAGTTGGAAG	CCTGCAGGGGGAGACAGAGCAGTTTCACACAGAGTAATGACCACAACAGCTACAGTTGAAGTTGGAAG
R00732	not polymorphic	CCTGCAGGCCATTCCTAGTTGTCCCCAATAGTCCCCTCTATAGTTGTCCCCAATAGTCCCCTCTGTAG	CCTGCAGGCCATTCCTAGTTGTCCCCAATAGTCCCCTCTATAGTTGTCCCCAATAGTCCCCTCTGTAG	CCTGCAGGCCATTCCTAGTTGTCCCCAATAGTCCCCTCTATAGTTGTCCCCAATAGTCCCCTCTGTAG
R00733	not polymorphic	CCTGCAGGTGAAGAAACTGGATGTGGAGGTCCTGGGTTGGCGTGGTTACACGTAGTCTGCGGATGTGA	CCTGCAGGTGAAGAAACTGGATGTGGAGGTCCTGGGTTGGCGTGGTTACACGTAGTCTGCGGATGTGA	CCTGCAGGTGAAGAAACTGGATGTGGAGGTCCTGGGTTGGCGTGGTTACACGTAGTCTGCGGATGTGA
R00734	not polymorphic	CCTGCAGGTGGAGCTATGATGCAGGTTTTCAAAGCGCAGTGCACTTGCCAACGGAGAGCAGCACAGGG	CCTGCAGGTGGAGCTATGATGCAGGTTTTCAAAGCGCAGTGCACTTGCCAACGGAGAGCAGCACAGGG	CCTGCAGGTGGAGCTATGATGCAGGTTTTCAAAGCGCAGTGCACTTGCCAACGGAGAGCAGCACAGGG
R00735	not polymorphic	CCTGCAGGCATGGACTGGCATCCGTCCAATATCTCTGATTAGAGTTAATGATAAAGTGTGTGTGCTTC	CCTGCAGGCATGGACTGGCATCCGTCCAATATCTCTGATTAGAGTTAATGATAAAGTGTGTGTGCTTC	CCTGCAGGCATGGACTGGCATCCGTCCAATATCTCTGATTAGAGTTAATGATAAAGTGTGTGTGCTTC
R00736	not polymorphic	CCTGCAGGACTTGCTTATTGGAGTGTGGTGTCTAAAAAGCAGAGCATCTCTTTATTATGGACCATCTT	CCTGCAGGACTTGCTTATTGGAGTGTGGTGTCTAAAAAGCAGAGCATCTCTTTATTATGGACCATCTT	CCTGCAGGACTTGCTTATTGGAGTGTGGTGTCTAAAAAGCAGAGCATCTCTTTATTATGGACCATCTT
R00737	not polymorphic	CCTGCAGGCTCTAAGCACGAGGGAATCACTCGCATCGGTCCGTCAAAATGCATACACGAAAACAACAA	CCTGCAGGCTCTAAGCACGAGGGAATCACTCGCATCGGTCCGTCAAAATGCATACACGAAAACAACAA	CCTGCAGGCTCTAAGCACGAGGGAATCACTCGCATCGGTCCGTCAAAATGCATACACGAAAACAACAA
R00738	not polymorphic	CCTGCAGGCACCTGGCCCACCACAAGGAGTCGCTAGAGCGTGATGAGCCAAGTTAAGCCCCTCAGCCA	CCTGCAGGCACCTGGCCCACCACAAGGAGTCGCTAGAGCGTGATGAGCCAAGTTAAGCCCCTCAGCCA	CCTGCAGGCACCTGGCCCACCACAAGGAGTCGCTAGAGCGTGATGAGCCAAGTTAAGCCCCTCAGCCA
R00739	not polymorphic	CCTGCAGGCACCCGGCCTGCCACAAGGAGTCGCTAGAGCACGATGAGCCAAGTAAAACCCCCCAAACT	CCTGCAGGCACCCGGCCTGCCACAAGGAGTCGCTAGAGCACGATGAGCCAAGTAAAACCCCCCAAACT	CCTGCAGGCACCCGGCCTGCCACAAGGAGTCGCTAGAGCACGATGAGCCAAGTAAAACCCCCCAAACT
R00740	not polymorphic	CCTGCAGGCAGTGATGGCAACGTTAATAAATACTCTATTAAAGAATATTTTGTATGCAAAGTTTGCAT	CCTGCAGGCAGTGATGGCAACGTTAATAAATACTCTATTAAAGAATATTTTGTATGCAAAGTTTGCAT	CCTGCAGGCAGTGATGGCAACGTTAATAAATACTCTATTAAAGAATATTTTGTATGCAAAGTTTGCAT
R00741	not polymorphic	CCTGCAGGTCTGGGACGCTGACCACTTCTCCGCTGATGACTTCCTAGGTAGGCCTACACTGCTAGGGC	CCTGCAGGTCTGGGACGCTGACCACTTCTCCGCTGATGACTTCCTAGGTAGGCCTACACTGCTAGGGC	CCTGCAGGTCTGGGACGCTGACCACTTCTCCGCTGATGACTTCCTAGGTAGGCCTACACTGCTAGGGC
R00742	not polymorphic	CCTGCAGGGGTAAAAATGTACAAATAATTAGGAAATCTGAAAAGTCCATGTGACACCCTTGAGGAAAT	CCTGCAGGGGTAAAAATGTACAAATAATTAGGAAATCTGAAAAGTCCATGTGACACCCTTGAGGAAAT	CCTGCAGGGGTAAAAATGTACAAATAATTAGGAAATCTGAAAAGTCCATGTGACACCCTTGAGGAAAT
R00743	not polymorphic	CCTGCAGGGTCATTAGGATACTCACCTGTACTCCATTACCATCCTGATTACCTCCCCTTTACCTGTCA	CCTGCAGGGTCATTAGGATACTCACCTGTACTCCATTACCATCCTGATTACCTCCCCTTTACCTGTCA	CCTGCAGGGTCATTAGGATACTCACCTGTACTCCATTACCATCCTGATTACCTCCCCTTTACCTGTCA
R00744	not polymorphic	CCTGCAGGAGTAAAATTTACACACACTTGACACGCATGCACGCACGCGCGCACACACACACACACACA	CCTGCAGGAGTAAAATTTACACACACTTGACACGCATGCACGCACGCGCGCACACACACACACACACA	CCTGCAGGAGTAAAATTTACACACACTTGACACGCATGCACGCACGCGCGCACACACACACACACACA
R00745	not polymorphic	CCTGCAGGTAGCAACTGGAACTAGCGGCAACAAACATTCAAACTGGACAGTTTTATCTCAATCTCTTC	CCTGCAGGTAGCAACTGGAACTAGCGGCAACAAACATTCAAACTGGACAGTTTTATCTCAATCTCTTC	CCTGCAGGTAGCAACTGGAACTAGCGGCAACAAACATTCAAACTGGACAGTTTTATCTCAATCTCTTC
R00746	not polymorphic	CCTGCAGGAAAGCATGCTGGGAAATATTTCAATGATGGGTGTGGTTTTAAACTTGTGGCGAGGCGGCA	CCTGCAGGAAAGCATGCTGGGAAATATTTCAATGATGGGTGTGGTTTTAAACTTGTGGCGAGGCGGCA	CCTGCAGGAAAGCATGCTGGGAAATATTTCAATGATGGGTGTGGTTTTAAACTTGTGGCGAGGCGGCA
R00747	not polymorphic	CCTGCAGGACCACTCCAGGTCAGCTCCAGGGAGGTGTTGGTGACTCCACCAAATGATACAGAGGTAGG	CCTGCAGGACCACTCCAGGTCAGCTCCAGGGAGGTGTTGGTGACTCCACCAAATGATACAGAGGTAGG	CCTGCAGGACCACTCCAGGTCAGCTCCAGGGAGGTGTTGGTGACTCCACCAAATGATACAGAGGTAGG
R00748	not polymorphic	CCTGCAGGTCAGCCTGAGGGTTCTGACAGAAGAAGAGTCCATTAATAATCGTGTGGCTCTAGAAAAAT	CCTGCAGGTCAGCCTGAGGGTTCTGACAGAAGAAGAGTCCATTAATAATCGTGTGGCTCTAGAAAAAT	CCTGCAGGTCAGCCTGAGGGTTCTGACAGAAGAAGAGTCCATTAATAATCGTGTGGCTCTAGAAAAAT
R00749	not polymorphic	CCTGCAGGGCAAGAGAATGCCACCTGATTTTGATTATTTTTCCCAATCCCCTTTCTCCAGGTTTAATA	CCTGCAGGGCAAGAGAATGCCACCTGATTTTGATTATTTTTCCCAATCCCCTTTCTCCAGGTTTAATA	CCTGCAGGGCAAGAGAATGCCACCTGATTTTGATTATTTTTCCCAATCCCCTTTCTCCAGGTTTAATA
R00750	not polymorphic	CCTGCAGGTTTGATGTTCGGATGTACCGATCCTGTGCAGGTGTTGTTATATGTGGTCTGACACTGTGA	CCTGCAGGTTTGATGTTCGGATGTACCGATCCTGTGCAGGTGTTGTTATATGTGGTCTGACACTGTGA	CCTGCAGGTTTGATGTTCGGATGTACCGATCCTGTGCAGGTGTTGTTATATGTGGTCTGACACTGTGA
R00751	not polymorphic	CCTGCAGGTAGGAAACGGTGCATCAGAACTGCCGTGATGATTTCTGTAGACCTCATTGGACATCTCAT	CCTGCAGGTAGGAAACGGTGCATCAGAACTGCCGTGATGATTTCTGTAGACCTCATTGGACATCTCAT	CCTGCAGGTAGGAAACGGTGCATCAGAACTGCCGTGATGATTTCTGTAGACCTCATTGGACATCTCAT
R00752	not polymorphic	CCTGCAGGCTTTAGTTTGATCTAATTTTGACTATTGCAAGGTGATATGGTCAAGGGCTGCAAAGAAGG	CCTGCAGGCTTTAGTTTGATCTAATTTTGACTATTGCAAGGTGATATGGTCAAGGGCTGCAAAGAAGG	CCTGCAGGCTTTAGTTTGATCTAATTTTGACTATTGCAAGGTGATATGGTCAAGGGCTGCAAAGAAGG
R00753	Cl/Sw	CCTGCAGGTTGTCCAGGAGGGTGTGGTTCTCACCTCGCAGCGCCTCAAGGCCCGCTATCACTTGCCGC	CCTGCAGGTTGTCCAGGAGGGTGTGGTTCTCACCTCGCAGCGCCTCAAGGCCCGCTATCACTTGCCGC	CCTGCAGGTTGTCCAGGAGGGTGTGGTTCTCACCTCGCAGCGCCTCAAGGCCCGCTATCACTTGCCGT
R00754	not polymorphic	CCTGCAGGTTTTACATTCTGATTTCCTTGATAAAATAAACTGCAACAAAGAACAAGGAAACTAGGAAA	CCTGCAGGTTTTACATTCTGATTTCCTTGATAAAATAAACTGCAACAAAGAACAAGGAAACTAGGAAA	CCTGCAGGTTTTACATTCTGATTTCCTTGATAAAATAAACTGCAACAAAGAACAAGGAAACTAGGAAA
R00755	not polymorphic	CCTGCAGGTTGTTCAAACACATGTGAAATGACCATATTAATGGATTACAATACATGTATAAATCATTT	CCTGCAGGTTGTTCAAACACATGTGAAATGACCATATTAATGGATTACAATACATGTATAAATCATTT	CCTGCAGGTTGTTCAAACACATGTGAAATGACCATATTAATGGATTACAATACATGTATAAATCATTT
R00756	not polymorphic	CCTGCAGGTTTGACAGTACTATGTTTATATTACAACCCTGCAATGTGTTTATGTCCTTTCACAAACAT	CCTGCAGGTTTGACAGTACTATGTTTATATTACAACCCTGCAATGTGTTTATGTCCTTTCACAAACAT	CCTGCAGGTTTGACAGTACTATGTTTATATTACAACCCTGCAATGTGTTTATGTCCTTTCACAAACAT
R00757	not polymorphic	CCTGCAGGTGCCTGGCCCGGCACAAGGAGTCGCTAGAGTGCGATGAACCAAATAAAGATAATCTCAGT	CCTGCAGGTGCCTGGCCCGGCACAAGGAGTCGCTAGAGTGCGATGAACCAAATAAAGATAATCTCAGT	CCTGCAGGTGCCTGGCCCGGCACAAGGAGTCGCTAGAGTGCGATGAACCAAATAAAGATAATCTCAGT
R00758	not polymorphic	CCTGCAGGTGCTGCTATCTGAGCTCTTGTGTTTCCCTCTGACAGTGACGAGACCTGATTAAACTTTCA	CCTGCAGGTGCTGCTATCTGAGCTCTTGTGTTTCCCTCTGACAGTGACGAGACCTGATTAAACTTTCA	CCTGCAGGTGCTGCTATCTGAGCTCTTGTGTTTCCCTCTGACAGTGACGAGACCTGATTAAACTTTCA
R00759	not polymorphic	CCTGCAGGTTTTATTAACTGAAATGTACTAGTTGTTGAGCATGAACTACCATGTCTATGTTTAAAGTC	CCTGCAGGTTTTATTAACTGAAATGTACTAGTTGTTGAGCATGAACTACCATGTCTATGTTTAAAGTC	CCTGCAGGTTTTATTAACTGAAATGTACTAGTTGTTGAGCATGAACTACCATGTCTATGTTTAAAGTC
R00760	not polymorphic	CCTGCAGGGACTTGCTTCCGTTCAGGACTTGCTTCCGTTAATAATTTTGCACGCCCAATTTTTCAGTT	CCTGCAGGGACTTGCTTCCGTTCAGGACTTGCTTCCGTTAATAATTTTGCACGCCCAATTTTTCAGTT	CCTGCAGGGACTTGCTTCCGTTCAGGACTTGCTTCCGTTAATAATTTTGCACGCCCAATTTTTCAGTT
R00761	Cl/Sw	CCTGCAGGCTCATCCTGACAATGCCACCAGCTATTCTGCTCGTTCTGTGCGTTATTCCCTGCAAGACA	CCTGCAGGCTCATCCTGACAATGCCACCAGCTATTCTGCTCGTTCTGTGCGTTATTCCCTGCAAGACA	CCTGCAGGCTCATCCTGACAATGCCACCAGCTACTCTGCTCGTTCTGTGCGTTATTCCCTGCAAGACA
R00762	not polymorphic	CCTGCAGGATTTCTGAGACCAGCCCACCGGACAGCTGATGAAACTGAAACGTATATCTGTCTGTAAAA	CCTGCAGGATTTCTGAGACCAGCCCACCGGACAGCTGATGAAACTGAAACGTATATCTGTCTGTAAAA	CCTGCAGGATTTCTGAGACCAGCCCACCGGACAGCTGATGAAACTGAAACGTATATCTGTCTGTAAAA
R00763	not polymorphic	CCTGCAGGGTTATCTTTGGTCTCTCTGTTTCGTCTCTGATTAATGCTCTCCTTGCGTAGTCCGTAGGA	CCTGCAGGGTTATCTTTGGTCTCTCTGTTTCGTCTCTGATTAATGCTCTCCTTGCGTAGTCCGTAGGA	CCTGCAGGGTTATCTTTGGTCTCTCTGTTTCGTCTCTGATTAATGCTCTCCTTGCGTAGTCCGTAGGA
R00764	not polymorphic	CCTGCAGGTGCCCAACACCTAGTTGTGATGGATCTGGACATGTGACAGGGAATTATTCTTCACACAGA	CCTGCAGGTGCCCAACACCTAGTTGTGATGGATCTGGACATGTGACAGGGAATTATTCTTCACACAGA	CCTGCAGGTGCCCAACACCTAGTTGTGATGGATCTGGACATGTGACAGGGAATTATTCTTCACACAGA
R00765	Cl/Sw	CCTGCAGGCCCATCGCTGGTGGACTGACTGACTGTAGAGTGGTAGTGCTCATAGATGCTCTGAGCCGT	CCTGCAGGCCCATCGCTGGTGGACTGACTGACTGTAGAGTGGTAGTGCTCATAGATGCTCTGAGCCGT	CCTGCAGGCCCATCGCTGGTGGACTGACTGACTGTAGAGTGGTAGTGCTCATAGATGCTCTTAGCCGT
R00766	Cl/Sw	CCTGCAGGGGTAGTGAGCATCATACATGGAAACAGAGAGCATATATGGGTTCTTGAGAGTCCTGGGTT	CCTGCAGGGGTAGTGAGCATCATACATGGAAACAGAGAGCATATATGGGTTCTTGAGAGTCCTGGGTT	CCTGCAGGGGTAGTGAGCATCATACAGGGAAACAGAGAGCATATATGGGTTCTTGAGAGTCCTGGGTT
R00767	not polymorphic	CCTGCAGGATTCATACGGAAAACACAAGGGTTCATGTCAGTTTGACCCACTCCCAAATCCACATTATT	CCTGCAGGATTCATACGGAAAACACAAGGGTTCATGTCAGTTTGACCCACTCCCAAATCCACATTATT	CCTGCAGGATTCATACGGAAAACACAAGGGTTCATGTCAGTTTGACCCACTCCCAAATCCACATTATT
R00768	not polymorphic	CCTGCAGGTCACATTATTATGGAATTGCTCAAACTACTTGTAGACTCACTATATCTTCAATTGGATAT	CCTGCAGGTCACATTATTATGGAATTGCTCAAACTACTTGTAGACTCACTATATCTTCAATTGGATAT	CCTGCAGGTCACATTATTATGGAATTGCTCAAACTACTTGTAGACTCACTATATCTTCAATTGGATAT
R00769	not polymorphic	CCTGCAGGGTGAGCTCAGCCCAATCAAAGAGAGAAGGGCAGCAAGATAACAATTTGTATGATCACTGC	CCTGCAGGGTGAGCTCAGCCCAATCAAAGAGAGAAGGGCAGCAAGATAACAATTTGTATGATCACTGC	CCTGCAGGGTGAGCTCAGCCCAATCAAAGAGAGAAGGGCAGCAAGATAACAATTTGTATGATCACTGC
R00770	not polymorphic	CCTGCAGGTGTAATGCTTTTTTAATGTTAAAGTCTTATAATCCAGTTTATGTTATGTCTGCAGACACC	CCTGCAGGTGTAATGCTTTTTTAATGTTAAAGTCTTATAATCCAGTTTATGTTATGTCTGCAGACACC	CCTGCAGGTGTAATGCTTTTTTAATGTTAAAGTCTTATAATCCAGTTTATGTTATGTCTGCAGACACC
R00771	not polymorphic	CCTGCAGGAGGGAGGAGGTAGGTAGTCAGTCAGTCACCATAGTAAACCTCCCCTAGGTAGATGATCAC	CCTGCAGGAGGGAGGAGGTAGGTAGTCAGTCAGTCACCATAGTAAACCTCCCCTAGGTAGATGATCAC	CCTGCAGGAGGGAGGAGGTAGGTAGTCAGTCAGTCACCATAGTAAACCTCCCCTAGGTAGATGATCAC
R00772	Sw/WR	CCTGCAGGCGCCCGGCCCGCTACAAGGAGTCGCTAGAGCATGATGAGTAAACCAGGACAAGGCTAAGC	CCTGCAGGCGCCCGGCCCGCTACAAGGAGTCGCTAGAGCATGATGAGTAAACCAGGACAAGGCTAGGC	CCTGCAGGCGCCCGGCCCGCTACAAGGAGTCGCTAGAGCATGATGAGTAAACCAGGACAAGGCTAGGC
R00773	not polymorphic	CCTGCAGGAGCCAGGGCCGGCTGAAAGCCTTGTTGCACACGTCACACTTGTGCTTTAGGTTGTGGGTG	CCTGCAGGAGCCAGGGCCGGCTGAAAGCCTTGTTGCACACGTCACACTTGTGCTTTAGGTTGTGGGTG	CCTGCAGGAGCCAGGGCCGGCTGAAAGCCTTGTTGCACACGTCACACTTGTGCTTTAGGTTGTGGGTG
R00774	not polymorphic	CCTGCAGGAAGGGTACCACATGAGGGAGGATGTCTTCCCTGTAACACACAGTGTTACGATTACCTACA	CCTGCAGGAAGGGTACCACATGAGGGAGGATGTCTTCCCTGTAACACACAGTGTTACGATTACCTACA	CCTGCAGGAAGGGTACCACATGAGGGAGGATGTCTTCCCTGTAACACACAGTGTTACGATTACCTACA
R00775	not polymorphic	CCTGCAGGCACCACACAAAACGCAGAAATATGCCTTACCTTTGACGAGCATCTTTTGTTGGCACTCCA	CCTGCAGGCACCACACAAAACGCAGAAATATGCCTTACCTTTGACGAGCATCTTTTGTTGGCACTCCA	CCTGCAGGCACCACACAAAACGCAGAAATATGCCTTACCTTTGACGAGCATCTTTTGTTGGCACTCCA
R00776	not polymorphic	CCTGCAGGATTGTCTCAGGGGGAGGGAGGATGCCATTTGGCAAACTCCAAGTGGACTGTCATGTGCGC	CCTGCAGGATTGTCTCAGGGGGAGGGAGGATGCCATTTGGCAAACTCCAAGTGGACTGTCATGTGCGC	CCTGCAGGATTGTCTCAGGGGGAGGGAGGATGCCATTTGGCAAACTCCAAGTGGACTGTCATGTGCGC
R00777	not polymorphic	CCTGCAGGATCATCTGAGACCAGCCACCTGGACAGCTGATGAAACGGAGGAGTATATATGTCTGTAAT	CCTGCAGGATCATCTGAGACCAGCCACCTGGACAGCTGATGAAACGGAGGAGTATATATGTCTGTAAT	CCTGCAGGATCATCTGAGACCAGCCACCTGGACAGCTGATGAAACGGAGGAGTATATATGTCTGTAAT
R00778	not polymorphic	CCTGCAGGTAGTGCAAGTGCTGCTGACTTTTGTACTTGGCTCTGTGTTGTGTTGACTTATGACTGGGT	CCTGCAGGTAGTGCAAGTGCTGCTGACTTTTGTACTTGGCTCTGTGTTGTGTTGACTTATGACTGGGT	CCTGCAGGTAGTGCAAGTGCTGCTGACTTTTGTACTTGGCTCTGTGTTGTGTTGACTTATGACTGGGT
R00779	not polymorphic	CCTGCAGGACACACTTAATCAACTGCTCCTCCCCGTCTCCTCCTGCTCTGCTGCCACCTGCTGGCTGC	CCTGCAGGACACACTTAATCAACTGCTCCTCCCCGTCTCCTCCTGCTCTGCTGCCACCTGCTGGCTGC	CCTGCAGGACACACTTAATCAACTGCTCCTCCCCGTCTCCTCCTGCTCTGCTGCCACCTGCTGGCTGC
R00780	not polymorphic	CCTGCAGGAACGTCTGAGACCAGACACCCAGACAGCTGATGAAACTGAGAAGTATCTCTGTCTAAAGC	CCTGCAGGAACGTCTGAGACCAGACACCCAGACAGCTGATGAAACTGAGAAGTATCTCTGTCTAAAGC	CCTGCAGGAACGTCTGAGACCAGACACCCAGACAGCTGATGAAACTGAGAAGTATCTCTGTCTAAAGC
R00781	not polymorphic	CCTGCAGGAAGCTGAGCCAGTGGTTTGTGGGGCCGTTTAAAGTCCTGAGAAGGGTTAATGAGGTAACG	CCTGCAGGAAGCTGAGCCAGTGGTTTGTGGGGCCGTTTAAAGTCCTGAGAAGGGTTAATGAGGTAACG	CCTGCAGGAAGCTGAGCCAGTGGTTTGTGGGGCCGTTTAAAGTCCTGAGAAGGGTTAATGAGGTAACG
R00782	Sw/WR	CCTGCAGGTTTGAACTTAAATAAGTAGCTATAAATATTCACATTTTCAACTAAATAAGTTTTGACGGT	CCTGCAGGTTTGAACTTAAATAAGTAGCTATAAATATTCACATTTTCAACTAAATAAGTTTTGCCGGT	CCTGCAGGTTTGAACTTAAATAAGTAGCTATAAATATTCACATTTTCAACTAAATAAGTTTTGCCGGT
R00783	not polymorphic	CCTGCAGGGTTGAAATATGTTTTCTCTTGTTTACGGAGGTGCTATCCTCCGATAATAGCATCGTTTGC	CCTGCAGGGTTGAAATATGTTTTCTCTTGTTTACGGAGGTGCTATCCTCCGATAATAGCATCGTTTGC	CCTGCAGGGTTGAAATATGTTTTCTCTTGTTTACGGAGGTGCTATCCTCCGATAATAGCATCGTTTGC
R00784	not polymorphic	CCTGCAGGCATAAAAAAACACCAGTTGCAAATATTTCCCCTTCTTTTTGGTTATGATTAGTTCCAAAT	CCTGCAGGCATAAAAAAACACCAGTTGCAAATATTTCCCCTTCTTTTTGGTTATGATTAGTTCCAAAT	CCTGCAGGCATAAAAAAACACCAGTTGCAAATATTTCCCCTTCTTTTTGGTTATGATTAGTTCCAAAT
R00785	not polymorphic	CCTGCAGGAACAGGATCTGGCTCCTCTCCATGAAAAATATTTTTACACTGTTTGCAATGTAATTATTG	CCTGCAGGAACAGGATCTGGCTCCTCTCCATGAAAAATATTTTTACACTGTTTGCAATGTAATTATTG	CCTGCAGGAACAGGATCTGGCTCCTCTCCATGAAAAATATTTTTACACTGTTTGCAATGTAATTATTG
R00786	not polymorphic	CCTGCAGGAAGGAGCAGCGTAAACAAGTCAGTAAAACCATGTCCTGTTCTAAACCCAAACCTAATCCC	CCTGCAGGAAGGAGCAGCGTAAACAAGTCAGTAAAACCATGTCCTGTTCTAAACCCAAACCTAATCCC	CCTGCAGGAAGGAGCAGCGTAAACAAGTCAGTAAAACCATGTCCTGTTCTAAACCCAAACCTAATCCC
R00787	not polymorphic	CCTGCAGGCTCATCCTGACACCTGACATGACCCTCCAGCCTGACAATGCCACCAGCCATACTGCTCGT	CCTGCAGGCTCATCCTGACACCTGACATGACCCTCCAGCCTGACAATGCCACCAGCCATACTGCTCGT	CCTGCAGGCTCATCCTGACACCTGACATGACCCTCCAGCCTGACAATGCCACCAGCCATACTGCTCGT
R00788	not polymorphic	CCTGCAGGCTGTCTGTGATGTCAAAGGTCAGCTCACCAACATCCTAGCTAGATGGCCAGGATCCACCC	CCTGCAGGCTGTCTGTGATGTCAAAGGTCAGCTCACCAACATCCTAGCTAGATGGCCAGGATCCACCC	CCTGCAGGCTGTCTGTGATGTCAAAGGTCAGCTCACCAACATCCTAGCTAGATGGCCAGGATCCACCC
R00789	not polymorphic	CCTGCAGGATGGAGACGTACGCATGGGAGGGTCATTCAGAGGGGCCTTCAGCCAGGGGGAGAAAGGTG	CCTGCAGGATGGAGACGTACGCATGGGAGGGTCATTCAGAGGGGCCTTCAGCCAGGGGGAGAAAGGTG	CCTGCAGGATGGAGACGTACGCATGGGAGGGTCATTCAGAGGGGCCTTCAGCCAGGGGGAGAAAGGTG
R00790	not polymorphic	CCTGCAGGAGCAGCAGGAGGAGGACGAGGAGGCCCGCAGGAACCTGGAGAAACAACTGGCCACGCTGC	CCTGCAGGAGCAGCAGGAGGAGGACGAGGAGGCCCGCAGGAACCTGGAGAAACAACTGGCCACGCTGC	CCTGCAGGAGCAGCAGGAGGAGGACGAGGAGGCCCGCAGGAACCTGGAGAAACAACTGGCCACGCTGC
R00791	not polymorphic	CCTGCAGGGCCAGTGATGCATCCACAGTTGATGGAGAGGAGGTCTGACATTGATGAGTCTATGGCTGT	CCTGCAGGGCCAGTGATGCATCCACAGTTGATGGAGAGGAGGTCTGACATTGATGAGTCTATGGCTGT	CCTGCAGGGCCAGTGATGCATCCACAGTTGATGGAGAGGAGGTCTGACATTGATGAGTCTATGGCTGT
R00792	not polymorphic	CCTGCAGGTCCTTGTACTCCTGGTGATCCCGGTCAAACTCACGCTTGTAGTCCACACGTTCCTGCTCA	CCTGCAGGTCCTTGTACTCCTGGTGATCCCGGTCAAACTCACGCTTGTAGTCCACACGTTCCTGCTCA	CCTGCAGGTCCTTGTACTCCTGGTGATCCCGGTCAAACTCACGCTTGTAGTCCACACGTTCCTGCTCA
R00793	not polymorphic	CCTGCAGGCTAACCCCGGTCATCAGGTGAACGGTGTTTCCTCCTACACATTGGCGCTGGTGGCTTCCG	CCTGCAGGCTAACCCCGGTCATCAGGTGAACGGTGTTTCCTCCTACACATTGGCGCTGGTGGCTTCCG	CCTGCAGGCTAACCCCGGTCATCAGGTGAACGGTGTTTCCTCCTACACATTGGCGCTGGTGGCTTCCG
R00794	not polymorphic	CCTGCAGGGAGGAAGAAACATGTTCTATGCAGAAATGCATTCTAGTCCAGAGGTTATCTGGGAGGAAC	CCTGCAGGGAGGAAGAAACATGTTCTATGCAGAAATGCATTCTAGTCCAGAGGTTATCTGGGAGGAAC	CCTGCAGGGAGGAAGAAACATGTTCTATGCAGAAATGCATTCTAGTCCAGAGGTTATCTGGGAGGAAC
R00795	not polymorphic	CCTGCAGGTATGTTAATGAACAAACCATTGGGCCAGTTGTATTCTCTATGGGCCAGTTGTACTTGATC	CCTGCAGGTATGTTAATGAACAAACCATTGGGCCAGTTGTATTCTCTATGGGCCAGTTGTACTTGATC	CCTGCAGGTATGTTAATGAACAAACCATTGGGCCAGTTGTATTCTCTATGGGCCAGTTGTACTTGATC
R00796	not polymorphic	CCTGCAGGCCTCCTGAACCAGGATTCATTATACCCGGTGAATAAACGGTTGTGACCACTGTTTGACCT	CCTGCAGGCCTCCTGAACCAGGATTCATTATACCCGGTGAATAAACGGTTGTGACCACTGTTTGACCT	CCTGCAGGCCTCCTGAACCAGGATTCATTATACCCGGTGAATAAACGGTTGTGACCACTGTTTGACCT
R00797	not polymorphic	CCTGCAGGCCTTGTTTCTTGACCGCCTGTAGCGCCTCCACATCAGCCGCATGCAGCATCAGCTCCCGC	CCTGCAGGCCTTGTTTCTTGACCGCCTGTAGCGCCTCCACATCAGCCGCATGCAGCATCAGCTCCCGC	CCTGCAGGCCTTGTTTCTTGACCGCCTGTAGCGCCTCCACATCAGCCGCATGCAGCATCAGCTCCCGC
R00798	not polymorphic	CCTGCAGGTTTCATCGTGGTTCTATTTAAAGTCATGTTCTCAAAACATTCAGAGAATGTTCAGAAACA	CCTGCAGGTTTCATCGTGGTTCTATTTAAAGTCATGTTCTCAAAACATTCAGAGAATGTTCAGAAACA	CCTGCAGGTTTCATCGTGGTTCTATTTAAAGTCATGTTCTCAAAACATTCAGAGAATGTTCAGAAACA
R00799	not polymorphic	CCTGCAGGCAACAACCACCGCTCTTGAGGAAAAGGTGGAATCGCTTACCTCTAAACCAGTTGATTTGG	CCTGCAGGCAACAACCACCGCTCTTGAGGAAAAGGTGGAATCGCTTACCTCTAAACCAGTTGATTTGG	CCTGCAGGCAACAACCACCGCTCTTGAGGAAAAGGTGGAATCGCTTACCTCTAAACCAGTTGATTTGG
R00800	not polymorphic	CCTGCAGGAGCGCCTTGGTTAGATGATTGTTTGACCATCAGATGAAAACATCATGACATGACTGGTGG	CCTGCAGGAGCGCCTTGGTTAGATGATTGTTTGACCATCAGATGAAAACATCATGACATGACTGGTGG	CCTGCAGGAGCGCCTTGGTTAGATGATTGTTTGACCATCAGATGAAAACATCATGACATGACTGGTGG
R00801	not polymorphic	CCTGCAGGGCCTTAATAGACTCTGGGGCGGAGGGCTGTTTTATGGACGAGACCTGGGCTCGGGAACAT	CCTGCAGGGCCTTAATAGACTCTGGGGCGGAGGGCTGTTTTATGGACGAGACCTGGGCTCGGGAACAT	CCTGCAGGGCCTTAATAGACTCTGGGGCGGAGGGCTGTTTTATGGACGAGACCTGGGCTCGGGAACAT
R00802	not polymorphic	CCTGCAGGGAACACACATTCTTCAGAGGGAAGAGATATTGAGATATTGTCACCATTCCAGCTATTTGA	CCTGCAGGGAACACACATTCTTCAGAGGGAAGAGATATTGAGATATTGTCACCATTCCAGCTATTTGA	CCTGCAGGGAACACACATTCTTCAGAGGGAAGAGATATTGAGATATTGTCACCATTCCAGCTATTTGA
R00803	not polymorphic	CCTGCAGGCTTTGTCTGATCTATGGACTTCAGGACTTTATGTACCACCTGCACTGAGAATGGCAAAAA	CCTGCAGGCTTTGTCTGATCTATGGACTTCAGGACTTTATGTACCACCTGCACTGAGAATGGCAAAAA	CCTGCAGGCTTTGTCTGATCTATGGACTTCAGGACTTTATGTACCACCTGCACTGAGAATGGCAAAAA
R00804	not polymorphic	CCTGCAGGAGATCCATTTCCAATTGGCTAAGCACAGAGGAATTGATGGAGGGTAGCAGGTTGTGTGTG	CCTGCAGGAGATCCATTTCCAATTGGCTAAGCACAGAGGAATTGATGGAGGGTAGCAGGTTGTGTGTG	CCTGCAGGAGATCCATTTCCAATTGGCTAAGCACAGAGGAATTGATGGAGGGTAGCAGGTTGTGTGTG
R00805	not polymorphic	CCTGCAGGACACCTCTCTAGAGGAGGAGTGTTTTACCCAGACGCTGCAGGAGAGCAGAAACACAGCCT	CCTGCAGGACACCTCTCTAGAGGAGGAGTGTTTTACCCAGACGCTGCAGGAGAGCAGAAACACAGCCT	CCTGCAGGACACCTCTCTAGAGGAGGAGTGTTTTACCCAGACGCTGCAGGAGAGCAGAAACACAGCCT
R00806	not polymorphic	CCTGCAGGTGAAGAAGCCGGATGTGGAGGTCCTAGGCTGGCGTGGTATGTGGTTGTGAGGCCGGTTGG	CCTGCAGGTGAAGAAGCCGGATGTGGAGGTCCTAGGCTGGCGTGGTATGTGGTTGTGAGGCCGGTTGG	CCTGCAGGTGAAGAAGCCGGATGTGGAGGTCCTAGGCTGGCGTGGTATGTGGTTGTGAGGCCGGTTGG
R00807	not polymorphic	CCTGCAGGTGAAGAAGCCGGATGTGGAGATCCTGGGCTGGCGGGGTTACACGTGGTCTGTGATTGTGA	CCTGCAGGTGAAGAAGCCGGATGTGGAGATCCTGGGCTGGCGGGGTTACACGTGGTCTGTGATTGTGA	CCTGCAGGTGAAGAAGCCGGATGTGGAGATCCTGGGCTGGCGGGGTTACACGTGGTCTGTGATTGTGA
R00808	not polymorphic	CCTGCAGGGTTGACAGCGGTTGCTTCATGGTTTACGATCGTAACAACTACATGGGAAACCAGTACTTC	CCTGCAGGGTTGACAGCGGTTGCTTCATGGTTTACGATCGTAACAACTACATGGGAAACCAGTACTTC	CCTGCAGGGTTGACAGCGGTTGCTTCATGGTTTACGATCGTAACAACTACATGGGAAACCAGTACTTC
R00809	not polymorphic	CCTGCAGGAAGATATCAGGGGAGGGGACTGTGTGCTGCTGTGTAGGAGGTGAGAGACACTGGGACTGT	CCTGCAGGAAGATATCAGGGGAGGGGACTGTGTGCTGCTGTGTAGGAGGTGAGAGACACTGGGACTGT	CCTGCAGGAAGATATCAGGGGAGGGGACTGTGTGCTGCTGTGTAGGAGGTGAGAGACACTGGGACTGT
R00810	not polymorphic	CCTGCAGGGTGCCCTTCTTCTCCTCTGAAACCATGACAATGCACCATTAAAGCCATATTATAATACAG	CCTGCAGGGTGCCCTTCTTCTCCTCTGAAACCATGACAATGCACCATTAAAGCCATATTATAATACAG	CCTGCAGGGTGCCCTTCTTCTCCTCTGAAACCATGACAATGCACCATTAAAGCCATATTATAATACAG
R00811	not polymorphic	CCTGCAGGTGTGACCGGTACTTCTACATCCGCCATCGTGGCGAGACGCGGGGCATCGGTGGCATCTTC	CCTGCAGGTGTGACCGGTACTTCTACATCCGCCATCGTGGCGAGACGCGGGGCATCGGTGGCATCTTC	CCTGCAGGTGTGACCGGTACTTCTACATCCGCCATCGTGGCGAGACGCGGGGCATCGGTGGCATCTTC
R00812	Sw/WR	CCTGCAGGTGAGTGACATCACTAGCACACCGGTGGTCTCTCTCCACGGAAGTCCCAACAGTAACGATA	CCTGCAGGTGAGTGACATCACTAGCACACCGGTGGTCTCTCTCCACGGAAGTCCCAACAGTAATGATA	CCTGCAGGTGAGTGACATCACTAGCACACCGGTGGTCTCTCTCCACGGAAGTCCCAACAGTAATGATA
R00813	not polymorphic	CCTGCAGGGAGAGGAGGAGGGTCTTCCACTCTTTACTCCACACCTCAGACAGAACAGCCGTGGCACTG	CCTGCAGGGAGAGGAGGAGGGTCTTCCACTCTTTACTCCACACCTCAGACAGAACAGCCGTGGCACTG	CCTGCAGGGAGAGGAGGAGGGTCTTCCACTCTTTACTCCACACCTCAGACAGAACAGCCGTGGCACTG
R00814	not polymorphic	CCTGCAGGACTTTGATGTTTGGAATGCGATGTCATAAAAGCAGAGCATCTCTTTATTACGGACAGACA	CCTGCAGGACTTTGATGTTTGGAATGCGATGTCATAAAAGCAGAGCATCTCTTTATTACGGACAGACA	CCTGCAGGACTTTGATGTTTGGAATGCGATGTCATAAAAGCAGAGCATCTCTTTATTACGGACAGACA
R00815	not polymorphic	CCTGCAGGCCAGCCTGGGTGGAGGAGATGGAGTAGAACACTGCTGTATTGACTTTGCTCACATCCTCC	CCTGCAGGCCAGCCTGGGTGGAGGAGATGGAGTAGAACACTGCTGTATTGACTTTGCTCACATCCTCC	CCTGCAGGCCAGCCTGGGTGGAGGAGATGGAGTAGAACACTGCTGTATTGACTTTGCTCACATCCTCC
R00816	not polymorphic	CCTGCAGGTCCTGGAGCTCGTACCACTTTCCAGTGCCCTTCAGCGACAAAGACAGGCTCACATTAGCA	CCTGCAGGTCCTGGAGCTCGTACCACTTTCCAGTGCCCTTCAGCGACAAAGACAGGCTCACATTAGCA	CCTGCAGGTCCTGGAGCTCGTACCACTTTCCAGTGCCCTTCAGCGACAAAGACAGGCTCACATTAGCA
R00817	not polymorphic	CCTGCAGGGGGATACAAACACACATGGTGTTAGGAGTACATTACATGCATTTTTGTAGAGTACTGAAC	CCTGCAGGGGGATACAAACACACATGGTGTTAGGAGTACATTACATGCATTTTTGTAGAGTACTGAAC	CCTGCAGGGGGATACAAACACACATGGTGTTAGGAGTACATTACATGCATTTTTGTAGAGTACTGAAC
R00818	not polymorphic	CCTGCAGGATGGTCTGGTACGAGCCATCCGGACAGCTGATGAAACTGTGGGTTTGCACAACCAAAGAA	CCTGCAGGATGGTCTGGTACGAGCCATCCGGACAGCTGATGAAACTGTGGGTTTGCACAACCAAAGAA	CCTGCAGGATGGTCTGGTACGAGCCATCCGGACAGCTGATGAAACTGTGGGTTTGCACAACCAAAGAA
R00819	not polymorphic	CCTGCAGGGGATTTTATTTCAAATCTGTTCCAAAGTCATTCCCACGCATAAAAGAGATACTGTATATG	CCTGCAGGGGATTTTATTTCAAATCTGTTCCAAAGTCATTCCCACGCATAAAAGAGATACTGTATATG	CCTGCAGGGGATTTTATTTCAAATCTGTTCCAAAGTCATTCCCACGCATAAAAGAGATACTGTATATG
R00820	not polymorphic	CCTGCAGGTCTTCAGTAAATACAAATTGTATATAATATACATTCATCCATGCTCTGTTGTAACAGTAA	CCTGCAGGTCTTCAGTAAATACAAATTGTATATAATATACATTCATCCATGCTCTGTTGTAACAGTAA	CCTGCAGGTCTTCAGTAAATACAAATTGTATATAATATACATTCATCCATGCTCTGTTGTAACAGTAA
R00821	not polymorphic	CCTGCAGGATTGGGCCTGCTCCTTCAAAGCCTGGATGCTGGTGCCATAAGCACTCAGGTCAGACATCA	CCTGCAGGATTGGGCCTGCTCCTTCAAAGCCTGGATGCTGGTGCCATAAGCACTCAGGTCAGACATCA	CCTGCAGGATTGGGCCTGCTCCTTCAAAGCCTGGATGCTGGTGCCATAAGCACTCAGGTCAGACATCA
R00822	Sw/WR	CCTGCAGGGTGTTATTGGGTCTTCACACTCTTTTGATATCTTTCCATGCATCTCTTCCTAGGCATCTC	CCTGCAGGGCGTTATTGGGTCTTCACACTCTTTTGATATCTTTCCATGCATCTCTTCCTAGGCATCTC	CCTGCAGGGCGTTATTGGGTCTTCACACTCTTTTGATATCTTTCCATGCATCTCTTCCTAGGCATCTC
R00823	not polymorphic	CCTGCAGGCTGTGTAAATGCAATTTGGCCAATAAGGAGATTGATTGAGTGCTGCATAAGATGAGCTGG	CCTGCAGGCTGTGTAAATGCAATTTGGCCAATAAGGAGATTGATTGAGTGCTGCATAAGATGAGCTGG	CCTGCAGGCTGTGTAAATGCAATTTGGCCAATAAGGAGATTGATTGAGTGCTGCATAAGATGAGCTGG
R00824	not polymorphic	CCTGCAGGATTTATGCTGACTGGCCCAATCTAAAAAGTACCATTCTTCTCTAGGACCCCTTCACAAAA	CCTGCAGGATTTATGCTGACTGGCCCAATCTAAAAAGTACCATTCTTCTCTAGGACCCCTTCACAAAA	CCTGCAGGATTTATGCTGACTGGCCCAATCTAAAAAGTACCATTCTTCTCTAGGACCCCTTCACAAAA
R00825	Cl/Sw	CCTGCAGGCCTTAGCTAGCTGATAAAGCGCCAGGGGATGTTGTCTATGACATCAGATATTCTGGGCGA	CCTGCAGGCCTTAGCTAGCTGATAAAGCGCCAGGGGATGTTGTCTATGACATCAGATATTCTGGGCGA	CCTGCAGGCCTTAGCTAGCTGATAAAGCGCCAGGGGATGTTGTCTATGACATCAGATATTCTCGGCGA
R00826	not polymorphic	CCTGCAGGAGGTTTGTTTGTTGTGACTGAGTGGGGGTTAACAGCTGTGGGCAAGGTTCTGACAGATTG	CCTGCAGGAGGTTTGTTTGTTGTGACTGAGTGGGGGTTAACAGCTGTGGGCAAGGTTCTGACAGATTG	CCTGCAGGAGGTTTGTTTGTTGTGACTGAGTGGGGGTTAACAGCTGTGGGCAAGGTTCTGACAGATTG
R00827	not polymorphic	CCTGCAGGTAAACAAGGTGGCAGGGAGACTGGGCCATCCACATGGCAACTCTAATGAGAATAAGGAAA	CCTGCAGGTAAACAAGGTGGCAGGGAGACTGGGCCATCCACATGGCAACTCTAATGAGAATAAGGAAA	CCTGCAGGTAAACAAGGTGGCAGGGAGACTGGGCCATCCACATGGCAACTCTAATGAGAATAAGGAAA
R00828	not polymorphic	CCTGCAGGCCCTATATTATTGTCAAGCACCAACTCCAGCTGACACAGTGCCAAGCAGCCTATAATAAA	CCTGCAGGCCCTATATTATTGTCAAGCACCAACTCCAGCTGACACAGTGCCAAGCAGCCTATAATAAA	CCTGCAGGCCCTATATTATTGTCAAGCACCAACTCCAGCTGACACAGTGCCAAGCAGCCTATAATAAA
R00829	not polymorphic	CCTGCAGGGACGGGGACTGGGATTAAAAATAAATCAAATAAAAATATAGGACAAAACACACATCATGA	CCTGCAGGGACGGGGACTGGGATTAAAAATAAATCAAATAAAAATATAGGACAAAACACACATCATGA	CCTGCAGGGACGGGGACTGGGATTAAAAATAAATCAAATAAAAATATAGGACAAAACACACATCATGA
R00830	not polymorphic	CCTGCAGGTAAGAAGAGAACTTTCCTAACGCAACTTTTTTTTCAATCTTCTTCCTTTATTTGTTAGCC	CCTGCAGGTAAGAAGAGAACTTTCCTAACGCAACTTTTTTTTCAATCTTCTTCCTTTATTTGTTAGCC	CCTGCAGGTAAGAAGAGAACTTTCCTAACGCAACTTTTTTTTCAATCTTCTTCCTTTATTTGTTAGCC
R00831	not polymorphic	CCTGCAGGCTGCAACATTTTTATGTGTTGTAGGCATTTTTACATAGTTGCCAATGGCAATAAAAGTTA	CCTGCAGGCTGCAACATTTTTATGTGTTGTAGGCATTTTTACATAGTTGCCAATGGCAATAAAAGTTA	CCTGCAGGCTGCAACATTTTTATGTGTTGTAGGCATTTTTACATAGTTGCCAATGGCAATAAAAGTTA
R00832	not polymorphic	CCTGCAGGATTTTGGGGAGTACCAGGAAAGTTACTACTCTGTTCAGACCACAGAGGGGGAACAGATCT	CCTGCAGGATTTTGGGGAGTACCAGGAAAGTTACTACTCTGTTCAGACCACAGAGGGGGAACAGATCT	CCTGCAGGATTTTGGGGAGTACCAGGAAAGTTACTACTCTGTTCAGACCACAGAGGGGGAACAGATCT
R00833	not polymorphic	CCTGCAGGGGAACAAACATTGACATTAGCAGCGAGGACACATGCCTGCCCTGTCCATCTCTGGTCCAG	CCTGCAGGGGAACAAACATTGACATTAGCAGCGAGGACACATGCCTGCCCTGTCCATCTCTGGTCCAG	CCTGCAGGGGAACAAACATTGACATTAGCAGCGAGGACACATGCCTGCCCTGTCCATCTCTGGTCCAG
R00834	not polymorphic	CCTGCAGGGGACCAGCCACCACCTGAGGAGAGAAACATGAAACGAGGGGTTAATACGTTAATACCTAG	CCTGCAGGGGACCAGCCACCACCTGAGGAGAGAAACATGAAACGAGGGGTTAATACGTTAATACCTAG	CCTGCAGGGGACCAGCCACCACCTGAGGAGAGAAACATGAAACGAGGGGTTAATACGTTAATACCTAG
R00835	Sw/WR	CCTGCAGGAAGGGTAACACATGAGGGATGGGGGATGTCTTCCCTGTAACGCACAGCGTTGAGATTGTC	CCTGCAGGAAGGGTAACACATGAGGGATGGGGGATGTCTTCCATGTAACGCACAGCGTTGAGATTGTC	CCTGCAGGAAGGGTAACACATGAGGGATGGGGGATGTCTTCCATGTAACGCACAGCGTTGAGATTGTC
R00836	not polymorphic	CCTGCAGGCATTAAGCTCTGGATCAAGAAACCTTTGTATGCCAAAATCATGTCTCCAGATGTGAAGAT	CCTGCAGGCATTAAGCTCTGGATCAAGAAACCTTTGTATGCCAAAATCATGTCTCCAGATGTGAAGAT	CCTGCAGGCATTAAGCTCTGGATCAAGAAACCTTTGTATGCCAAAATCATGTCTCCAGATGTGAAGAT
R00837	not polymorphic	CCTGCAGGAGCAGAAGTGTCAGAAATACAGTACTCTACAAACATGTAACAAACCTATTAGCAGAATCC	CCTGCAGGAGCAGAAGTGTCAGAAATACAGTACTCTACAAACATGTAACAAACCTATTAGCAGAATCC	CCTGCAGGAGCAGAAGTGTCAGAAATACAGTACTCTACAAACATGTAACAAACCTATTAGCAGAATCC
R00838	Cl/WR	CCTGCAGGTGCCCGTCCCGCCACAAGGAGTCGCCAGAGTGAAGTATTTGAAATATTTGCTTTTGCTTT	CCTGCAGGTGCCCGTCCCGCCACAAGGAGTCGCCAGAGTCAAGTATTTGAAATATTTGCTTTTGCTTT	CCTGCAGGTGCCCGTCCCGCCACAAGGAGTCGCCAGAGTGAAGTATTTGAAATATTTGCTTTTGCTTT
R00839	not polymorphic	CCTGCAGGGACCATGACTGTTTAATTTGAATCATGTCAATTATGCCTTTTAAGATAAAATATCTCAAT	CCTGCAGGGACCATGACTGTTTAATTTGAATCATGTCAATTATGCCTTTTAAGATAAAATATCTCAAT	CCTGCAGGGACCATGACTGTTTAATTTGAATCATGTCAATTATGCCTTTTAAGATAAAATATCTCAAT
R00840	not polymorphic	CCTGCAGGATGGCGACACACACTGCACACGCATCTCCTCCTTAGAGACCCAACTGGAAGGTATACACT	CCTGCAGGATGGCGACACACACTGCACACGCATCTCCTCCTTAGAGACCCAACTGGAAGGTATACACT	CCTGCAGGATGGCGACACACACTGCACACGCATCTCCTCCTTAGAGACCCAACTGGAAGGTATACACT
R00841	not polymorphic	CCTGCAGGCCACCTGCAGAACATCCATGCAGCAACCTGCTCTTCTTGGTATTACATTTATTTAGAGTC	CCTGCAGGCCACCTGCAGAACATCCATGCAGCAACCTGCTCTTCTTGGTATTACATTTATTTAGAGTC	CCTGCAGGCCACCTGCAGAACATCCATGCAGCAACCTGCTCTTCTTGGTATTACATTTATTTAGAGTC
R00842	Cl/Sw	CCTGCAGGGTCTGGTGGAGGGGCAGGGGAAAGGGAGAGAGGGGCATGAAGAGGAACAGGCATGCCACA	CCTGCAGGGTCTGGTGGAGGGGCAGGGGAAAGGGAGAGAGGGGCATGAAGAGGAACAGGCATGCCACA	CCTGCAGGGTCTGGTGGAGGGGCAGGGGAAAGGGAGAGAGGGGCATGAGGAGGAACAGGCATGCCACA
R00843	not polymorphic	CCTGCAGGAACATCGGTGATGAAGGTCACTGCGTCGGATGCAGATGATCCTACATACGGGAGCAGTGC	CCTGCAGGAACATCGGTGATGAAGGTCACTGCGTCGGATGCAGATGATCCTACATACGGGAGCAGTGC	CCTGCAGGAACATCGGTGATGAAGGTCACTGCGTCGGATGCAGATGATCCTACATACGGGAGCAGTGC
R00844	not polymorphic	CCTGCAGGTAAACAGGATGTGAAAGGCGCCCGTGGTTCTGCCTGAGGCAAACTAGGTCCTTCTGTTCC	CCTGCAGGTAAACAGGATGTGAAAGGCGCCCGTGGTTCTGCCTGAGGCAAACTAGGTCCTTCTGTTCC	CCTGCAGGTAAACAGGATGTGAAAGGCGCCCGTGGTTCTGCCTGAGGCAAACTAGGTCCTTCTGTTCC
R00845	not polymorphic	CCTGCAGGAACATCCAGAGCAGCCTTAAGGCCTACCAGAGCGAGCTGACCTCCCTGTGGTCTCAGGGC	CCTGCAGGAACATCCAGAGCAGCCTTAAGGCCTACCAGAGCGAGCTGACCTCCCTGTGGTCTCAGGGC	CCTGCAGGAACATCCAGAGCAGCCTTAAGGCCTACCAGAGCGAGCTGACCTCCCTGTGGTCTCAGGGC
R00846	not polymorphic	CCTGCAGGTAGTGCAGGATGAGTCAGCAGCAGTTGTACCACAGAGAGAGTGGTCAATCTCATCACTAT	CCTGCAGGTAGTGCAGGATGAGTCAGCAGCAGTTGTACCACAGAGAGAGTGGTCAATCTCATCACTAT	CCTGCAGGTAGTGCAGGATGAGTCAGCAGCAGTTGTACCACAGAGAGAGTGGTCAATCTCATCACTAT
R00847	not polymorphic	CCTGCAGGGGGGGTGGAGACAATCACAAGGACAGGTGAAACAGATCAGGGCGTGAAAGTATATTTCTG	CCTGCAGGGGGGGTGGAGACAATCACAAGGACAGGTGAAACAGATCAGGGCGTGAAAGTATATTTCTG	CCTGCAGGGGGGGTGGAGACAATCACAAGGACAGGTGAAACAGATCAGGGCGTGAAAGTATATTTCTG
R00848	not polymorphic	CCTGCAGGAAAGAGAGTAGTTTATCATCATCATCTTCATCCTCATCTTAAGTCAATCTCTACAACATG	CCTGCAGGAAAGAGAGTAGTTTATCATCATCATCTTCATCCTCATCTTAAGTCAATCTCTACAACATG	CCTGCAGGAAAGAGAGTAGTTTATCATCATCATCTTCATCCTCATCTTAAGTCAATCTCTACAACATG
R00849	not polymorphic	CCTGCAGGCTCATCCTGACATGTCTACCAGCATGACAATGCCACCAGCCATACTGCTTGTTCTGTGCG	CCTGCAGGCTCATCCTGACATGTCTACCAGCATGACAATGCCACCAGCCATACTGCTTGTTCTGTGCG	CCTGCAGGCTCATCCTGACATGTCTACCAGCATGACAATGCCACCAGCCATACTGCTTGTTCTGTGCG
R00850	not polymorphic	CCTGCAGGGCAGTGACAGAAGGGTGTAAATCTCCATCTAAAAAGAGGAAGTGAAACTAACTGTACAGA	CCTGCAGGGCAGTGACAGAAGGGTGTAAATCTCCATCTAAAAAGAGGAAGTGAAACTAACTGTACAGA	CCTGCAGGGCAGTGACAGAAGGGTGTAAATCTCCATCTAAAAAGAGGAAGTGAAACTAACTGTACAGA
R00851	not polymorphic	CCTGCAGGCATTTTCTCTGGGAGCTAACACAGGTCTGTATATAGGTCTCGGGTGAGGTTTTGTTACTT	CCTGCAGGCATTTTCTCTGGGAGCTAACACAGGTCTGTATATAGGTCTCGGGTGAGGTTTTGTTACTT	CCTGCAGGCATTTTCTCTGGGAGCTAACACAGGTCTGTATATAGGTCTCGGGTGAGGTTTTGTTACTT
R00852	not polymorphic	CCTGCAGGCTTTCAGTTTAGTGTTACCCATATCTCATTGTACACCACTTCCATTAGTGAAGCATTCAA	CCTGCAGGCTTTCAGTTTAGTGTTACCCATATCTCATTGTACACCACTTCCATTAGTGAAGCATTCAA	CCTGCAGGCTTTCAGTTTAGTGTTACCCATATCTCATTGTACACCACTTCCATTAGTGAAGCATTCAA
R00853	Cl/Sw	CCTGCAGGATGTAATAGAGCCAGTATACTTCTACATCGGTGTGGTGTTTGGCCTCCAGGCTGTCTACG	CCTGCAGGATGTAATAGAGCCAGTATACTTCTACATCGGTGTGGTGTTTGGCCTCCAGGCTGTCTACG	CCTGCAGGATGTAATAGAGCCAGTATACTTCTACATCGGGGTGGTGTTTGGCCTCCAGGCTGTCTACG
R00854	Cl/WR	CCTGCAGGCAAGGTTGGTAAATGTACTGATTAGGACTCACATTCCTTTAAATCTATTACCCAGATTTG	CCTGCAGGCAAGGTTGGTAAAAGTACTGATTAGGACTCACATTCCTTTAAATCTATTACCCAGATTTG	CCTGCAGGCAAGGTTGGTAAATGTACTGATTAGGACTCACATTCCTTTAAATCTATTACCCAGATTTG
R00855	not polymorphic	CCTGCAGGTGTGACAAAGATTGTTAAAAGATTACAACCAATAGACATTGTGTCATTTGTCACTATGGC	CCTGCAGGTGTGACAAAGATTGTTAAAAGATTACAACCAATAGACATTGTGTCATTTGTCACTATGGC	CCTGCAGGTGTGACAAAGATTGTTAAAAGATTACAACCAATAGACATTGTGTCATTTGTCACTATGGC
R00856	not polymorphic	CCTGCAGGCTGTTCTGCATGTCAACATTTCACTGCGTTGTGCTTGTGCAGAACTGACTAACTTCCTGC	CCTGCAGGCTGTTCTGCATGTCAACATTTCACTGCGTTGTGCTTGTGCAGAACTGACTAACTTCCTGC	CCTGCAGGCTGTTCTGCATGTCAACATTTCACTGCGTTGTGCTTGTGCAGAACTGACTAACTTCCTGC
R00857	not polymorphic	CCTGCAGGCAATAGCAGTTCTGCCTCCTCAACTTGATCTGTTGTCAAGTAGCGTGTCTCCTTCACTGG	CCTGCAGGCAATAGCAGTTCTGCCTCCTCAACTTGATCTGTTGTCAAGTAGCGTGTCTCCTTCACTGG	CCTGCAGGCAATAGCAGTTCTGCCTCCTCAACTTGATCTGTTGTCAAGTAGCGTGTCTCCTTCACTGG
R00858	not polymorphic	CCTGCAGGAGGAAAAAATATGGATGTCAAAAAATGTACTTCTTGCCCAAGGAATGAGCCACCCTGCAT	CCTGCAGGAGGAAAAAATATGGATGTCAAAAAATGTACTTCTTGCCCAAGGAATGAGCCACCCTGCAT	CCTGCAGGAGGAAAAAATATGGATGTCAAAAAATGTACTTCTTGCCCAAGGAATGAGCCACCCTGCAT
R00859	not polymorphic	CCTGCAGGACGAGGACATCACCACCAAGATAGAGAACGACTGGAAGAGACTCAACACACTCATGCACT	CCTGCAGGACGAGGACATCACCACCAAGATAGAGAACGACTGGAAGAGACTCAACACACTCATGCACT	CCTGCAGGACGAGGACATCACCACCAAGATAGAGAACGACTGGAAGAGACTCAACACACTCATGCACT
R00860	not polymorphic	CCTGCAGGAAGAGAAAGAGAAAAATGCTTCTCTTGCTGAGGCAGAAATACTGGAGGCAGCTCTGCAGG	CCTGCAGGAAGAGAAAGAGAAAAATGCTTCTCTTGCTGAGGCAGAAATACTGGAGGCAGCTCTGCAGG	CCTGCAGGAAGAGAAAGAGAAAAATGCTTCTCTTGCTGAGGCAGAAATACTGGAGGCAGCTCTGCAGG
R00861	not polymorphic	CCTGCAGGTTTCCTTCAAAACCAGCAAGGGGGGTCACAAGTAAACTGGAAAGGGTGAAGGGGTGCTTG	CCTGCAGGTTTCCTTCAAAACCAGCAAGGGGGGTCACAAGTAAACTGGAAAGGGTGAAGGGGTGCTTG	CCTGCAGGTTTCCTTCAAAACCAGCAAGGGGGGTCACAAGTAAACTGGAAAGGGTGAAGGGGTGCTTG
R00862	not polymorphic	CCTGCAGGAAGTTGGAGTCTTGCAGAGGTCAAAAAATGGGACAGAGCAACAATGCATCACACCCAAAA	CCTGCAGGAAGTTGGAGTCTTGCAGAGGTCAAAAAATGGGACAGAGCAACAATGCATCACACCCAAAA	CCTGCAGGAAGTTGGAGTCTTGCAGAGGTCAAAAAATGGGACAGAGCAACAATGCATCACACCCAAAA
R00863	not polymorphic	CCTGCAGGTATCTTTATCAAACACTGTCCCTGTCTGACCATCAACATTGGTCTTCACACCAAAGTATG	CCTGCAGGTATCTTTATCAAACACTGTCCCTGTCTGACCATCAACATTGGTCTTCACACCAAAGTATG	CCTGCAGGTATCTTTATCAAACACTGTCCCTGTCTGACCATCAACATTGGTCTTCACACCAAAGTATG
R00864	not polymorphic	CCTGCAGGGTGTAGCTTCCAGTGTGGGTCTGGAGGATTCTGTAGGTATACACCACCTTCTTTTTACTG	CCTGCAGGGTGTAGCTTCCAGTGTGGGTCTGGAGGATTCTGTAGGTATACACCACCTTCTTTTTACTG	CCTGCAGGGTGTAGCTTCCAGTGTGGGTCTGGAGGATTCTGTAGGTATACACCACCTTCTTTTTACTG
R00865	not polymorphic	CCTGCAGGTGGTTTTACGGATGCGAATGGGAAAAGAAAACAAATGTTTTTATAAAACTGGGTAAAAAC	CCTGCAGGTGGTTTTACGGATGCGAATGGGAAAAGAAAACAAATGTTTTTATAAAACTGGGTAAAAAC	CCTGCAGGTGGTTTTACGGATGCGAATGGGAAAAGAAAACAAATGTTTTTATAAAACTGGGTAAAAAC
R00866	not polymorphic	CCTGCAGGCCTCTGAAGACCAGGTATTGTGTGTTTGTCTGTGGAGTGAATTCATACCCCTCAAATTAT	CCTGCAGGCCTCTGAAGACCAGGTATTGTGTGTTTGTCTGTGGAGTGAATTCATACCCCTCAAATTAT	CCTGCAGGCCTCTGAAGACCAGGTATTGTGTGTTTGTCTGTGGAGTGAATTCATACCCCTCAAATTAT
R00867	not polymorphic	CCTGCAGGAAGGGTACCTGTAACGCACAGCGTTGAGATGGCCTGCAATGACAACAAGCTCAGTCCGAT	CCTGCAGGAAGGGTACCTGTAACGCACAGCGTTGAGATGGCCTGCAATGACAACAAGCTCAGTCCGAT	CCTGCAGGAAGGGTACCTGTAACGCACAGCGTTGAGATGGCCTGCAATGACAACAAGCTCAGTCCGAT
R00868	not polymorphic	CCTGCAGGTGCCTGATCGGGAAGTCAGTTCAACTGAAACCTGGAATCTTAGTCATCTATTCTTAAGTG	CCTGCAGGTGCCTGATCGGGAAGTCAGTTCAACTGAAACCTGGAATCTTAGTCATCTATTCTTAAGTG	CCTGCAGGTGCCTGATCGGGAAGTCAGTTCAACTGAAACCTGGAATCTTAGTCATCTATTCTTAAGTG
R00869	not polymorphic	CCTGCAGGTACAGGAACTCTGTTCACAAACTCAACAGAGCTCCAGGACAACAATGCAAATCAAAAGAA	CCTGCAGGTACAGGAACTCTGTTCACAAACTCAACAGAGCTCCAGGACAACAATGCAAATCAAAAGAA	CCTGCAGGTACAGGAACTCTGTTCACAAACTCAACAGAGCTCCAGGACAACAATGCAAATCAAAAGAA
R00870	not polymorphic	CCTGCAGGTTCTTCCAGACACATTTCTTCCTGTGAGTGTGAGGTTATACTGTAGATACGGATCAGTCA	CCTGCAGGTTCTTCCAGACACATTTCTTCCTGTGAGTGTGAGGTTATACTGTAGATACGGATCAGTCA	CCTGCAGGTTCTTCCAGACACATTTCTTCCTGTGAGTGTGAGGTTATACTGTAGATACGGATCAGTCA
R00871	Sw/WR	CCTGCAGGCAAATTACCAAAGCCTGACCTCTGGTGGCCTCATGGGTGGAATGTTATTAATATTCTTTA	CCTGCAGGCAAATGACCAAAGCCTGACCTCTGGTGGCCTCATGGGTGGAATGTTATTAATATTCTTTA	CCTGCAGGCAAATGACCAAAGCCTGACCTCTGGTGGCCTCATGGGTGGAATGTTATTAATATTCTTTA
R00872	not polymorphic	CCTGCAGGTGGCCCTGCCCTTATGTAAACAGGAGGTCCTGAATTGGTCTGTAGTGTAGTTAACTGACT	CCTGCAGGTGGCCCTGCCCTTATGTAAACAGGAGGTCCTGAATTGGTCTGTAGTGTAGTTAACTGACT	CCTGCAGGTGGCCCTGCCCTTATGTAAACAGGAGGTCCTGAATTGGTCTGTAGTGTAGTTAACTGACT
R00873	not polymorphic	CCTGCAGGAGGGAGACAGTCAGTGGCCAACAACAAATCTACTTTCCTTCAAGTTCACTGGTAAAAGAA	CCTGCAGGAGGGAGACAGTCAGTGGCCAACAACAAATCTACTTTCCTTCAAGTTCACTGGTAAAAGAA	CCTGCAGGAGGGAGACAGTCAGTGGCCAACAACAAATCTACTTTCCTTCAAGTTCACTGGTAAAAGAA
R00874	not polymorphic	CCTGCAGGTTCTATTCCCCCTCTATACTGTGCCTATCATAAGTACTGGATTTATTCACATTTTATTGT	CCTGCAGGTTCTATTCCCCCTCTATACTGTGCCTATCATAAGTACTGGATTTATTCACATTTTATTGT	CCTGCAGGTTCTATTCCCCCTCTATACTGTGCCTATCATAAGTACTGGATTTATTCACATTTTATTGT
R00875	not polymorphic	CCTGCAGGGGAGAGGTCAAGGCCATGTCCACCAGTGATCTGATCTCCTTCAGAACCACCTCCCAGCGA	CCTGCAGGGGAGAGGTCAAGGCCATGTCCACCAGTGATCTGATCTCCTTCAGAACCACCTCCCAGCGA	CCTGCAGGGGAGAGGTCAAGGCCATGTCCACCAGTGATCTGATCTCCTTCAGAACCACCTCCCAGCGA
R00876	not polymorphic	CCTGCAGGAAAACAAGGAGAGTGTTGCTCAGTGGACTTTGGATTACTAGGTAATAGGTGTTTGATTGC	CCTGCAGGAAAACAAGGAGAGTGTTGCTCAGTGGACTTTGGATTACTAGGTAATAGGTGTTTGATTGC	CCTGCAGGAAAACAAGGAGAGTGTTGCTCAGTGGACTTTGGATTACTAGGTAATAGGTGTTTGATTGC
R00877	not polymorphic	CCTGCAGGGCTACCATCAGAAGGAACTCGTTGATCTGGAGGAGAGCCCACACAGACTTGGCTTCCGCC	CCTGCAGGGCTACCATCAGAAGGAACTCGTTGATCTGGAGGAGAGCCCACACAGACTTGGCTTCCGCC	CCTGCAGGGCTACCATCAGAAGGAACTCGTTGATCTGGAGGAGAGCCCACACAGACTTGGCTTCCGCC
R00878	not polymorphic	CCTGCAGGATGCCTTTTGGTAGGCATCATTGTAAACAATAATTTGTTCTTAACTGACTTGCCTAGTTA	CCTGCAGGATGCCTTTTGGTAGGCATCATTGTAAACAATAATTTGTTCTTAACTGACTTGCCTAGTTA	CCTGCAGGATGCCTTTTGGTAGGCATCATTGTAAACAATAATTTGTTCTTAACTGACTTGCCTAGTTA
R00879	not polymorphic	CCTGCAGGGTTGAAATATGCTTTTTCTCTTTGTTTACGGAGGTGCTATACTCAGATAATAGTATAATT	CCTGCAGGGTTGAAATATGCTTTTTCTCTTTGTTTACGGAGGTGCTATACTCAGATAATAGTATAATT	CCTGCAGGGTTGAAATATGCTTTTTCTCTTTGTTTACGGAGGTGCTATACTCAGATAATAGTATAATT
R00880	not polymorphic	CCTGCAGGTTTGTGCCTCAATTCATTGCCTATGTTTTTTTTCTTCTCCTGATGGCCTGTTTTCCTGCC	CCTGCAGGTTTGTGCCTCAATTCATTGCCTATGTTTTTTTTCTTCTCCTGATGGCCTGTTTTCCTGCC	CCTGCAGGTTTGTGCCTCAATTCATTGCCTATGTTTTTTTTCTTCTCCTGATGGCCTGTTTTCCTGCC
R00881	not polymorphic	CCTGCAGGCCGGATCCGATTCAATGCTGCCCATTTTGTTTTTTGTTTAAGATTGATTTGACAAAAACC	CCTGCAGGCCGGATCCGATTCAATGCTGCCCATTTTGTTTTTTGTTTAAGATTGATTTGACAAAAACC	CCTGCAGGCCGGATCCGATTCAATGCTGCCCATTTTGTTTTTTGTTTAAGATTGATTTGACAAAAACC
R00882	not polymorphic	CCTGCAGGCTGACCTCTTGTCAGTTAAACTGTGTTTCCTCCGACACATTGGTGCGGAGGTTAAGCGGG	CCTGCAGGCTGACCTCTTGTCAGTTAAACTGTGTTTCCTCCGACACATTGGTGCGGAGGTTAAGCGGG	CCTGCAGGCTGACCTCTTGTCAGTTAAACTGTGTTTCCTCCGACACATTGGTGCGGAGGTTAAGCGGG
R00883	Cl/WR	CCTGCAGGGGAGTCTAAACAGCACTGGGCTTATCTGAGCCACCCAGAAAGGTGTCTGGCCTGCTCCAG	CCTGCAGGGGAGTCTAAACAGCACTGGGCTTATCTGAGCCACCCAGAAAGATGTCTGGCCTGCTCCAG	CCTGCAGGGGAGTCTAAACAGCACTGGGCTTATCTGAGCCACCCAGAAAGGTGTCTGGCCTGCTCCAG
R00884	not polymorphic	CCTGCAGGAGTTTTTGTTGTTGTTGTGATTGAGTAGGGGGAAACAGCTGACAGATGGTTTTGTCTTGG	CCTGCAGGAGTTTTTGTTGTTGTTGTGATTGAGTAGGGGGAAACAGCTGACAGATGGTTTTGTCTTGG	CCTGCAGGAGTTTTTGTTGTTGTTGTGATTGAGTAGGGGGAAACAGCTGACAGATGGTTTTGTCTTGG
R00885	not polymorphic	CCTGCAGGGAACCGTGCTGCTCAGACAGGTAAAGGAGAGGTGGACGTGGGTAGAGATTGGGAGGTGTG	CCTGCAGGGAACCGTGCTGCTCAGACAGGTAAAGGAGAGGTGGACGTGGGTAGAGATTGGGAGGTGTG	CCTGCAGGGAACCGTGCTGCTCAGACAGGTAAAGGAGAGGTGGACGTGGGTAGAGATTGGGAGGTGTG
R00886	not polymorphic	CCTGCAGGTAGAAAATATGCTGATAATCTAAATATCCTATAAATCACATGGGCTATGACTGGCCTGTC	CCTGCAGGTAGAAAATATGCTGATAATCTAAATATCCTATAAATCACATGGGCTATGACTGGCCTGTC	CCTGCAGGTAGAAAATATGCTGATAATCTAAATATCCTATAAATCACATGGGCTATGACTGGCCTGTC
R00887	not polymorphic	CCTGCAGGCATTACACACACAAGCACAGTTAATACACACCGTTATAGACATTAGGAAGTCAGCGGCAA	CCTGCAGGCATTACACACACAAGCACAGTTAATACACACCGTTATAGACATTAGGAAGTCAGCGGCAA	CCTGCAGGCATTACACACACAAGCACAGTTAATACACACCGTTATAGACATTAGGAAGTCAGCGGCAA
R00888	not polymorphic	CCTGCAGGATTAGGCTAATCAGGACATCTCAGGCCCTGTTCTCCTCCTGTCCCGTATCCCTCCGCAGT	CCTGCAGGATTAGGCTAATCAGGACATCTCAGGCCCTGTTCTCCTCCTGTCCCGTATCCCTCCGCAGT	CCTGCAGGATTAGGCTAATCAGGACATCTCAGGCCCTGTTCTCCTCCTGTCCCGTATCCCTCCGCAGT
R00889	not polymorphic	CCTGCAGGAGCCTAGATAGTTACACTTGCCCCATTAAGCCCACTTCCATCTTTGGAATCAAATAACAG	CCTGCAGGAGCCTAGATAGTTACACTTGCCCCATTAAGCCCACTTCCATCTTTGGAATCAAATAACAG	CCTGCAGGAGCCTAGATAGTTACACTTGCCCCATTAAGCCCACTTCCATCTTTGGAATCAAATAACAG
R00890	not polymorphic	CCTGCAGGCTAGAGTTGAGAGACAGAAGATCTAAGATTGATTCGATGTGTCTGATTTGGTCATTGTTT	CCTGCAGGCTAGAGTTGAGAGACAGAAGATCTAAGATTGATTCGATGTGTCTGATTTGGTCATTGTTT	CCTGCAGGCTAGAGTTGAGAGACAGAAGATCTAAGATTGATTCGATGTGTCTGATTTGGTCATTGTTT
R00891	not polymorphic	CCTGCAGGCACCCGGCCCTCCACAAATAGCCAAGTAAAGTCCCCTTGGCCAAACCCTCCCCTAACCCG	CCTGCAGGCACCCGGCCCTCCACAAATAGCCAAGTAAAGTCCCCTTGGCCAAACCCTCCCCTAACCCG	CCTGCAGGCACCCGGCCCTCCACAAATAGCCAAGTAAAGTCCCCTTGGCCAAACCCTCCCCTAACCCG
R00892	not polymorphic	CCTGCAGGACAGGAATGTCAGTGTTCTGCCATGGAGAGCCCGGATCTCGATCCCATTGAGCACATCTG	CCTGCAGGACAGGAATGTCAGTGTTCTGCCATGGAGAGCCCGGATCTCGATCCCATTGAGCACATCTG	CCTGCAGGACAGGAATGTCAGTGTTCTGCCATGGAGAGCCCGGATCTCGATCCCATTGAGCACATCTG
R00893	not polymorphic	CCTGCAGGCTGTAATGTTTTATTTGTTGGCTTTATGTTGGCTATTTTTACATAGTTGGCAATAGAAGT	CCTGCAGGCTGTAATGTTTTATTTGTTGGCTTTATGTTGGCTATTTTTACATAGTTGGCAATAGAAGT	CCTGCAGGCTGTAATGTTTTATTTGTTGGCTTTATGTTGGCTATTTTTACATAGTTGGCAATAGAAGT
R00894	not polymorphic	CCTGCAGGTTTAAGTACTAAAAAGAATATGGCAATAAATTCCAACTACAGTGAAAGCAACCTCTGGGG	CCTGCAGGTTTAAGTACTAAAAAGAATATGGCAATAAATTCCAACTACAGTGAAAGCAACCTCTGGGG	CCTGCAGGTTTAAGTACTAAAAAGAATATGGCAATAAATTCCAACTACAGTGAAAGCAACCTCTGGGG
R00895	Cl/WR	CCTGCAGGGAGAAATTTGGTTTCGGGCAGGGGAAAAAGAGGAAGAAGCATCGGGGATAGTAGAATTAG	CCTGCAGGGATAAATTTGGTTTCGGGCAGGGGAAAAAGAGGAAGAAGCATCGGGGATAGTAGAATTAG	CCTGCAGGGAGAAATTTGGTTTCGGGCAGGGGAAAAAGAGGAAGAAGCATCGGGGATAGTAGAATTAG
R00896	not polymorphic	CCTGCAGGACTGAGCTGTCAGTTGACTTAATTAGGCACACTCTCACAGTTACATACAGCAGCATGATG	CCTGCAGGACTGAGCTGTCAGTTGACTTAATTAGGCACACTCTCACAGTTACATACAGCAGCATGATG	CCTGCAGGACTGAGCTGTCAGTTGACTTAATTAGGCACACTCTCACAGTTACATACAGCAGCATGATG
R00897	not polymorphic	CCTGCAGGTCAGATCGAGCAAGCTACGGGATGGTCTCATGGTCCAAACCAATCAATATTCATGCTGAG	CCTGCAGGTCAGATCGAGCAAGCTACGGGATGGTCTCATGGTCCAAACCAATCAATATTCATGCTGAG	CCTGCAGGTCAGATCGAGCAAGCTACGGGATGGTCTCATGGTCCAAACCAATCAATATTCATGCTGAG
R00898	not polymorphic	CCTGCAGGGCCAATGAGATTGAGGTGGTGATGTCAGACCTGGAGAGAGCCAATCAGGTGAGTTCCTGA	CCTGCAGGGCCAATGAGATTGAGGTGGTGATGTCAGACCTGGAGAGAGCCAATCAGGTGAGTTCCTGA	CCTGCAGGGCCAATGAGATTGAGGTGGTGATGTCAGACCTGGAGAGAGCCAATCAGGTGAGTTCCTGA
R00899	not polymorphic	CCTGCAGGTTACGCTCCACCTCCTGGGAGAGAGACGTAAATGGGGGAAAGAGAGATTTCAGAACACAA	CCTGCAGGTTACGCTCCACCTCCTGGGAGAGAGACGTAAATGGGGGAAAGAGAGATTTCAGAACACAA	CCTGCAGGTTACGCTCCACCTCCTGGGAGAGAGACGTAAATGGGGGAAAGAGAGATTTCAGAACACAA
R00900	not polymorphic	CCTGCAGGAGTGAGTCATTGCTTTGATCATGCTCTCCATAGCCGATGTGAGTAAGACCTTTAAACAGG	CCTGCAGGAGTGAGTCATTGCTTTGATCATGCTCTCCATAGCCGATGTGAGTAAGACCTTTAAACAGG	CCTGCAGGAGTGAGTCATTGCTTTGATCATGCTCTCCATAGCCGATGTGAGTAAGACCTTTAAACAGG
R00901	not polymorphic	CCTGCAGGTGTGGGTTGACCAGGGAGCTGGGCTGACGGAGTTGCTCGATGGACTTGGACAGCAGCTGC	CCTGCAGGTGTGGGTTGACCAGGGAGCTGGGCTGACGGAGTTGCTCGATGGACTTGGACAGCAGCTGC	CCTGCAGGTGTGGGTTGACCAGGGAGCTGGGCTGACGGAGTTGCTCGATGGACTTGGACAGCAGCTGC
R00902	not polymorphic	CCTGCAGGAGCCAGCAGAGCGCCAAGTGTAACCTCCATCATGACAAGCGTGGCGCTCTCTGGCGCTTT	CCTGCAGGAGCCAGCAGAGCGCCAAGTGTAACCTCCATCATGACAAGCGTGGCGCTCTCTGGCGCTTT	CCTGCAGGAGCCAGCAGAGCGCCAAGTGTAACCTCCATCATGACAAGCGTGGCGCTCTCTGGCGCTTT
R00903	not polymorphic	CCTGCAGGTTGCACGTACAATCAATAACATGCAGCAGCAGATCCAACAGCACCAGAGACAGCTGGCCC	CCTGCAGGTTGCACGTACAATCAATAACATGCAGCAGCAGATCCAACAGCACCAGAGACAGCTGGCCC	CCTGCAGGTTGCACGTACAATCAATAACATGCAGCAGCAGATCCAACAGCACCAGAGACAGCTGGCCC
R00904	Cl/Sw	CCTGCAGGCCCTGCTCACCGCCCTGGAAACCTCATCCAGTTAAATAACAACAACAAACCTAACTCTGA	CCTGCAGGCCCTGCTCACCGCCCTGGAAACCTCATCCAGTTAAATAACAACAACAAACCTAACTCTGA	CCTGCAGGCCCTGCTCACCGCCCTGGGAACCTCATCCAGTTAAATAACAACAACAAACCTAACTCTGA
R00905	not polymorphic	CCTGCAGGGCTGTAGATTGAGGCCAGTGTTTGTGTGTGTGTGTGTGTGTGTGTGTGTGTGTGTGTGTG	CCTGCAGGGCTGTAGATTGAGGCCAGTGTTTGTGTGTGTGTGTGTGTGTGTGTGTGTGTGTGTGTGTG	CCTGCAGGGCTGTAGATTGAGGCCAGTGTTTGTGTGTGTGTGTGTGTGTGTGTGTGTGTGTGTGTGTG
R00906	not polymorphic	CCTGCAGGAATCATGCAGGACTGAAACCTTCAGGTTTTTGATATTTGTACAGGAATCAAATCAAACTT	CCTGCAGGAATCATGCAGGACTGAAACCTTCAGGTTTTTGATATTTGTACAGGAATCAAATCAAACTT	CCTGCAGGAATCATGCAGGACTGAAACCTTCAGGTTTTTGATATTTGTACAGGAATCAAATCAAACTT
R00907	not polymorphic	CCTGCAGGCTGACTTCAGCCGTCAGTTGAACAGTGTTTCCTCTGACATTGGTGCAGCTGGCTTCTGGG	CCTGCAGGCTGACTTCAGCCGTCAGTTGAACAGTGTTTCCTCTGACATTGGTGCAGCTGGCTTCTGGG	CCTGCAGGCTGACTTCAGCCGTCAGTTGAACAGTGTTTCCTCTGACATTGGTGCAGCTGGCTTCTGGG
R00908	not polymorphic	CCTGCAGGGCTGGAGACAGGAGAGAGGGAAGGAGGGAAAAGAGATAGAGAAAGAGAGGGAGAGAGATT	CCTGCAGGGCTGGAGACAGGAGAGAGGGAAGGAGGGAAAAGAGATAGAGAAAGAGAGGGAGAGAGATT	CCTGCAGGGCTGGAGACAGGAGAGAGGGAAGGAGGGAAAAGAGATAGAGAAAGAGAGGGAGAGAGATT
R00909	not polymorphic	CCTGCAGGTAAAGGAAGGGATCCTCAACGATGACATCTACTGCCCCCCGGAGACGGCTGTGCTGCTGG	CCTGCAGGTAAAGGAAGGGATCCTCAACGATGACATCTACTGCCCCCCGGAGACGGCTGTGCTGCTGG	CCTGCAGGTAAAGGAAGGGATCCTCAACGATGACATCTACTGCCCCCCGGAGACGGCTGTGCTGCTGG
R00910	not polymorphic	CCTGCAGGTAGGTTATAATGCTGGGAAAGTATACCCACTGCTTAAAGTGTAATGAGAAAAGTAATTAT	CCTGCAGGTAGGTTATAATGCTGGGAAAGTATACCCACTGCTTAAAGTGTAATGAGAAAAGTAATTAT	CCTGCAGGTAGGTTATAATGCTGGGAAAGTATACCCACTGCTTAAAGTGTAATGAGAAAAGTAATTAT
R00911	not polymorphic	CCTGCAGGCAACGTGCAGATGTTTCATTTCTCTCTCATGACGGAAGTCAGCGCAAAGTCCTACTACTT	CCTGCAGGCAACGTGCAGATGTTTCATTTCTCTCTCATGACGGAAGTCAGCGCAAAGTCCTACTACTT	CCTGCAGGCAACGTGCAGATGTTTCATTTCTCTCTCATGACGGAAGTCAGCGCAAAGTCCTACTACTT
R00912	not polymorphic	CCTGCAGGGCCCAGCCTGACATTTTCAATACATTCAGTCACACCAGTCAACACCATATCTAATCCACA	CCTGCAGGGCCCAGCCTGACATTTTCAATACATTCAGTCACACCAGTCAACACCATATCTAATCCACA	CCTGCAGGGCCCAGCCTGACATTTTCAATACATTCAGTCACACCAGTCAACACCATATCTAATCCACA
R00913	not polymorphic	CCTGCAGGGATTGCATACACTGACTACAAAAAATAAAGGGTCTCAGAGTAGGAGTGCTGATCCAGTAT	CCTGCAGGGATTGCATACACTGACTACAAAAAATAAAGGGTCTCAGAGTAGGAGTGCTGATCCAGTAT	CCTGCAGGGATTGCATACACTGACTACAAAAAATAAAGGGTCTCAGAGTAGGAGTGCTGATCCAGTAT
R00914	not polymorphic	CCTGCAGGCCAACCCCTGTGCTCGTGTGAAGAGGAGCCCTCCACAGGACAACAATGGTACTGCATCAA	CCTGCAGGCCAACCCCTGTGCTCGTGTGAAGAGGAGCCCTCCACAGGACAACAATGGTACTGCATCAA	CCTGCAGGCCAACCCCTGTGCTCGTGTGAAGAGGAGCCCTCCACAGGACAACAATGGTACTGCATCAA
R00915	not polymorphic	CCTGCAGGACAGATCGAAAGGACATCTACACCTCTCCCATCCATGTGGTTAGGATTTGTCCTGGGCTG	CCTGCAGGACAGATCGAAAGGACATCTACACCTCTCCCATCCATGTGGTTAGGATTTGTCCTGGGCTG	CCTGCAGGACAGATCGAAAGGACATCTACACCTCTCCCATCCATGTGGTTAGGATTTGTCCTGGGCTG
R00916	not polymorphic	CCTGCAGGCAGTAGGAGACGCAGCAGGGAAATGTCCTCCATACTATACGGCTCTTATCTGGCATGGCG	CCTGCAGGCAGTAGGAGACGCAGCAGGGAAATGTCCTCCATACTATACGGCTCTTATCTGGCATGGCG	CCTGCAGGCAGTAGGAGACGCAGCAGGGAAATGTCCTCCATACTATACGGCTCTTATCTGGCATGGCG
R00917	Cl/Sw	CCTGCAGGTACGACCTGTCATCGCTGAGGATTCTGGGTACTGTAGGTGAGCCCATCAACCCGGAGGCG	CCTGCAGGTACGACCTGTCATCGCTGAGGATTCTGGGTACTGTAGGTGAGCCCATCAACCCGGAGGCG	CCTGCAGGTACGACCTGTCTTCGCTGAGGATTCTGGGTACTGTAGGTGAGCCCATCAACCCGGAGGCG
R00918	not polymorphic	CCTGCAGGTGAAGAAGCCAGATGTGGAGGTCCTGGGCTGGTTACATAGGGTCTGCAGTTGTGAGGCCG	CCTGCAGGTGAAGAAGCCAGATGTGGAGGTCCTGGGCTGGTTACATAGGGTCTGCAGTTGTGAGGCCG	CCTGCAGGTGAAGAAGCCAGATGTGGAGGTCCTGGGCTGGTTACATAGGGTCTGCAGTTGTGAGGCCG
R00919	not polymorphic	CCTGCAGGAGCGAGTCACTATTTTGATGTTTGCAGAGAACGACAGCGTCACGTCGGGATTCTTTGATG	CCTGCAGGAGCGAGTCACTATTTTGATGTTTGCAGAGAACGACAGCGTCACGTCGGGATTCTTTGATG	CCTGCAGGAGCGAGTCACTATTTTGATGTTTGCAGAGAACGACAGCGTCACGTCGGGATTCTTTGATG
R00920	not polymorphic	CCTGCAGGTGGCAGTATACACATGACCAGCCGTAGCAGCAGTACTGAGAGGCAGAAGCATAACTGCAT	CCTGCAGGTGGCAGTATACACATGACCAGCCGTAGCAGCAGTACTGAGAGGCAGAAGCATAACTGCAT	CCTGCAGGTGGCAGTATACACATGACCAGCCGTAGCAGCAGTACTGAGAGGCAGAAGCATAACTGCAT
R00921	not polymorphic	CCTGCAGGGCGTTAATGTTATGTTCCATATTACAACTGTAATGGCCTGGTATAATGGGACAACAGTAC	CCTGCAGGGCGTTAATGTTATGTTCCATATTACAACTGTAATGGCCTGGTATAATGGGACAACAGTAC	CCTGCAGGGCGTTAATGTTATGTTCCATATTACAACTGTAATGGCCTGGTATAATGGGACAACAGTAC
R00922	Cl/Sw	CCTGCAGGACTTGCTTTGTGGCGTGTGGTGTCCAAAAAATCTCCCCATCTTTACAACCCTTGAATCTA	CCTGCAGGACTTGCTTTGTGGCGTGTGGTGTCCAAAAAATCTCCCCATCTTTACAACCCTTGAATCTA	CCTGCAGGACTTGCTTTGTGGCGTGTGGTGTCAAAAAAATCTCCCCATCTTTACAACCCTTGAATCTA
R00923	Sw/WR	CCTGCAGGAGGCCGTAAGGCAGCACGTGGCTCAGATCAGACGCCTGGAGAAACAGATCTACTCCAATA	CCTGCAGGAGGCCGTAAGGCAGCACGTGGCCCAGATCAGACGCCTGGAGAAACAGATCTACTCCAATA	CCTGCAGGAGGCCGTAAGGCAGCACGTGGCCCAGATCAGACGCCTGGAGAAACAGATCTACTCCAATA
R00924	not polymorphic	CCTGCAGGTTCAGTTAGTACTACTCCTGCTGGTTCAGTTAGTAGTACTCCTGCTGAATCAGCAGAGTG	CCTGCAGGTTCAGTTAGTACTACTCCTGCTGGTTCAGTTAGTAGTACTCCTGCTGAATCAGCAGAGTG	CCTGCAGGTTCAGTTAGTACTACTCCTGCTGGTTCAGTTAGTAGTACTCCTGCTGAATCAGCAGAGTG
R00925	not polymorphic	CCTGCAGGGATGGAGCTAACCCTAACTTTCCTACCCAGGTTCTTTCTGGGACATTAGAGCTTTTTACA	CCTGCAGGGATGGAGCTAACCCTAACTTTCCTACCCAGGTTCTTTCTGGGACATTAGAGCTTTTTACA	CCTGCAGGGATGGAGCTAACCCTAACTTTCCTACCCAGGTTCTTTCTGGGACATTAGAGCTTTTTACA
R00926	not polymorphic	CCTGCAGGATTGTCTGAGACCAGCCACCCGGACAGCTGAGGAGTACTTCTGTCTCTAATAAAGACGTT	CCTGCAGGATTGTCTGAGACCAGCCACCCGGACAGCTGAGGAGTACTTCTGTCTCTAATAAAGACGTT	CCTGCAGGATTGTCTGAGACCAGCCACCCGGACAGCTGAGGAGTACTTCTGTCTCTAATAAAGACGTT
R00927	not polymorphic	CCTGCAGGATGGAACGATTGTAATTGACAAGCCAAATGTTTTCCCATAATTGCTTCAGGCTGTGTTTG	CCTGCAGGATGGAACGATTGTAATTGACAAGCCAAATGTTTTCCCATAATTGCTTCAGGCTGTGTTTG	CCTGCAGGATGGAACGATTGTAATTGACAAGCCAAATGTTTTCCCATAATTGCTTCAGGCTGTGTTTG
R00928	Cl/WR	CCTGCAGGGTCTTGGCACAGACCTGATTAGACAGAAATGACTGTACCTATACCCTCTACTTATCTGCT	CCTGCAGGGTCTTGGCACAGACCTGATTTGACAGAAATGACTGTACCTATACCCTCTACTTATCTGCT	CCTGCAGGGTCTTGGCACAGACCTGATTAGACAGAAATGACTGTACCTATACCCTCTACTTATCTGCT
R00929	not polymorphic	CCTGCAGGCTCTCAGAGGGGGGCTAATATGACAGACTGATTATCAGTCACACTGCCTTGGAAGTTGTG	CCTGCAGGCTCTCAGAGGGGGGCTAATATGACAGACTGATTATCAGTCACACTGCCTTGGAAGTTGTG	CCTGCAGGCTCTCAGAGGGGGGCTAATATGACAGACTGATTATCAGTCACACTGCCTTGGAAGTTGTG
R00930	not polymorphic	CCTGCAGGTGCCCGAGACAACTTTACCAGCTTCATAGCATAAGTATCGATGAATCATTGTAACATATG	CCTGCAGGTGCCCGAGACAACTTTACCAGCTTCATAGCATAAGTATCGATGAATCATTGTAACATATG	CCTGCAGGTGCCCGAGACAACTTTACCAGCTTCATAGCATAAGTATCGATGAATCATTGTAACATATG
R00931	Cl/Sw	CCTGCAGGAAGGGTAGCACATGAGGGAGGAGGATGTCTTCCCTGTAATGCACAGTGTTGAGCTTGACA	CCTGCAGGAAGGGTAGCACATGAGGGAGGAGGATGTCTTCCCTGTAATGCACAGTGTTGAGCTTGACA	CCTGCAGGAAGGGTAGCACATGAGGGAGGAGGATGTCTTCCCTGTAATGCACAGTGTTGAGCTTGAAA
R00932	not polymorphic	CCTGCAGGATGTTGTTTCCACTCTGGATCACTAGCTCACATGGGGTACTGCGCCATTTGTCTGTGTGT	CCTGCAGGATGTTGTTTCCACTCTGGATCACTAGCTCACATGGGGTACTGCGCCATTTGTCTGTGTGT	CCTGCAGGATGTTGTTTCCACTCTGGATCACTAGCTCACATGGGGTACTGCGCCATTTGTCTGTGTGT
R00933	not polymorphic	CCTGCAGGCTGCAATCAGTCTACAATTTATTTTTATTTTTTTCTATTTATTTAACTAGGCAAGTCAGT	CCTGCAGGCTGCAATCAGTCTACAATTTATTTTTATTTTTTTCTATTTATTTAACTAGGCAAGTCAGT	CCTGCAGGCTGCAATCAGTCTACAATTTATTTTTATTTTTTTCTATTTATTTAACTAGGCAAGTCAGT
R00934	not polymorphic	CCTGCAGGTTCGAATGAGAACAGAACAGATGTGTGTCTCCTCCCCCCGTCAGAGTCCCAGCACCACAG	CCTGCAGGTTCGAATGAGAACAGAACAGATGTGTGTCTCCTCCCCCCGTCAGAGTCCCAGCACCACAG	CCTGCAGGTTCGAATGAGAACAGAACAGATGTGTGTCTCCTCCCCCCGTCAGAGTCCCAGCACCACAG
R00935	not polymorphic	CCTGCAGGAATTATTGAACTCAACCTGTTTCCATCCGCTGTGATTGAGTGGGGGCGAACAGCTGTGGG	CCTGCAGGAATTATTGAACTCAACCTGTTTCCATCCGCTGTGATTGAGTGGGGGCGAACAGCTGTGGG	CCTGCAGGAATTATTGAACTCAACCTGTTTCCATCCGCTGTGATTGAGTGGGGGCGAACAGCTGTGGG
R00936	not polymorphic	CCTGCAGGGTACTCTGGTCAGTGAAACTGCGCTCCATCGAACCCATGTGACTCTTCTCCTGACGGTAC	CCTGCAGGGTACTCTGGTCAGTGAAACTGCGCTCCATCGAACCCATGTGACTCTTCTCCTGACGGTAC	CCTGCAGGGTACTCTGGTCAGTGAAACTGCGCTCCATCGAACCCATGTGACTCTTCTCCTGACGGTAC
R00937	Sw/WR	CCTGCAGGATCGATTCTTGGTAGTCCTTCAATATGACATCGTTGCTAGCTGGGTAAAATGTCAGAAGA	CCTGCAGGATCGATTCTGGGTAGTCCTTCAATATGACATCGTTGCTAGCTGGGTAAAATGTCAGAAGA	CCTGCAGGATCGATTCTGGGTAGTCCTTCAATATGACATCGTTGCTAGCTGGGTAAAATGTCAGAAGA
R00938	not polymorphic	CCTGCAGGTGAATGGTTTCTTTGTTTTGGAGGACAAGCTGGCCTACCTCAATTTCATCTGGGGAAATT	CCTGCAGGTGAATGGTTTCTTTGTTTTGGAGGACAAGCTGGCCTACCTCAATTTCATCTGGGGAAATT	CCTGCAGGTGAATGGTTTCTTTGTTTTGGAGGACAAGCTGGCCTACCTCAATTTCATCTGGGGAAATT
R00939	Cl/WR	CCTGCAGGATCAGCTCTCTAGTTAAAAGGTAATGCATCGTTAGCGCTTTCTTAGCATCTTGAGGCCAA	CCTGCAGGATCAGCTCTCTAGTTAAAAGGTAATGCATCGTTAGCGCTTTCGTAGCATCTTGAGGCCAA	CCTGCAGGATCAGCTCTCTAGTTAAAAGGTAATGCATCGTTAGCGCTTTCTTAGCATCTTGAGGCCAA
R00940	not polymorphic	CCTGCAGGGTGAAGTTTGATGCCCGAGTTGAAATGGTCGCCATGCACAGGTGTTTACAGAGCAGTGGA	CCTGCAGGGTGAAGTTTGATGCCCGAGTTGAAATGGTCGCCATGCACAGGTGTTTACAGAGCAGTGGA	CCTGCAGGGTGAAGTTTGATGCCCGAGTTGAAATGGTCGCCATGCACAGGTGTTTACAGAGCAGTGGA
R00941	Cl/Sw	CCTGCAGGGGATTGGTATAGCATACAGTGCTCACTGCCTGTAGTTAGTTTCTCATCTTTATTACGCTT	CCTGCAGGGGATTGGTATAGCATACAGTGCTCACTGCCTGTAGTTAGTTTCTCATCTTTATTACGCTT	CCTGCAGGGGATTGGTATAGCATACCGTGCTCACTGCCTGTAGTTAGTTTCTCATCTTTATTACGCTT
R00942	not polymorphic	CCTGCAGGCCCCATCCTGGGCAGAGATACAGCCAGTTCTTCCCTACCTCCAGCCCCATAATACTGATA	CCTGCAGGCCCCATCCTGGGCAGAGATACAGCCAGTTCTTCCCTACCTCCAGCCCCATAATACTGATA	CCTGCAGGCCCCATCCTGGGCAGAGATACAGCCAGTTCTTCCCTACCTCCAGCCCCATAATACTGATA
R00943	not polymorphic	CCTGCAGGAATACATTTAAATGCATACAATAAACAAAATGACAAACATTAAGAAAAAATGGACCCATT	CCTGCAGGAATACATTTAAATGCATACAATAAACAAAATGACAAACATTAAGAAAAAATGGACCCATT	CCTGCAGGAATACATTTAAATGCATACAATAAACAAAATGACAAACATTAAGAAAAAATGGACCCATT
R00944	not polymorphic	CCTGCAGGCTGTCTTGTCGTTGTTGGTAATCAAGCCTACTACTGTTGTGTCGTCTACTTGATAATTGA	CCTGCAGGCTGTCTTGTCGTTGTTGGTAATCAAGCCTACTACTGTTGTGTCGTCTACTTGATAATTGA	CCTGCAGGCTGTCTTGTCGTTGTTGGTAATCAAGCCTACTACTGTTGTGTCGTCTACTTGATAATTGA
R00945	not polymorphic	CCTGCAGGAATATTTTAAATTATGAAATAGCATTAACAGGCTGCATAGCTATCATGCATGCGGTGTCT	CCTGCAGGAATATTTTAAATTATGAAATAGCATTAACAGGCTGCATAGCTATCATGCATGCGGTGTCT	CCTGCAGGAATATTTTAAATTATGAAATAGCATTAACAGGCTGCATAGCTATCATGCATGCGGTGTCT
R00946	not polymorphic	CCTGCAGGTCATATACTGTGGATGCAACAATAACACACAGAGTCATTATTATAAGATAGATGCAAATG	CCTGCAGGTCATATACTGTGGATGCAACAATAACACACAGAGTCATTATTATAAGATAGATGCAAATG	CCTGCAGGTCATATACTGTGGATGCAACAATAACACACAGAGTCATTATTATAAGATAGATGCAAATG
R00947	not polymorphic	CCTGCAGGAATCATTAGATATAGAGCATGGAGTAACACACCTTGGAAGATAATTTAGTGGTCCTAGAT	CCTGCAGGAATCATTAGATATAGAGCATGGAGTAACACACCTTGGAAGATAATTTAGTGGTCCTAGAT	CCTGCAGGAATCATTAGATATAGAGCATGGAGTAACACACCTTGGAAGATAATTTAGTGGTCCTAGAT
R00948	Cl/WR	CCTGCAGGGTTTGGTAGGTTACTTTATATGTAATCCGTTAGTTACTGGTTACCTGTCCAAAATTGTAA	CCTGCAGGGTTCGGTAGGTTACTTTATATGTAATCCGTTAGTTACTGGTTACCTGTCCAAAATTGTAA	CCTGCAGGGTTTGGTAGGTTACTTTATATGTAATCCGTTAGTTACTGGTTACCTGTCCAAAATTGTAA
R00949	not polymorphic	CCTGCAGGTTCATGCTCTACAACATCCGTAGAGTACAACCCTACCTCACACAGGAAGTGGTGCAGGCA	CCTGCAGGTTCATGCTCTACAACATCCGTAGAGTACAACCCTACCTCACACAGGAAGTGGTGCAGGCA	CCTGCAGGTTCATGCTCTACAACATCCGTAGAGTACAACCCTACCTCACACAGGAAGTGGTGCAGGCA
R00950	not polymorphic	CCTGCAGGGGGTGCAATCTCTACCGCAGACCTCCGAGGTTGCCAGATCCTTGAAACTCTCCATCCGAA	CCTGCAGGGGGTGCAATCTCTACCGCAGACCTCCGAGGTTGCCAGATCCTTGAAACTCTCCATCCGAA	CCTGCAGGGGGTGCAATCTCTACCGCAGACCTCCGAGGTTGCCAGATCCTTGAAACTCTCCATCCGAA
R00951	not polymorphic	CCTGCAGGGATCCAGATTGCGGAATTACTGTTTTTATCCCCTGGATTTCTAACTCCTTGATATTCTTG	CCTGCAGGGATCCAGATTGCGGAATTACTGTTTTTATCCCCTGGATTTCTAACTCCTTGATATTCTTG	CCTGCAGGGATCCAGATTGCGGAATTACTGTTTTTATCCCCTGGATTTCTAACTCCTTGATATTCTTG
R00952	not polymorphic	CCTGCAGGGCATTGTACAGTGACCGTGTGGAGCCTACAATCTTTCACCTGTGCAGGGACAGTTCAAAC	CCTGCAGGGCATTGTACAGTGACCGTGTGGAGCCTACAATCTTTCACCTGTGCAGGGACAGTTCAAAC	CCTGCAGGGCATTGTACAGTGACCGTGTGGAGCCTACAATCTTTCACCTGTGCAGGGACAGTTCAAAC
R00953	not polymorphic	CCTGCAGGGACAAACAGAGCCAGAACAGCAGGCACTTGGGGAAGGAAGGGGTTCAGGATCACTGGTCA	CCTGCAGGGACAAACAGAGCCAGAACAGCAGGCACTTGGGGAAGGAAGGGGTTCAGGATCACTGGTCA	CCTGCAGGGACAAACAGAGCCAGAACAGCAGGCACTTGGGGAAGGAAGGGGTTCAGGATCACTGGTCA
R00954	not polymorphic	CCTGCAGGGGGCGGCGATGTGAAGATCGAGTCCCAGAAAGTGAACTTCAAGGATAAGGCTAAATCCAA	CCTGCAGGGGGCGGCGATGTGAAGATCGAGTCCCAGAAAGTGAACTTCAAGGATAAGGCTAAATCCAA	CCTGCAGGGGGCGGCGATGTGAAGATCGAGTCCCAGAAAGTGAACTTCAAGGATAAGGCTAAATCCAA
R00955	not polymorphic	CCTGCAGGGGGACAGAGGGACATGTTATTAGGATGGTCCAATACAGACGGTTAATAGATGTTCAACTA	CCTGCAGGGGGACAGAGGGACATGTTATTAGGATGGTCCAATACAGACGGTTAATAGATGTTCAACTA	CCTGCAGGGGGACAGAGGGACATGTTATTAGGATGGTCCAATACAGACGGTTAATAGATGTTCAACTA
R00956	not polymorphic	CCTGCAGGGAGAGAATCAGGAGAGAGATAAATGTTCAGGTTGAGACCCAATAGACTGCACTCATGATA	CCTGCAGGGAGAGAATCAGGAGAGAGATAAATGTTCAGGTTGAGACCCAATAGACTGCACTCATGATA	CCTGCAGGGAGAGAATCAGGAGAGAGATAAATGTTCAGGTTGAGACCCAATAGACTGCACTCATGATA
R00957	not polymorphic	CCTGCAGGCTGTGTGTGGACATGTGTTTCTCATGAAGCCTCATGCCGGGGCAAATTCATTCTCAGAAG	CCTGCAGGCTGTGTGTGGACATGTGTTTCTCATGAAGCCTCATGCCGGGGCAAATTCATTCTCAGAAG	CCTGCAGGCTGTGTGTGGACATGTGTTTCTCATGAAGCCTCATGCCGGGGCAAATTCATTCTCAGAAG
R00958	not polymorphic	CCTGCAGGATGGGATAGGGCCAGACAGAGGCAGTCTGCAGGGAGGAGTCCTTATCAATACAGTACAAT	CCTGCAGGATGGGATAGGGCCAGACAGAGGCAGTCTGCAGGGAGGAGTCCTTATCAATACAGTACAAT	CCTGCAGGATGGGATAGGGCCAGACAGAGGCAGTCTGCAGGGAGGAGTCCTTATCAATACAGTACAAT
R00959	not polymorphic	CCTGCAGGACAGCCATCTCACTCTTCAGCTGGGATATGACTTTGTCCTTTTCTGTTAGCTGCTGTTGT	CCTGCAGGACAGCCATCTCACTCTTCAGCTGGGATATGACTTTGTCCTTTTCTGTTAGCTGCTGTTGT	CCTGCAGGACAGCCATCTCACTCTTCAGCTGGGATATGACTTTGTCCTTTTCTGTTAGCTGCTGTTGT
R00960	not polymorphic	CCTGCAGGAACCCTCCATGATTATCTATGTCTATTATATAATCACTGTCCCTCAAGGCCAAACATTGT	CCTGCAGGAACCCTCCATGATTATCTATGTCTATTATATAATCACTGTCCCTCAAGGCCAAACATTGT	CCTGCAGGAACCCTCCATGATTATCTATGTCTATTATATAATCACTGTCCCTCAAGGCCAAACATTGT
R00961	not polymorphic	CCTGCAGGATGCTGTCATAGATCTTCCCTTCCATTGCTGATGCGTGGTACATAGGCTCCCGGAACACA	CCTGCAGGATGCTGTCATAGATCTTCCCTTCCATTGCTGATGCGTGGTACATAGGCTCCCGGAACACA	CCTGCAGGATGCTGTCATAGATCTTCCCTTCCATTGCTGATGCGTGGTACATAGGCTCCCGGAACACA
R00962	not polymorphic	CCTGCAGGCTCATTCTGACATGACTCTCCAGTGTGACAATGCTGGATCGGAGGGTGAGGGCTAGGGCC	CCTGCAGGCTCATTCTGACATGACTCTCCAGTGTGACAATGCTGGATCGGAGGGTGAGGGCTAGGGCC	CCTGCAGGCTCATTCTGACATGACTCTCCAGTGTGACAATGCTGGATCGGAGGGTGAGGGCTAGGGCC
R00963	Sw/WR	CCTGCAGGGAGTAAATTTGGAGGACAAGAAGATAGATGCTGTAAGGTCTTGGCCAGTCCCAACCACCA	CCTGCAGGGAGTAAATATGGAGGACAAGAAGATAGATGCTGTAAGGTCTTGGCCAGTCCCAACCACCA	CCTGCAGGGAGTAAATATGGAGGACAAGAAGATAGATGCTGTAAGGTCTTGGCCAGTCCCAACCACCA
R00964	not polymorphic	CCTGCAGGACTTGCGTTTTGAAGTGTGGTGTCAAAAAAGAAAAGCATCTCTTTATTACAGACAGACCT	CCTGCAGGACTTGCGTTTTGAAGTGTGGTGTCAAAAAAGAAAAGCATCTCTTTATTACAGACAGACCT	CCTGCAGGACTTGCGTTTTGAAGTGTGGTGTCAAAAAAGAAAAGCATCTCTTTATTACAGACAGACCT
R00965	not polymorphic	CCTGCAGGAGCACGCTTCCAGGAAGAGCAGGAGGCTGAGCTGCTGGCCAAGTTCAGGAGGTGAGGAGA	CCTGCAGGAGCACGCTTCCAGGAAGAGCAGGAGGCTGAGCTGCTGGCCAAGTTCAGGAGGTGAGGAGA	CCTGCAGGAGCACGCTTCCAGGAAGAGCAGGAGGCTGAGCTGCTGGCCAAGTTCAGGAGGTGAGGAGA
R00966	not polymorphic	CCTGCAGGTGGTTAAAAAAGACAGTCGTCAGTTTGTGGCCCGGAGCTATTGGGACGTTCTGAGGCGCG	CCTGCAGGTGGTTAAAAAAGACAGTCGTCAGTTTGTGGCCCGGAGCTATTGGGACGTTCTGAGGCGCG	CCTGCAGGTGGTTAAAAAAGACAGTCGTCAGTTTGTGGCCCGGAGCTATTGGGACGTTCTGAGGCGCG
R00967	not polymorphic	CCTGCAGGACAGAAAATAGGATCAGGAGGTGGATTTGATTAACCATTTCAATGTAAAAGCAAAACATT	CCTGCAGGACAGAAAATAGGATCAGGAGGTGGATTTGATTAACCATTTCAATGTAAAAGCAAAACATT	CCTGCAGGACAGAAAATAGGATCAGGAGGTGGATTTGATTAACCATTTCAATGTAAAAGCAAAACATT
R00968	not polymorphic	CCTGCAGGCCAGCTCAGGTACTGTACCTCACCAGTCCACCCTACTGTCAACATTAAACCAAATTATTC	CCTGCAGGCCAGCTCAGGTACTGTACCTCACCAGTCCACCCTACTGTCAACATTAAACCAAATTATTC	CCTGCAGGCCAGCTCAGGTACTGTACCTCACCAGTCCACCCTACTGTCAACATTAAACCAAATTATTC
R00969	not polymorphic	CCTGCAGGTCCTGAGCTCAGTAAGGAGAATTTCCAATGCTGTAGGCTAACTTAAAAGACGTCTGTCTA	CCTGCAGGTCCTGAGCTCAGTAAGGAGAATTTCCAATGCTGTAGGCTAACTTAAAAGACGTCTGTCTA	CCTGCAGGTCCTGAGCTCAGTAAGGAGAATTTCCAATGCTGTAGGCTAACTTAAAAGACGTCTGTCTA
R00970	not polymorphic	CCTGCAGGAAGGGTCCCACGTGAGGGAGGATGTCTTCCCTGTAACGCACAGCGTTGAGATTATTATTG	CCTGCAGGAAGGGTCCCACGTGAGGGAGGATGTCTTCCCTGTAACGCACAGCGTTGAGATTATTATTG	CCTGCAGGAAGGGTCCCACGTGAGGGAGGATGTCTTCCCTGTAACGCACAGCGTTGAGATTATTATTG
R00971	not polymorphic	CCTGCAGGTATTAACTTCAGCAAAGGGCAGAAGCACAGGCAGACTGGTGAACAGCTAGACAGGCAGGC	CCTGCAGGTATTAACTTCAGCAAAGGGCAGAAGCACAGGCAGACTGGTGAACAGCTAGACAGGCAGGC	CCTGCAGGTATTAACTTCAGCAAAGGGCAGAAGCACAGGCAGACTGGTGAACAGCTAGACAGGCAGGC
R00972	Cl/WR	CCTGCAGGGGATAATTGCTTGACAAACCTACTGCAGCAATGCACATTTAGGAGAGAACATGATGGAGA	CCTGCAGGGGATAATTGCTTGATAAACCTACTGCAGCAATGCACATTTAGGAGAGAACATGATGGAGA	CCTGCAGGGGATAATTGCTTGACAAACCTACTGCAGCAATGCACATTTAGGAGAGAACATGATGGAGA
R00973	not polymorphic	CCTGCAGGATCTGGCCCAGAACAGAGCGGCACATTTTGCTCTTCATTGTAATCAAAGGGCTGATATAG	CCTGCAGGATCTGGCCCAGAACAGAGCGGCACATTTTGCTCTTCATTGTAATCAAAGGGCTGATATAG	CCTGCAGGATCTGGCCCAGAACAGAGCGGCACATTTTGCTCTTCATTGTAATCAAAGGGCTGATATAG
R00974	not polymorphic	CCTGCAGGGAACTACTCCCTTGAAATCGCCTACAGTATCTTTCACTTCAATATGTATAGGTTTATGGA	CCTGCAGGGAACTACTCCCTTGAAATCGCCTACAGTATCTTTCACTTCAATATGTATAGGTTTATGGA	CCTGCAGGGAACTACTCCCTTGAAATCGCCTACAGTATCTTTCACTTCAATATGTATAGGTTTATGGA
R00975	not polymorphic	CCTGCAGGTCGACATTTGTAAGGCACTCTGGTACCTCCAGGAGGGGATTGTTGACACTGACGGAACCC	CCTGCAGGTCGACATTTGTAAGGCACTCTGGTACCTCCAGGAGGGGATTGTTGACACTGACGGAACCC	CCTGCAGGTCGACATTTGTAAGGCACTCTGGTACCTCCAGGAGGGGATTGTTGACACTGACGGAACCC
R00976	Cl/Sw	CCTGCAGGCTCATCCTGACATGACCCTCCGGCATTGACAATGCCACCAGTCATACTGCTCTTTCTGTA	CCTGCAGGCTCATCCTGACATGACCCTCCGGCATTGACAATGCCACCAGTCATACTGCTCTTTCTGTA	CCTGCAGGCTCATCCTGACATGACCCTCTGGCATTGACAATGCCACCAGTCATACTGCTCTTTCTGTA
R00977	not polymorphic	CCTGCAGGAGCTGCCACTCTTCCTCCCAGATGAGGGGGGAGAGAGAAAGAGAGAGAGAGAGTTAATCA	CCTGCAGGAGCTGCCACTCTTCCTCCCAGATGAGGGGGGAGAGAGAAAGAGAGAGAGAGAGTTAATCA	CCTGCAGGAGCTGCCACTCTTCCTCCCAGATGAGGGGGGAGAGAGAAAGAGAGAGAGAGAGTTAATCA
R00978	not polymorphic	CCTGCAGGTAGGTCCTGGGCTGGCGTGGTTTTGAGGCTGGTTGGACGTACTGCCAAATTCTCTAAAAC	CCTGCAGGTAGGTCCTGGGCTGGCGTGGTTTTGAGGCTGGTTGGACGTACTGCCAAATTCTCTAAAAC	CCTGCAGGTAGGTCCTGGGCTGGCGTGGTTTTGAGGCTGGTTGGACGTACTGCCAAATTCTCTAAAAC
R00979	Sw/WR	CCTGCAGGCGCTACACAAAACGCTAATATAAAACATGCATTACCTTTGACGAACTTCTTTTGTTGGCA	CCTGCAGGCGCTACACAAAACGCTAATATAAAACATGCATTACCTTTGACAAACTTCTTTTGTTGGCA	CCTGCAGGCGCTACACAAAACGCTAATATAAAACATGCATTACCTTTGACAAACTTCTTTTGTTGGCA
R00980	not polymorphic	CCTGCAGGCTAGCTCCCTACGAACGTCCTAGCGTATAAACTACACCTGTAGTAGTCGATCAGGGCCCG	CCTGCAGGCTAGCTCCCTACGAACGTCCTAGCGTATAAACTACACCTGTAGTAGTCGATCAGGGCCCG	CCTGCAGGCTAGCTCCCTACGAACGTCCTAGCGTATAAACTACACCTGTAGTAGTCGATCAGGGCCCG
R00981	not polymorphic	CCTGCAGGGCCATCAAGCCTACTCTCCCTGGAGTCCTGTTCAGCAGCTGATAAAAGTGGACACAGATT	CCTGCAGGGCCATCAAGCCTACTCTCCCTGGAGTCCTGTTCAGCAGCTGATAAAAGTGGACACAGATT	CCTGCAGGGCCATCAAGCCTACTCTCCCTGGAGTCCTGTTCAGCAGCTGATAAAAGTGGACACAGATT
R00982	not polymorphic	CCTGCAGGGTTTTTACTGCAGCAGCCCAGCTCCCATTCCAAAGAAAATACAGGTCTAAACTGAAGGGT	CCTGCAGGGTTTTTACTGCAGCAGCCCAGCTCCCATTCCAAAGAAAATACAGGTCTAAACTGAAGGGT	CCTGCAGGGTTTTTACTGCAGCAGCCCAGCTCCCATTCCAAAGAAAATACAGGTCTAAACTGAAGGGT
R00983	not polymorphic	CCTGCAGGGTTATGACTATCCCAGGAAATCAATGGCAACAATTCTGCAATGTTGGGCAAGGCGCTAAT	CCTGCAGGGTTATGACTATCCCAGGAAATCAATGGCAACAATTCTGCAATGTTGGGCAAGGCGCTAAT	CCTGCAGGGTTATGACTATCCCAGGAAATCAATGGCAACAATTCTGCAATGTTGGGCAAGGCGCTAAT
R00984	not polymorphic	CCTGCAGGCCGAGCTCGAGTTCATGACCCCACGTGAAGTAGACAGCTCCTCACTGCACGAGCATGGCG	CCTGCAGGCCGAGCTCGAGTTCATGACCCCACGTGAAGTAGACAGCTCCTCACTGCACGAGCATGGCG	CCTGCAGGCCGAGCTCGAGTTCATGACCCCACGTGAAGTAGACAGCTCCTCACTGCACGAGCATGGCG
R00985	not polymorphic	CCTGCAGGTCAGCCAGGTCTGCTCTGATGGGGATGTAGTGTTCCCAGGGTCTGAGCTGGCTGTAGAAG	CCTGCAGGTCAGCCAGGTCTGCTCTGATGGGGATGTAGTGTTCCCAGGGTCTGAGCTGGCTGTAGAAG	CCTGCAGGTCAGCCAGGTCTGCTCTGATGGGGATGTAGTGTTCCCAGGGTCTGAGCTGGCTGTAGAAG
R00986	not polymorphic	CCTGCAGGAAGGGTACCACATGAGGGAGGTGGTGTAACTCGGGCAGTTGTCATCCTGTACCTGTCCCG	CCTGCAGGAAGGGTACCACATGAGGGAGGTGGTGTAACTCGGGCAGTTGTCATCCTGTACCTGTCCCG	CCTGCAGGAAGGGTACCACATGAGGGAGGTGGTGTAACTCGGGCAGTTGTCATCCTGTACCTGTCCCG
R00987	not polymorphic	CCTGCAGGTTGAATGCTTCTTTACTTCTAATAAGCATGTATGAGAATTCTATTTGTTCATTTACGTAT	CCTGCAGGTTGAATGCTTCTTTACTTCTAATAAGCATGTATGAGAATTCTATTTGTTCATTTACGTAT	CCTGCAGGTTGAATGCTTCTTTACTTCTAATAAGCATGTATGAGAATTCTATTTGTTCATTTACGTAT
R00988	not polymorphic	CCTGCAGGAGTTCCAGACCTCTGTGGTGGAATGCGTGAATGTTACATCTTTGGACAACATTTGTACCG	CCTGCAGGAGTTCCAGACCTCTGTGGTGGAATGCGTGAATGTTACATCTTTGGACAACATTTGTACCG	CCTGCAGGAGTTCCAGACCTCTGTGGTGGAATGCGTGAATGTTACATCTTTGGACAACATTTGTACCG
R00989	not polymorphic	CCTGCAGGTCTAGTGTTGTAGCCAAGGGGATCACAGGGTGGAGGTGTGGGTGGTGTCCAAAACCTCCA	CCTGCAGGTCTAGTGTTGTAGCCAAGGGGATCACAGGGTGGAGGTGTGGGTGGTGTCCAAAACCTCCA	CCTGCAGGTCTAGTGTTGTAGCCAAGGGGATCACAGGGTGGAGGTGTGGGTGGTGTCCAAAACCTCCA
R00990	Sw/WR	CCTGCAGGACTTCTTATTCATGTCGGACTTTTTTGTAAGGACACTGACATAAATTATCATAATGATAT	CCTGCAGGACTTCTTATTCATGTCAGACTTTTTTGTAAGGACACTGACATAAATTATCATAATGATAT	CCTGCAGGACTTCTTATTCATGTCAGACTTTTTTGTAAGGACACTGACATAAATTATCATAATGATAT
R00991	not polymorphic	CCTGCAGGGACGGGGCATGGGATTAAAAATAAAAACGTAATACAATATAAACATAAGACAAAACACAC	CCTGCAGGGACGGGGCATGGGATTAAAAATAAAAACGTAATACAATATAAACATAAGACAAAACACAC	CCTGCAGGGACGGGGCATGGGATTAAAAATAAAAACGTAATACAATATAAACATAAGACAAAACACAC
R00992	not polymorphic	CCTGCAGGAGCACACAGAGTGTGATGATGGTGAGAGCCAGGATGGAGTTCAGTGATAGAGCCATAGTT	CCTGCAGGAGCACACAGAGTGTGATGATGGTGAGAGCCAGGATGGAGTTCAGTGATAGAGCCATAGTT	CCTGCAGGAGCACACAGAGTGTGATGATGGTGAGAGCCAGGATGGAGTTCAGTGATAGAGCCATAGTT
R00993	not polymorphic	CCTGCAGGGCCAGAGGTATGAATCTGCCAGCTCAGATGCAATCACAACTAATCATACACACAGGAACA	CCTGCAGGGCCAGAGGTATGAATCTGCCAGCTCAGATGCAATCACAACTAATCATACACACAGGAACA	CCTGCAGGGCCAGAGGTATGAATCTGCCAGCTCAGATGCAATCACAACTAATCATACACACAGGAACA
R00994	not polymorphic	CCTGCAGGAGGAGGCAGTGAAAAGATCTTAACTGAAATCCATGACATCTTTCACAAACAAAGACTTTC	CCTGCAGGAGGAGGCAGTGAAAAGATCTTAACTGAAATCCATGACATCTTTCACAAACAAAGACTTTC	CCTGCAGGAGGAGGCAGTGAAAAGATCTTAACTGAAATCCATGACATCTTTCACAAACAAAGACTTTC
R00995	not polymorphic	CCTGCAGGTCTTTGTCCGGGGTGAAAAAGTTGAATGACAAAATTAAGACGTTTGTAAACTTGTTAAAT	CCTGCAGGTCTTTGTCCGGGGTGAAAAAGTTGAATGACAAAATTAAGACGTTTGTAAACTTGTTAAAT	CCTGCAGGTCTTTGTCCGGGGTGAAAAAGTTGAATGACAAAATTAAGACGTTTGTAAACTTGTTAAAT
R00996	Cl/WR	CCTGCAGGGGGAAGTTTACAATCATATATTGTTAAACAAGAAATAACTCTGTCATGAAGTAAGAAATA	CCTGCAGGGGGTAGTTTACAATCATATATTGTTAAACAAGAAATAACTCTGTCATGAAGTAAGAAATA	CCTGCAGGGGGAAGTTTACAATCATATATTGTTAAACAAGAAATAACTCTGTCATGAAGTAAGAAATA
R00997	not polymorphic	CCTGCAGGCTCATCCTGACCCTCCATTATGACAATGCCACCAGCCATACAGCTCATTCTCTGTGTGAT	CCTGCAGGCTCATCCTGACCCTCCATTATGACAATGCCACCAGCCATACAGCTCATTCTCTGTGTGAT	CCTGCAGGCTCATCCTGACCCTCCATTATGACAATGCCACCAGCCATACAGCTCATTCTCTGTGTGAT
R00998	not polymorphic	CCTGCAGGCTGACTTCTGGTCGTCGGTTGAACAGTGTTTCCTCTGACTCATTGGGGCTTCCGGGTTAA	CCTGCAGGCTGACTTCTGGTCGTCGGTTGAACAGTGTTTCCTCTGACTCATTGGGGCTTCCGGGTTAA	CCTGCAGGCTGACTTCTGGTCGTCGGTTGAACAGTGTTTCCTCTGACTCATTGGGGCTTCCGGGTTAA
R00999	not polymorphic	CCTGCAGGACTTGGTTTTTGGAATCTGAAATCAAACAGTACAGCGTAAGAGTGAGAAAGTTAGACGCA	CCTGCAGGACTTGGTTTTTGGAATCTGAAATCAAACAGTACAGCGTAAGAGTGAGAAAGTTAGACGCA	CCTGCAGGACTTGGTTTTTGGAATCTGAAATCAAACAGTACAGCGTAAGAGTGAGAAAGTTAGACGCA
R01000	not polymorphic	CCTGCAGGCGGTCCTCTCATTGGTGGGCTGTTTTCCTTGGCGTTGGTGCCCCCCAATCAGACAATGGC	CCTGCAGGCGGTCCTCTCATTGGTGGGCTGTTTTCCTTGGCGTTGGTGCCCCCCAATCAGACAATGGC	CCTGCAGGCGGTCCTCTCATTGGTGGGCTGTTTTCCTTGGCGTTGGTGCCCCCCAATCAGACAATGGC
R01001	not polymorphic	CCTGCAGGAGTTGCACCTGTTCAGGTGGGAGGAGAGCTCGGAGCAGTCGCTGCTGCACTCATAGGAGC	CCTGCAGGAGTTGCACCTGTTCAGGTGGGAGGAGAGCTCGGAGCAGTCGCTGCTGCACTCATAGGAGC	CCTGCAGGAGTTGCACCTGTTCAGGTGGGAGGAGAGCTCGGAGCAGTCGCTGCTGCACTCATAGGAGC
R01002	Cl/Sw	CCTGCAGGTAAGACCTGAGACGTACATGGCATGTCAATTTCCTGTATGTCTGAGCAGGCATGCATGAC	CCTGCAGGTAAGACCTGAGACGTACATGGCATGTCAATTTCCTGTATGTCTGAGCAGGCATGCATGAC	CCTGCAGGTAAGACCTGAGATGTACATGGCATGTCAATTTCCTGTATGTCTGAGCAGGCATGCATGAC
R01003	not polymorphic	CCTGCAGGCAGGCAGCATTCTGACTGCCAGTTAAACCATGCAGCTAACAATCGACACCGTCAGGAGAG	CCTGCAGGCAGGCAGCATTCTGACTGCCAGTTAAACCATGCAGCTAACAATCGACACCGTCAGGAGAG	CCTGCAGGCAGGCAGCATTCTGACTGCCAGTTAAACCATGCAGCTAACAATCGACACCGTCAGGAGAG
R01004	not polymorphic	CCTGCAGGGATCGTCCAGCATCAGCGGCAAGCTATGGCAGTGTGAATGTCCAAGAGAGAGTGACTACA	CCTGCAGGGATCGTCCAGCATCAGCGGCAAGCTATGGCAGTGTGAATGTCCAAGAGAGAGTGACTACA	CCTGCAGGGATCGTCCAGCATCAGCGGCAAGCTATGGCAGTGTGAATGTCCAAGAGAGAGTGACTACA
R01005	not polymorphic	CCTGCAGGTTGGCATCAACTACCAGCCACCCATGGTGGTGCCAGGTGGAGATCTAGCCAAGGTCCAGA	CCTGCAGGTTGGCATCAACTACCAGCCACCCATGGTGGTGCCAGGTGGAGATCTAGCCAAGGTCCAGA	CCTGCAGGTTGGCATCAACTACCAGCCACCCATGGTGGTGCCAGGTGGAGATCTAGCCAAGGTCCAGA
R01006	not polymorphic	CCTGCAGGTCTGTATGTAAAGTAGTCTAGAACTTTGACCAAAGACACCAGGAAGATCTTATCAAACGA	CCTGCAGGTCTGTATGTAAAGTAGTCTAGAACTTTGACCAAAGACACCAGGAAGATCTTATCAAACGA	CCTGCAGGTCTGTATGTAAAGTAGTCTAGAACTTTGACCAAAGACACCAGGAAGATCTTATCAAACGA
R01007	not polymorphic	CCTGCAGGGGGGCAAGTCTGGGTGAGTACTGGAGTCACAGTACCCATTAGTGGCTCTCGACTGAAATA	CCTGCAGGGGGGCAAGTCTGGGTGAGTACTGGAGTCACAGTACCCATTAGTGGCTCTCGACTGAAATA	CCTGCAGGGGGGCAAGTCTGGGTGAGTACTGGAGTCACAGTACCCATTAGTGGCTCTCGACTGAAATA
R01008	not polymorphic	CCTGCAGGGTTCAATGGGCCAGATACAGGGCAAAAGAGAACAGACACCGGTTTTGCTTTTTTGTTAAA	CCTGCAGGGTTCAATGGGCCAGATACAGGGCAAAAGAGAACAGACACCGGTTTTGCTTTTTTGTTAAA	CCTGCAGGGTTCAATGGGCCAGATACAGGGCAAAAGAGAACAGACACCGGTTTTGCTTTTTTGTTAAA
R01009	not polymorphic	CCTGCAGGCGAGCGATCTCCTCCCCAAAGTGTTTCTTCTGCTTGGCGAGGATAGACTGGTGTAGCTCA	CCTGCAGGCGAGCGATCTCCTCCCCAAAGTGTTTCTTCTGCTTGGCGAGGATAGACTGGTGTAGCTCA	CCTGCAGGCGAGCGATCTCCTCCCCAAAGTGTTTCTTCTGCTTGGCGAGGATAGACTGGTGTAGCTCA
R01010	not polymorphic	CCTGCAGGTCCTTGACTGTGACCTCCAGGTTTTTCCTCATCCTCTCCAGGTGAGCGCTGGTGTCCTGC	CCTGCAGGTCCTTGACTGTGACCTCCAGGTTTTTCCTCATCCTCTCCAGGTGAGCGCTGGTGTCCTGC	CCTGCAGGTCCTTGACTGTGACCTCCAGGTTTTTCCTCATCCTCTCCAGGTGAGCGCTGGTGTCCTGC
R01011	not polymorphic	CCTGCAGGCTCTCACCGTCGTCTATGGGAAGTGCTGCGAGGAGATTGGCCCCTTTACCGACACCAAGT	CCTGCAGGCTCTCACCGTCGTCTATGGGAAGTGCTGCGAGGAGATTGGCCCCTTTACCGACACCAAGT	CCTGCAGGCTCTCACCGTCGTCTATGGGAAGTGCTGCGAGGAGATTGGCCCCTTTACCGACACCAAGT
R01012	Cl/Sw	CCTGCAGGAGCTGATGTGAGTCTAAATCAAGTTTTATCTTTGTCCTCTAACCCTTGACCTCTAACCCC	CCTGCAGGAGCTGATGTGAGTCTAAATCAAGTTTTATCTTTGTCCTCTAACCCTTGACCTCTAACCCC	CCTGCAGGAGCTGATGTGAGTCTAAATCAAGTTTAATCTTTGTCCTCTAACCCTTGACCTCTAACCCC
R01013	not polymorphic	CCTGCAGGGAGAGAGGTATTCTTCTTACCAGACCACATGACCTTTGTTTTGGAGGTGTTCAGAACAAG	CCTGCAGGGAGAGAGGTATTCTTCTTACCAGACCACATGACCTTTGTTTTGGAGGTGTTCAGAACAAG	CCTGCAGGGAGAGAGGTATTCTTCTTACCAGACCACATGACCTTTGTTTTGGAGGTGTTCAGAACAAG
R01014	not polymorphic	CCTGCAGGTGATGGAGTTCTACTGCGAGTCGTGTGAGACTGCCATGTGTTTGGAGTGTACTGAAGGAG	CCTGCAGGTGATGGAGTTCTACTGCGAGTCGTGTGAGACTGCCATGTGTTTGGAGTGTACTGAAGGAG	CCTGCAGGTGATGGAGTTCTACTGCGAGTCGTGTGAGACTGCCATGTGTTTGGAGTGTACTGAAGGAG
R01015	not polymorphic	CCTGCAGGCCAGGGTTGCATAGGACACCCTGTCAATACAATGTCTCATTAGAATATGTGAATGTATTA	CCTGCAGGCCAGGGTTGCATAGGACACCCTGTCAATACAATGTCTCATTAGAATATGTGAATGTATTA	CCTGCAGGCCAGGGTTGCATAGGACACCCTGTCAATACAATGTCTCATTAGAATATGTGAATGTATTA
R01016	not polymorphic	CCTGCAGGAGAACCAGCGCTTCCGCTACAATGAGGTGATGCAGGCTCTCCACATGTCTGCTGCCCTCA	CCTGCAGGAGAACCAGCGCTTCCGCTACAATGAGGTGATGCAGGCTCTCCACATGTCTGCTGCCCTCA	CCTGCAGGAGAACCAGCGCTTCCGCTACAATGAGGTGATGCAGGCTCTCCACATGTCTGCTGCCCTCA
R01017	not polymorphic	CCTGCAGGTCATCGGCCTGGGCACGTTTGAGAGAGGGGTGGGCTCCCTGGCCTTCTCCAAGGCGGTGG	CCTGCAGGTCATCGGCCTGGGCACGTTTGAGAGAGGGGTGGGCTCCCTGGCCTTCTCCAAGGCGGTGG	CCTGCAGGTCATCGGCCTGGGCACGTTTGAGAGAGGGGTGGGCTCCCTGGCCTTCTCCAAGGCGGTGG
R01018	not polymorphic	CCTGCAGGGGGCCTTTTGCCTTTTGGTAGGCCATCATTGTAAATACGAATTTGTTCACTGACTTGCCT	CCTGCAGGGGGCCTTTTGCCTTTTGGTAGGCCATCATTGTAAATACGAATTTGTTCACTGACTTGCCT	CCTGCAGGGGGCCTTTTGCCTTTTGGTAGGCCATCATTGTAAATACGAATTTGTTCACTGACTTGCCT
R01019	not polymorphic	CCTGCAGGGAGAGCTGGACATCATCAACAAGAGCCTGTCAGAGGTGGACAGAGAGCTGGATGAGCTGC	CCTGCAGGGAGAGCTGGACATCATCAACAAGAGCCTGTCAGAGGTGGACAGAGAGCTGGATGAGCTGC	CCTGCAGGGAGAGCTGGACATCATCAACAAGAGCCTGTCAGAGGTGGACAGAGAGCTGGATGAGCTGC
R01020	not polymorphic	CCTGCAGGCAGACAGCGGTGTGTCGTTCAGTGACTGAAAATGAGCCCCGGTTTGCCACTGTGTGACAC	CCTGCAGGCAGACAGCGGTGTGTCGTTCAGTGACTGAAAATGAGCCCCGGTTTGCCACTGTGTGACAC	CCTGCAGGCAGACAGCGGTGTGTCGTTCAGTGACTGAAAATGAGCCCCGGTTTGCCACTGTGTGACAC
R01021	not polymorphic	CCTGCAGGTAAATATTGTTTCACAGAGAATGAAAGTCCTTTACCTACAAGGCTGTTGAATCGGAATGA	CCTGCAGGTAAATATTGTTTCACAGAGAATGAAAGTCCTTTACCTACAAGGCTGTTGAATCGGAATGA	CCTGCAGGTAAATATTGTTTCACAGAGAATGAAAGTCCTTTACCTACAAGGCTGTTGAATCGGAATGA
R01022	not polymorphic	CCTGCAGGTTCATGCTCTTCAACATCCGTAGGGTATGACCCTACCTCACACAGGAAGCAGTGCAGGTC	CCTGCAGGTTCATGCTCTTCAACATCCGTAGGGTATGACCCTACCTCACACAGGAAGCAGTGCAGGTC	CCTGCAGGTTCATGCTCTTCAACATCCGTAGGGTATGACCCTACCTCACACAGGAAGCAGTGCAGGTC
R01023	not polymorphic	CCTGCAGGTAGAAAATATCCTGATGAAAATAAATACCCTATAAATGACATTTGCAGGCAGGCCATGGG	CCTGCAGGTAGAAAATATCCTGATGAAAATAAATACCCTATAAATGACATTTGCAGGCAGGCCATGGG	CCTGCAGGTAGAAAATATCCTGATGAAAATAAATACCCTATAAATGACATTTGCAGGCAGGCCATGGG
R01024	not polymorphic	CCTGCAGGGCATACTCCATTCTGTTTGGATCTATCCCCAGTGCCTGTTGTCTGGTTACCAAAAGTGCG	CCTGCAGGGCATACTCCATTCTGTTTGGATCTATCCCCAGTGCCTGTTGTCTGGTTACCAAAAGTGCG	CCTGCAGGGCATACTCCATTCTGTTTGGATCTATCCCCAGTGCCTGTTGTCTGGTTACCAAAAGTGCG
R01025	not polymorphic	CCTGCAGGGCACAACAATGCCGCCAGACGCTATTTCGGGGGGCACAACTAGTCAATGGGGACAGTTTG	CCTGCAGGGCACAACAATGCCGCCAGACGCTATTTCGGGGGGCACAACTAGTCAATGGGGACAGTTTG	CCTGCAGGGCACAACAATGCCGCCAGACGCTATTTCGGGGGGCACAACTAGTCAATGGGGACAGTTTG
R01026	not polymorphic	CCTGCAGGGTTGAAATATGCTAACAAACTATAGTTTTGGCAAGTCGGTTAGGACATCTACTTTGTGCA	CCTGCAGGGTTGAAATATGCTAACAAACTATAGTTTTGGCAAGTCGGTTAGGACATCTACTTTGTGCA	CCTGCAGGGTTGAAATATGCTAACAAACTATAGTTTTGGCAAGTCGGTTAGGACATCTACTTTGTGCA
R01027	not polymorphic	CCTGCAGGATTATCTGAGACCAGCCACCTGCAGCTGATAAACCTGAAGTATTTCTGTCTGTAATAATG	CCTGCAGGATTATCTGAGACCAGCCACCTGCAGCTGATAAACCTGAAGTATTTCTGTCTGTAATAATG	CCTGCAGGATTATCTGAGACCAGCCACCTGCAGCTGATAAACCTGAAGTATTTCTGTCTGTAATAATG
R01028	Cl/Sw	CCTGCAGGTTACCAATGGATTTCTTAACACACTACTAAAGGGATATTACGAGGAGCTCCGTGTCAAGC	CCTGCAGGTTACCAATGGATTTCTTAACACACTACTAAAGGGATATTACGAGGAGCTCCGTGTCAAGC	CCTGCAGGTTACCAATGGATTTCTTAACACACTACTAAATGGATATTACGAGGAGCTCCGTGTCAAGC
R01029	not polymorphic	CCTGCAGGTTTTGGTAGCAGACCGTGTCAGTGGCACTGTATTGTCCTCAAAGCGAGCAAAGAAGTAGT	CCTGCAGGTTTTGGTAGCAGACCGTGTCAGTGGCACTGTATTGTCCTCAAAGCGAGCAAAGAAGTAGT	CCTGCAGGTTTTGGTAGCAGACCGTGTCAGTGGCACTGTATTGTCCTCAAAGCGAGCAAAGAAGTAGT
R01030	not polymorphic	CCTGCAGGGATTCTTTAACTCTCCAATGGAATTCCACAAATTGAATGTTAGATAAAATTACAAAACTG	CCTGCAGGGATTCTTTAACTCTCCAATGGAATTCCACAAATTGAATGTTAGATAAAATTACAAAACTG	CCTGCAGGGATTCTTTAACTCTCCAATGGAATTCCACAAATTGAATGTTAGATAAAATTACAAAACTG
R01031	not polymorphic	CCTGCAGGGTGGTGGTAGGAGATGTCCTCAATAAGGAAGATGTGAAAAAGACTATACAGGGTCAGGAT	CCTGCAGGGTGGTGGTAGGAGATGTCCTCAATAAGGAAGATGTGAAAAAGACTATACAGGGTCAGGAT	CCTGCAGGGTGGTGGTAGGAGATGTCCTCAATAAGGAAGATGTGAAAAAGACTATACAGGGTCAGGAT
R01032	not polymorphic	CCTGCAGGTCGTTATCATTGTTGTGAAAAGTGTCAGACGACGTCCAGCCGCACAGACTCTCCCACTGT	CCTGCAGGTCGTTATCATTGTTGTGAAAAGTGTCAGACGACGTCCAGCCGCACAGACTCTCCCACTGT	CCTGCAGGTCGTTATCATTGTTGTGAAAAGTGTCAGACGACGTCCAGCCGCACAGACTCTCCCACTGT
R01033	not polymorphic	CCTGCAGGATGTGGAGGTCCTGGGCTGGCGTGGTTATATGTGGTCTGCGGTTGTGAAGCCGGTGGACG	CCTGCAGGATGTGGAGGTCCTGGGCTGGCGTGGTTATATGTGGTCTGCGGTTGTGAAGCCGGTGGACG	CCTGCAGGATGTGGAGGTCCTGGGCTGGCGTGGTTATATGTGGTCTGCGGTTGTGAAGCCGGTGGACG
R01034	not polymorphic	CCTGCAGGAGCGAGTCACTGTTTTGATGTTTGCAGAGAACGACATGGTTTTGTCCAGGGTCACTCCAA	CCTGCAGGAGCGAGTCACTGTTTTGATGTTTGCAGAGAACGACATGGTTTTGTCCAGGGTCACTCCAA	CCTGCAGGAGCGAGTCACTGTTTTGATGTTTGCAGAGAACGACATGGTTTTGTCCAGGGTCACTCCAA
R01035	Cl/WR	CCTGCAGGATGTCTGACAGGGAAACGATGCCCACAATGTGGGCGTTGTCGCCCACCACCACCAGCCTG	CCTGCAGGATGTCTGACAGGGAAACAATGCCCACAATGTGGGCGTTGTCGCCCACCACCACCAGCCTG	CCTGCAGGATGTCTGACAGGGAAACGATGCCCACAATGTGGGCGTTGTCGCCCACCACCACCAGCCTG
R01036	not polymorphic	CCTGCAGGGTTTGGGTGTCCCTGTTTGGATCTGTCTGCTGGCGCAGGGCAGGAAAGCTTGAGAAGGGG	CCTGCAGGGTTTGGGTGTCCCTGTTTGGATCTGTCTGCTGGCGCAGGGCAGGAAAGCTTGAGAAGGGG	CCTGCAGGGTTTGGGTGTCCCTGTTTGGATCTGTCTGCTGGCGCAGGGCAGGAAAGCTTGAGAAGGGG
R01037	not polymorphic	CCTGCAGGTTCATGCTCTACAACATCCTTAGAATACGACCATACCTTACACAGGAAGTGGCGCAGGTC	CCTGCAGGTTCATGCTCTACAACATCCTTAGAATACGACCATACCTTACACAGGAAGTGGCGCAGGTC	CCTGCAGGTTCATGCTCTACAACATCCTTAGAATACGACCATACCTTACACAGGAAGTGGCGCAGGTC
R01038	not polymorphic	CCTGCAGGCTCATCTTGACATGACCTTCCAGCATGACAATGCCACCAGCCATTCCGCTTGTTCTGCAT	CCTGCAGGCTCATCTTGACATGACCTTCCAGCATGACAATGCCACCAGCCATTCCGCTTGTTCTGCAT	CCTGCAGGCTCATCTTGACATGACCTTCCAGCATGACAATGCCACCAGCCATTCCGCTTGTTCTGCAT
R01039	not polymorphic	CCTGCAGGCCAGCTTGTCTTTCCACTCGTTCAGCTCTAGTGTGTGTTCATCCTCCAGTCTCCGAATCT	CCTGCAGGCCAGCTTGTCTTTCCACTCGTTCAGCTCTAGTGTGTGTTCATCCTCCAGTCTCCGAATCT	CCTGCAGGCCAGCTTGTCTTTCCACTCGTTCAGCTCTAGTGTGTGTTCATCCTCCAGTCTCCGAATCT
R01040	not polymorphic	CCTGCAGGTCTGAGAAGGGCATGCTGCCTCCACTGGAAACAGGAGGGAGGCTGCCGGTCATGGCGCCC	CCTGCAGGTCTGAGAAGGGCATGCTGCCTCCACTGGAAACAGGAGGGAGGCTGCCGGTCATGGCGCCC	CCTGCAGGTCTGAGAAGGGCATGCTGCCTCCACTGGAAACAGGAGGGAGGCTGCCGGTCATGGCGCCC
R01041	not polymorphic	CCTGCAGGAGCACTGAGCTATGAACTGCTCAGGAGAACGCACAGGGGCCTATGGACACACACAAAGTT	CCTGCAGGAGCACTGAGCTATGAACTGCTCAGGAGAACGCACAGGGGCCTATGGACACACACAAAGTT	CCTGCAGGAGCACTGAGCTATGAACTGCTCAGGAGAACGCACAGGGGCCTATGGACACACACAAAGTT
R01042	not polymorphic	CCTGCAGGAAGAGAAATATGGATTTCAAAATGTTTTAACATTTTATGGTCTTCTTGCCCAAGGAATGA	CCTGCAGGAAGAGAAATATGGATTTCAAAATGTTTTAACATTTTATGGTCTTCTTGCCCAAGGAATGA	CCTGCAGGAAGAGAAATATGGATTTCAAAATGTTTTAACATTTTATGGTCTTCTTGCCCAAGGAATGA
R01043	not polymorphic	CCTGCAGGGATGGAGGGAGAGAGGGCAGGAGGGAGGAATGGGGGAATAGTGAGGGGGACAGAGGACTG	CCTGCAGGGATGGAGGGAGAGAGGGCAGGAGGGAGGAATGGGGGAATAGTGAGGGGGACAGAGGACTG	CCTGCAGGGATGGAGGGAGAGAGGGCAGGAGGGAGGAATGGGGGAATAGTGAGGGGGACAGAGGACTG
R01044	not polymorphic	CCTGCAGGCTCTCTAGTTGGTCTGCTTGGCTTTCTTCATCCTGAAACAGAGAGACGCCCAGTATGAAT	CCTGCAGGCTCTCTAGTTGGTCTGCTTGGCTTTCTTCATCCTGAAACAGAGAGACGCCCAGTATGAAT	CCTGCAGGCTCTCTAGTTGGTCTGCTTGGCTTTCTTCATCCTGAAACAGAGAGACGCCCAGTATGAAT
R01045	not polymorphic	CCTGCAGGCGCACAACCTGCCAAAAAGAGTCACTAGAGCGCAATGAGCCCAGGATAGCCCCCCTGGCC	CCTGCAGGCGCACAACCTGCCAAAAAGAGTCACTAGAGCGCAATGAGCCCAGGATAGCCCCCCTGGCC	CCTGCAGGCGCACAACCTGCCAAAAAGAGTCACTAGAGCGCAATGAGCCCAGGATAGCCCCCCTGGCC
R01046	not polymorphic	CCTGCAGGATCGTTTGAGACCAGCCACACGGACAGCTGATGAAACTGAGTATTTCTGTCTGTAATTAG	CCTGCAGGATCGTTTGAGACCAGCCACACGGACAGCTGATGAAACTGAGTATTTCTGTCTGTAATTAG	CCTGCAGGATCGTTTGAGACCAGCCACACGGACAGCTGATGAAACTGAGTATTTCTGTCTGTAATTAG
R01047	not polymorphic	CCTGCAGGGTTGGATTATGCTTTCTCTATGTTTACTATGGTGCTATCCTCAGATAATAGCATCGTTTG	CCTGCAGGGTTGGATTATGCTTTCTCTATGTTTACTATGGTGCTATCCTCAGATAATAGCATCGTTTG	CCTGCAGGGTTGGATTATGCTTTCTCTATGTTTACTATGGTGCTATCCTCAGATAATAGCATCGTTTG
R01048	not polymorphic	CCTGCAGGTGTACCTTCAAGGCCTACCTTCAAACTCAGTGCCTCTTTGCCTGACATCATGGGGAAATC	CCTGCAGGTGTACCTTCAAGGCCTACCTTCAAACTCAGTGCCTCTTTGCCTGACATCATGGGGAAATC	CCTGCAGGTGTACCTTCAAGGCCTACCTTCAAACTCAGTGCCTCTTTGCCTGACATCATGGGGAAATC
R01049	not polymorphic	CCTGCAGGAGAAGTCAAACTGAATACAGAACACAAAACGTGCACACACTAGGGCTGTGCCCGACAAAA	CCTGCAGGAGAAGTCAAACTGAATACAGAACACAAAACGTGCACACACTAGGGCTGTGCCCGACAAAA	CCTGCAGGAGAAGTCAAACTGAATACAGAACACAAAACGTGCACACACTAGGGCTGTGCCCGACAAAA
R01050	Cl/Sw	CCTGCAGGTCTCCTACAAAATCAGCACACTAGCCACGGGGCAAAAACTGGTTGAATCAACATTGTTTT	CCTGCAGGTCTCCTACAAAATCAGCACACTAGCCACGGGGCAAAAACTGGTTGAATCAACATTGTTTT	CCTGCAGGTCTCCTACAAAATCAGCACACTAGCCACGGGGCAAAAACTGGTTGAATCAACATTTTTTT
R01051	not polymorphic	CCTGCAGGTGCTGTGGGACTGAGCCCTATAATGATGTGTAATTGTAATTGATTAGTGGTCATGAGCTG	CCTGCAGGTGCTGTGGGACTGAGCCCTATAATGATGTGTAATTGTAATTGATTAGTGGTCATGAGCTG	CCTGCAGGTGCTGTGGGACTGAGCCCTATAATGATGTGTAATTGTAATTGATTAGTGGTCATGAGCTG
R01052	not polymorphic	CCTGCAGGTATATTTCACTGGTCATCCCCAAAGCCAACACCTCTTTGGCCACCTTTCCTTCCAGTTGC	CCTGCAGGTATATTTCACTGGTCATCCCCAAAGCCAACACCTCTTTGGCCACCTTTCCTTCCAGTTGC	CCTGCAGGTATATTTCACTGGTCATCCCCAAAGCCAACACCTCTTTGGCCACCTTTCCTTCCAGTTGC
R01053	not polymorphic	CCTGCAGGTGAAGAAGCCAGATGTGGAAGTCCTGCGCTGGCGTGTTTACACTTGGTCTGCAGTTCTGA	CCTGCAGGTGAAGAAGCCAGATGTGGAAGTCCTGCGCTGGCGTGTTTACACTTGGTCTGCAGTTCTGA	CCTGCAGGTGAAGAAGCCAGATGTGGAAGTCCTGCGCTGGCGTGTTTACACTTGGTCTGCAGTTCTGA
R01054	not polymorphic	CCTGCAGGTGTGATAATCGGATGTACTGATCCTGTGCAGGTGTAGTTACACGTGGTCTGCCACTGTGA	CCTGCAGGTGTGATAATCGGATGTACTGATCCTGTGCAGGTGTAGTTACACGTGGTCTGCCACTGTGA	CCTGCAGGTGTGATAATCGGATGTACTGATCCTGTGCAGGTGTAGTTACACGTGGTCTGCCACTGTGA
R01055	not polymorphic	CCTGCAGGTGTGATGTTCAGATGTTTCGATCCTGTCCGATCAGCGGTCTGTTCTGTCTCCCTGTAGCG	CCTGCAGGTGTGATGTTCAGATGTTTCGATCCTGTCCGATCAGCGGTCTGTTCTGTCTCCCTGTAGCG	CCTGCAGGTGTGATGTTCAGATGTTTCGATCCTGTCCGATCAGCGGTCTGTTCTGTCTCCCTGTAGCG
R01056	not polymorphic	CCTGCAGGAACTGAACCAATGACCTTGTGTTGCGAGCACCAACTGAGTCACACAGAACGGTCGGTAAA	CCTGCAGGAACTGAACCAATGACCTTGTGTTGCGAGCACCAACTGAGTCACACAGAACGGTCGGTAAA	CCTGCAGGAACTGAACCAATGACCTTGTGTTGCGAGCACCAACTGAGTCACACAGAACGGTCGGTAAA
R01057	Cl/Sw	CCTGCAGGAGTACAACGGTACAGAGGAGAAAAAACCTGTTGACATCAGCTACTCCGACTTCACTGTAA	CCTGCAGGAGTACAACGGTACAGAGGAGAAAAAACCTGTTGACATCAGCTACTCCGACTTCACTGTAA	CCTGCAGGAGTACAACGGTACAGAGGAGAAAAAACCTGTTGACATCAGCTACTCTGACTTCACTGTAA
R01058	Sw/WR	CCTGCAGGAAGGGATGAGAGAGCAGGATGTCTTCCCTGTAACGCACAGTGTTGAGATTGCCTGCAATG	CCTGCAGGAAGGGATGAGGGAGCAGGATGTCTTCCCTGTAACGCACAGTGTTGAGATTGCCTGCAATG	CCTGCAGGAAGGGATGAGGGAGCAGGATGTCTTCCCTGTAACGCACAGTGTTGAGATTGCCTGCAATG
R01059	not polymorphic	CCTGCAGGGAGGAAATTGGCATAGTGCTCAGTGAGGGTGTGGCCAAAACCTGAATATGCATATTGAGG	CCTGCAGGGAGGAAATTGGCATAGTGCTCAGTGAGGGTGTGGCCAAAACCTGAATATGCATATTGAGG	CCTGCAGGGAGGAAATTGGCATAGTGCTCAGTGAGGGTGTGGCCAAAACCTGAATATGCATATTGAGG
R01060	not polymorphic	CCTGCAGGCTATAGACAAGAGTACAGACACACAGATGGTACAGGTTCACCAAACCCAAGTGTATGAAT	CCTGCAGGCTATAGACAAGAGTACAGACACACAGATGGTACAGGTTCACCAAACCCAAGTGTATGAAT	CCTGCAGGCTATAGACAAGAGTACAGACACACAGATGGTACAGGTTCACCAAACCCAAGTGTATGAAT
R01061	not polymorphic	CCTGCAGGGAGAGAGAGAGGGAGAAATGTGAGGTGACATTGGAGCCCTAATGGTACCATGCTGTAGGA	CCTGCAGGGAGAGAGAGAGGGAGAAATGTGAGGTGACATTGGAGCCCTAATGGTACCATGCTGTAGGA	CCTGCAGGGAGAGAGAGAGGGAGAAATGTGAGGTGACATTGGAGCCCTAATGGTACCATGCTGTAGGA
R01062	not polymorphic	CCTGCAGGAGTGAGTCACTGCTTTGATGTTTGCAGAGAACCACAGTTGTCCAGGGTCAGGCCAAGGTT	CCTGCAGGAGTGAGTCACTGCTTTGATGTTTGCAGAGAACCACAGTTGTCCAGGGTCAGGCCAAGGTT	CCTGCAGGAGTGAGTCACTGCTTTGATGTTTGCAGAGAACCACAGTTGTCCAGGGTCAGGCCAAGGTT
R01063	not polymorphic	CCTGCAGGACGGTTGAGCTAACGTAGGCTAATGTGATTAGCATGAGGTTGTAGGTAACAAACAAAAAA	CCTGCAGGACGGTTGAGCTAACGTAGGCTAATGTGATTAGCATGAGGTTGTAGGTAACAAACAAAAAA	CCTGCAGGACGGTTGAGCTAACGTAGGCTAATGTGATTAGCATGAGGTTGTAGGTAACAAACAAAAAA
R01064	not polymorphic	CCTGCAGGCCCTGGGCCTTCCCCTGACTCTCCTCCAGCTGATAAACACACGCAGCACATGAACAGAAC	CCTGCAGGCCCTGGGCCTTCCCCTGACTCTCCTCCAGCTGATAAACACACGCAGCACATGAACAGAAC	CCTGCAGGCCCTGGGCCTTCCCCTGACTCTCCTCCAGCTGATAAACACACGCAGCACATGAACAGAAC
R01065	not polymorphic	CCTGCAGGTTGAAAGGCGCACCCCTCCCTGGGACAGATAAACACCGGGCGCTCCCCTGCGTGGACACA	CCTGCAGGTTGAAAGGCGCACCCCTCCCTGGGACAGATAAACACCGGGCGCTCCCCTGCGTGGACACA	CCTGCAGGTTGAAAGGCGCACCCCTCCCTGGGACAGATAAACACCGGGCGCTCCCCTGCGTGGACACA
R01066	not polymorphic	CCTGCAGGCGATGAATGATGGATGACCAAGCCCCAGGAACTATTCCCTCACCTGAGCCAATCACAGCT	CCTGCAGGCGATGAATGATGGATGACCAAGCCCCAGGAACTATTCCCTCACCTGAGCCAATCACAGCT	CCTGCAGGCGATGAATGATGGATGACCAAGCCCCAGGAACTATTCCCTCACCTGAGCCAATCACAGCT
R01067	not polymorphic	CCTGCAGGGGGAATGACTTGCCCACCACAACTCTGCAGCGACTCTGCAATAAAAGCAGCAACCTGCAC	CCTGCAGGGGGAATGACTTGCCCACCACAACTCTGCAGCGACTCTGCAATAAAAGCAGCAACCTGCAC	CCTGCAGGGGGAATGACTTGCCCACCACAACTCTGCAGCGACTCTGCAATAAAAGCAGCAACCTGCAC
R01068	not polymorphic	CCTGCAGGCACCACACAAAACACATAAATAAAATAGAAAACATGCCTTACCTTTGACGAGCTTCTTTT	CCTGCAGGCACCACACAAAACACATAAATAAAATAGAAAACATGCCTTACCTTTGACGAGCTTCTTTT	CCTGCAGGCACCACACAAAACACATAAATAAAATAGAAAACATGCCTTACCTTTGACGAGCTTCTTTT
R01069	not polymorphic	CCTGCAGGGTTGGTCTAGTTGAGTCTAAGATCAGGATCCTTGTGGGAAATCTGGAGAAGAATGAGTTC	CCTGCAGGGTTGGTCTAGTTGAGTCTAAGATCAGGATCCTTGTGGGAAATCTGGAGAAGAATGAGTTC	CCTGCAGGGTTGGTCTAGTTGAGTCTAAGATCAGGATCCTTGTGGGAAATCTGGAGAAGAATGAGTTC
R01070	not polymorphic	CCTGCAGGACCAGCTGAAGGAGCTGAAGTCTGAGATTGAGTCTCTGAAGTTGGAGGAGCAGCAGCAGC	CCTGCAGGACCAGCTGAAGGAGCTGAAGTCTGAGATTGAGTCTCTGAAGTTGGAGGAGCAGCAGCAGC	CCTGCAGGACCAGCTGAAGGAGCTGAAGTCTGAGATTGAGTCTCTGAAGTTGGAGGAGCAGCAGCAGC
R01071	not polymorphic	CCTGCAGGTTGACGATGTCTGCCTCGGCATAGTGAGGGACTCCGTCCTGGGCAAATGTTGCCGTGGGA	CCTGCAGGTTGACGATGTCTGCCTCGGCATAGTGAGGGACTCCGTCCTGGGCAAATGTTGCCGTGGGA	CCTGCAGGTTGACGATGTCTGCCTCGGCATAGTGAGGGACTCCGTCCTGGGCAAATGTTGCCGTGGGA
R01072	Cl/WR	CCTGCAGGTATGCATGAACGGATAGAGAGAAGAGAGGGATGAACGGAACTGAAGAAAAACATGCTCCT	CCTGCAGGTATGCATGAACGGATAGAGAGAAGAGAGGGATGAACGGAAGTGAAGAAAAACATGCTCCT	CCTGCAGGTATGCATGAACGGATAGAGAGAAGAGAGGGATGAACGGAACTGAAGAAAAACATGCTCCT
R01073	Sw/WR	CCTGCAGGTTCCTGCTCTATAACATCCGTAGAGTGCAACCCTACCTTACACAGGAAGTGTGCAGGTCC	CCTGCAGGTTCCTGCTCTATAACATCCGTAGAGCGCAACCCTACCTTACACAGGAAGTGTGCAGGTCC	CCTGCAGGTTCCTGCTCTATAACATCCGTAGAGCGCAACCCTACCTTACACAGGAAGTGTGCAGGTCC
R01074	not polymorphic	CCTGCAGGGTGTAGTGGGGTATATCGAGGACATTCTAATATACTCCGCTACACGCGCCGAGCATGTGT	CCTGCAGGGTGTAGTGGGGTATATCGAGGACATTCTAATATACTCCGCTACACGCGCCGAGCATGTGT	CCTGCAGGGTGTAGTGGGGTATATCGAGGACATTCTAATATACTCCGCTACACGCGCCGAGCATGTGT
R01075	not polymorphic	CCTGCAGGGTTTTAACCATCAACTCTGTAATTATTTCTCTAATGTGAGGTTCGCAGACCAAATTAGAA	CCTGCAGGGTTTTAACCATCAACTCTGTAATTATTTCTCTAATGTGAGGTTCGCAGACCAAATTAGAA	CCTGCAGGGTTTTAACCATCAACTCTGTAATTATTTCTCTAATGTGAGGTTCGCAGACCAAATTAGAA
R01076	not polymorphic	CCTGCAGGTGTTAACAACTGGCAACTTGCACATGACCAGTACTCGCCTACCAGTCGAGGCAGTGTGTT	CCTGCAGGTGTTAACAACTGGCAACTTGCACATGACCAGTACTCGCCTACCAGTCGAGGCAGTGTGTT	CCTGCAGGTGTTAACAACTGGCAACTTGCACATGACCAGTACTCGCCTACCAGTCGAGGCAGTGTGTT
R01077	not polymorphic	CCTGCAGGTAAATGGGTATGGATGATAATGGTAATTAGCTATTCCAAAAACAAGTCTCTGATCTTCCG	CCTGCAGGTAAATGGGTATGGATGATAATGGTAATTAGCTATTCCAAAAACAAGTCTCTGATCTTCCG	CCTGCAGGTAAATGGGTATGGATGATAATGGTAATTAGCTATTCCAAAAACAAGTCTCTGATCTTCCG
R01078	Cl/Sw	CCTGCAGGGAAACTCTCTCTCCCACTCTTCCAGAAATGGAAGTTAAATCCCTTTGTTACCACAGAAAG	CCTGCAGGGAAACTCTCTCTCCCACTCTTCCAGAAATGGAAGTTAAATCCCTTTGTTACCACAGAAAG	CCTGCAGGGAAACTCTCTCTCCCACTCTTCGAGAAATGGAAGTTAAATCCCTTTGTTACCACAGAAAG
R01079	not polymorphic	CCTGCAGGGATTTCATTATTATTACTATATATTTTTTAATATAATTATTTTTTATAATTATTATTTTA	CCTGCAGGGATTTCATTATTATTACTATATATTTTTTAATATAATTATTTTTTATAATTATTATTTTA	CCTGCAGGGATTTCATTATTATTACTATATATTTTTTAATATAATTATTTTTTATAATTATTATTTTA
R01080	Cl/Sw	CCTGCAGGCTTCAAGACAAGTATGTATAATAAATAATGATTATTCAGTTATGAGTTTAAAATGAAAAT	CCTGCAGGCTTCAAGACAAGTATGTATAATAAATAATGATTATTCAGTTATGAGTTTAAAATGAAAAT	CCTGCAGGCTTCAAGACAAGTATGTATAATAAATAATGATTATTCAGTTATGAGTTTAAAATTAAAAT
R01081	not polymorphic	CCTGCAGGGCCCTGATCTTGACCTTCTTCTCATTAAGCAGCATGATGAAACGAGAAAACAGGTCTCCC	CCTGCAGGGCCCTGATCTTGACCTTCTTCTCATTAAGCAGCATGATGAAACGAGAAAACAGGTCTCCC	CCTGCAGGGCCCTGATCTTGACCTTCTTCTCATTAAGCAGCATGATGAAACGAGAAAACAGGTCTCCC
R01082	not polymorphic	CCTGCAGGGACACCTGTTATCATCTGATTCTGCTAAGACATAATGAGCATAGTGTTGTGTACTGATTG	CCTGCAGGGACACCTGTTATCATCTGATTCTGCTAAGACATAATGAGCATAGTGTTGTGTACTGATTG	CCTGCAGGGACACCTGTTATCATCTGATTCTGCTAAGACATAATGAGCATAGTGTTGTGTACTGATTG
R01083	not polymorphic	CCTGCAGGGCATCAAAACACACCTGTTAAACTCACCCACTACACTTGTGCTGTGTCCCAATAATATGA	CCTGCAGGGCATCAAAACACACCTGTTAAACTCACCCACTACACTTGTGCTGTGTCCCAATAATATGA	CCTGCAGGGCATCAAAACACACCTGTTAAACTCACCCACTACACTTGTGCTGTGTCCCAATAATATGA
R01084	not polymorphic	CCTGCAGGAAGGGTACCACATGAGGCAATGATGAGGGAGGAGGATGTCTTCCCTTGTAACGCACAGCA	CCTGCAGGAAGGGTACCACATGAGGCAATGATGAGGGAGGAGGATGTCTTCCCTTGTAACGCACAGCA	CCTGCAGGAAGGGTACCACATGAGGCAATGATGAGGGAGGAGGATGTCTTCCCTTGTAACGCACAGCA
R01085	not polymorphic	CCTGCAGGTGAAGAAGCCGAATTACACACGGTCTGCAGTTGTGAGGCCGGTTGGAGGTACTGCTAAAT	CCTGCAGGTGAAGAAGCCGAATTACACACGGTCTGCAGTTGTGAGGCCGGTTGGAGGTACTGCTAAAT	CCTGCAGGTGAAGAAGCCGAATTACACACGGTCTGCAGTTGTGAGGCCGGTTGGAGGTACTGCTAAAT
R01086	not polymorphic	CCTGCAGGCTTGGGAGAAGCCTCAGATCTCCCCGCCATTCCCGCGGAGTACACGGACCTTGACGAGGT	CCTGCAGGCTTGGGAGAAGCCTCAGATCTCCCCGCCATTCCCGCGGAGTACACGGACCTTGACGAGGT	CCTGCAGGCTTGGGAGAAGCCTCAGATCTCCCCGCCATTCCCGCGGAGTACACGGACCTTGACGAGGT
R01087	not polymorphic	CCTGCAGGGTGCAGCAGTGCTGTCCAGGAAGTGCTAGGGGGAGGACAGGCAGAGTTCCACCTCTGGGA	CCTGCAGGGTGCAGCAGTGCTGTCCAGGAAGTGCTAGGGGGAGGACAGGCAGAGTTCCACCTCTGGGA	CCTGCAGGGTGCAGCAGTGCTGTCCAGGAAGTGCTAGGGGGAGGACAGGCAGAGTTCCACCTCTGGGA
R01088	not polymorphic	CCTGCAGGATAACTGACAAGGGGATTCACACACGGTATGCTAAGCGTTCCAAGATGTCTGAGACGCTC	CCTGCAGGATAACTGACAAGGGGATTCACACACGGTATGCTAAGCGTTCCAAGATGTCTGAGACGCTC	CCTGCAGGATAACTGACAAGGGGATTCACACACGGTATGCTAAGCGTTCCAAGATGTCTGAGACGCTC
R01089	not polymorphic	CCTGCAGGAAGGATACCGTATGAGGGAGGAGTATGTCTTCCCTGTAATGCCTGCAATGACAACAAGCA	CCTGCAGGAAGGATACCGTATGAGGGAGGAGTATGTCTTCCCTGTAATGCCTGCAATGACAACAAGCA	CCTGCAGGAAGGATACCGTATGAGGGAGGAGTATGTCTTCCCTGTAATGCCTGCAATGACAACAAGCA
R01090	not polymorphic	CCTGCAGGTGAGCCCTGGGACTTCACAATGCCACACTGTTCTGTAGCAAACACTGAGCATACTGTACC	CCTGCAGGTGAGCCCTGGGACTTCACAATGCCACACTGTTCTGTAGCAAACACTGAGCATACTGTACC	CCTGCAGGTGAGCCCTGGGACTTCACAATGCCACACTGTTCTGTAGCAAACACTGAGCATACTGTACC
R01091	not polymorphic	CCTGCAGGGACTTTACATTTAGACATTGGGTAGAGAATGTTGCCACGGCAACAAATCCGAATCAGTGC	CCTGCAGGGACTTTACATTTAGACATTGGGTAGAGAATGTTGCCACGGCAACAAATCCGAATCAGTGC	CCTGCAGGGACTTTACATTTAGACATTGGGTAGAGAATGTTGCCACGGCAACAAATCCGAATCAGTGC
R01092	not polymorphic	CCTGCAGGTGATTGACAAGTTGCCAGACGTGGAGATGGTGGTGAACGTGCGGGACTACCCTCAGGTGC	CCTGCAGGTGATTGACAAGTTGCCAGACGTGGAGATGGTGGTGAACGTGCGGGACTACCCTCAGGTGC	CCTGCAGGTGATTGACAAGTTGCCAGACGTGGAGATGGTGGTGAACGTGCGGGACTACCCTCAGGTGC
R01093	Cl/WR	CCTGCAGGTATCGTCCATGAGAACGTGAAGATGGGCTCAGACGGGGAGAGTGATCAGGCATCTGGGAC	CCTGCAGGTATCGTCCATGAGAACGTGAAGATGGGCTCAGACGGGGAGAGTGACCAGGCATCTGGGAC	CCTGCAGGTATCGTCCATGAGAACGTGAAGATGGGCTCAGACGGGGAGAGTGATCAGGCATCTGGGAC
R01094	not polymorphic	CCTGCAGGCCCCACCCGTGTTGCTCTATACCACTGTATTTGCTTTAGCAGGAAAATATTGTTTATTTC	CCTGCAGGCCCCACCCGTGTTGCTCTATACCACTGTATTTGCTTTAGCAGGAAAATATTGTTTATTTC	CCTGCAGGCCCCACCCGTGTTGCTCTATACCACTGTATTTGCTTTAGCAGGAAAATATTGTTTATTTC
R01095	not polymorphic	CCTGCAGGTACTTATGATCAAGACTATTGTCTGTGGGGCTGACGCCAATTAGTCGACCTGTCGATTGT	CCTGCAGGTACTTATGATCAAGACTATTGTCTGTGGGGCTGACGCCAATTAGTCGACCTGTCGATTGT	CCTGCAGGTACTTATGATCAAGACTATTGTCTGTGGGGCTGACGCCAATTAGTCGACCTGTCGATTGT
R01096	not polymorphic	CCTGCAGGTTAAACTGGAGTAACTTCCGTGCAGCCTCTCTCCCAGACAATAGAGAATCGAAAACCTTT	CCTGCAGGTTAAACTGGAGTAACTTCCGTGCAGCCTCTCTCCCAGACAATAGAGAATCGAAAACCTTT	CCTGCAGGTTAAACTGGAGTAACTTCCGTGCAGCCTCTCTCCCAGACAATAGAGAATCGAAAACCTTT
R01097	not polymorphic	CCTGCAGGTGCTAGGCCCGCCACAAGGAGTTGTTAGAGCGCGATGAGCCAAGTAAAGCCCCCCCCGGC	CCTGCAGGTGCTAGGCCCGCCACAAGGAGTTGTTAGAGCGCGATGAGCCAAGTAAAGCCCCCCCCGGC	CCTGCAGGTGCTAGGCCCGCCACAAGGAGTTGTTAGAGCGCGATGAGCCAAGTAAAGCCCCCCCCGGC
R01098	not polymorphic	CCTGCAGGATATATATTCTGCATGTGTCCTGCTGATTTTTTCATGCAGGATTCCTGTAGGAATTGTTG	CCTGCAGGATATATATTCTGCATGTGTCCTGCTGATTTTTTCATGCAGGATTCCTGTAGGAATTGTTG	CCTGCAGGATATATATTCTGCATGTGTCCTGCTGATTTTTTCATGCAGGATTCCTGTAGGAATTGTTG
R01099	Cl/Sw	CCTGCAGGATAGACTCTGTGGAGTGTGGTGTCAAAAAGCAGAGCACGTCTTTATTACGGACCGACCTC	CCTGCAGGATAGACTCTGTGGAGTGTGGTGTCAAAAAGCAGAGCACGTCTTTATTACGGACCGACCTC	CCTGCAGGATAGGCTCTGTGGAGTGTGGTGTCAAAAAGCAGAGCACGTCTTTATTACGGACCGACCTC
R01100	Cl/WR	CCTGCAGGCAACAGACAGGGACAGAAGGAGTTCATTGAACTACAGGGACAGAAGGGTTGTCACCAGGG	CCTGCAGGTAACAGACAGGGACAGAAGGAGTTCATTGAACTACAGGGACAGAAGGGTTGTCACCAGGG	CCTGCAGGCAACAGACAGGGACAGAAGGAGTTCATTGAACTACAGGGACAGAAGGGTTGTCACCAGGG
R01101	not polymorphic	CCTGCAGGAACAGGAAATGTTCATTATTATGTGGATTATAATCAATGGACATTTTTGTAGGGGTTTTT	CCTGCAGGAACAGGAAATGTTCATTATTATGTGGATTATAATCAATGGACATTTTTGTAGGGGTTTTT	CCTGCAGGAACAGGAAATGTTCATTATTATGTGGATTATAATCAATGGACATTTTTGTAGGGGTTTTT
R01102	not polymorphic	CCTGCAGGAGAGAGATGTGTACATGCAGAGCCTGGTTGGATACTTCAGACAGTACACAGACTGGGTCA	CCTGCAGGAGAGAGATGTGTACATGCAGAGCCTGGTTGGATACTTCAGACAGTACACAGACTGGGTCA	CCTGCAGGAGAGAGATGTGTACATGCAGAGCCTGGTTGGATACTTCAGACAGTACACAGACTGGGTCA
R01103	not polymorphic	CCTGCAGGGGTCAATTCTTGGTCCTGTACGTTTTAGTGTTACATTAATAATATCAACTTAAAAGTTTT	CCTGCAGGGGTCAATTCTTGGTCCTGTACGTTTTAGTGTTACATTAATAATATCAACTTAAAAGTTTT	CCTGCAGGGGTCAATTCTTGGTCCTGTACGTTTTAGTGTTACATTAATAATATCAACTTAAAAGTTTT
R01104	not polymorphic	CCTGCAGGAACTACTAGCAACAAGAGTTTTCAAATTTGTGAGATATTTAAATGATCTTTGCTAGCATC	CCTGCAGGAACTACTAGCAACAAGAGTTTTCAAATTTGTGAGATATTTAAATGATCTTTGCTAGCATC	CCTGCAGGAACTACTAGCAACAAGAGTTTTCAAATTTGTGAGATATTTAAATGATCTTTGCTAGCATC
R01105	not polymorphic	CCTGCAGGCCTGCCAAGGAGATGAGCTGTCAATCACAGAGGGAGAAGAGCTTCAGGTGATAGAGGATG	CCTGCAGGCCTGCCAAGGAGATGAGCTGTCAATCACAGAGGGAGAAGAGCTTCAGGTGATAGAGGATG	CCTGCAGGCCTGCCAAGGAGATGAGCTGTCAATCACAGAGGGAGAAGAGCTTCAGGTGATAGAGGATG
R01106	not polymorphic	CCTGCAGGTTGGCATGAGGGGTCAATTGAATGGGGAGTTCAAAGGTTGCAGAATTTATATGATGTCCT	CCTGCAGGTTGGCATGAGGGGTCAATTGAATGGGGAGTTCAAAGGTTGCAGAATTTATATGATGTCCT	CCTGCAGGTTGGCATGAGGGGTCAATTGAATGGGGAGTTCAAAGGTTGCAGAATTTATATGATGTCCT
R01107	not polymorphic	CCTGCAGGCACTTGCGACAGTTGCGCAAATGTAATTTCTTATATCTATCTATGCTACAGCCTAGTCTA	CCTGCAGGCACTTGCGACAGTTGCGCAAATGTAATTTCTTATATCTATCTATGCTACAGCCTAGTCTA	CCTGCAGGCACTTGCGACAGTTGCGCAAATGTAATTTCTTATATCTATCTATGCTACAGCCTAGTCTA
R01108	not polymorphic	CCTGCAGGTGAGTAAGCCTGATGTGGAGGTCATGGGCTGGTGTGGTTACACGTGGTCTGTGGTTGTGA	CCTGCAGGTGAGTAAGCCTGATGTGGAGGTCATGGGCTGGTGTGGTTACACGTGGTCTGTGGTTGTGA	CCTGCAGGTGAGTAAGCCTGATGTGGAGGTCATGGGCTGGTGTGGTTACACGTGGTCTGTGGTTGTGA
R01109	not polymorphic	CCTGCAGGAGCTGATGGGATGCCTGGGCGTCACCAAGGAAGAAGGTGAGATACCAAATTCTCATTCCC	CCTGCAGGAGCTGATGGGATGCCTGGGCGTCACCAAGGAAGAAGGTGAGATACCAAATTCTCATTCCC	CCTGCAGGAGCTGATGGGATGCCTGGGCGTCACCAAGGAAGAAGGTGAGATACCAAATTCTCATTCCC
R01110	not polymorphic	CCTGCAGGCGCCCGGCCCCCAACAAGGAGTCGCTATAGCGCAATGAGCTAAGTAAACCCCCACAGCCA	CCTGCAGGCGCCCGGCCCCCAACAAGGAGTCGCTATAGCGCAATGAGCTAAGTAAACCCCCACAGCCA	CCTGCAGGCGCCCGGCCCCCAACAAGGAGTCGCTATAGCGCAATGAGCTAAGTAAACCCCCACAGCCA
R01111	not polymorphic	CCTGCAGGAGGTCAAAGAGGTGGTTGTGGGGTAAGACACTAACCCGCCTCTATTAGCTTGCGATTATC	CCTGCAGGAGGTCAAAGAGGTGGTTGTGGGGTAAGACACTAACCCGCCTCTATTAGCTTGCGATTATC	CCTGCAGGAGGTCAAAGAGGTGGTTGTGGGGTAAGACACTAACCCGCCTCTATTAGCTTGCGATTATC
R01112	not polymorphic	CCTGCAGGCTGCAATGTTTTTATTTGTTGGCTTTATTTCTACATACTTGGCAATGGCAATAATTTACT	CCTGCAGGCTGCAATGTTTTTATTTGTTGGCTTTATTTCTACATACTTGGCAATGGCAATAATTTACT	CCTGCAGGCTGCAATGTTTTTATTTGTTGGCTTTATTTCTACATACTTGGCAATGGCAATAATTTACT
R01113	not polymorphic	CCTGCAGGCAGACAGCAGCAGTGGAGGGGGACGCGCACGTCGATACATCCTGTTTGATAATGGCACGC	CCTGCAGGCAGACAGCAGCAGTGGAGGGGGACGCGCACGTCGATACATCCTGTTTGATAATGGCACGC	CCTGCAGGCAGACAGCAGCAGTGGAGGGGGACGCGCACGTCGATACATCCTGTTTGATAATGGCACGC
R01114	not polymorphic	CCTGCAGGACTGGGAGCTGTCCCAAGGGTTCACTGGGGAGCCTGATTCCACCCCACCTCCATACTGCA	CCTGCAGGACTGGGAGCTGTCCCAAGGGTTCACTGGGGAGCCTGATTCCACCCCACCTCCATACTGCA	CCTGCAGGACTGGGAGCTGTCCCAAGGGTTCACTGGGGAGCCTGATTCCACCCCACCTCCATACTGCA
R01115	not polymorphic	CCTGCAGGTGGTGGAGGTTGTGGGTTGGCGTGGTTACACGTGGTCTGCGGTTGTGATGCAGGTTGTAC	CCTGCAGGTGGTGGAGGTTGTGGGTTGGCGTGGTTACACGTGGTCTGCGGTTGTGATGCAGGTTGTAC	CCTGCAGGTGGTGGAGGTTGTGGGTTGGCGTGGTTACACGTGGTCTGCGGTTGTGATGCAGGTTGTAC
R01116	not polymorphic	CCTGCAGGGGTCTGTGTCTATGTGTCTATTTTAGCCACAGACACCCTGTTTTGACTGCAATGGCTCAC	CCTGCAGGGGTCTGTGTCTATGTGTCTATTTTAGCCACAGACACCCTGTTTTGACTGCAATGGCTCAC	CCTGCAGGGGTCTGTGTCTATGTGTCTATTTTAGCCACAGACACCCTGTTTTGACTGCAATGGCTCAC
R01117	Sw/WR	CCTGCAGGTTAGAAGGGGAAAAAGTCCACAAATTGTGGTGCTGTGGACTGACTGGCACCATATGCTGC	CCTGCAGGTTAGAAGGGGAAAAAGTCCACAAATCGTGGTGCTGTGGACTGACTGGCACCATATGCTGC	CCTGCAGGTTAGAAGGGGAAAAAGTCCACAAATCGTGGTGCTGTGGACTGACTGGCACCATATGCTGC
R01118	not polymorphic	CCTGCAGGGTAACAATGGCACCAGCCTTCAGACTGACCATGAAGCCCAAGGCCACAGATAACATGGAC	CCTGCAGGGTAACAATGGCACCAGCCTTCAGACTGACCATGAAGCCCAAGGCCACAGATAACATGGAC	CCTGCAGGGTAACAATGGCACCAGCCTTCAGACTGACCATGAAGCCCAAGGCCACAGATAACATGGAC
R01119	not polymorphic	CCTGCAGGAAGGGTATCACATGACGGAGGAGGTTGTCTTCCCTGTAACGCACAGCTTTGACATTGCCT	CCTGCAGGAAGGGTATCACATGACGGAGGAGGTTGTCTTCCCTGTAACGCACAGCTTTGACATTGCCT	CCTGCAGGAAGGGTATCACATGACGGAGGAGGTTGTCTTCCCTGTAACGCACAGCTTTGACATTGCCT
R01120	Cl/Sw	CCTGCAGGTTTTGTCCCTTCTATAAGACGGTAGGCATCCTGTCCAACATCATTGCGTTCTACGACATG	CCTGCAGGTTTTGTCCCTTCTATAAGACGGTAGGCATCCTGTCCAACATCATTGCGTTCTACGACATG	CCTGCAGGTTTTGTCCCTTCTATAAGACGGTAGGCATCCTGTCCAATATCATTGCGTTCTACGACATG
R01121	not polymorphic	CCTGCAGGCTCCATCAAACAAACAGGAAAAAAGGCAGAAATGAGTCCAGCGTCATAAAGCTTCTGGAA	CCTGCAGGCTCCATCAAACAAACAGGAAAAAAGGCAGAAATGAGTCCAGCGTCATAAAGCTTCTGGAA	CCTGCAGGCTCCATCAAACAAACAGGAAAAAAGGCAGAAATGAGTCCAGCGTCATAAAGCTTCTGGAA
R01122	not polymorphic	CCTGCAGGGACAATAACGTTTTAATTGAATTGGTACTGATAGACACTGATACTCTTGGTAAGGGTTCA	CCTGCAGGGACAATAACGTTTTAATTGAATTGGTACTGATAGACACTGATACTCTTGGTAAGGGTTCA	CCTGCAGGGACAATAACGTTTTAATTGAATTGGTACTGATAGACACTGATACTCTTGGTAAGGGTTCA
R01123	not polymorphic	CCTGCAGGGACGGGGGCTGGGATTAAAAATAAAAAACACAATATAATTATAGGACAACACACATCGAC	CCTGCAGGGACGGGGGCTGGGATTAAAAATAAAAAACACAATATAATTATAGGACAACACACATCGAC	CCTGCAGGGACGGGGGCTGGGATTAAAAATAAAAAACACAATATAATTATAGGACAACACACATCGAC
R01124	not polymorphic	CCTGCAGGACACTAGAGAGAGACCAAGGGTTATCAGAGAATCAGCATTATAGGAAATGACCATCTGAC	CCTGCAGGACACTAGAGAGAGACCAAGGGTTATCAGAGAATCAGCATTATAGGAAATGACCATCTGAC	CCTGCAGGACACTAGAGAGAGACCAAGGGTTATCAGAGAATCAGCATTATAGGAAATGACCATCTGAC
R01125	not polymorphic	CCTGCAGGGACACATTATTCTAAGAGCCTGTGGCAATTTGTGTTTTTCAGCATCTATTCGGCTCTAAT	CCTGCAGGGACACATTATTCTAAGAGCCTGTGGCAATTTGTGTTTTTCAGCATCTATTCGGCTCTAAT	CCTGCAGGGACACATTATTCTAAGAGCCTGTGGCAATTTGTGTTTTTCAGCATCTATTCGGCTCTAAT
R01126	not polymorphic	CCTGCAGGTCAGCAAAATAATCTACAGGGACAAGAGAGGGAGAAACAGTACGTTAGGCAAGAGAGACA	CCTGCAGGTCAGCAAAATAATCTACAGGGACAAGAGAGGGAGAAACAGTACGTTAGGCAAGAGAGACA	CCTGCAGGTCAGCAAAATAATCTACAGGGACAAGAGAGGGAGAAACAGTACGTTAGGCAAGAGAGACA
R01127	Cl/Sw	CCTGCAGGCTTTCAGTATAGTGTTGACAATTGGTGTTCTGGTTACTACTATTGTTCAGTAGAATTCTG	CCTGCAGGCTTTCAGTATAGTGTTGACAATTGGTGTTCTGGTTACTACTATTGTTCAGTAGAATTCTG	CCTGCAGGCTTTCAGTATAGTGTTAACAATTGGTGTTCTGGTTACTACTATTGTTCAGTAGAATTCTG
R01128	not polymorphic	CCTGCAGGCCTGCCTTGCCTACCTGTCTCCTGGGTCTGAGTTGCCTTGCAGCACGAAGGGTTAAAAAG	CCTGCAGGCCTGCCTTGCCTACCTGTCTCCTGGGTCTGAGTTGCCTTGCAGCACGAAGGGTTAAAAAG	CCTGCAGGCCTGCCTTGCCTACCTGTCTCCTGGGTCTGAGTTGCCTTGCAGCACGAAGGGTTAAAAAG
R01129	not polymorphic	CCTGCAGGAAGCAAAGTCTTAACCATTTCAACAAGTTTCCAGAGTAAATATTGTAACTATAGTTCGAA	CCTGCAGGAAGCAAAGTCTTAACCATTTCAACAAGTTTCCAGAGTAAATATTGTAACTATAGTTCGAA	CCTGCAGGAAGCAAAGTCTTAACCATTTCAACAAGTTTCCAGAGTAAATATTGTAACTATAGTTCGAA
R01130	not polymorphic	CCTGCAGGATCATCTGAGACCAGCCACCTGGACAGCTGATGAAACTGTTTACACATCTAAAGAATTTC	CCTGCAGGATCATCTGAGACCAGCCACCTGGACAGCTGATGAAACTGTTTACACATCTAAAGAATTTC	CCTGCAGGATCATCTGAGACCAGCCACCTGGACAGCTGATGAAACTGTTTACACATCTAAAGAATTTC
R01131	not polymorphic	CCTGCAGGTCTGGACCTGTCACCATCCATCTGTCACATTTCCCTTTGCAAGGCAGACAGACCTCAGTC	CCTGCAGGTCTGGACCTGTCACCATCCATCTGTCACATTTCCCTTTGCAAGGCAGACAGACCTCAGTC	CCTGCAGGTCTGGACCTGTCACCATCCATCTGTCACATTTCCCTTTGCAAGGCAGACAGACCTCAGTC
R01132	not polymorphic	CCTGCAGGAGTTTCACAAGGAGTCAGTCGGAGGCAGTGATTTCGGGGTTAGGTTAGTCCCTGGGTCAT	CCTGCAGGAGTTTCACAAGGAGTCAGTCGGAGGCAGTGATTTCGGGGTTAGGTTAGTCCCTGGGTCAT	CCTGCAGGAGTTTCACAAGGAGTCAGTCGGAGGCAGTGATTTCGGGGTTAGGTTAGTCCCTGGGTCAT
R01133	not polymorphic	CCTGCAGGCAGTCACTGAATCCAAGGTGCTAAAGGAGCTCCTGAAACTTGACCACAAAAAAAAATCTG	CCTGCAGGCAGTCACTGAATCCAAGGTGCTAAAGGAGCTCCTGAAACTTGACCACAAAAAAAAATCTG	CCTGCAGGCAGTCACTGAATCCAAGGTGCTAAAGGAGCTCCTGAAACTTGACCACAAAAAAAAATCTG
R01134	not polymorphic	CCTGCAGGTAGCCTACTCTTTTAAAGTGATTTGTTTGACAATCAGATAGTTGTGTTCATGCCATATTA	CCTGCAGGTAGCCTACTCTTTTAAAGTGATTTGTTTGACAATCAGATAGTTGTGTTCATGCCATATTA	CCTGCAGGTAGCCTACTCTTTTAAAGTGATTTGTTTGACAATCAGATAGTTGTGTTCATGCCATATTA
R01135	not polymorphic	CCTGCAGGTTTACCTCCTTGCTAGTGTACAGGGTTTAGACAGTAGGTAGGTGTTTTATGCAATCTCTC	CCTGCAGGTTTACCTCCTTGCTAGTGTACAGGGTTTAGACAGTAGGTAGGTGTTTTATGCAATCTCTC	CCTGCAGGTTTACCTCCTTGCTAGTGTACAGGGTTTAGACAGTAGGTAGGTGTTTTATGCAATCTCTC
R01136	not polymorphic	CCTGCAGGTGGTTTTATTTGGCCCCCCAAGTTTTCTGAGCAAAAACATTGTTTCATTGTTGGACATAA	CCTGCAGGTGGTTTTATTTGGCCCCCCAAGTTTTCTGAGCAAAAACATTGTTTCATTGTTGGACATAA	CCTGCAGGTGGTTTTATTTGGCCCCCCAAGTTTTCTGAGCAAAAACATTGTTTCATTGTTGGACATAA
R01137	not polymorphic	CCTGCAGGTTTATACCTTCACTGGTCAGAGCCCTGGAGTCTTGTGCCGTCTATTCCCAGAGTTTACGG	CCTGCAGGTTTATACCTTCACTGGTCAGAGCCCTGGAGTCTTGTGCCGTCTATTCCCAGAGTTTACGG	CCTGCAGGTTTATACCTTCACTGGTCAGAGCCCTGGAGTCTTGTGCCGTCTATTCCCAGAGTTTACGG
R01138	not polymorphic	CCTGCAGGTTAGTCTCCCACTACTGTTTACCCTGCCATTTAGTACAGGTCAGGCTGTGTCCTTCTCCT	CCTGCAGGTTAGTCTCCCACTACTGTTTACCCTGCCATTTAGTACAGGTCAGGCTGTGTCCTTCTCCT	CCTGCAGGTTAGTCTCCCACTACTGTTTACCCTGCCATTTAGTACAGGTCAGGCTGTGTCCTTCTCCT
R01139	Cl/Sw	CCTGCAGGGAGATAGCTTGTCGGAGCTGATCCAAGTCTGCTTGTAGATTGATCAAGAAAAAAAAACGT	CCTGCAGGGAGATAGCTTGTCGGAGCTGATCCAAGTCTGCTTGTAGATTGATCAAGAAAAAAAAACGT	CCTGCAGGGAGATAGCTTGTCGGAGCTGATCCAAGTCTGCTTGTAGATTGATCAAGAAAAAAAAACGG
R01140	not polymorphic	CCTGCAGGTTTTCGCTCCAACCCCAGTTGTAACTAACCTAGTTCAGCTTATCAACCAGATAATTATTA	CCTGCAGGTTTTCGCTCCAACCCCAGTTGTAACTAACCTAGTTCAGCTTATCAACCAGATAATTATTA	CCTGCAGGTTTTCGCTCCAACCCCAGTTGTAACTAACCTAGTTCAGCTTATCAACCAGATAATTATTA
R01141	Sw/WR	CCTGCAGGACTTGCTTTGTGGTGTGCGGTGCCAAAGCAGAGCATCTCTTTAGTAAGGGAAGAACTCTC	CCTGCAGGACTTGCTTTGTGGTGTGCGGTGCCAAAGCAGAGCATATCTTTAGTAAGGGAAGAACTCTC	CCTGCAGGACTTGCTTTGTGGTGTGCGGTGCCAAAGCAGAGCATATCTTTAGTAAGGGAAGAACTCTC
R01142	not polymorphic	CCTGCAGGCGATCACTGAGTCCGATGTGCTAAAAGAGCTCCTTAAACTTGACCCCCCAAAATAATCTG	CCTGCAGGCGATCACTGAGTCCGATGTGCTAAAAGAGCTCCTTAAACTTGACCCCCCAAAATAATCTG	CCTGCAGGCGATCACTGAGTCCGATGTGCTAAAAGAGCTCCTTAAACTTGACCCCCCAAAATAATCTG
R01143	not polymorphic	CCTGCAGGAGGAGAGCTGTTGGAATTTACTGGGCCTGCCGGGCTTGCTGAGTCACGGAGCGTACAACT	CCTGCAGGAGGAGAGCTGTTGGAATTTACTGGGCCTGCCGGGCTTGCTGAGTCACGGAGCGTACAACT	CCTGCAGGAGGAGAGCTGTTGGAATTTACTGGGCCTGCCGGGCTTGCTGAGTCACGGAGCGTACAACT
R01144	not polymorphic	CCTGCAGGGAGAAACTTTGTAGTGGGGCATGGGAAAAAGAGGGAGGAGCATCGTGGCTAGTCGCATTA	CCTGCAGGGAGAAACTTTGTAGTGGGGCATGGGAAAAAGAGGGAGGAGCATCGTGGCTAGTCGCATTA	CCTGCAGGGAGAAACTTTGTAGTGGGGCATGGGAAAAAGAGGGAGGAGCATCGTGGCTAGTCGCATTA
R01145	not polymorphic	CCTGCAGGAGGGAGGGAGGAAAAGACTAACAGAGATGGGCAGAGAAGGAGAGAGAGAGAGGAGGCAGT	CCTGCAGGAGGGAGGGAGGAAAAGACTAACAGAGATGGGCAGAGAAGGAGAGAGAGAGAGGAGGCAGT	CCTGCAGGAGGGAGGGAGGAAAAGACTAACAGAGATGGGCAGAGAAGGAGAGAGAGAGAGGAGGCAGT
R01146	not polymorphic	CCTGCAGGTGAGTGAGACTGACAGGTGATGAAGTGCCCCAGAGTGGAGGGAGTGAGGTTCTCACATAT	CCTGCAGGTGAGTGAGACTGACAGGTGATGAAGTGCCCCAGAGTGGAGGGAGTGAGGTTCTCACATAT	CCTGCAGGTGAGTGAGACTGACAGGTGATGAAGTGCCCCAGAGTGGAGGGAGTGAGGTTCTCACATAT
R01147	not polymorphic	CCTGCAGGCATACTCATACTCTCGTCTGTTCCTTTCAGTGGGATTCACCACTTTAAGCTTCTTGCAGA	CCTGCAGGCATACTCATACTCTCGTCTGTTCCTTTCAGTGGGATTCACCACTTTAAGCTTCTTGCAGA	CCTGCAGGCATACTCATACTCTCGTCTGTTCCTTTCAGTGGGATTCACCACTTTAAGCTTCTTGCAGA
R01148	not polymorphic	CCTGCAGGAACAGGAAATGTTAATTATTGTGTGGATTATAATTAATGGACGGTTTTGTAGGGGTTGAT	CCTGCAGGAACAGGAAATGTTAATTATTGTGTGGATTATAATTAATGGACGGTTTTGTAGGGGTTGAT	CCTGCAGGAACAGGAAATGTTAATTATTGTGTGGATTATAATTAATGGACGGTTTTGTAGGGGTTGAT
R01149	not polymorphic	CCTGCAGGAGGCTGGAACACCGGGACCTTCACATAAGTACAACAGTAGGTGTGTGTGAAGGACTGTGG	CCTGCAGGAGGCTGGAACACCGGGACCTTCACATAAGTACAACAGTAGGTGTGTGTGAAGGACTGTGG	CCTGCAGGAGGCTGGAACACCGGGACCTTCACATAAGTACAACAGTAGGTGTGTGTGAAGGACTGTGG
R01150	not polymorphic	CCTGCAGGAGCACATCACAGGGGTGACCTTCTGCAACGTGGAGGGGGAGCGTTGTGTCCGCTGCCAGA	CCTGCAGGAGCACATCACAGGGGTGACCTTCTGCAACGTGGAGGGGGAGCGTTGTGTCCGCTGCCAGA	CCTGCAGGAGCACATCACAGGGGTGACCTTCTGCAACGTGGAGGGGGAGCGTTGTGTCCGCTGCCAGA
R01151	not polymorphic	CCTGCAGGTTGAGTGGGCACATTTCCTTCCTTGGGCAGAATACACCCAGAGCTCTCCACATCACTACT	CCTGCAGGTTGAGTGGGCACATTTCCTTCCTTGGGCAGAATACACCCAGAGCTCTCCACATCACTACT	CCTGCAGGTTGAGTGGGCACATTTCCTTCCTTGGGCAGAATACACCCAGAGCTCTCCACATCACTACT
R01152	not polymorphic	CCTGCAGGGATCATGCTCAGGACGATTTTGGACTTCCACTTCATGGTCTGTGGCCTTCACTTCCTTTA	CCTGCAGGGATCATGCTCAGGACGATTTTGGACTTCCACTTCATGGTCTGTGGCCTTCACTTCCTTTA	CCTGCAGGGATCATGCTCAGGACGATTTTGGACTTCCACTTCATGGTCTGTGGCCTTCACTTCCTTTA
R01153	not polymorphic	CCTGCAGGCTGCCTCTGTACAGCTGGTGTGAAGATGGACACAGAAGCTTCCTCACTGACGCATAAGAC	CCTGCAGGCTGCCTCTGTACAGCTGGTGTGAAGATGGACACAGAAGCTTCCTCACTGACGCATAAGAC	CCTGCAGGCTGCCTCTGTACAGCTGGTGTGAAGATGGACACAGAAGCTTCCTCACTGACGCATAAGAC
R01154	not polymorphic	CCTGCAGGTATTTTGTGCCCCTCCGTGTTGATCCCACCCAACAGCCCCTGGAATTGTTCTGTCACTGT	CCTGCAGGTATTTTGTGCCCCTCCGTGTTGATCCCACCCAACAGCCCCTGGAATTGTTCTGTCACTGT	CCTGCAGGTATTTTGTGCCCCTCCGTGTTGATCCCACCCAACAGCCCCTGGAATTGTTCTGTCACTGT
R01155	not polymorphic	CCTGCAGGGGGTTCTGAGGGGGCAAGGCAGAGGAGAGACAAGGTCAACCACCACAACTGTAAACCATA	CCTGCAGGGGGTTCTGAGGGGGCAAGGCAGAGGAGAGACAAGGTCAACCACCACAACTGTAAACCATA	CCTGCAGGGGGTTCTGAGGGGGCAAGGCAGAGGAGAGACAAGGTCAACCACCACAACTGTAAACCATA
R01156	not polymorphic	CCTGCAGGGTTAAAATATGCTTCTCTCTCTCTGTTTACTATCCTCAGATAATAGCATTGTTTGCTTTC	CCTGCAGGGTTAAAATATGCTTCTCTCTCTCTGTTTACTATCCTCAGATAATAGCATTGTTTGCTTTC	CCTGCAGGGTTAAAATATGCTTCTCTCTCTCTGTTTACTATCCTCAGATAATAGCATTGTTTGCTTTC
R01157	not polymorphic	CCTGCAGGTGAAGAAGCCGGATGTGGAGGACTTGGGCTGGCATGGTTACACGTGGTCTGCAGTTGGAT	CCTGCAGGTGAAGAAGCCGGATGTGGAGGACTTGGGCTGGCATGGTTACACGTGGTCTGCAGTTGGAT	CCTGCAGGTGAAGAAGCCGGATGTGGAGGACTTGGGCTGGCATGGTTACACGTGGTCTGCAGTTGGAT
R01158	not polymorphic	CCTGCAGGCTCTGCGTCTCTCAGCGGTAGTTTTGGCCTCTCTCTCCTATCTGCAGTCTCTTCGTCTCT	CCTGCAGGCTCTGCGTCTCTCAGCGGTAGTTTTGGCCTCTCTCTCCTATCTGCAGTCTCTTCGTCTCT	CCTGCAGGCTCTGCGTCTCTCAGCGGTAGTTTTGGCCTCTCTCTCCTATCTGCAGTCTCTTCGTCTCT
R01159	not polymorphic	CCTGCAGGCCAGGAAAATCCTTCCAAACGAGGTTGAAAATTAAATGGCCAATAACCTGTCCTCATTCC	CCTGCAGGCCAGGAAAATCCTTCCAAACGAGGTTGAAAATTAAATGGCCAATAACCTGTCCTCATTCC	CCTGCAGGCCAGGAAAATCCTTCCAAACGAGGTTGAAAATTAAATGGCCAATAACCTGTCCTCATTCC
R01160	not polymorphic	CCTGCAGGCTGTGTAAGGACTATTTTACCAAGAAGTAGAGTGATGGAGTGCTGAATCAAATGACCTGG	CCTGCAGGCTGTGTAAGGACTATTTTACCAAGAAGTAGAGTGATGGAGTGCTGAATCAAATGACCTGG	CCTGCAGGCTGTGTAAGGACTATTTTACCAAGAAGTAGAGTGATGGAGTGCTGAATCAAATGACCTGG
R01161	not polymorphic	CCTGCAGGCCTTCAGCATCAAGGGATATTCCGTGTGTCCGGGTCTCAGATGGAAATCAATGACATCAA	CCTGCAGGCCTTCAGCATCAAGGGATATTCCGTGTGTCCGGGTCTCAGATGGAAATCAATGACATCAA	CCTGCAGGCCTTCAGCATCAAGGGATATTCCGTGTGTCCGGGTCTCAGATGGAAATCAATGACATCAA
R01162	not polymorphic	CCTGCAGGGGTTATTTATCTTAGAGGGGTGTACATTGATGTAGGGGGAGACAGGTTTGTCAACGAAGG	CCTGCAGGGGTTATTTATCTTAGAGGGGTGTACATTGATGTAGGGGGAGACAGGTTTGTCAACGAAGG	CCTGCAGGGGTTATTTATCTTAGAGGGGTGTACATTGATGTAGGGGGAGACAGGTTTGTCAACGAAGG
R01163	not polymorphic	CCTGCAGGTCCCAGATCTGTTGTGCTGTCTGGCAACTCCTATGGTTATTGTAATTTATAGCTTGATAA	CCTGCAGGTCCCAGATCTGTTGTGCTGTCTGGCAACTCCTATGGTTATTGTAATTTATAGCTTGATAA	CCTGCAGGTCCCAGATCTGTTGTGCTGTCTGGCAACTCCTATGGTTATTGTAATTTATAGCTTGATAA
R01164	not polymorphic	CCTGCAGGGTTAAAACCTGTTGAGGCTAGGGGGCAGCATTTTCACTTTTGGATGAAAGGCGTGCCCAG	CCTGCAGGGTTAAAACCTGTTGAGGCTAGGGGGCAGCATTTTCACTTTTGGATGAAAGGCGTGCCCAG	CCTGCAGGGTTAAAACCTGTTGAGGCTAGGGGGCAGCATTTTCACTTTTGGATGAAAGGCGTGCCCAG
R01165	not polymorphic	CCTGCAGGATTGATCAGTACACCCCTGACCTTACACAGGAGGAGGTGGATACTTCCTTCCGTTTGGCC	CCTGCAGGATTGATCAGTACACCCCTGACCTTACACAGGAGGAGGTGGATACTTCCTTCCGTTTGGCC	CCTGCAGGATTGATCAGTACACCCCTGACCTTACACAGGAGGAGGTGGATACTTCCTTCCGTTTGGCC
R01166	not polymorphic	CCTGCAGGGACTGGGAAACTGGTCAGAATTGAAGGAATGATGGATGGTGCTAAATATAGGGAATTTCT	CCTGCAGGGACTGGGAAACTGGTCAGAATTGAAGGAATGATGGATGGTGCTAAATATAGGGAATTTCT	CCTGCAGGGACTGGGAAACTGGTCAGAATTGAAGGAATGATGGATGGTGCTAAATATAGGGAATTTCT
R01167	not polymorphic	CCTGCAGGCTCAGCATTATGTGAAGTGTAGTTCATTATCCAGAAGCGCCCAAGCCTGACACGTTATTA	CCTGCAGGCTCAGCATTATGTGAAGTGTAGTTCATTATCCAGAAGCGCCCAAGCCTGACACGTTATTA	CCTGCAGGCTCAGCATTATGTGAAGTGTAGTTCATTATCCAGAAGCGCCCAAGCCTGACACGTTATTA
R01168	not polymorphic	CCTGCAGGTGAGAAAACACAGAATGTGTTTTTATGATGTATTGAAGATGTGCTACTCCTAACGTCTGT	CCTGCAGGTGAGAAAACACAGAATGTGTTTTTATGATGTATTGAAGATGTGCTACTCCTAACGTCTGT	CCTGCAGGTGAGAAAACACAGAATGTGTTTTTATGATGTATTGAAGATGTGCTACTCCTAACGTCTGT
R01169	not polymorphic	CCTGCAGGCATCTCGAGACACCCCTGATCTGCAGATGGTACGAGACCGGCCTGCCGTCATCCCCCCCA	CCTGCAGGCATCTCGAGACACCCCTGATCTGCAGATGGTACGAGACCGGCCTGCCGTCATCCCCCCCA	CCTGCAGGCATCTCGAGACACCCCTGATCTGCAGATGGTACGAGACCGGCCTGCCGTCATCCCCCCCA
R01170	not polymorphic	CCTGCAGGCTTTTGTTCTTCCCCAGCATTAACACACATGCATCAACTTTGACACTATAGAACCAAATC	CCTGCAGGCTTTTGTTCTTCCCCAGCATTAACACACATGCATCAACTTTGACACTATAGAACCAAATC	CCTGCAGGCTTTTGTTCTTCCCCAGCATTAACACACATGCATCAACTTTGACACTATAGAACCAAATC
R01171	not polymorphic	CCTGCAGGCGGTCACTGAGTCCGAGGAGCTCCTTAAAGGTGACTCCAAAAAGCCATCTGGGTCAGATG	CCTGCAGGCGGTCACTGAGTCCGAGGAGCTCCTTAAAGGTGACTCCAAAAAGCCATCTGGGTCAGATG	CCTGCAGGCGGTCACTGAGTCCGAGGAGCTCCTTAAAGGTGACTCCAAAAAGCCATCTGGGTCAGATG
R01172	not polymorphic	CCTGCAGGTCAGGTGTGTTTGATGATAAGGTGAGTCCGGTGTGTTTGGTTGAAGCAAGCGAGGCTGAG	CCTGCAGGTCAGGTGTGTTTGATGATAAGGTGAGTCCGGTGTGTTTGGTTGAAGCAAGCGAGGCTGAG	CCTGCAGGTCAGGTGTGTTTGATGATAAGGTGAGTCCGGTGTGTTTGGTTGAAGCAAGCGAGGCTGAG
R01173	not polymorphic	CCTGCAGGGCCCTGACTGGAGCCTTGGACCCCAGTGACACCCAGCTAAACCCCTACGGACAGATCAAC	CCTGCAGGGCCCTGACTGGAGCCTTGGACCCCAGTGACACCCAGCTAAACCCCTACGGACAGATCAAC	CCTGCAGGGCCCTGACTGGAGCCTTGGACCCCAGTGACACCCAGCTAAACCCCTACGGACAGATCAAC
R01174	not polymorphic	CCTGCAGGCAAGGGAAGTTTAACTACTGGGTGTAAGTATTTACCAAGATCTATATCAGATCATTCTGC	CCTGCAGGCAAGGGAAGTTTAACTACTGGGTGTAAGTATTTACCAAGATCTATATCAGATCATTCTGC	CCTGCAGGCAAGGGAAGTTTAACTACTGGGTGTAAGTATTTACCAAGATCTATATCAGATCATTCTGC
R01175	not polymorphic	CCTGCAGGGGATATACTGGGGCTTCCCTTAGGCAGTTGTCGTTCATGAAGGAGGTAATAGGTTTGGCT	CCTGCAGGGGATATACTGGGGCTTCCCTTAGGCAGTTGTCGTTCATGAAGGAGGTAATAGGTTTGGCT	CCTGCAGGGGATATACTGGGGCTTCCCTTAGGCAGTTGTCGTTCATGAAGGAGGTAATAGGTTTGGCT
R01176	not polymorphic	CCTGCAGGCAAATAACATGGAGTCGAGTGTGTGGTCTCTGCAAGCGGGTTCATGGAAAAAATGTAGCA	CCTGCAGGCAAATAACATGGAGTCGAGTGTGTGGTCTCTGCAAGCGGGTTCATGGAAAAAATGTAGCA	CCTGCAGGCAAATAACATGGAGTCGAGTGTGTGGTCTCTGCAAGCGGGTTCATGGAAAAAATGTAGCA
R01177	not polymorphic	CCTGCAGGGGACTTTGTGATTCTGCTGAATGCTGGGATGAGTATCCCCCAGGCCGTCTTCTTCAACCT	CCTGCAGGGGACTTTGTGATTCTGCTGAATGCTGGGATGAGTATCCCCCAGGCCGTCTTCTTCAACCT	CCTGCAGGGGACTTTGTGATTCTGCTGAATGCTGGGATGAGTATCCCCCAGGCCGTCTTCTTCAACCT
R01178	not polymorphic	CCTGCAGGGAGATGAGATGTATAGCCTGTCTGAATTTCACATGTGAACACGCAAAGTGTTCCAAAAAC	CCTGCAGGGAGATGAGATGTATAGCCTGTCTGAATTTCACATGTGAACACGCAAAGTGTTCCAAAAAC	CCTGCAGGGAGATGAGATGTATAGCCTGTCTGAATTTCACATGTGAACACGCAAAGTGTTCCAAAAAC
R01179	Cl/Sw	CCTGCAGGGATATTCGTTCTGGAAGTTGTCACCCTGGGAAAGATCTAACAGTGGACATAAGGAGATAC	CCTGCAGGGATATTCGTTCTGGAAGTTGTCACCCTGGGAAAGATCTAACAGTGGACATAAGGAGATAC	CCTGCAGGGATATTCGTTCTGGAAGTTGTCACCCTGGGAATGATCTAACAGTGGACATAAGGAGATAC
R01180	not polymorphic	CCTGCAGGCCGGATCCCGGGTACTCTGCAGGCCGGGTCCTAAACCTCTCAGCAGGCTGGTGAGTGACA	CCTGCAGGCCGGATCCCGGGTACTCTGCAGGCCGGGTCCTAAACCTCTCAGCAGGCTGGTGAGTGACA	CCTGCAGGCCGGATCCCGGGTACTCTGCAGGCCGGGTCCTAAACCTCTCAGCAGGCTGGTGAGTGACA
R01181	not polymorphic	CCTGCAGGGGCAGAAGAAAGAAACCACGGCCGATGCTCGGCTTTGGCCCCTGTTATTTCTGAGATTTA	CCTGCAGGGGCAGAAGAAAGAAACCACGGCCGATGCTCGGCTTTGGCCCCTGTTATTTCTGAGATTTA	CCTGCAGGGGCAGAAGAAAGAAACCACGGCCGATGCTCGGCTTTGGCCCCTGTTATTTCTGAGATTTA
R01182	not polymorphic	CCTGCAGGGGCCTGGTTGTTACTCATGTGGGTGGGATGATCTGCTAGTCGTGTATTGACAGGATTATT	CCTGCAGGGGCCTGGTTGTTACTCATGTGGGTGGGATGATCTGCTAGTCGTGTATTGACAGGATTATT	CCTGCAGGGGCCTGGTTGTTACTCATGTGGGTGGGATGATCTGCTAGTCGTGTATTGACAGGATTATT
R01183	not polymorphic	CCTGCAGGCCAGGTAGTGCAGGCACCAGGCACACTCAATGACTGGTCCCAGGCCAAACTGAGAGTCAG	CCTGCAGGCCAGGTAGTGCAGGCACCAGGCACACTCAATGACTGGTCCCAGGCCAAACTGAGAGTCAG	CCTGCAGGCCAGGTAGTGCAGGCACCAGGCACACTCAATGACTGGTCCCAGGCCAAACTGAGAGTCAG
R01184	not polymorphic	CCTGCAGGGGCCCTGGTCAAAAGTAGTCACAAGTAGTGCACTATAAAGGGAATAGGAGCCATTTGGAA	CCTGCAGGGGCCCTGGTCAAAAGTAGTCACAAGTAGTGCACTATAAAGGGAATAGGAGCCATTTGGAA	CCTGCAGGGGCCCTGGTCAAAAGTAGTCACAAGTAGTGCACTATAAAGGGAATAGGAGCCATTTGGAA
R01185	Cl/Sw	CCTGCAGGTCAAACCCCCTCTCCTCAATACAGTAGAAGAGTGTTAATTACGTCCAAGTAAGTCCCGCT	CCTGCAGGTCAAACCCCCTCTCCTCAATACAGTAGAAGAGTGTTAATTACGTCCAAGTAAGTCCCGCT	CCTGCAGGTCAAACCCCCTCTCCTCAATACAGTAGAAGAGTGTTAATTACGTCCAAGTAAGCCCCGCT
R01186	not polymorphic	CCTGCAGGCTGACCTCAGTCGTCAGGTGAACGGTGTTTTCTCCGACACATTGGTGCGTCTTGCTTCCA	CCTGCAGGCTGACCTCAGTCGTCAGGTGAACGGTGTTTTCTCCGACACATTGGTGCGTCTTGCTTCCA	CCTGCAGGCTGACCTCAGTCGTCAGGTGAACGGTGTTTTCTCCGACACATTGGTGCGTCTTGCTTCCA
R01187	not polymorphic	CCTGCAGGGACAGGGGCTGGGATTAAAAATAATAATATTAATAGTATGGGACAAAAAACTACAGTAGA	CCTGCAGGGACAGGGGCTGGGATTAAAAATAATAATATTAATAGTATGGGACAAAAAACTACAGTAGA	CCTGCAGGGACAGGGGCTGGGATTAAAAATAATAATATTAATAGTATGGGACAAAAAACTACAGTAGA
R01188	not polymorphic	CCTGCAGGGAGGTGTGCGGGCTGACTTCCAGCTGGCACACCAGCACCTTGGCATGCATCCGGGCTGAC	CCTGCAGGGAGGTGTGCGGGCTGACTTCCAGCTGGCACACCAGCACCTTGGCATGCATCCGGGCTGAC	CCTGCAGGGAGGTGTGCGGGCTGACTTCCAGCTGGCACACCAGCACCTTGGCATGCATCCGGGCTGAC
R01189	not polymorphic	CCTGCAGGCTCACCAATCACAAAGCATGTCTCTCACAAACCCACCAATCACAGGTCTCGTGGGCTGTC	CCTGCAGGCTCACCAATCACAAAGCATGTCTCTCACAAACCCACCAATCACAGGTCTCGTGGGCTGTC	CCTGCAGGCTCACCAATCACAAAGCATGTCTCTCACAAACCCACCAATCACAGGTCTCGTGGGCTGTC
R01190	not polymorphic	CCTGCAGGAAGGGTACCACATGAGAGAGGATGTCGTCTTCCCTGTAACGCACAGCGTTGAGATTGCTT	CCTGCAGGAAGGGTACCACATGAGAGAGGATGTCGTCTTCCCTGTAACGCACAGCGTTGAGATTGCTT	CCTGCAGGAAGGGTACCACATGAGAGAGGATGTCGTCTTCCCTGTAACGCACAGCGTTGAGATTGCTT
R01191	Cl/Sw	CCTGCAGGGGAGACAGGAGAGAGCAGGGGTGTATTCAGTGATGTGTTCATTACCTTACCCATACAAAT	CCTGCAGGGGAGACAGGAGAGAGCAGGGGTGTATTCAGTGATGTGTTCATTACCTTACCCATACAAAT	CCTGCAGGGGAGACAGGAGAGAGCAGGGGTGTATTCAGTGATGTGTTCATTACCTTACCCGTACAAAT
R01192	not polymorphic	CCTGCAGGACGGGACGGGACCACGGTGAATGGAACTTCAGTCTTTTGAAGAAGTGCCTGATTTATCAT	CCTGCAGGACGGGACGGGACCACGGTGAATGGAACTTCAGTCTTTTGAAGAAGTGCCTGATTTATCAT	CCTGCAGGACGGGACGGGACCACGGTGAATGGAACTTCAGTCTTTTGAAGAAGTGCCTGATTTATCAT
R01193	not polymorphic	CCTGCAGGGCAAAGCAGCTGTGGTTTGTTTCTGGTGAAACTGCTCTGCTTGAAAATGTTTGCAAAAAC	CCTGCAGGGCAAAGCAGCTGTGGTTTGTTTCTGGTGAAACTGCTCTGCTTGAAAATGTTTGCAAAAAC	CCTGCAGGGCAAAGCAGCTGTGGTTTGTTTCTGGTGAAACTGCTCTGCTTGAAAATGTTTGCAAAAAC
R01194	not polymorphic	CCTGCAGGGCATTGTTTAATGGGCTGAGCAGATAGTTCAGATCCTGTTCACTTTGTACAGGCATCTAA	CCTGCAGGGCATTGTTTAATGGGCTGAGCAGATAGTTCAGATCCTGTTCACTTTGTACAGGCATCTAA	CCTGCAGGGCATTGTTTAATGGGCTGAGCAGATAGTTCAGATCCTGTTCACTTTGTACAGGCATCTAA
R01195	not polymorphic	CCTGCAGGATTATAGAAAAAGCAGTTGGGAAATGAATGTTGGAATTTCATGTAGTTAATATTCAGTAA	CCTGCAGGATTATAGAAAAAGCAGTTGGGAAATGAATGTTGGAATTTCATGTAGTTAATATTCAGTAA	CCTGCAGGATTATAGAAAAAGCAGTTGGGAAATGAATGTTGGAATTTCATGTAGTTAATATTCAGTAA
R01196	not polymorphic	CCTGCAGGAGTGAGCCACTGCTTTGACGTTTGCTGAAAACGACAGGGTGTTGTCCAGAGTCACGCGAA	CCTGCAGGAGTGAGCCACTGCTTTGACGTTTGCTGAAAACGACAGGGTGTTGTCCAGAGTCACGCGAA	CCTGCAGGAGTGAGCCACTGCTTTGACGTTTGCTGAAAACGACAGGGTGTTGTCCAGAGTCACGCGAA
R01197	Cl/Sw	CCTGCAGGCCAATAAAAAAGCTGCTTACAGTTTTACTGTTTATCTGAGGGCTTATGTCGACATTCATA	CCTGCAGGCCAATAAAAAAGCTGCTTACAGTTTTACTGTTTATCTGAGGGCTTATGTCGACATTCATA	CCTGCAGGCCAATAAAAAATCTGCTTACAGTTTTACTGTTTATCTGAGGGCTTATGTCGACATTCATA
R01198	not polymorphic	CCTGCAGGGGAGTAAAGAGATGAGACAAGTCAGACATACCACTGTACACCACACAGGAATTGAAAATT	CCTGCAGGGGAGTAAAGAGATGAGACAAGTCAGACATACCACTGTACACCACACAGGAATTGAAAATT	CCTGCAGGGGAGTAAAGAGATGAGACAAGTCAGACATACCACTGTACACCACACAGGAATTGAAAATT
R01199	not polymorphic	CCTGCAGGCAGCATGCCAATTACACACTCCCTCAACACTTGAGACATTTGTGGCATTGTGTTGTGTGA	CCTGCAGGCAGCATGCCAATTACACACTCCCTCAACACTTGAGACATTTGTGGCATTGTGTTGTGTGA	CCTGCAGGCAGCATGCCAATTACACACTCCCTCAACACTTGAGACATTTGTGGCATTGTGTTGTGTGA
R01200	Cl/WR	CCTGCAGGCATAATGCTTCATTACTTGTTTATTAGCAGGTATAATGCTTAATTGCTTGTTTATAAGCA	CCTGCAGGCATAATGCTTCATTACTTGTTTATAAGCAGGTATAATGCTTAATTGCTTGTTTATAAGCA	CCTGCAGGCATAATGCTTCATTACTTGTTTATTAGCAGGTATAATGCTTAATTGCTTGTTTATAAGCA
R01201	not polymorphic	CCTGCAGGGAAGAACTTGAGTGTGGGGAAGCTGTGTACTTTGACTGTCTCCATCTCGTTGGCTGTGGA	CCTGCAGGGAAGAACTTGAGTGTGGGGAAGCTGTGTACTTTGACTGTCTCCATCTCGTTGGCTGTGGA	CCTGCAGGGAAGAACTTGAGTGTGGGGAAGCTGTGTACTTTGACTGTCTCCATCTCGTTGGCTGTGGA
R01202	not polymorphic	CCTGCAGGTGACATCACCTCTCGCCTGACCTCTGACACTACTCAAGTCAGTGACCTGATCTCTCAAAA	CCTGCAGGTGACATCACCTCTCGCCTGACCTCTGACACTACTCAAGTCAGTGACCTGATCTCTCAAAA	CCTGCAGGTGACATCACCTCTCGCCTGACCTCTGACACTACTCAAGTCAGTGACCTGATCTCTCAAAA
R01203	Sw/WR	CCTGCAGGATGCAGAACTCTGTTGGGGAACTTTTACTCTCTCTCTGAGAAAGCTGTGTGAGACAAAGA	CCTGCAGGATGCAGAACTCTGTTGGGGAACTTTTACTCTCTGTCTGAGAAAGCTGTGTGAGACAAAGA	CCTGCAGGATGCAGAACTCTGTTGGGGAACTTTTACTCTCTGTCTGAGAAAGCTGTGTGAGACAAAGA
R01204	Sw/WR	CCTGCAGGTACGGACAGGGTCAAAAGGTCAGCGTGATCCAAGTCAGGTGCCCCCCCTCTATCCTCCCT	CCTGCAGGTACGGACAGGGTCAAAAGGTCAGCGTGATCCAGGTCAGGTGCCCCCCCTCTATCCTCCCT	CCTGCAGGTACGGACAGGGTCAAAAGGTCAGCGTGATCCAGGTCAGGTGCCCCCCCTCTATCCTCCCT
R01205	not polymorphic	CCTGCAGGAAAAACTTTGAGCCCAGAGTTTTGCTGGTTAGGTTATTTGGTCAGCATAGCCCACCGGCC	CCTGCAGGAAAAACTTTGAGCCCAGAGTTTTGCTGGTTAGGTTATTTGGTCAGCATAGCCCACCGGCC	CCTGCAGGAAAAACTTTGAGCCCAGAGTTTTGCTGGTTAGGTTATTTGGTCAGCATAGCCCACCGGCC
R01206	Cl/Sw	CCTGCAGGTCAAGTTGAGTATTAACTTACCGAGCAGAGGAAGGGAGCATGAAACGCTAGATAGAGAGG	CCTGCAGGTCAAGTTGAGTATTAACTTACCGAGCAGAGGAAGGGAGCATGAAACGCTAGATAGAGAGG	CCTGCAGGTCAAGTTGAGTATTAACTTACCGAGCAGAGGAAGGAAGCATGAAACGCTAGATAGAGAGG
R01207	not polymorphic	CCTGCAGGACTGGAGCATAGAGATCAGGCCACTTAGTTTGGACTCGTCTCTGGAGCTTCGGGTCAATG	CCTGCAGGACTGGAGCATAGAGATCAGGCCACTTAGTTTGGACTCGTCTCTGGAGCTTCGGGTCAATG	CCTGCAGGACTGGAGCATAGAGATCAGGCCACTTAGTTTGGACTCGTCTCTGGAGCTTCGGGTCAATG
R01208	not polymorphic	CCTGCAGGGACACTTCCAGCTCCACAGGGAAAATAGCGCTGGGAATTGCCAGCGACCTCACGATATAA	CCTGCAGGGACACTTCCAGCTCCACAGGGAAAATAGCGCTGGGAATTGCCAGCGACCTCACGATATAA	CCTGCAGGGACACTTCCAGCTCCACAGGGAAAATAGCGCTGGGAATTGCCAGCGACCTCACGATATAA
R01209	not polymorphic	CCTGCAGGGGGTCTCTAAAAAGCACATATCCCACACAAATGTCACTGTGAATCTGATCGCCATTCTAT	CCTGCAGGGGGTCTCTAAAAAGCACATATCCCACACAAATGTCACTGTGAATCTGATCGCCATTCTAT	CCTGCAGGGGGTCTCTAAAAAGCACATATCCCACACAAATGTCACTGTGAATCTGATCGCCATTCTAT
R01210	not polymorphic	CCTGCAGGGCCAAGCCGTCGTCACTTCAGCTCCTCTGTGGAGGACAAGGGCGTCTCAGAACCTTCTGG	CCTGCAGGGCCAAGCCGTCGTCACTTCAGCTCCTCTGTGGAGGACAAGGGCGTCTCAGAACCTTCTGG	CCTGCAGGGCCAAGCCGTCGTCACTTCAGCTCCTCTGTGGAGGACAAGGGCGTCTCAGAACCTTCTGG
R01211	not polymorphic	CCTGCAGGTATATTTCAAGGAAAATAAAGACCCGGAAAATAAACCCTCCTCCTCACAGCTGCCCATGT	CCTGCAGGTATATTTCAAGGAAAATAAAGACCCGGAAAATAAACCCTCCTCCTCACAGCTGCCCATGT	CCTGCAGGTATATTTCAAGGAAAATAAAGACCCGGAAAATAAACCCTCCTCCTCACAGCTGCCCATGT
R01212	not polymorphic	CCTGCAGGGCACATTTTAAATACTGAACAAGCTAATCATATTTGCATAAGCTTTATAGTGATGTGTTG	CCTGCAGGGCACATTTTAAATACTGAACAAGCTAATCATATTTGCATAAGCTTTATAGTGATGTGTTG	CCTGCAGGGCACATTTTAAATACTGAACAAGCTAATCATATTTGCATAAGCTTTATAGTGATGTGTTG
R01213	not polymorphic	CCTGCAGGTCGCAGAGTCGCTAGAGCGTGATGAGCCAAGTAAAGTCCCCCCGGGCCAAACCCTAAAAT	CCTGCAGGTCGCAGAGTCGCTAGAGCGTGATGAGCCAAGTAAAGTCCCCCCGGGCCAAACCCTAAAAT	CCTGCAGGTCGCAGAGTCGCTAGAGCGTGATGAGCCAAGTAAAGTCCCCCCGGGCCAAACCCTAAAAT
R01214	not polymorphic	CCTGCAGGGAGCCACCATTGAGAGACACGAGGAGTAACTTCGGGACCTATTGGAAGGGCTTCGTTCCC	CCTGCAGGGAGCCACCATTGAGAGACACGAGGAGTAACTTCGGGACCTATTGGAAGGGCTTCGTTCCC	CCTGCAGGGAGCCACCATTGAGAGACACGAGGAGTAACTTCGGGACCTATTGGAAGGGCTTCGTTCCC
R01215	not polymorphic	CCTGCAGGTAGAAAGCCTTAAATAAATAAGGGCTGGAAGAGAGGAAAAAGGGAGAGAGGGATGGCTCA	CCTGCAGGTAGAAAGCCTTAAATAAATAAGGGCTGGAAGAGAGGAAAAAGGGAGAGAGGGATGGCTCA	CCTGCAGGTAGAAAGCCTTAAATAAATAAGGGCTGGAAGAGAGGAAAAAGGGAGAGAGGGATGGCTCA
R01216	not polymorphic	CCTGCAGGGAAATCAGGCCCCGGAGCGCATCGAGAGCAGTGGCAACAGCCTCTTCCTCGCTTTCAGGA	CCTGCAGGGAAATCAGGCCCCGGAGCGCATCGAGAGCAGTGGCAACAGCCTCTTCCTCGCTTTCAGGA	CCTGCAGGGAAATCAGGCCCCGGAGCGCATCGAGAGCAGTGGCAACAGCCTCTTCCTCGCTTTCAGGA
R01217	not polymorphic	CCTGCAGGGCTTGACATGAACCTGTTTATCCACTTGTCCTTCAGACAAGGTAACTGGAAATGTTTTTG	CCTGCAGGGCTTGACATGAACCTGTTTATCCACTTGTCCTTCAGACAAGGTAACTGGAAATGTTTTTG	CCTGCAGGGCTTGACATGAACCTGTTTATCCACTTGTCCTTCAGACAAGGTAACTGGAAATGTTTTTG
R01218	Sw/WR	CCTGCAGGGCTCTTTGTTTATCTTTGAAATGCTGAAATGCACAGACTTAAAGACTGTGAAACAATTCT	CCTGCAGGGCTCTTTGTTCATCTTTGAAATGCTGAAATGCACAGACTTAAAGACTGTGAAACAATTCT	CCTGCAGGGCTCTTTGTTCATCTTTGAAATGCTGAAATGCACAGACTTAAAGACTGTGAAACAATTCT
R01219	not polymorphic	CCTGCAGGGTATCAACGTGCTCCCCTGGGGTCTGGGTGCGAGGTGGGGGGAGGTTATGCAGGCAGCTT	CCTGCAGGGTATCAACGTGCTCCCCTGGGGTCTGGGTGCGAGGTGGGGGGAGGTTATGCAGGCAGCTT	CCTGCAGGGTATCAACGTGCTCCCCTGGGGTCTGGGTGCGAGGTGGGGGGAGGTTATGCAGGCAGCTT
R01220	not polymorphic	CCTGCAGGAAGCTGAGCCCGCGGTTTGAGGGGCCATTTAAAGTCCCGAGGAGGGTTAATGAGGTAAGG	CCTGCAGGAAGCTGAGCCCGCGGTTTGAGGGGCCATTTAAAGTCCCGAGGAGGGTTAATGAGGTAAGG	CCTGCAGGAAGCTGAGCCCGCGGTTTGAGGGGCCATTTAAAGTCCCGAGGAGGGTTAATGAGGTAAGG
R01221	not polymorphic	CCTGCAGGGAGGAAATGGGACAGTGCAAGTCATAGGATGCGGAAAGGAAGGAGAGTAGGGTCAAAGAG	CCTGCAGGGAGGAAATGGGACAGTGCAAGTCATAGGATGCGGAAAGGAAGGAGAGTAGGGTCAAAGAG	CCTGCAGGGAGGAAATGGGACAGTGCAAGTCATAGGATGCGGAAAGGAAGGAGAGTAGGGTCAAAGAG
R01222	not polymorphic	CCTGCAGGAAGAAGGGTGTGCTGGACTGGAACAAGCCAGTCTAGTTACAACAGGGACCAGGCTAGTAT	CCTGCAGGAAGAAGGGTGTGCTGGACTGGAACAAGCCAGTCTAGTTACAACAGGGACCAGGCTAGTAT	CCTGCAGGAAGAAGGGTGTGCTGGACTGGAACAAGCCAGTCTAGTTACAACAGGGACCAGGCTAGTAT
R01223	not polymorphic	CCTGCAGGACGAGGCGACTCTGGAGATCAATGGAGAGCTCTGGAAATAGTCTGTTCCCTATAAGGATG	CCTGCAGGACGAGGCGACTCTGGAGATCAATGGAGAGCTCTGGAAATAGTCTGTTCCCTATAAGGATG	CCTGCAGGACGAGGCGACTCTGGAGATCAATGGAGAGCTCTGGAAATAGTCTGTTCCCTATAAGGATG
R01224	not polymorphic	CCTGCAGGGACCCGGCAGAGAGACAAGGTTAAATCTGCATCATGTAGCCTACAGCACTGTGGGACTCT	CCTGCAGGGACCCGGCAGAGAGACAAGGTTAAATCTGCATCATGTAGCCTACAGCACTGTGGGACTCT	CCTGCAGGGACCCGGCAGAGAGACAAGGTTAAATCTGCATCATGTAGCCTACAGCACTGTGGGACTCT
R01225	not polymorphic	CCTGCAGGTTCAAACTCTACAACATCTGTAGACTGCAAGCATTTCGCTACACTCGCAATAACATCCGC	CCTGCAGGTTCAAACTCTACAACATCTGTAGACTGCAAGCATTTCGCTACACTCGCAATAACATCCGC	CCTGCAGGTTCAAACTCTACAACATCTGTAGACTGCAAGCATTTCGCTACACTCGCAATAACATCCGC
R01226	not polymorphic	CCTGCAGGTATCACCATTGTACATGCCACAAATGAATGTGTATATACTGGAATTACACTATGAACCTG	CCTGCAGGTATCACCATTGTACATGCCACAAATGAATGTGTATATACTGGAATTACACTATGAACCTG	CCTGCAGGTATCACCATTGTACATGCCACAAATGAATGTGTATATACTGGAATTACACTATGAACCTG
R01227	not polymorphic	CCTGCAGGCCCAGCTGTCTGTCCTCTAGGAAGTCAGAGTTGTAGTTGTCTTTGAACCAGCGCTTTGGA	CCTGCAGGCCCAGCTGTCTGTCCTCTAGGAAGTCAGAGTTGTAGTTGTCTTTGAACCAGCGCTTTGGA	CCTGCAGGCCCAGCTGTCTGTCCTCTAGGAAGTCAGAGTTGTAGTTGTCTTTGAACCAGCGCTTTGGA
R01228	Cl/WR	CCTGCAGGGAGCACACTGCCCTCATTCAAACCACCAACCATCACTCACACTAAAGCTACTTCCATGTT	CCTGCAGGGAGCACACTGCCCTCATTCAAACCACCAACCATCACTCACACTAAAGCTACTTCAATGTT	CCTGCAGGGAGCACACTGCCCTCATTCAAACCACCAACCATCACTCACACTAAAGCTACTTCCATGTT
R01229	not polymorphic	CCTGCAGGGAGAGATCCCGGCTGAGGAAGACATCCAGCTTCGCAGTGCCCACAGGGTGACTGTCATCA	CCTGCAGGGAGAGATCCCGGCTGAGGAAGACATCCAGCTTCGCAGTGCCCACAGGGTGACTGTCATCA	CCTGCAGGGAGAGATCCCGGCTGAGGAAGACATCCAGCTTCGCAGTGCCCACAGGGTGACTGTCATCA
R01230	not polymorphic	CCTGCAGGGGACGAACGTGAGGAGAGAGGGTTGAGAGATGGAAAGGGAGATGAGGAGGAGAGAAAGGA	CCTGCAGGGGACGAACGTGAGGAGAGAGGGTTGAGAGATGGAAAGGGAGATGAGGAGGAGAGAAAGGA	CCTGCAGGGGACGAACGTGAGGAGAGAGGGTTGAGAGATGGAAAGGGAGATGAGGAGGAGAGAAAGGA
R01231	not polymorphic	CCTGCAGGAGACCAGTGTGGACAGGTAATCACACCTGACCCCAGTCACACTAACTCACAGAAATAAAG	CCTGCAGGAGACCAGTGTGGACAGGTAATCACACCTGACCCCAGTCACACTAACTCACAGAAATAAAG	CCTGCAGGAGACCAGTGTGGACAGGTAATCACACCTGACCCCAGTCACACTAACTCACAGAAATAAAG
R01232	not polymorphic	CCTGCAGGAGAGAGTCACTTCTATGATGTTTGAAGAGGATGAGTGGGGTAATAGTTCCTGTCTGGAGT	CCTGCAGGAGAGAGTCACTTCTATGATGTTTGAAGAGGATGAGTGGGGTAATAGTTCCTGTCTGGAGT	CCTGCAGGAGAGAGTCACTTCTATGATGTTTGAAGAGGATGAGTGGGGTAATAGTTCCTGTCTGGAGT
R01233	Cl/WR	CCTGCAGGCAGTCACTAAGTCCGAGGTGTAAAAGGAGCTCCATAAACTAGACCCCAAAAAGCCCTTCT	CCTGCAGGCAGTCACTACGTCCGAGGTGTAAAAGGAGCTCCATAAACTAGACCCCAAAAAGCCCTTCT	CCTGCAGGCAGTCACTAAGTCCGAGGTGTAAAAGGAGCTCCATAAACTAGACCCCAAAAAGCCCTTCT
R01234	not polymorphic	CCTGCAGGGGGAGGAAGGACAACCTCAGAGTGAGCAGACACACTTGGAAGCCTGTGACCCAGAAGTCA	CCTGCAGGGGGAGGAAGGACAACCTCAGAGTGAGCAGACACACTTGGAAGCCTGTGACCCAGAAGTCA	CCTGCAGGGGGAGGAAGGACAACCTCAGAGTGAGCAGACACACTTGGAAGCCTGTGACCCAGAAGTCA
R01235	not polymorphic	CCTGCAGGACATAGATAGCAAGTACAGGCACACAAAACATATGCAGTGTCAGGCTACAGAAACAGCCA	CCTGCAGGACATAGATAGCAAGTACAGGCACACAAAACATATGCAGTGTCAGGCTACAGAAACAGCCA	CCTGCAGGACATAGATAGCAAGTACAGGCACACAAAACATATGCAGTGTCAGGCTACAGAAACAGCCA
R01236	not polymorphic	CCTGCAGGGCCAGATCACAGCCGCTGTGCAGCTCACCGTAGCAGGTATCCCTTCACTAACACTAGTGG	CCTGCAGGGCCAGATCACAGCCGCTGTGCAGCTCACCGTAGCAGGTATCCCTTCACTAACACTAGTGG	CCTGCAGGGCCAGATCACAGCCGCTGTGCAGCTCACCGTAGCAGGTATCCCTTCACTAACACTAGTGG
R01237	not polymorphic	CCTGCAGGTACATGTCGACCCTGTTCTCTCACCCAGAGTTCCCCTCTAAGGGTCCTAAGGAGATCAAC	CCTGCAGGTACATGTCGACCCTGTTCTCTCACCCAGAGTTCCCCTCTAAGGGTCCTAAGGAGATCAAC	CCTGCAGGTACATGTCGACCCTGTTCTCTCACCCAGAGTTCCCCTCTAAGGGTCCTAAGGAGATCAAC
R01238	Cl/WR	CCTGCAGGTTAGATTCCTCCTGACATGACACACCTGTTGGAGCAGGTGAACCCTGTTGGAGCAGGTGA	CCTGCAGGTTACATTCCTCCTGACATGACACACCTGTTGGAGCAGGTGAACCCTGTTGGAGCAGGTGA	CCTGCAGGTTAGATTCCTCCTGACATGACACACCTGTTGGAGCAGGTGAACCCTGTTGGAGCAGGTGA
R01239	not polymorphic	CCTGCAGGGCAGATAAAAGATGTGGTCCACTGTCAGGTACGTTACCCATCCACACCTCTCCCTTTATC	CCTGCAGGGCAGATAAAAGATGTGGTCCACTGTCAGGTACGTTACCCATCCACACCTCTCCCTTTATC	CCTGCAGGGCAGATAAAAGATGTGGTCCACTGTCAGGTACGTTACCCATCCACACCTCTCCCTTTATC
R01240	Cl/Sw	CCTGCAGGAACAAGCTGTGAGGACCAACCTGAGGGGGGGGGAAATAGACAGTGTGTACAGTGACTAGA	CCTGCAGGAACAAGCTGTGAGGACCAACCTGAGGGGGGGGGAAATAGACAGTGTGTACAGTGACTAGA	CCTGCAGGAACAAGATGTGAGGACCAACCTGAGGGGGGGGGAAATAGACAGTGTGTACAGTGACTAGA
R01241	not polymorphic	CCTGCAGGGCATTCACCAAACAGTGTGTGTCAATGACTCAGATATGGTAAGCAACCACAATGCGAAAT	CCTGCAGGGCATTCACCAAACAGTGTGTGTCAATGACTCAGATATGGTAAGCAACCACAATGCGAAAT	CCTGCAGGGCATTCACCAAACAGTGTGTGTCAATGACTCAGATATGGTAAGCAACCACAATGCGAAAT
R01242	not polymorphic	CCTGCAGGCTCATCCTGACATCACCCTCTAGGATGACAATGCCACCAGCCATACTGCTTGTTCTGTGC	CCTGCAGGCTCATCCTGACATCACCCTCTAGGATGACAATGCCACCAGCCATACTGCTTGTTCTGTGC	CCTGCAGGCTCATCCTGACATCACCCTCTAGGATGACAATGCCACCAGCCATACTGCTTGTTCTGTGC
R01243	not polymorphic	CCTGCAGGCTCATCCTGACATGACAATGCCACCACGCACATAACGAGCAGTATTGCTGATTTCTTGCA	CCTGCAGGCTCATCCTGACATGACAATGCCACCACGCACATAACGAGCAGTATTGCTGATTTCTTGCA	CCTGCAGGCTCATCCTGACATGACAATGCCACCACGCACATAACGAGCAGTATTGCTGATTTCTTGCA
R01244	Cl/Sw	CCTGCAGGTAGTAGTATCCTGATTAAAAAAGAATATCCTATAAATCACATTGGCTACACATGGCCTCC	CCTGCAGGTAGTAGTATCCTGATTAAAAAAGAATATCCTATAAATCACATTGGCTACACATGGCCTCC	CCTGCAGGTAGTAGTATCCTGATTAAAAAATAATATCCTATAAATCACATTGGCTACACATGGCCTCC
R01245	not polymorphic	CCTGCAGGTCTGAAGCTGTTGGTGCCGCAGCAGGGCGTCTTCGCTAGGGAACTGCCTGAGACAGAGCA	CCTGCAGGTCTGAAGCTGTTGGTGCCGCAGCAGGGCGTCTTCGCTAGGGAACTGCCTGAGACAGAGCA	CCTGCAGGTCTGAAGCTGTTGGTGCCGCAGCAGGGCGTCTTCGCTAGGGAACTGCCTGAGACAGAGCA
R01246	not polymorphic	CCTGCAGGCTGACTTCGGTCATCATCTGAAAGCTGTTTCCTCCAACACATTGGTTAAGTGGGCGGGTG	CCTGCAGGCTGACTTCGGTCATCATCTGAAAGCTGTTTCCTCCAACACATTGGTTAAGTGGGCGGGTG	CCTGCAGGCTGACTTCGGTCATCATCTGAAAGCTGTTTCCTCCAACACATTGGTTAAGTGGGCGGGTG
R01247	Cl/Sw	CCTGCAGGCGATGTGCAGATGTTTAATTTCGCTCTCATGCCATCATGGCTGAAGCCAGTGAAAATTCC	CCTGCAGGCGATGTGCAGATGTTTAATTTCGCTCTCATGCCATCATGGCTGAAGCCAGTGAAAATTCC	CCTGCAGGCGATGTGCAGATGTTTCATTTCGCTCTCATGCCATCATGGCTGAAGCCAGTGAAAATTCC
R01248	not polymorphic	CCTGCAGGGTCCATTTGAGATGCCAGAGGGGGAGGCGGTGGACTCCCAGTCCTTGAGCATGAGGCAGA	CCTGCAGGGTCCATTTGAGATGCCAGAGGGGGAGGCGGTGGACTCCCAGTCCTTGAGCATGAGGCAGA	CCTGCAGGGTCCATTTGAGATGCCAGAGGGGGAGGCGGTGGACTCCCAGTCCTTGAGCATGAGGCAGA
R01249	not polymorphic	CCTGCAGGCCACCCTCAAACCACCGCTGCACCAACCACCACTGCAGCTACTACACTCCCTCCCTCTCC	CCTGCAGGCCACCCTCAAACCACCGCTGCACCAACCACCACTGCAGCTACTACACTCCCTCCCTCTCC	CCTGCAGGCCACCCTCAAACCACCGCTGCACCAACCACCACTGCAGCTACTACACTCCCTCCCTCTCC
R01250	not polymorphic	CCTGCAGGGACAAACTTTATAGCGAGGCAGAGGAAAAAGAGGAAGAGCTTCGAGGCTAGTCGAATTAG	CCTGCAGGGACAAACTTTATAGCGAGGCAGAGGAAAAAGAGGAAGAGCTTCGAGGCTAGTCGAATTAG	CCTGCAGGGACAAACTTTATAGCGAGGCAGAGGAAAAAGAGGAAGAGCTTCGAGGCTAGTCGAATTAG
R01251	not polymorphic	CCTGCAGGTCGCCATAGTAACGATCAGTCAGGTCTGAGCGCACCTAGAGAGAAAACAAAATAGTGAAG	CCTGCAGGTCGCCATAGTAACGATCAGTCAGGTCTGAGCGCACCTAGAGAGAAAACAAAATAGTGAAG	CCTGCAGGTCGCCATAGTAACGATCAGTCAGGTCTGAGCGCACCTAGAGAGAAAACAAAATAGTGAAG
R01252	not polymorphic	CCTGCAGGCAGGCTCAACCCCCCACAGAAACCTTTTAATTTGATAAACGACAAGAGAAGTGGAGCTGC	CCTGCAGGCAGGCTCAACCCCCCACAGAAACCTTTTAATTTGATAAACGACAAGAGAAGTGGAGCTGC	CCTGCAGGCAGGCTCAACCCCCCACAGAAACCTTTTAATTTGATAAACGACAAGAGAAGTGGAGCTGC
R01253	not polymorphic	CCTGCAGGACTGCCGCTGGGCTCTGCCCCTGCCGACACAGGGGACAGGCATCCCACCTCTACACCCCC	CCTGCAGGACTGCCGCTGGGCTCTGCCCCTGCCGACACAGGGGACAGGCATCCCACCTCTACACCCCC	CCTGCAGGACTGCCGCTGGGCTCTGCCCCTGCCGACACAGGGGACAGGCATCCCACCTCTACACCCCC
R01254	not polymorphic	CCTGCAGGTGTCCCTCCAGGACAACACTGGATTTCTGCGGTGGCTCTCTGATCAACAATGGGTTGTGA	CCTGCAGGTGTCCCTCCAGGACAACACTGGATTTCTGCGGTGGCTCTCTGATCAACAATGGGTTGTGA	CCTGCAGGTGTCCCTCCAGGACAACACTGGATTTCTGCGGTGGCTCTCTGATCAACAATGGGTTGTGA
R01255	not polymorphic	CCTGCAGGCTCATCCTCACATGACCTTCCAGCATGACAATGCCACCATCCATACTGCTAGTTCTGTTC	CCTGCAGGCTCATCCTCACATGACCTTCCAGCATGACAATGCCACCATCCATACTGCTAGTTCTGTTC	CCTGCAGGCTCATCCTCACATGACCTTCCAGCATGACAATGCCACCATCCATACTGCTAGTTCTGTTC
R01256	not polymorphic	CCTGCAGGCCTGTTTGAAGGACAACTGGACAGAACATATCAGAATTCTTGGATTTCAGCTGAGACTCT	CCTGCAGGCCTGTTTGAAGGACAACTGGACAGAACATATCAGAATTCTTGGATTTCAGCTGAGACTCT	CCTGCAGGCCTGTTTGAAGGACAACTGGACAGAACATATCAGAATTCTTGGATTTCAGCTGAGACTCT
R01257	not polymorphic	CCTGCAGGTGAAGATGCTGGATGTGGAGGTTCTGGGCTAGCATGGTTACACATGGTCTAAAACGGCAC	CCTGCAGGTGAAGATGCTGGATGTGGAGGTTCTGGGCTAGCATGGTTACACATGGTCTAAAACGGCAC	CCTGCAGGTGAAGATGCTGGATGTGGAGGTTCTGGGCTAGCATGGTTACACATGGTCTAAAACGGCAC
R01258	not polymorphic	CCTGCAGGTCAATGGTCAGTGGAGCTTCTCTCAATTCAATTATCTGTGTGTGTGTATGTATAATATAA	CCTGCAGGTCAATGGTCAGTGGAGCTTCTCTCAATTCAATTATCTGTGTGTGTGTATGTATAATATAA	CCTGCAGGTCAATGGTCAGTGGAGCTTCTCTCAATTCAATTATCTGTGTGTGTGTATGTATAATATAA
R01259	not polymorphic	CCTGCAGGTACCATGGTACAATTAATTAACCATCTCAAACAAAAACCAACTACACAAAAGAGTAGGGC	CCTGCAGGTACCATGGTACAATTAATTAACCATCTCAAACAAAAACCAACTACACAAAAGAGTAGGGC	CCTGCAGGTACCATGGTACAATTAATTAACCATCTCAAACAAAAACCAACTACACAAAAGAGTAGGGC
R01260	not polymorphic	CCTGCAGGGGCACCTGTCACCATCTGATGCTGCTAAGACATGATGAGCACAGTGTTGTGTATTGACTG	CCTGCAGGGGCACCTGTCACCATCTGATGCTGCTAAGACATGATGAGCACAGTGTTGTGTATTGACTG	CCTGCAGGGGCACCTGTCACCATCTGATGCTGCTAAGACATGATGAGCACAGTGTTGTGTATTGACTG
R01261	not polymorphic	CCTGCAGGAAAACTGTTTACCCGGGGTGCCTGTGCCATTTCATGTTACCCTGCCAAAAATGTGACACT	CCTGCAGGAAAACTGTTTACCCGGGGTGCCTGTGCCATTTCATGTTACCCTGCCAAAAATGTGACACT	CCTGCAGGAAAACTGTTTACCCGGGGTGCCTGTGCCATTTCATGTTACCCTGCCAAAAATGTGACACT
R01262	not polymorphic	CCTGCAGGGAGTTAGCTCTATCCTGCTGAGTGGACGACGGCCTGCCTCTAGACCACACATAAATCAAT	CCTGCAGGGAGTTAGCTCTATCCTGCTGAGTGGACGACGGCCTGCCTCTAGACCACACATAAATCAAT	CCTGCAGGGAGTTAGCTCTATCCTGCTGAGTGGACGACGGCCTGCCTCTAGACCACACATAAATCAAT
R01263	not polymorphic	CCTGCAGGAAATGAGAGAGAAGGATGGTTAGTATGGAACAGGAAGGACAAAGAGGCCTCATCTAATTT	CCTGCAGGAAATGAGAGAGAAGGATGGTTAGTATGGAACAGGAAGGACAAAGAGGCCTCATCTAATTT	CCTGCAGGAAATGAGAGAGAAGGATGGTTAGTATGGAACAGGAAGGACAAAGAGGCCTCATCTAATTT
R01264	not polymorphic	CCTGCAGGGTCAAATAATAATCAAAGTGGTTGTAGAGGGTGCAACAGGTCAGCAACTCAGGAGTAAAT	CCTGCAGGGTCAAATAATAATCAAAGTGGTTGTAGAGGGTGCAACAGGTCAGCAACTCAGGAGTAAAT	CCTGCAGGGTCAAATAATAATCAAAGTGGTTGTAGAGGGTGCAACAGGTCAGCAACTCAGGAGTAAAT
R01265	not polymorphic	CCTGCAGGTGTCCAAGTTCATTTGGGAATACCTTCACTTCATAAGACTGTTCATTACATTGTTCCCTC	CCTGCAGGTGTCCAAGTTCATTTGGGAATACCTTCACTTCATAAGACTGTTCATTACATTGTTCCCTC	CCTGCAGGTGTCCAAGTTCATTTGGGAATACCTTCACTTCATAAGACTGTTCATTACATTGTTCCCTC
R01266	not polymorphic	CCTGCAGGATCGCCTGAGATCAGCCACCCGGACAGCTCATGAAATTGTGGGTTTCAACACAGAAGAAT	CCTGCAGGATCGCCTGAGATCAGCCACCCGGACAGCTCATGAAATTGTGGGTTTCAACACAGAAGAAT	CCTGCAGGATCGCCTGAGATCAGCCACCCGGACAGCTCATGAAATTGTGGGTTTCAACACAGAAGAAT
R01267	not polymorphic	CCTGCAGGAGGTGATGAGCCTGTCTCTCTGAGTTCCCTCTCAGTAGTGCCAGTGGGCTTTTCAAACAC	CCTGCAGGAGGTGATGAGCCTGTCTCTCTGAGTTCCCTCTCAGTAGTGCCAGTGGGCTTTTCAAACAC	CCTGCAGGAGGTGATGAGCCTGTCTCTCTGAGTTCCCTCTCAGTAGTGCCAGTGGGCTTTTCAAACAC
R01268	Cl/WR	CCTGCAGGCTACCCGTCAGGAATTTCCAGGACACAGTTGCACAGGGCGGGGTTCAGACCCAGGGCTCC	CCTGCAGGCTACCCGTCAGGAATTTCCAGGACACAGTTGCACAGGACGGGGTTCAGACCCAGGGCTCC	CCTGCAGGCTACCCGTCAGGAATTTCCAGGACACAGTTGCACAGGGCGGGGTTCAGACCCAGGGCTCC
R01269	not polymorphic	CCTGCAGGAAGGGCACCACATGAGGGGGGAGGATGTAACGCGCAGCATTGAGATTGCCTGCAATGTCA	CCTGCAGGAAGGGCACCACATGAGGGGGGAGGATGTAACGCGCAGCATTGAGATTGCCTGCAATGTCA	CCTGCAGGAAGGGCACCACATGAGGGGGGAGGATGTAACGCGCAGCATTGAGATTGCCTGCAATGTCA
R01270	not polymorphic	CCTGCAGGCACCTGGCCCGCCACAGGGAGCGATCTTCAAAGTAAAGCCCCCCTGGCCAAACCCTCCCC	CCTGCAGGCACCTGGCCCGCCACAGGGAGCGATCTTCAAAGTAAAGCCCCCCTGGCCAAACCCTCCCC	CCTGCAGGCACCTGGCCCGCCACAGGGAGCGATCTTCAAAGTAAAGCCCCCCTGGCCAAACCCTCCCC
R01271	not polymorphic	CCTGCAGGGTGGAGGAAGGACAACCTCAGAGCGAGCAGACACACCTGGAAACCAGTAACCCTGAGTTC	CCTGCAGGGTGGAGGAAGGACAACCTCAGAGCGAGCAGACACACCTGGAAACCAGTAACCCTGAGTTC	CCTGCAGGGTGGAGGAAGGACAACCTCAGAGCGAGCAGACACACCTGGAAACCAGTAACCCTGAGTTC
R01272	Sw/WR	CCTGCAGGTGCTGAGTGCCATCTATAGCCAGCTGGGAAACGCCTACTTCCACCTGCATGATTACGGCA	CCTGCAGGTGCTGAGTGCCATCTATAGCCAGCTGGGCAACGCCTACTTCCACCTGCATGATTACGGCA	CCTGCAGGTGCTGAGTGCCATCTATAGCCAGCTGGGCAACGCCTACTTCCACCTGCATGATTACGGCA
R01273	not polymorphic	CCTGCAGGTAGAAAAATGTCCTGATATAAAGAAATATCCTATAAATCAACGATCTTGAAACATTGTAT	CCTGCAGGTAGAAAAATGTCCTGATATAAAGAAATATCCTATAAATCAACGATCTTGAAACATTGTAT	CCTGCAGGTAGAAAAATGTCCTGATATAAAGAAATATCCTATAAATCAACGATCTTGAAACATTGTAT
R01274	not polymorphic	CCTGCAGGAGTATCCATCCACTCAGTCCTGACGTGCACACTGACTTGCCCATTTTTAATCTGCTGTCT	CCTGCAGGAGTATCCATCCACTCAGTCCTGACGTGCACACTGACTTGCCCATTTTTAATCTGCTGTCT	CCTGCAGGAGTATCCATCCACTCAGTCCTGACGTGCACACTGACTTGCCCATTTTTAATCTGCTGTCT
R01275	not polymorphic	CCTGCAGGAACAGGAAATGTGCATTTTTATGTGGATTATAATTATTGGACATTTTTTGTAGGGGTTGA	CCTGCAGGAACAGGAAATGTGCATTTTTATGTGGATTATAATTATTGGACATTTTTTGTAGGGGTTGA	CCTGCAGGAACAGGAAATGTGCATTTTTATGTGGATTATAATTATTGGACATTTTTTGTAGGGGTTGA
R01276	not polymorphic	CCTGCAGGCTCTAGTTTTGGCTTTTCTTGAAAATCCCAAATTGCTTGCATAGTCAACTTACGCACAGC	CCTGCAGGCTCTAGTTTTGGCTTTTCTTGAAAATCCCAAATTGCTTGCATAGTCAACTTACGCACAGC	CCTGCAGGCTCTAGTTTTGGCTTTTCTTGAAAATCCCAAATTGCTTGCATAGTCAACTTACGCACAGC
R01277	not polymorphic	CCTGCAGGAGGAGTCGAGCTGGTACGAGGAAGACGAGGTGGAGCAGCAGGAGGGAGCAGCAAACGTGG	CCTGCAGGAGGAGTCGAGCTGGTACGAGGAAGACGAGGTGGAGCAGCAGGAGGGAGCAGCAAACGTGG	CCTGCAGGAGGAGTCGAGCTGGTACGAGGAAGACGAGGTGGAGCAGCAGGAGGGAGCAGCAAACGTGG
R01278	Cl/Sw	CCTGCAGGTGCCCAGCCCACCACAAGGAGTCACTAGAGCACAATAACCCGGACGACACTGAGTCAATT	CCTGCAGGTGCCCAGCCCACCACAAGGAGTCACTAGAGCACAATAACCCGGACGACACTGAGTCAATT	CCTGCAGGTGCCCAGCCCACCACAAGGAGTCACTAGAGCACAATAACCCAGACGACACTGAGTCAATT
R01279	not polymorphic	CCTGCAGGCTGTCCTTCACCGCAGCCAACGTCAGTAAAACATTTAAACATGTTAACCCTCGCAGGGCT	CCTGCAGGCTGTCCTTCACCGCAGCCAACGTCAGTAAAACATTTAAACATGTTAACCCTCGCAGGGCT	CCTGCAGGCTGTCCTTCACCGCAGCCAACGTCAGTAAAACATTTAAACATGTTAACCCTCGCAGGGCT
R01280	not polymorphic	CCTGCAGGTTTAAAATATTCATACAAATAATAATCAGCAGTTATTTCGGAATATGACAGATGACAAGT	CCTGCAGGTTTAAAATATTCATACAAATAATAATCAGCAGTTATTTCGGAATATGACAGATGACAAGT	CCTGCAGGTTTAAAATATTCATACAAATAATAATCAGCAGTTATTTCGGAATATGACAGATGACAAGT
R01281	not polymorphic	CCTGCAGGTCTACAGAAGAGCCAATGGAAGAAGAGCCCGTCTTGTAGGAGGAAACAGAGTTGTCACGA	CCTGCAGGTCTACAGAAGAGCCAATGGAAGAAGAGCCCGTCTTGTAGGAGGAAACAGAGTTGTCACGA	CCTGCAGGTCTACAGAAGAGCCAATGGAAGAAGAGCCCGTCTTGTAGGAGGAAACAGAGTTGTCACGA
R01282	Sw/WR	CCTGCAGGACCTCATCCAGGTCAAAGGGCTCAGCCGTGTCCTTCTGTGGTAACATTGCAGCCAACCGG	CCTGCAGGACCTCATCCAGGTCAAAGGGCTCAGCCGTGTCCTTCTGTGGTAACATTGCAGTCAACCGG	CCTGCAGGACCTCATCCAGGTCAAAGGGCTCAGCCGTGTCCTTCTGTGGTAACATTGCAGTCAACCGG
R01283	not polymorphic	CCTGCAGGACAGAGAAGAGATCAAGATAACATCGTCCCAGTCATGACTTCACAGCCATATGCTCATTG	CCTGCAGGACAGAGAAGAGATCAAGATAACATCGTCCCAGTCATGACTTCACAGCCATATGCTCATTG	CCTGCAGGACAGAGAAGAGATCAAGATAACATCGTCCCAGTCATGACTTCACAGCCATATGCTCATTG
R01284	not polymorphic	CCTGCAGGGGGAAAGAAGAGATTGTTTACTGGATGCACAGGAGAAGGTACATTGATGATAGCATATCT	CCTGCAGGGGGAAAGAAGAGATTGTTTACTGGATGCACAGGAGAAGGTACATTGATGATAGCATATCT	CCTGCAGGGGGAAAGAAGAGATTGTTTACTGGATGCACAGGAGAAGGTACATTGATGATAGCATATCT
R01285	not polymorphic	CCTGCAGGTGACCTGTACTATGTGCACGAGGCATGACCCATCCCGACTCACCCAGTCACTCACTGAAT	CCTGCAGGTGACCTGTACTATGTGCACGAGGCATGACCCATCCCGACTCACCCAGTCACTCACTGAAT	CCTGCAGGTGACCTGTACTATGTGCACGAGGCATGACCCATCCCGACTCACCCAGTCACTCACTGAAT
R01286	not polymorphic	CCTGCAGGGATGTCTTAGTGCAATCGCGCACTAGCGACTCCTTTGGCTGGTCGGGCGCAGTGCACGCT	CCTGCAGGGATGTCTTAGTGCAATCGCGCACTAGCGACTCCTTTGGCTGGTCGGGCGCAGTGCACGCT	CCTGCAGGGATGTCTTAGTGCAATCGCGCACTAGCGACTCCTTTGGCTGGTCGGGCGCAGTGCACGCT
R01287	not polymorphic	CCTGCAGGCCAAAGTATCCATCATGTCTGTTCTTCCAGTACAACACTCAGCTTGGTCCCCCTTATCAT	CCTGCAGGCCAAAGTATCCATCATGTCTGTTCTTCCAGTACAACACTCAGCTTGGTCCCCCTTATCAT	CCTGCAGGCCAAAGTATCCATCATGTCTGTTCTTCCAGTACAACACTCAGCTTGGTCCCCCTTATCAT
R01288	not polymorphic	CCTGCAGGTCCTATTTTTTGATTGTTTGACTGTGCCTTCACATATTGTAGATAACACACATATTCAAA	CCTGCAGGTCCTATTTTTTGATTGTTTGACTGTGCCTTCACATATTGTAGATAACACACATATTCAAA	CCTGCAGGTCCTATTTTTTGATTGTTTGACTGTGCCTTCACATATTGTAGATAACACACATATTCAAA
R01289	not polymorphic	CCTGCAGGATTTGAGGTGACCAAGAACCCAATGGTCACTCTGACAGTGCTCTATAGTTCCTCTGTGAA	CCTGCAGGATTTGAGGTGACCAAGAACCCAATGGTCACTCTGACAGTGCTCTATAGTTCCTCTGTGAA	CCTGCAGGATTTGAGGTGACCAAGAACCCAATGGTCACTCTGACAGTGCTCTATAGTTCCTCTGTGAA
R01290	not polymorphic	CCTGCAGGACAGGAATGTCTAAGACCTGTTGGATTGGAGGGTGAGAGCTAGGGCCATTCTCCCCAGAA	CCTGCAGGACAGGAATGTCTAAGACCTGTTGGATTGGAGGGTGAGAGCTAGGGCCATTCTCCCCAGAA	CCTGCAGGACAGGAATGTCTAAGACCTGTTGGATTGGAGGGTGAGAGCTAGGGCCATTCTCCCCAGAA
R01291	not polymorphic	CCTGCAGGAAGGTCCCAGCCTCCGTCCCAGTCTCAAATCTCTGGAAGACTGAAACAGGTTTCCCTCAA	CCTGCAGGAAGGTCCCAGCCTCCGTCCCAGTCTCAAATCTCTGGAAGACTGAAACAGGTTTCCCTCAA	CCTGCAGGAAGGTCCCAGCCTCCGTCCCAGTCTCAAATCTCTGGAAGACTGAAACAGGTTTCCCTCAA
R01292	not polymorphic	CCTGCAGGATGCAATATTTTAATCTGTTGGCTTTATGGAGGCTGTTTTTACATAGTTGCCAATGGCAA	CCTGCAGGATGCAATATTTTAATCTGTTGGCTTTATGGAGGCTGTTTTTACATAGTTGCCAATGGCAA	CCTGCAGGATGCAATATTTTAATCTGTTGGCTTTATGGAGGCTGTTTTTACATAGTTGCCAATGGCAA
R01293	not polymorphic	CCTGCAGGCCTAATAACTGAGGAACATGTTCGAGATAACACGTCACAGAATAATATCTGTAATTGACA	CCTGCAGGCCTAATAACTGAGGAACATGTTCGAGATAACACGTCACAGAATAATATCTGTAATTGACA	CCTGCAGGCCTAATAACTGAGGAACATGTTCGAGATAACACGTCACAGAATAATATCTGTAATTGACA
R01294	not polymorphic	CCTGCAGGTTTATCTTATATAACGGACCGAAGCACTAGAGCCTGAAAGCACCAGTTTATGTGGGCAGA	CCTGCAGGTTTATCTTATATAACGGACCGAAGCACTAGAGCCTGAAAGCACCAGTTTATGTGGGCAGA	CCTGCAGGTTTATCTTATATAACGGACCGAAGCACTAGAGCCTGAAAGCACCAGTTTATGTGGGCAGA
R01295	not polymorphic	CCTGCAGGCTGCAATGTTTTTATGTGTTGGCTTTATGTACTGTAGAGTATTATTACCTTGTTGGCAAT	CCTGCAGGCTGCAATGTTTTTATGTGTTGGCTTTATGTACTGTAGAGTATTATTACCTTGTTGGCAAT	CCTGCAGGCTGCAATGTTTTTATGTGTTGGCTTTATGTACTGTAGAGTATTATTACCTTGTTGGCAAT
R01296	not polymorphic	CCTGCAGGAAATGCCACTTAACACATATGGCTAAAAAATACATCCAGTTGAAGTAACTGGACCAAAGA	CCTGCAGGAAATGCCACTTAACACATATGGCTAAAAAATACATCCAGTTGAAGTAACTGGACCAAAGA	CCTGCAGGAAATGCCACTTAACACATATGGCTAAAAAATACATCCAGTTGAAGTAACTGGACCAAAGA
R01297	not polymorphic	CCTGCAGGTACTTTCATAAAACAGCCAACTTCACCCTTCTCCCCCCTCTGCGGGAGAGAGAGAGCGCT	CCTGCAGGTACTTTCATAAAACAGCCAACTTCACCCTTCTCCCCCCTCTGCGGGAGAGAGAGAGCGCT	CCTGCAGGTACTTTCATAAAACAGCCAACTTCACCCTTCTCCCCCCTCTGCGGGAGAGAGAGAGCGCT
R01298	not polymorphic	CCTGCAGGGATTGCTGGGAGGAGCAGACAAAGTGGACACGTCTACATTTGAAACTGTGTGGAGCGGTA	CCTGCAGGGATTGCTGGGAGGAGCAGACAAAGTGGACACGTCTACATTTGAAACTGTGTGGAGCGGTA	CCTGCAGGGATTGCTGGGAGGAGCAGACAAAGTGGACACGTCTACATTTGAAACTGTGTGGAGCGGTA
R01299	not polymorphic	CCTGCAGGATAACCTGTTCCTCATCCTAGTTTTCTTCACACTCTTCATCACTATCTTCCTCATCCTCT	CCTGCAGGATAACCTGTTCCTCATCCTAGTTTTCTTCACACTCTTCATCACTATCTTCCTCATCCTCT	CCTGCAGGATAACCTGTTCCTCATCCTAGTTTTCTTCACACTCTTCATCACTATCTTCCTCATCCTCT
R01300	not polymorphic	CCTGCAGGCTGACCTCGGTCGTCACTTGAACGGTGTTTCCTCCGGCACATTGCTGCAGCTGGCTTCAG	CCTGCAGGCTGACCTCGGTCGTCACTTGAACGGTGTTTCCTCCGGCACATTGCTGCAGCTGGCTTCAG	CCTGCAGGCTGACCTCGGTCGTCACTTGAACGGTGTTTCCTCCGGCACATTGCTGCAGCTGGCTTCAG
R01301	not polymorphic	CCTGCAGGAGTAGGTCTTCCTCGGATTGCTGTTTGCTGCTACCTTTGGGTGCCATGCTTCGTAAGTGT	CCTGCAGGAGTAGGTCTTCCTCGGATTGCTGTTTGCTGCTACCTTTGGGTGCCATGCTTCGTAAGTGT	CCTGCAGGAGTAGGTCTTCCTCGGATTGCTGTTTGCTGCTACCTTTGGGTGCCATGCTTCGTAAGTGT
R01302	not polymorphic	CCTGCAGGTATAATGCATTATGATGCCGTTATAATGCATTGTAAGACTTATCTTGAGCATGTATGACC	CCTGCAGGTATAATGCATTATGATGCCGTTATAATGCATTGTAAGACTTATCTTGAGCATGTATGACC	CCTGCAGGTATAATGCATTATGATGCCGTTATAATGCATTGTAAGACTTATCTTGAGCATGTATGACC
R01303	not polymorphic	CCTGCAGGTACCTGGCCCGCCAAAAGGACTCGCTAGAGTGCGATGAGCCAAGTAAAGCCCCACCGGCC	CCTGCAGGTACCTGGCCCGCCAAAAGGACTCGCTAGAGTGCGATGAGCCAAGTAAAGCCCCACCGGCC	CCTGCAGGTACCTGGCCCGCCAAAAGGACTCGCTAGAGTGCGATGAGCCAAGTAAAGCCCCACCGGCC
R01304	not polymorphic	CCTGCAGGGTGTGATGTGGAGACCCTCCTCTCTCTGTCTTCCCTCCGGCCGTGTAAATAAAGCACTCC	CCTGCAGGGTGTGATGTGGAGACCCTCCTCTCTCTGTCTTCCCTCCGGCCGTGTAAATAAAGCACTCC	CCTGCAGGGTGTGATGTGGAGACCCTCCTCTCTCTGTCTTCCCTCCGGCCGTGTAAATAAAGCACTCC
R01305	not polymorphic	CCTGCAGGTAATATTTATCATGATGCAGTCATAATGTATTGTAAGACTTTTGTCTCATAATCACTGGT	CCTGCAGGTAATATTTATCATGATGCAGTCATAATGTATTGTAAGACTTTTGTCTCATAATCACTGGT	CCTGCAGGTAATATTTATCATGATGCAGTCATAATGTATTGTAAGACTTTTGTCTCATAATCACTGGT
R01306	not polymorphic	CCTGCAGGGCGCCCCACGTTGACACTCTGTAACAGACACACACGTTACAACACAGATAAAGTACACCT	CCTGCAGGGCGCCCCACGTTGACACTCTGTAACAGACACACACGTTACAACACAGATAAAGTACACCT	CCTGCAGGGCGCCCCACGTTGACACTCTGTAACAGACACACACGTTACAACACAGATAAAGTACACCT
R01307	not polymorphic	CCTGCAGGATTCCTCAGGGGTTTCCAAGACAACAATACAATGTCTTAGGGTGACCCTGACTCCTTGGG	CCTGCAGGATTCCTCAGGGGTTTCCAAGACAACAATACAATGTCTTAGGGTGACCCTGACTCCTTGGG	CCTGCAGGATTCCTCAGGGGTTTCCAAGACAACAATACAATGTCTTAGGGTGACCCTGACTCCTTGGG
R01308	not polymorphic	CCTGCAGGAATGTGCACAGTTAGGCCCCTAGTGGTGCTCGAGAACCTGTCCTTTTGCCCTATGAGGAA	CCTGCAGGAATGTGCACAGTTAGGCCCCTAGTGGTGCTCGAGAACCTGTCCTTTTGCCCTATGAGGAA	CCTGCAGGAATGTGCACAGTTAGGCCCCTAGTGGTGCTCGAGAACCTGTCCTTTTGCCCTATGAGGAA
R01309	not polymorphic	CCTGCAGGGTTTTTGGTTATTCTTTTCGATTAAGACGTAAACAACTAGGTGAGTGGAGTTCCTTACTA	CCTGCAGGGTTTTTGGTTATTCTTTTCGATTAAGACGTAAACAACTAGGTGAGTGGAGTTCCTTACTA	CCTGCAGGGTTTTTGGTTATTCTTTTCGATTAAGACGTAAACAACTAGGTGAGTGGAGTTCCTTACTA
R01310	Cl/WR	CCTGCAGGCAGGTGTTTGTCCTGAGGGTGTCAGGTTTTGGCATTTAGGTCACCACTGAATTGTACATG	CCTGCAGGCAGGTGTTTGTCCTGAGGGAGTCAGGTTTTGGCATTTAGGTCACCACTGAATTGTACATG	CCTGCAGGCAGGTGTTTGTCCTGAGGGTGTCAGGTTTTGGCATTTAGGTCACCACTGAATTGTACATG
R01311	not polymorphic	CCTGCAGGGATCCTAGTCATTAAGACAAGTTTCAACGGGGGAGAGAAACATTGGGGCAGTGTGTGATA	CCTGCAGGGATCCTAGTCATTAAGACAAGTTTCAACGGGGGAGAGAAACATTGGGGCAGTGTGTGATA	CCTGCAGGGATCCTAGTCATTAAGACAAGTTTCAACGGGGGAGAGAAACATTGGGGCAGTGTGTGATA
R01312	Sw/WR	CCTGCAGGTCAAGGCTGACTTCTTGGAGGTAATAAATCGAAACCTTTGTTTCCTAAACCTTTCCTAAA	CCTGCAGGTCAAGGCTGACTTCTTGGAGGTAATAAATCGATACCTTTGTTTCCTAAACCTTTCCTAAA	CCTGCAGGTCAAGGCTGACTTCTTGGAGGTAATAAATCGATACCTTTGTTTCCTAAACCTTTCCTAAA
R01313	not polymorphic	CCTGCAGGAGAGGGTCACTGCTTTGATGTTTGCATAGAACGACAGGTTGTGATCCAGGGTCACGCAAA	CCTGCAGGAGAGGGTCACTGCTTTGATGTTTGCATAGAACGACAGGTTGTGATCCAGGGTCACGCAAA	CCTGCAGGAGAGGGTCACTGCTTTGATGTTTGCATAGAACGACAGGTTGTGATCCAGGGTCACGCAAA
R01314	not polymorphic	CCTGCAGGGTAGCGCCTAAAAGTAACCCTGAGATACCTGGCTACTGGGTTTACTTTCTCCGCTTTAGA	CCTGCAGGGTAGCGCCTAAAAGTAACCCTGAGATACCTGGCTACTGGGTTTACTTTCTCCGCTTTAGA	CCTGCAGGGTAGCGCCTAAAAGTAACCCTGAGATACCTGGCTACTGGGTTTACTTTCTCCGCTTTAGA
R01315	not polymorphic	CCTGCAGGACGACAACCAATGGGAAGCCAGCGTTCAGTCAGCGCATGCGGTTCTACTTTTGGTCTCTC	CCTGCAGGACGACAACCAATGGGAAGCCAGCGTTCAGTCAGCGCATGCGGTTCTACTTTTGGTCTCTC	CCTGCAGGACGACAACCAATGGGAAGCCAGCGTTCAGTCAGCGCATGCGGTTCTACTTTTGGTCTCTC
R01316	not polymorphic	CCTGCAGGGGAATTTTGACATCGAAAACCGGGAACTCCTGTTGATAAGATGTCTCTGGAGGAATGGCG	CCTGCAGGGGAATTTTGACATCGAAAACCGGGAACTCCTGTTGATAAGATGTCTCTGGAGGAATGGCG	CCTGCAGGGGAATTTTGACATCGAAAACCGGGAACTCCTGTTGATAAGATGTCTCTGGAGGAATGGCG
R01317	not polymorphic	CCTGCAGGTTTGATCTAGTTCATGGTTTTATCCAGGGACAACCCAAGGACATTTTAAGGACTTTCTCA	CCTGCAGGTTTGATCTAGTTCATGGTTTTATCCAGGGACAACCCAAGGACATTTTAAGGACTTTCTCA	CCTGCAGGTTTGATCTAGTTCATGGTTTTATCCAGGGACAACCCAAGGACATTTTAAGGACTTTCTCA
R01318	not polymorphic	CCTGCAGGCAGGTTTGTTTGTGAACGTTTTTTGCCCAGTATCTTTATTTCAGGTTTAGATCTGACCTC	CCTGCAGGCAGGTTTGTTTGTGAACGTTTTTTGCCCAGTATCTTTATTTCAGGTTTAGATCTGACCTC	CCTGCAGGCAGGTTTGTTTGTGAACGTTTTTTGCCCAGTATCTTTATTTCAGGTTTAGATCTGACCTC
R01319	not polymorphic	CCTGCAGGTGTCATCTCATTCCTTCAGTTGTGGGATTAGTATGCGGCAGGCAATAAAAAGCCGGGCCA	CCTGCAGGTGTCATCTCATTCCTTCAGTTGTGGGATTAGTATGCGGCAGGCAATAAAAAGCCGGGCCA	CCTGCAGGTGTCATCTCATTCCTTCAGTTGTGGGATTAGTATGCGGCAGGCAATAAAAAGCCGGGCCA
R01320	not polymorphic	CCTGCAGGGATATTAAGTGACTCCAAAGTGCTATTGTGTGCATCCAAAATAGCACCATATTTCCTATA	CCTGCAGGGATATTAAGTGACTCCAAAGTGCTATTGTGTGCATCCAAAATAGCACCATATTTCCTATA	CCTGCAGGGATATTAAGTGACTCCAAAGTGCTATTGTGTGCATCCAAAATAGCACCATATTTCCTATA
R01321	not polymorphic	CCTGCAGGTCTCTAACATCCTGTTTAGAATAAAAGTTATTAAAGTTATTGAATGTCCTGAATTTCTCT	CCTGCAGGTCTCTAACATCCTGTTTAGAATAAAAGTTATTAAAGTTATTGAATGTCCTGAATTTCTCT	CCTGCAGGTCTCTAACATCCTGTTTAGAATAAAAGTTATTAAAGTTATTGAATGTCCTGAATTTCTCT
R01322	not polymorphic	CCTGCAGGTGTCCCAGGGGGAGTTGGGATATGCAAGAAACACATTTTCATTACACACTTGTACAAGTG	CCTGCAGGTGTCCCAGGGGGAGTTGGGATATGCAAGAAACACATTTTCATTACACACTTGTACAAGTG	CCTGCAGGTGTCCCAGGGGGAGTTGGGATATGCAAGAAACACATTTTCATTACACACTTGTACAAGTG
R01323	not polymorphic	CCTGCAGGCTGATGCCATGTTCCTCCCGGGCCAGGTGCATGGCGTGCTCCACTACGCACTAGTTCTGC	CCTGCAGGCTGATGCCATGTTCCTCCCGGGCCAGGTGCATGGCGTGCTCCACTACGCACTAGTTCTGC	CCTGCAGGCTGATGCCATGTTCCTCCCGGGCCAGGTGCATGGCGTGCTCCACTACGCACTAGTTCTGC
R01324	not polymorphic	CCTGCAGGTGGCCTACACAGCATGGCCGATGTCAACAACGTCTCGCTTGCCGGGACACCCGTGTTCCT	CCTGCAGGTGGCCTACACAGCATGGCCGATGTCAACAACGTCTCGCTTGCCGGGACACCCGTGTTCCT	CCTGCAGGTGGCCTACACAGCATGGCCGATGTCAACAACGTCTCGCTTGCCGGGACACCCGTGTTCCT
R01325	not polymorphic	CCTGCAGGATATTTATAGCATGACAAATTTGTGATTGTACATGCCCATTGAACCATATTGCAAATGCA	CCTGCAGGATATTTATAGCATGACAAATTTGTGATTGTACATGCCCATTGAACCATATTGCAAATGCA	CCTGCAGGATATTTATAGCATGACAAATTTGTGATTGTACATGCCCATTGAACCATATTGCAAATGCA
R01326	Sw/WR	CCTGCAGGCCTAATGCAAAATGGTACCTATGGGGATGGGCAACACCTCCAACCTATAAATGATTCAAC	CCTGCAGGCCTAATGCAAAATGGTACCTATGGGGATGGGCAACACCTCCAACCTACAAATGATTCAAC	CCTGCAGGCCTAATGCAAAATGGTACCTATGGGGATGGGCAACACCTCCAACCTACAAATGATTCAAC
R01327	not polymorphic	CCTGCAGGTAAGCATTTCATTGGACGGTGTATACCAAGGTTATTATAGTAAACTAAAATTGTAAAAAC	CCTGCAGGTAAGCATTTCATTGGACGGTGTATACCAAGGTTATTATAGTAAACTAAAATTGTAAAAAC	CCTGCAGGTAAGCATTTCATTGGACGGTGTATACCAAGGTTATTATAGTAAACTAAAATTGTAAAAAC
R01328	not polymorphic	CCTGCAGGGAACGGTGAGAGAGTAGCTCCGTTCTGAGCACACTGCGGACTGCTGAAAGCTGCCAAAGG	CCTGCAGGGAACGGTGAGAGAGTAGCTCCGTTCTGAGCACACTGCGGACTGCTGAAAGCTGCCAAAGG	CCTGCAGGGAACGGTGAGAGAGTAGCTCCGTTCTGAGCACACTGCGGACTGCTGAAAGCTGCCAAAGG
R01329	not polymorphic	CCTGCAGGTGAGTAATTTTACTTTGACATAACCCTTTTAATATATGATCCACCAATGATCTCCACTGG	CCTGCAGGTGAGTAATTTTACTTTGACATAACCCTTTTAATATATGATCCACCAATGATCTCCACTGG	CCTGCAGGTGAGTAATTTTACTTTGACATAACCCTTTTAATATATGATCCACCAATGATCTCCACTGG
R01330	not polymorphic	CCTGCAGGCCTGGGGAAAGGTTCATATTAGTCATCTCACATCCCTCAAGTTCTTCATCCCCTCTTTTC	CCTGCAGGCCTGGGGAAAGGTTCATATTAGTCATCTCACATCCCTCAAGTTCTTCATCCCCTCTTTTC	CCTGCAGGCCTGGGGAAAGGTTCATATTAGTCATCTCACATCCCTCAAGTTCTTCATCCCCTCTTTTC
R01331	not polymorphic	CCTGCAGGCTCATCCTGACATGACCCTCCAGCATGACAATGCCACCAGCCATATGTCAGTGTTCTGCC	CCTGCAGGCTCATCCTGACATGACCCTCCAGCATGACAATGCCACCAGCCATATGTCAGTGTTCTGCC	CCTGCAGGCTCATCCTGACATGACCCTCCAGCATGACAATGCCACCAGCCATATGTCAGTGTTCTGCC
R01332	Cl/Sw	CCTGCAGGCACCACGGCATTGGCCACCAATTAGCAGCAGCAATGTGAAAGAAGTGAAAAAATGGCTCA	CCTGCAGGCACCACGGCATTGGCCACCAATTAGCAGCAGCAATGTGAAAGAAGTGAAAAAATGGCTCA	CCTGCAGGCACCACGGCATTGGCCACCAATTAGCAGCAGCATTGTGAAAGAAGTGAAAAAATGGCTCA
R01333	not polymorphic	CCTGCAGGCTAGCATATTGGGGTTATGGGTAAAGATGGCGGTAGAGGTGACTCAGCACGTCTGTCACT	CCTGCAGGCTAGCATATTGGGGTTATGGGTAAAGATGGCGGTAGAGGTGACTCAGCACGTCTGTCACT	CCTGCAGGCTAGCATATTGGGGTTATGGGTAAAGATGGCGGTAGAGGTGACTCAGCACGTCTGTCACT
R01334	not polymorphic	CCTGCAGGTCTACCTCATTATGAAGAGAGACTGTTACACCCTAGCCTGTAGGTCTACCTCATTATGAA	CCTGCAGGTCTACCTCATTATGAAGAGAGACTGTTACACCCTAGCCTGTAGGTCTACCTCATTATGAA	CCTGCAGGTCTACCTCATTATGAAGAGAGACTGTTACACCCTAGCCTGTAGGTCTACCTCATTATGAA
R01335	not polymorphic	CCTGCAGGTCAAAGGTGAGGCAGAGGAATGCTCCAACTCCTCAATTTTCATTTACCTTTATCTCACTG	CCTGCAGGTCAAAGGTGAGGCAGAGGAATGCTCCAACTCCTCAATTTTCATTTACCTTTATCTCACTG	CCTGCAGGTCAAAGGTGAGGCAGAGGAATGCTCCAACTCCTCAATTTTCATTTACCTTTATCTCACTG
R01336	Cl/Sw	CCTGCAGGGAGATTAGATTTATTTACTATTATTATACTGGCTGTAAGTGTGTGTCAGTTTAAGATTAA	CCTGCAGGGAGATTAGATTTATTTACTATTATTATACTGGCTGTAAGTGTGTGTCAGTTTAAGATTAA	CCTGCAGGGAGATTCGATTTATTTACTATTATTATACTGGCTGTAAGTGTGTGTCAGTTTAAGATTAA
R01337	not polymorphic	CCTGCAGGTTCTGGGGCAAGGCCAGGAGGGAGTCGTAGGCTTTACACTGCATGTGACCCGTGCTCTGG	CCTGCAGGTTCTGGGGCAAGGCCAGGAGGGAGTCGTAGGCTTTACACTGCATGTGACCCGTGCTCTGG	CCTGCAGGTTCTGGGGCAAGGCCAGGAGGGAGTCGTAGGCTTTACACTGCATGTGACCCGTGCTCTGG
R01338	not polymorphic	CCTGCAGGACTCGGGAGATACTGTGTGGACAGGGACCAGGGGTGTGCGACAAAGGAGGGAGAGAAAAA	CCTGCAGGACTCGGGAGATACTGTGTGGACAGGGACCAGGGGTGTGCGACAAAGGAGGGAGAGAAAAA	CCTGCAGGACTCGGGAGATACTGTGTGGACAGGGACCAGGGGTGTGCGACAAAGGAGGGAGAGAAAAA
R01339	not polymorphic	CCTGCAGGTTGAGTTCAATAACTAGTGAAATGGTTACCCAGACTATTTGCATTGCCTCCCCCCCCTGC	CCTGCAGGTTGAGTTCAATAACTAGTGAAATGGTTACCCAGACTATTTGCATTGCCTCCCCCCCCTGC	CCTGCAGGTTGAGTTCAATAACTAGTGAAATGGTTACCCAGACTATTTGCATTGCCTCCCCCCCCTGC
R01340	not polymorphic	CCTGCAGGCTATATGTTTAGCATTACCAATCATTTATATGACTGTTATATAATGGGTTGACTTTCATT	CCTGCAGGCTATATGTTTAGCATTACCAATCATTTATATGACTGTTATATAATGGGTTGACTTTCATT	CCTGCAGGCTATATGTTTAGCATTACCAATCATTTATATGACTGTTATATAATGGGTTGACTTTCATT
R01341	not polymorphic	CCTGCAGGTAAGATAAATCCTTCTGCATCCCCCTCCTCGTCTGAGAATCCTTCTGCATCCCCCTCCTC	CCTGCAGGTAAGATAAATCCTTCTGCATCCCCCTCCTCGTCTGAGAATCCTTCTGCATCCCCCTCCTC	CCTGCAGGTAAGATAAATCCTTCTGCATCCCCCTCCTCGTCTGAGAATCCTTCTGCATCCCCCTCCTC
R01342	not polymorphic	CCTGCAGGATGAGAGACATGTTGGCAACTAGAGCACGAGATGAGAGCAGTTACATAGGCAGCTGAACT	CCTGCAGGATGAGAGACATGTTGGCAACTAGAGCACGAGATGAGAGCAGTTACATAGGCAGCTGAACT	CCTGCAGGATGAGAGACATGTTGGCAACTAGAGCACGAGATGAGAGCAGTTACATAGGCAGCTGAACT
R01343	not polymorphic	CCTGCAGGAGCAACCTGGTCTCAGAGCATTTTGTATTATTCTGTACGTAAAAACGTTCCACTTAATTT	CCTGCAGGAGCAACCTGGTCTCAGAGCATTTTGTATTATTCTGTACGTAAAAACGTTCCACTTAATTT	CCTGCAGGAGCAACCTGGTCTCAGAGCATTTTGTATTATTCTGTACGTAAAAACGTTCCACTTAATTT
R01344	not polymorphic	CCTGCAGGGGACAACCTTTTGGACATGGACCTGTCCACCCTGGCTACACCAAGTCATGGTGGGACAGC	CCTGCAGGGGACAACCTTTTGGACATGGACCTGTCCACCCTGGCTACACCAAGTCATGGTGGGACAGC	CCTGCAGGGGACAACCTTTTGGACATGGACCTGTCCACCCTGGCTACACCAAGTCATGGTGGGACAGC
R01345	Cl/WR	CCTGCAGGATCTGCTTTGTGGAGTGTGGTGTTTTAATCATGACAGTTTACAATTTAAGGTAACACCAA	CCTGCAGGATCTGCTTTGTGGAGTGTGGTGTTTTAATCATGACAGTTTACAATTTAAGGTAACCCCAA	CCTGCAGGATCTGCTTTGTGGAGTGTGGTGTTTTAATCATGACAGTTTACAATTTAAGGTAACACCAA
R01346	not polymorphic	CCTGCAGGGGGATTCTAAAGTTCTCATTCCCTGCTCAGCAGTTCTGTGAGAGTGTGTGTCGTGTGTGT	CCTGCAGGGGGATTCTAAAGTTCTCATTCCCTGCTCAGCAGTTCTGTGAGAGTGTGTGTCGTGTGTGT	CCTGCAGGGGGATTCTAAAGTTCTCATTCCCTGCTCAGCAGTTCTGTGAGAGTGTGTGTCGTGTGTGT
R01347	not polymorphic	CCTGCAGGCCTTTTTGTGGAGGGCTAGTCTGAGATAAAGTTGGGCAAACTGTTCCCTGTACTCTCCTC	CCTGCAGGCCTTTTTGTGGAGGGCTAGTCTGAGATAAAGTTGGGCAAACTGTTCCCTGTACTCTCCTC	CCTGCAGGCCTTTTTGTGGAGGGCTAGTCTGAGATAAAGTTGGGCAAACTGTTCCCTGTACTCTCCTC
R01348	not polymorphic	CCTGCAGGGAAACAGACACTGTCAGGTCATTGATAGTTAACCCACAGACATGGTTGTCCTCCCTGGTT	CCTGCAGGGAAACAGACACTGTCAGGTCATTGATAGTTAACCCACAGACATGGTTGTCCTCCCTGGTT	CCTGCAGGGAAACAGACACTGTCAGGTCATTGATAGTTAACCCACAGACATGGTTGTCCTCCCTGGTT
R01349	not polymorphic	CCTGCAGGCATCCACACCCTTCCCTGAAAGAAGACAGCATCTCAAATGACAAAGCAGTAGAGCACAAA	CCTGCAGGCATCCACACCCTTCCCTGAAAGAAGACAGCATCTCAAATGACAAAGCAGTAGAGCACAAA	CCTGCAGGCATCCACACCCTTCCCTGAAAGAAGACAGCATCTCAAATGACAAAGCAGTAGAGCACAAA
R01350	Sw/WR	CCTGCAGGATCCTCTGTCTAGATCATCCTCCACCTGTTCATTTCAAATTGGCTTCAGGAGTGGCATGA	CCTGCAGGATCCTCTGTCTAGATCATCCTCCACCTGTTCATTTCAAATTGGCTTCAGTAGTGGCATGA	CCTGCAGGATCCTCTGTCTAGATCATCCTCCACCTGTTCATTTCAAATTGGCTTCAGTAGTGGCATGA
R01351	not polymorphic	CCTGCAGGCAGGTTGCATATCTTGAACAGAGATGAGACAATGAAGGTGCAATGTAAAATAATGTGAAA	CCTGCAGGCAGGTTGCATATCTTGAACAGAGATGAGACAATGAAGGTGCAATGTAAAATAATGTGAAA	CCTGCAGGCAGGTTGCATATCTTGAACAGAGATGAGACAATGAAGGTGCAATGTAAAATAATGTGAAA
R01352	Cl/WR	CCTGCAGGTGCAATTGCAATTAACCACGATTGTTGCAACAATAAGTAACAGCTATAAGGTAGATATTG	CCTGCAGGTGCAATTGCAATTAACCACGATTGTTGCAACAATAAGTAACATCTATAAGGTAGATATTG	CCTGCAGGTGCAATTGCAATTAACCACGATTGTTGCAACAATAAGTAACAGCTATAAGGTAGATATTG
R01353	Cl/WR	CCTGCAGGTGAGCTTTAAGCCTCTCTACAAACTATTCTAGTACAATACTTCAAATGGCATTTAAACAA	CCTGCAGGTGAGCTTTAAGCCTCTCCACAAACTATTCTAGTACAATACTTCAAATGGCATTTAAACAA	CCTGCAGGTGAGCTTTAAGCCTCTCTACAAACTATTCTAGTACAATACTTCAAATGGCATTTAAACAA
R01354	not polymorphic	CCTGCAGGAAACTGACAACGAACCAGGATGGATGGTCATGGGACCATGATTTACATCATGTTTGGCAT	CCTGCAGGAAACTGACAACGAACCAGGATGGATGGTCATGGGACCATGATTTACATCATGTTTGGCAT	CCTGCAGGAAACTGACAACGAACCAGGATGGATGGTCATGGGACCATGATTTACATCATGTTTGGCAT
R01355	not polymorphic	CCTGCAGGCAGTCACGGAATCCGAGGTTCTAAAGGAGCTCCAGAAACTTGACCCCAAAAAAACATCTG	CCTGCAGGCAGTCACGGAATCCGAGGTTCTAAAGGAGCTCCAGAAACTTGACCCCAAAAAAACATCTG	CCTGCAGGCAGTCACGGAATCCGAGGTTCTAAAGGAGCTCCAGAAACTTGACCCCAAAAAAACATCTG
R01356	not polymorphic	CCTGCAGGCTAAAAGTCAATGCTGTGTGTGGGTGGTATAGGAGAGTGTGTGTGCTAGTTTGCACCTCT	CCTGCAGGCTAAAAGTCAATGCTGTGTGTGGGTGGTATAGGAGAGTGTGTGTGCTAGTTTGCACCTCT	CCTGCAGGCTAAAAGTCAATGCTGTGTGTGGGTGGTATAGGAGAGTGTGTGTGCTAGTTTGCACCTCT
R01357	Cl/Sw	CCTGCAGGAGAAAACACCCGATTCAAAGATGGGCACAGATGGCTATTGCGATCATGGCAGATTTGTGC	CCTGCAGGAGAAAACACCCGATTCAAAGATGGGCACAGATGGCTATTGCGATCATGGCAGATTTGTGC	CCTGCAGGAGAAAACACCCGATTCAAAGATGGGCACAGATGGCTATTGCTATCATGGCAGATTTGTGC
R01358	not polymorphic	CCTGCAGGAGCGAGTCACTGCTTTGATATTTCTCTTTGATATATCTCTTGTCGAGGTTGAGGTCGACA	CCTGCAGGAGCGAGTCACTGCTTTGATATTTCTCTTTGATATATCTCTTGTCGAGGTTGAGGTCGACA	CCTGCAGGAGCGAGTCACTGCTTTGATATTTCTCTTTGATATATCTCTTGTCGAGGTTGAGGTCGACA
R01359	Cl/Sw	CCTGCAGGTTCTTATAGCTCAAAATACTTGTGCTAACAAACCCAACACTGGGCTGCTCAGCTCAATCC	CCTGCAGGTTCTTATAGCTCAAAATACTTGTGCTAACAAACCCAACACTGGGCTGCTCAGCTCAATCC	CCTGCAGGTTCTTATAGCTCAAAATACTTGTGCTAACAAACCCAACACCGGGCTGCTCAGCTCAATCC
R01360	not polymorphic	CCTGCAGGGAAGAGAACGAGGAAAGAGGACGGAGATTTAATATTTAGTTTTTACTATAATGCATTTTG	CCTGCAGGGAAGAGAACGAGGAAAGAGGACGGAGATTTAATATTTAGTTTTTACTATAATGCATTTTG	CCTGCAGGGAAGAGAACGAGGAAAGAGGACGGAGATTTAATATTTAGTTTTTACTATAATGCATTTTG
R01361	Cl/Sw	CCTGCAGGTACAGGATGGCAGCAACAACTGACTGAGTTACACCAGGAATGCACAATCCCTCCATCAGT	CCTGCAGGTACAGGATGGCAGCAACAACTGACTGAGTTACACCAGGAATGCACAATCCCTCCATCAGT	CCTGCAGGTACAGGATGGCAGCAACAACTGACTGAGTTACACCAGGAATGTACAATCCCTCCATCAGT
R01362	not polymorphic	CCTGCAGGTCCTGTGTATTGAGCAACTACCCATTTCTTATCTGTGGAGCAGATCTTCCACACAGGGAT	CCTGCAGGTCCTGTGTATTGAGCAACTACCCATTTCTTATCTGTGGAGCAGATCTTCCACACAGGGAT	CCTGCAGGTCCTGTGTATTGAGCAACTACCCATTTCTTATCTGTGGAGCAGATCTTCCACACAGGGAT
R01363	not polymorphic	CCTGCAGGCATTTAAACTTGACATTCCTTAACTCCCTACCATGGTAGCAGTATTAACTCAAGGTTATT	CCTGCAGGCATTTAAACTTGACATTCCTTAACTCCCTACCATGGTAGCAGTATTAACTCAAGGTTATT	CCTGCAGGCATTTAAACTTGACATTCCTTAACTCCCTACCATGGTAGCAGTATTAACTCAAGGTTATT
R01364	Cl/Sw	CCTGCAGGTGAAGAAGCCAGATGTGGAAGTCCTGGGCTGGCGTGGTTACACGTGGTCTGTGAGGCCCA	CCTGCAGGTGAAGAAGCCAGATGTGGAAGTCCTGGGCTGGCGTGGTTACACGTGGTCTGTGAGGCCCA	CCTGCAGGTGAAGAAGCCAGATGTGGAAGTCCTGGGCTGGCGTGGTTACACGTAGTCTGTGAGGCCCA
R01365	Cl/WR	CCTGCAGGGAAAAGTCAGTTTAATCACCAGAGGGTTGCATAACACCATGGTAAACATTGACCCAATAC	CCTGCAGGGAAAAGTCAGTTTAATCACCAGAGGGTTGCATAACACCATGGTAAACATTGACCTAATAC	CCTGCAGGGAAAAGTCAGTTTAATCACCAGAGGGTTGCATAACACCATGGTAAACATTGACCCAATAC
R01366	not polymorphic	CCTGCAGGGTGCATCTGCTGCTCTTACTGATTGTTATTGGCCTTTAAATGATGTGTCAGACCAGCCTG	CCTGCAGGGTGCATCTGCTGCTCTTACTGATTGTTATTGGCCTTTAAATGATGTGTCAGACCAGCCTG	CCTGCAGGGTGCATCTGCTGCTCTTACTGATTGTTATTGGCCTTTAAATGATGTGTCAGACCAGCCTG
R01367	not polymorphic	CCTGCAGGTTTGTCCATTATCAATGTCCATTATCAATGTCCAGTCTCAATGTCCAGTATCAATGTACA	CCTGCAGGTTTGTCCATTATCAATGTCCATTATCAATGTCCAGTCTCAATGTCCAGTATCAATGTACA	CCTGCAGGTTTGTCCATTATCAATGTCCATTATCAATGTCCAGTCTCAATGTCCAGTATCAATGTACA
R01368	not polymorphic	CCTGCAGGCAGGGTTCTCCAACGGGCCGAAATTGGCCCATGGGGGTTTTTATTTGGCCCCCAAGTTTG	CCTGCAGGCAGGGTTCTCCAACGGGCCGAAATTGGCCCATGGGGGTTTTTATTTGGCCCCCAAGTTTG	CCTGCAGGCAGGGTTCTCCAACGGGCCGAAATTGGCCCATGGGGGTTTTTATTTGGCCCCCAAGTTTG
R01369	not polymorphic	CCTGCAGGCGCTACACAAAACGCATATAAAACATGCCTTACCTTTGATGAGCTTCTTTTGTTGGCACT	CCTGCAGGCGCTACACAAAACGCATATAAAACATGCCTTACCTTTGATGAGCTTCTTTTGTTGGCACT	CCTGCAGGCGCTACACAAAACGCATATAAAACATGCCTTACCTTTGATGAGCTTCTTTTGTTGGCACT
R01370	Cl/WR	CCTGCAGGATTCATTCATTGGTCTCATCACAATCCAATTCCATGTATTCAATATAAAGGTTGGATTGC	CCTGCAGGATTCATTCATTGGTCTCATCACAATCCAATTCCATGTATTCAATTTAAAGGTTGGATTGC	CCTGCAGGATTCATTCATTGGTCTCATCACAATCCAATTCCATGTATTCAATATAAAGGTTGGATTGC
R01371	Cl/WR	CCTGCAGGGTATTGTCTCCCAGCGTAGGCAGGCAGAGGGGTTGCCAGTTGGAGCAGTGTTGGCTCACA	CCTGCAGGGTATTGTCTCCCAGCGTAGGCAGGCAGAGGGGCTGCCAGTTGGAGCAGTGTTGGCTCACA	CCTGCAGGGTATTGTCTCCCAGCGTAGGCAGGCAGAGGGGTTGCCAGTTGGAGCAGTGTTGGCTCACA
R01372	not polymorphic	CCTGCAGGAAGGGGGGTCCTGGCTCAGTTCAAGAGTGTGCGTTTGTGTTTTTGTGGGAGTGTTAAGTC	CCTGCAGGAAGGGGGGTCCTGGCTCAGTTCAAGAGTGTGCGTTTGTGTTTTTGTGGGAGTGTTAAGTC	CCTGCAGGAAGGGGGGTCCTGGCTCAGTTCAAGAGTGTGCGTTTGTGTTTTTGTGGGAGTGTTAAGTC
R01373	not polymorphic	CCTGCAGGAGTTTGATGCCGTGCTCATGGATAACTTCAAGACTGTGGCCATGGCTCCGCTGGATAACT	CCTGCAGGAGTTTGATGCCGTGCTCATGGATAACTTCAAGACTGTGGCCATGGCTCCGCTGGATAACT	CCTGCAGGAGTTTGATGCCGTGCTCATGGATAACTTCAAGACTGTGGCCATGGCTCCGCTGGATAACT
R01374	not polymorphic	CCTGCAGGCTGGGGAGACGGTGGACGTGATCGAGAAGAGCGAGAGCGGTGAGTAGTGTGTTTACTGTA	CCTGCAGGCTGGGGAGACGGTGGACGTGATCGAGAAGAGCGAGAGCGGTGAGTAGTGTGTTTACTGTA	CCTGCAGGCTGGGGAGACGGTGGACGTGATCGAGAAGAGCGAGAGCGGTGAGTAGTGTGTTTACTGTA
R01375	not polymorphic	CCTGCAGGACCACAAACACATTGTTTGTGGTCTGTCATGGTCTGTCTTTTATAGACGCTGTTCGCAGT	CCTGCAGGACCACAAACACATTGTTTGTGGTCTGTCATGGTCTGTCTTTTATAGACGCTGTTCGCAGT	CCTGCAGGACCACAAACACATTGTTTGTGGTCTGTCATGGTCTGTCTTTTATAGACGCTGTTCGCAGT
R01376	not polymorphic	CCTGCAGGGCAGTCTGGGGGACATCACTTGGAAAGTGGCGTCCAGTGAAGCGTAGAGGATTGTCATAG	CCTGCAGGGCAGTCTGGGGGACATCACTTGGAAAGTGGCGTCCAGTGAAGCGTAGAGGATTGTCATAG	CCTGCAGGGCAGTCTGGGGGACATCACTTGGAAAGTGGCGTCCAGTGAAGCGTAGAGGATTGTCATAG
R01377	Cl/Sw	CCTGCAGGAACCTTTCTGTGATGAGATGTGGTAGGTGATCTTTGTTTCATCCGCACATCCGTCTGACA	CCTGCAGGAACCTTTCTGTGATGAGATGTGGTAGGTGATCTTTGTTTCATCCGCACATCCGTCTGACA	CCTGCAGGAACTTTTCTGTGATGAGATGTGGTAGGTGATCTTTGTTTCATCCGCACATCCGTCTGACA
R01378	Cl/WR	CCTGCAGGAGCGAGTCACTGCTTTTGTTTGCAGAGAACGACAGGGTTTTGTCCAGGGTCATGCCAAGT	CCTGCAGGAGCGAGTCACTGCTTTTGTTTGCAGAGAACGACAGGGTTTTGTCCAGGGTCATGCCAAGA	CCTGCAGGAGCGAGTCACTGCTTTTGTTTGCAGAGAACGACAGGGTTTTGTCCAGGGTCATGCCAAGT
R01379	not polymorphic	CCTGCAGGTTGAGTTCAATAACTACAGGCAGATGTATGGTTAGATGCTGGAGGAAGCTTTGAGTGTGT	CCTGCAGGTTGAGTTCAATAACTACAGGCAGATGTATGGTTAGATGCTGGAGGAAGCTTTGAGTGTGT	CCTGCAGGTTGAGTTCAATAACTACAGGCAGATGTATGGTTAGATGCTGGAGGAAGCTTTGAGTGTGT
R01380	not polymorphic	CCTGCAGGTATGACCAATGGAGTGCCAAGAGGAAGGAGATGAAAGATGACCATGTGTCAATTCTGACA	CCTGCAGGTATGACCAATGGAGTGCCAAGAGGAAGGAGATGAAAGATGACCATGTGTCAATTCTGACA	CCTGCAGGTATGACCAATGGAGTGCCAAGAGGAAGGAGATGAAAGATGACCATGTGTCAATTCTGACA
R01381	not polymorphic	CCTGCAGGCAGCTGAGGACTGCAGTGGCATTGGCAGTGTTTGTGGAGACGTACATCTGACTGTTGTCA	CCTGCAGGCAGCTGAGGACTGCAGTGGCATTGGCAGTGTTTGTGGAGACGTACATCTGACTGTTGTCA	CCTGCAGGCAGCTGAGGACTGCAGTGGCATTGGCAGTGTTTGTGGAGACGTACATCTGACTGTTGTCA
R01382	Cl/Sw	CCTGCAGGGTCAGACAGCCAGGGAAGACCAGTCTCAGGTGAATTTTGCAGTATATTAACAATATCAGT	CCTGCAGGGTCAGACAGCCAGGGAAGACCAGTCTCAGGTGAATTTTGCAGTATATTAACAATATCAGT	CCTGCAGGGTCAGACAGCCAGGGAAGACCAGTCTCAGGTGAATGTTGCAGTATATTAACAATATCAGT
R01383	not polymorphic	CCTGCAGGAGAGTGAGCGCAGGAGACTGCCTCCTGCCTGAGATAGTTGTGTCATTAATATCAGGGGAG	CCTGCAGGAGAGTGAGCGCAGGAGACTGCCTCCTGCCTGAGATAGTTGTGTCATTAATATCAGGGGAG	CCTGCAGGAGAGTGAGCGCAGGAGACTGCCTCCTGCCTGAGATAGTTGTGTCATTAATATCAGGGGAG
R01384	not polymorphic	CCTGCAGGGTTCGATGTCTATGAATCTCTTTTAGCCTTGTGGCGCTTCCTCACAGACACCCTGTTTTG	CCTGCAGGGTTCGATGTCTATGAATCTCTTTTAGCCTTGTGGCGCTTCCTCACAGACACCCTGTTTTG	CCTGCAGGGTTCGATGTCTATGAATCTCTTTTAGCCTTGTGGCGCTTCCTCACAGACACCCTGTTTTG
R01385	not polymorphic	CCTGCAGGGGCAACAAACACCACATACAGGTGACAGACTTATTTCGGGGTAAGTGGAAAACTAAAGGT	CCTGCAGGGGCAACAAACACCACATACAGGTGACAGACTTATTTCGGGGTAAGTGGAAAACTAAAGGT	CCTGCAGGGGCAACAAACACCACATACAGGTGACAGACTTATTTCGGGGTAAGTGGAAAACTAAAGGT
R01386	Sw/WR	CCTGCAGGTAACGTATATCAGCATGTATGAATTGTTCATGCCCTTACAGGGCGTTACAGTGCCTTACA	CCTGCAGGTAACGTATATCAGCATGTATGAATTGTTCATGCCCTTACAGGGCCTTACAGTGCCTTACA	CCTGCAGGTAACGTATATCAGCATGTATGAATTGTTCATGCCCTTACAGGGCCTTACAGTGCCTTACA
R01387	not polymorphic	CCTGCAGGTAGAAAATAAATATCCTATAAATCACATTGGCTATGCGTGACCTGTCTGCAATGAACTTC	CCTGCAGGTAGAAAATAAATATCCTATAAATCACATTGGCTATGCGTGACCTGTCTGCAATGAACTTC	CCTGCAGGTAGAAAATAAATATCCTATAAATCACATTGGCTATGCGTGACCTGTCTGCAATGAACTTC
R01388	not polymorphic	CCTGCAGGCTGCAATGTCTTTGTGTTGGCTTTATGTAGGTTATTATGTATTAGATAATTGGCAATGGC	CCTGCAGGCTGCAATGTCTTTGTGTTGGCTTTATGTAGGTTATTATGTATTAGATAATTGGCAATGGC	CCTGCAGGCTGCAATGTCTTTGTGTTGGCTTTATGTAGGTTATTATGTATTAGATAATTGGCAATGGC
R01389	not polymorphic	CCTGCAGGACTCGGAGTATGGTTGTATCTACTGTATCTCCACCAGGCTCCTGGAAATCAGACGAGAAA	CCTGCAGGACTCGGAGTATGGTTGTATCTACTGTATCTCCACCAGGCTCCTGGAAATCAGACGAGAAA	CCTGCAGGACTCGGAGTATGGTTGTATCTACTGTATCTCCACCAGGCTCCTGGAAATCAGACGAGAAA
R01390	not polymorphic	CCTGCAGGGAGAAGTCATCTACCTGATCAAGAGGAATGAAGATGGCTGGTGTGAGGGACTGCTCAACG	CCTGCAGGGAGAAGTCATCTACCTGATCAAGAGGAATGAAGATGGCTGGTGTGAGGGACTGCTCAACG	CCTGCAGGGAGAAGTCATCTACCTGATCAAGAGGAATGAAGATGGCTGGTGTGAGGGACTGCTCAACG
R01391	not polymorphic	CCTGCAGGAGAGACCAGCCACACACACATCCAGAGTGCTCATCAGCACAAATCAAGCCCATCAATGGA	CCTGCAGGAGAGACCAGCCACACACACATCCAGAGTGCTCATCAGCACAAATCAAGCCCATCAATGGA	CCTGCAGGAGAGACCAGCCACACACACATCCAGAGTGCTCATCAGCACAAATCAAGCCCATCAATGGA
R01392	Sw/WR	CCTGCAGGTTGTGCAGGCTGAAGATTGAGTGCGGTATTCGTTCCAGGTCACAGCGCAACAGCTCCAGC	CCTGCAGGTTGTGCAGGCTGAAGATTGAGTGCGGGATTCGTTCCAGGTCACAGCGCAACAGCTCCAGC	CCTGCAGGTTGTGCAGGCTGAAGATTGAGTGCGGGATTCGTTCCAGGTCACAGCGCAACAGCTCCAGC
R01393	Sw/WR	CCTGCAGGAGGAGAAGAACCACACCCGTCCAGTCAGAGTGCTGTGCCAGGGGGGGCAGTGCTTCATGG	CCTGCAGGAGGAGAAGAACCACACCCGTCCAGTCAGAGTGCTGTGCCAGGGGGGCCAGTGCTTCATGG	CCTGCAGGAGGAGAAGAACCACACCCGTCCAGTCAGAGTGCTGTGCCAGGGGGGCCAGTGCTTCATGG
R01394	not polymorphic	CCTGCAGGCCGGGTGCTATGACAGACGCCTTGTTGTTCTGTCAGCAGGGCTGCTATGTTTCATACACT	CCTGCAGGCCGGGTGCTATGACAGACGCCTTGTTGTTCTGTCAGCAGGGCTGCTATGTTTCATACACT	CCTGCAGGCCGGGTGCTATGACAGACGCCTTGTTGTTCTGTCAGCAGGGCTGCTATGTTTCATACACT
R01395	Cl/Sw	CCTGCAGGACGCACAGTTCTTTGTTTGTCAAACGAATCATTGGGTCAAAACTACAGACCAGTACATAT	CCTGCAGGACGCACAGTTCTTTGTTTGTCAAACGAATCATTGGGTCAAAACTACAGACCAGTACATAT	CCTGCAGGATGCACAGTTCTTTGTTTGTCAAACGAATCATTGGGTCAAAACTACAGACCAGTACATAT
R01396	not polymorphic	CCTGCAGGCCCTGGTTGCAGGGCAGAAGAAGGCCTGTAGTGGAAACTGTAATATGGGCAGCTCATGTA	CCTGCAGGCCCTGGTTGCAGGGCAGAAGAAGGCCTGTAGTGGAAACTGTAATATGGGCAGCTCATGTA	CCTGCAGGCCCTGGTTGCAGGGCAGAAGAAGGCCTGTAGTGGAAACTGTAATATGGGCAGCTCATGTA
R01397	not polymorphic	CCTGCAGGCCCTCATGCTGGCCCATGTGCATGGGGACCTCCTCGGTCCTCACTGAGCACATTCTAATG	CCTGCAGGCCCTCATGCTGGCCCATGTGCATGGGGACCTCCTCGGTCCTCACTGAGCACATTCTAATG	CCTGCAGGCCCTCATGCTGGCCCATGTGCATGGGGACCTCCTCGGTCCTCACTGAGCACATTCTAATG
R01398	not polymorphic	CCTGCAGGGTCAAATAATAATCACAGAGGTTAAATAGGGTGCAACAGGTCAGCACCTCAGGAGTAAAT	CCTGCAGGGTCAAATAATAATCACAGAGGTTAAATAGGGTGCAACAGGTCAGCACCTCAGGAGTAAAT	CCTGCAGGGTCAAATAATAATCACAGAGGTTAAATAGGGTGCAACAGGTCAGCACCTCAGGAGTAAAT
R01399	not polymorphic	CCTGCAGGCTGATCTAGGCGTAGAGCATAGGACACCACGGCTCAGAGAGACCAAATAATTCGGGTTTG	CCTGCAGGCTGATCTAGGCGTAGAGCATAGGACACCACGGCTCAGAGAGACCAAATAATTCGGGTTTG	CCTGCAGGCTGATCTAGGCGTAGAGCATAGGACACCACGGCTCAGAGAGACCAAATAATTCGGGTTTG
R01400	not polymorphic	CCTGCAGGTTCATCTTGACATGACCCTCCAGCATGATAATGCCACCAGCCATACTGCTTGTTCTATGC	CCTGCAGGTTCATCTTGACATGACCCTCCAGCATGATAATGCCACCAGCCATACTGCTTGTTCTATGC	CCTGCAGGTTCATCTTGACATGACCCTCCAGCATGATAATGCCACCAGCCATACTGCTTGTTCTATGC
R01401	not polymorphic	CCTGCAGGGCTAGGCCTCTTGAGACCCGAGTCTGAAGCCCTCCTGAGCTGAGCTCCGGTGAGCCTTGT	CCTGCAGGGCTAGGCCTCTTGAGACCCGAGTCTGAAGCCCTCCTGAGCTGAGCTCCGGTGAGCCTTGT	CCTGCAGGGCTAGGCCTCTTGAGACCCGAGTCTGAAGCCCTCCTGAGCTGAGCTCCGGTGAGCCTTGT
R01402	not polymorphic	CCTGCAGGGCAGGGCAAGCTCCCAGACCCCACAAATCAACACATACAGAGCCTCAGGCCAGCACACAC	CCTGCAGGGCAGGGCAAGCTCCCAGACCCCACAAATCAACACATACAGAGCCTCAGGCCAGCACACAC	CCTGCAGGGCAGGGCAAGCTCCCAGACCCCACAAATCAACACATACAGAGCCTCAGGCCAGCACACAC
R01403	not polymorphic	CCTGCAGGGGCAAAGGGCAGATGGGGCGAAATACAACCTAGTGAGCGCTTTGTGGTTGGACACCGCTT	CCTGCAGGGGCAAAGGGCAGATGGGGCGAAATACAACCTAGTGAGCGCTTTGTGGTTGGACACCGCTT	CCTGCAGGGGCAAAGGGCAGATGGGGCGAAATACAACCTAGTGAGCGCTTTGTGGTTGGACACCGCTT
R01404	not polymorphic	CCTGCAGGGTATCAACGTGACAGACTTCACCCGTTCCGTCCTCACCCCCCGTATCAAGGTGGGCAGAG	CCTGCAGGGTATCAACGTGACAGACTTCACCCGTTCCGTCCTCACCCCCCGTATCAAGGTGGGCAGAG	CCTGCAGGGTATCAACGTGACAGACTTCACCCGTTCCGTCCTCACCCCCCGTATCAAGGTGGGCAGAG
R01405	not polymorphic	CCTGCAGGGTTTGATGCTGTAATATAAAACGTCTGGGGCCACAATCCTTCACATTGTCTCTGTTGTTA	CCTGCAGGGTTTGATGCTGTAATATAAAACGTCTGGGGCCACAATCCTTCACATTGTCTCTGTTGTTA	CCTGCAGGGTTTGATGCTGTAATATAAAACGTCTGGGGCCACAATCCTTCACATTGTCTCTGTTGTTA
R01406	not polymorphic	CCTGCAGGATTAGGTGTCTGTCAGTGCCTGGAGCTCCATTCACTCCCCCACCTCCGCCTCCTCCCCAC	CCTGCAGGATTAGGTGTCTGTCAGTGCCTGGAGCTCCATTCACTCCCCCACCTCCGCCTCCTCCCCAC	CCTGCAGGATTAGGTGTCTGTCAGTGCCTGGAGCTCCATTCACTCCCCCACCTCCGCCTCCTCCCCAC
R01407	not polymorphic	CCTGCAGGAGGAGGTGGAGGGATATGCCGACTCAGTACTCAACCAATATTATACAGATATTTCAAGAT	CCTGCAGGAGGAGGTGGAGGGATATGCCGACTCAGTACTCAACCAATATTATACAGATATTTCAAGAT	CCTGCAGGAGGAGGTGGAGGGATATGCCGACTCAGTACTCAACCAATATTATACAGATATTTCAAGAT
R01408	not polymorphic	CCTGCAGGCAGAACTGAGTGATGTCCACTAGATGGACCAGCTACAAAGTCAAAATTGGATATATCGTA	CCTGCAGGCAGAACTGAGTGATGTCCACTAGATGGACCAGCTACAAAGTCAAAATTGGATATATCGTA	CCTGCAGGCAGAACTGAGTGATGTCCACTAGATGGACCAGCTACAAAGTCAAAATTGGATATATCGTA
R01409	not polymorphic	CCTGCAGGAAGCATTTGATCCAAATGATATGGACCCTGATTTAACTTTCATTGTTAATTAGTTTATTT	CCTGCAGGAAGCATTTGATCCAAATGATATGGACCCTGATTTAACTTTCATTGTTAATTAGTTTATTT	CCTGCAGGAAGCATTTGATCCAAATGATATGGACCCTGATTTAACTTTCATTGTTAATTAGTTTATTT
R01410	not polymorphic	CCTGCAGGTGGCGGTCACTGAGTCTGAGGTGCTAAAGGAGCTCCTTGAACTTGACCCCCAAAAAACAT	CCTGCAGGTGGCGGTCACTGAGTCTGAGGTGCTAAAGGAGCTCCTTGAACTTGACCCCCAAAAAACAT	CCTGCAGGTGGCGGTCACTGAGTCTGAGGTGCTAAAGGAGCTCCTTGAACTTGACCCCCAAAAAACAT
R01411	not polymorphic	CCTGCAGGTTTCCCATGTGCTTGAGCCATTATCGGCCGGCAGTAGGAGCTATCGGCAAAAACAGTATG	CCTGCAGGTTTCCCATGTGCTTGAGCCATTATCGGCCGGCAGTAGGAGCTATCGGCAAAAACAGTATG	CCTGCAGGTTTCCCATGTGCTTGAGCCATTATCGGCCGGCAGTAGGAGCTATCGGCAAAAACAGTATG
R01412	not polymorphic	CCTGCAGGTCCTGTTTGGTCCACCTTTTGACACAGAGGGCTCCTCCAACAGCGAGGGCAGCCACGAGA	CCTGCAGGTCCTGTTTGGTCCACCTTTTGACACAGAGGGCTCCTCCAACAGCGAGGGCAGCCACGAGA	CCTGCAGGTCCTGTTTGGTCCACCTTTTGACACAGAGGGCTCCTCCAACAGCGAGGGCAGCCACGAGA
R01413	not polymorphic	CCTGCAGGGCTCATACTTCTCAGCTGCCAGGACACACACAGACAGACACACACCATGGCCATCACTAT	CCTGCAGGGCTCATACTTCTCAGCTGCCAGGACACACACAGACAGACACACACCATGGCCATCACTAT	CCTGCAGGGCTCATACTTCTCAGCTGCCAGGACACACACAGACAGACACACACCATGGCCATCACTAT
R01414	not polymorphic	CCTGCAGGTTTTCCCAACAGCCCTTAGTTTGTGATTTATGGGCCATTACACTTGAGTAATTGTAATCT	CCTGCAGGTTTTCCCAACAGCCCTTAGTTTGTGATTTATGGGCCATTACACTTGAGTAATTGTAATCT	CCTGCAGGTTTTCCCAACAGCCCTTAGTTTGTGATTTATGGGCCATTACACTTGAGTAATTGTAATCT
R01415	not polymorphic	CCTGCAGGGCCCCATTCTGCCACCTCCCCCAACGGGCAGGCTGACTGGAATAGCTTTGAGGATCAGTT	CCTGCAGGGCCCCATTCTGCCACCTCCCCCAACGGGCAGGCTGACTGGAATAGCTTTGAGGATCAGTT	CCTGCAGGGCCCCATTCTGCCACCTCCCCCAACGGGCAGGCTGACTGGAATAGCTTTGAGGATCAGTT
R01416	not polymorphic	CCTGCAGGTTAAGGAAGAGGCCCCCTGGGGCCTCAGAACTAGAGGTTGTGAAGAGATCAGGACTGTTG	CCTGCAGGTTAAGGAAGAGGCCCCCTGGGGCCTCAGAACTAGAGGTTGTGAAGAGATCAGGACTGTTG	CCTGCAGGTTAAGGAAGAGGCCCCCTGGGGCCTCAGAACTAGAGGTTGTGAAGAGATCAGGACTGTTG
R01417	Sw/WR	CCTGCAGGTGGCTGAGCTGTACCTGGCTGAGAGGAAGAGGGGTGCAGCGGGGGGGAACCTGTCATCCC	CCTGCAGGTGGCTGAGCTGTACCTGGCTGAGAGGAAGAGGGGTGCAGCGGGGGGGAACCTGTCGTCCC	CCTGCAGGTGGCTGAGCTGTACCTGGCTGAGAGGAAGAGGGGTGCAGCGGGGGGGAACCTGTCGTCCC
R01418	not polymorphic	CCTGCAGGACACAGAGAAATGGAGAGTAGCCACACTAGCCCAGTCCACCTCTCAGTTTCCTCTATCCC	CCTGCAGGACACAGAGAAATGGAGAGTAGCCACACTAGCCCAGTCCACCTCTCAGTTTCCTCTATCCC	CCTGCAGGACACAGAGAAATGGAGAGTAGCCACACTAGCCCAGTCCACCTCTCAGTTTCCTCTATCCC
R01419	not polymorphic	CCTGCAGGGCTGGAACTCCAACTCCTGTACCTCAGAATATTGCTCTTCTGGTAGCCAGCCTGCCCTGT	CCTGCAGGGCTGGAACTCCAACTCCTGTACCTCAGAATATTGCTCTTCTGGTAGCCAGCCTGCCCTGT	CCTGCAGGGCTGGAACTCCAACTCCTGTACCTCAGAATATTGCTCTTCTGGTAGCCAGCCTGCCCTGT
R01420	not polymorphic	CCTGCAGGCCCCATGTACCAATAAGAGAGAGACAGAGACAGAGACAGAGACAGAGACAGAGACAGAGA	CCTGCAGGCCCCATGTACCAATAAGAGAGAGACAGAGACAGAGACAGAGACAGAGACAGAGACAGAGA	CCTGCAGGCCCCATGTACCAATAAGAGAGAGACAGAGACAGAGACAGAGACAGAGACAGAGACAGAGA
R01421	not polymorphic	CCTGCAGGGTTCTCTTTGTTGCCTCTCTGATTAATGCCCTCCTAGCCTGGTCTGCGAGTTTTGGTGGG	CCTGCAGGGTTCTCTTTGTTGCCTCTCTGATTAATGCCCTCCTAGCCTGGTCTGCGAGTTTTGGTGGG	CCTGCAGGGTTCTCTTTGTTGCCTCTCTGATTAATGCCCTCCTAGCCTGGTCTGCGAGTTTTGGTGGG
R01422	not polymorphic	CCTGCAGGTGCGACATTGCAGAAATAAAAATATAATTCATGCCTTACCTTTGACGAGCTTCTTTTGTT	CCTGCAGGTGCGACATTGCAGAAATAAAAATATAATTCATGCCTTACCTTTGACGAGCTTCTTTTGTT	CCTGCAGGTGCGACATTGCAGAAATAAAAATATAATTCATGCCTTACCTTTGACGAGCTTCTTTTGTT
R01423	not polymorphic	CCTGCAGGCTGACTTTGGTCATCAGTTGGACGGTGTTTCCTCCGGCACATTGGTGCAGCTGGCTTCCG	CCTGCAGGCTGACTTTGGTCATCAGTTGGACGGTGTTTCCTCCGGCACATTGGTGCAGCTGGCTTCCG	CCTGCAGGCTGACTTTGGTCATCAGTTGGACGGTGTTTCCTCCGGCACATTGGTGCAGCTGGCTTCCG
R01424	not polymorphic	CCTGCAGGAAGGTGAACCTCCGTCCAAGTCTCAAATCTCTGGAAGACTGAAACAGGTGTTCCTGAAGG	CCTGCAGGAAGGTGAACCTCCGTCCAAGTCTCAAATCTCTGGAAGACTGAAACAGGTGTTCCTGAAGG	CCTGCAGGAAGGTGAACCTCCGTCCAAGTCTCAAATCTCTGGAAGACTGAAACAGGTGTTCCTGAAGG
R01425	not polymorphic	CCTGCAGGCCGCTCGCGGGGGAAATCGTACACATCCTGGGGGTCATGGAGTCCACCCTTCCTCAGACT	CCTGCAGGCCGCTCGCGGGGGAAATCGTACACATCCTGGGGGTCATGGAGTCCACCCTTCCTCAGACT	CCTGCAGGCCGCTCGCGGGGGAAATCGTACACATCCTGGGGGTCATGGAGTCCACCCTTCCTCAGACT
R01426	not polymorphic	CCTGCAGGAGTGCTACAGTAGTTGAGCTCTAAAGGGGAGAAGAAAAAACCAATACACAAGCAGTTGAT	CCTGCAGGAGTGCTACAGTAGTTGAGCTCTAAAGGGGAGAAGAAAAAACCAATACACAAGCAGTTGAT	CCTGCAGGAGTGCTACAGTAGTTGAGCTCTAAAGGGGAGAAGAAAAAACCAATACACAAGCAGTTGAT
R01427	not polymorphic	CCTGCAGGCCAAGCTGGAGAAAGTTCACTGAGGAGGTTCCCAGGGGTCACAGGAAGATCAGCAAGTAA	CCTGCAGGCCAAGCTGGAGAAAGTTCACTGAGGAGGTTCCCAGGGGTCACAGGAAGATCAGCAAGTAA	CCTGCAGGCCAAGCTGGAGAAAGTTCACTGAGGAGGTTCCCAGGGGTCACAGGAAGATCAGCAAGTAA
R01428	Sw/WR	CCTGCAGGCACATCCGGCGGAGCGTACGGCCACTCATGGATTAATTCCCTCACCTGCCTGTAGCATCT	CCTGCAGGCACATCCGGCGGAGCGTACGGCCACTCATGGATTAATTCCCTCACCTGCCTGTAGCGTCT	CCTGCAGGCACATCCGGCGGAGCGTACGGCCACTCATGGATTAATTCCCTCACCTGCCTGTAGCGTCT
R01429	not polymorphic	CCTGCAGGCAACGTGTTGCCTTGAGCGCAACGCAGGGGCTCTAGCTAGCTGAAGGAGTCTTTCCATCC	CCTGCAGGCAACGTGTTGCCTTGAGCGCAACGCAGGGGCTCTAGCTAGCTGAAGGAGTCTTTCCATCC	CCTGCAGGCAACGTGTTGCCTTGAGCGCAACGCAGGGGCTCTAGCTAGCTGAAGGAGTCTTTCCATCC
R01430	Cl/WR	CCTGCAGGAAGTCCTCCTGCTGAGGATCCTTCTCCAGGGTAACAAAGAACTCTGTCACCTCGTTTTCC	CCTGCAGGAAGTCCTCCTGCTGAGGATCCTTCTCCAGGGTAACAAAAAACTCTGTCACCTCGTTTTCC	CCTGCAGGAAGTCCTCCTGCTGAGGATCCTTCTCCAGGGTAACAAAGAACTCTGTCACCTCGTTTTCC
R01431	not polymorphic	CCTGCAGGTACCCTATTCCCTACCTGTTGATAAAGAATCAAAGAATTTAGTCAATTGCAGTGCCAACA	CCTGCAGGTACCCTATTCCCTACCTGTTGATAAAGAATCAAAGAATTTAGTCAATTGCAGTGCCAACA	CCTGCAGGTACCCTATTCCCTACCTGTTGATAAAGAATCAAAGAATTTAGTCAATTGCAGTGCCAACA
R01432	not polymorphic	CCTGCAGGCTGCAATGTTTTTATGTGTTGGCTTTATGTAGGCTATTATTACATAGTTGGCAATGACAA	CCTGCAGGCTGCAATGTTTTTATGTGTTGGCTTTATGTAGGCTATTATTACATAGTTGGCAATGACAA	CCTGCAGGCTGCAATGTTTTTATGTGTTGGCTTTATGTAGGCTATTATTACATAGTTGGCAATGACAA
R01433	not polymorphic	CCTGCAGGTCTGTGTCTGTCTGCCGGCCATCGTTGTTGATAGGTGTCTGTTGGGTCTCTGGAGTGCAA	CCTGCAGGTCTGTGTCTGTCTGCCGGCCATCGTTGTTGATAGGTGTCTGTTGGGTCTCTGGAGTGCAA	CCTGCAGGTCTGTGTCTGTCTGCCGGCCATCGTTGTTGATAGGTGTCTGTTGGGTCTCTGGAGTGCAA
R01434	Cl/Sw	CCTGCAGGCAGCAATGTTTTTATTTGTTGGCTTTATAAGCTACTTTTTACATAGCTGGCAATGGCAAT	CCTGCAGGCAGCAATGTTTTTATTTGTTGGCTTTATAAGCTACTTTTTACATAGCTGGCAATGGCAAT	CCTGCAGGCAGCAATGTTTTTATTTGTTGGCTTTATAAGCTACTTTTTACATACCTGGCAATGGCAAT
R01435	not polymorphic	CCTGCAGGAACTAATCTGTCTCCTTCAGACTGAATTAGTTGAGCCACAGCAAGGCCATTAAGTTGAGG	CCTGCAGGAACTAATCTGTCTCCTTCAGACTGAATTAGTTGAGCCACAGCAAGGCCATTAAGTTGAGG	CCTGCAGGAACTAATCTGTCTCCTTCAGACTGAATTAGTTGAGCCACAGCAAGGCCATTAAGTTGAGG
R01436	not polymorphic	CCTGCAGGAGAGTAGCTCTCCAGGAGGAAGGCTGGCTACCCTTGCTCTATACGTTTCATTGATCAAGG	CCTGCAGGAGAGTAGCTCTCCAGGAGGAAGGCTGGCTACCCTTGCTCTATACGTTTCATTGATCAAGG	CCTGCAGGAGAGTAGCTCTCCAGGAGGAAGGCTGGCTACCCTTGCTCTATACGTTTCATTGATCAAGG
R01437	Cl/WR	CCTGCAGGTCATGTCCTACATATTTCTTTATATTGCTTTGGAAGTCAGGTAGAATGATAATTTGTCCA	CCTGCAGGTCATTTCCTACATATTTCTTTATATTGCTTTGGAAGTCAGGTAGAATGATAATTTGTCCA	CCTGCAGGTCATGTCCTACATATTTCTTTATATTGCTTTGGAAGTCAGGTAGAATGATAATTTGTCCA
R01438	not polymorphic	CCTGCAGGTTACAAATCAACATAAAATCCTGAACACGTGATGTCCAGTTTGTAGATCATCGTTGCAGT	CCTGCAGGTTACAAATCAACATAAAATCCTGAACACGTGATGTCCAGTTTGTAGATCATCGTTGCAGT	CCTGCAGGTTACAAATCAACATAAAATCCTGAACACGTGATGTCCAGTTTGTAGATCATCGTTGCAGT
R01439	not polymorphic	CCTGCAGGGATGATAATGGAAATGAGGCTTGCCTTGAGTCTTCATGACCTAACTGACTAGCAGCTCTT	CCTGCAGGGATGATAATGGAAATGAGGCTTGCCTTGAGTCTTCATGACCTAACTGACTAGCAGCTCTT	CCTGCAGGGATGATAATGGAAATGAGGCTTGCCTTGAGTCTTCATGACCTAACTGACTAGCAGCTCTT
R01440	not polymorphic	CCTGCAGGTGGTTGGCTGGAGGATGACAGGGAAGACTGGGCGGCCATCTTGGATTCCCAGACGGGTGC	CCTGCAGGTGGTTGGCTGGAGGATGACAGGGAAGACTGGGCGGCCATCTTGGATTCCCAGACGGGTGC	CCTGCAGGTGGTTGGCTGGAGGATGACAGGGAAGACTGGGCGGCCATCTTGGATTCCCAGACGGGTGC
R01441	not polymorphic	CCTGCAGGACACACGAGAAGGCATCTTTGAGGCTCCCTCAATTTGTCTCTCCTCGATTTCTCACGTCC	CCTGCAGGACACACGAGAAGGCATCTTTGAGGCTCCCTCAATTTGTCTCTCCTCGATTTCTCACGTCC	CCTGCAGGACACACGAGAAGGCATCTTTGAGGCTCCCTCAATTTGTCTCTCCTCGATTTCTCACGTCC
R01442	not polymorphic	CCTGCAGGTGTGATGCCAGGACTACTGCTGGTTGTGATATGGGGACAGGACGTTGCCACTGCCGGCCA	CCTGCAGGTGTGATGCCAGGACTACTGCTGGTTGTGATATGGGGACAGGACGTTGCCACTGCCGGCCA	CCTGCAGGTGTGATGCCAGGACTACTGCTGGTTGTGATATGGGGACAGGACGTTGCCACTGCCGGCCA
R01443	not polymorphic	CCTGCAGGCCGTCAGAGACAGGTGATACATCCATCTACAGAGCCTAAAGAATCCTCTGTGACGTGATA	CCTGCAGGCCGTCAGAGACAGGTGATACATCCATCTACAGAGCCTAAAGAATCCTCTGTGACGTGATA	CCTGCAGGCCGTCAGAGACAGGTGATACATCCATCTACAGAGCCTAAAGAATCCTCTGTGACGTGATA
R01444	not polymorphic	CCTGCAGGGTCAATGTACAGCCTCCTTTGTCTGTACAGACAGGCAAACTAGCCAGTTGAGTTACTTAG	CCTGCAGGGTCAATGTACAGCCTCCTTTGTCTGTACAGACAGGCAAACTAGCCAGTTGAGTTACTTAG	CCTGCAGGGTCAATGTACAGCCTCCTTTGTCTGTACAGACAGGCAAACTAGCCAGTTGAGTTACTTAG
R01445	not polymorphic	CCTGCAGGACAAGTACGGTCAGCCAACTTGTCCAGTGTGAGGTAGCCACCATCCTAAACTCCCCCGCC	CCTGCAGGACAAGTACGGTCAGCCAACTTGTCCAGTGTGAGGTAGCCACCATCCTAAACTCCCCCGCC	CCTGCAGGACAAGTACGGTCAGCCAACTTGTCCAGTGTGAGGTAGCCACCATCCTAAACTCCCCCGCC
R01446	not polymorphic	CCTGCAGGTCAGCCGTGAGGAGACCCGGCTCAAGGCCACCATGGAAGAGCTCAAGACCTGGCTGGCCG	CCTGCAGGTCAGCCGTGAGGAGACCCGGCTCAAGGCCACCATGGAAGAGCTCAAGACCTGGCTGGCCG	CCTGCAGGTCAGCCGTGAGGAGACCCGGCTCAAGGCCACCATGGAAGAGCTCAAGACCTGGCTGGCCG
R01447	not polymorphic	CCTGCAGGACTTCTCCGAGCCTTAATGAATTGCATGTCAACTAACGCCGTAGCTGCCACTGCTATACC	CCTGCAGGACTTCTCCGAGCCTTAATGAATTGCATGTCAACTAACGCCGTAGCTGCCACTGCTATACC	CCTGCAGGACTTCTCCGAGCCTTAATGAATTGCATGTCAACTAACGCCGTAGCTGCCACTGCTATACC
R01448	not polymorphic	CCTGCAGGAATGAGACGATTGCCTCGTCCAACAAACACCTGTTTATTCCCTCCTTCAATTTACCAAAA	CCTGCAGGAATGAGACGATTGCCTCGTCCAACAAACACCTGTTTATTCCCTCCTTCAATTTACCAAAA	CCTGCAGGAATGAGACGATTGCCTCGTCCAACAAACACCTGTTTATTCCCTCCTTCAATTTACCAAAA
R01449	not polymorphic	CCTGCAGGGACAAACTTTGTAGCAGGGCAGGGGAAAAGAGGGAGAAGCATCGGGGATAGTCGCATTAG	CCTGCAGGGACAAACTTTGTAGCAGGGCAGGGGAAAAGAGGGAGAAGCATCGGGGATAGTCGCATTAG	CCTGCAGGGACAAACTTTGTAGCAGGGCAGGGGAAAAGAGGGAGAAGCATCGGGGATAGTCGCATTAG
R01450	not polymorphic	CCTGCAGGCAGTCCTCTGCTCCTCTAATGGTGCTGTTGGCCTCCATTTTTCCATCCATCCCTCTACGA	CCTGCAGGCAGTCCTCTGCTCCTCTAATGGTGCTGTTGGCCTCCATTTTTCCATCCATCCCTCTACGA	CCTGCAGGCAGTCCTCTGCTCCTCTAATGGTGCTGTTGGCCTCCATTTTTCCATCCATCCCTCTACGA
R01451	not polymorphic	CCTGCAGGCTGGATCAGGCCCTCGAGCCCATTCAAAATACCAAATCCAATAGTTAAAGGACAATTGCT	CCTGCAGGCTGGATCAGGCCCTCGAGCCCATTCAAAATACCAAATCCAATAGTTAAAGGACAATTGCT	CCTGCAGGCTGGATCAGGCCCTCGAGCCCATTCAAAATACCAAATCCAATAGTTAAAGGACAATTGCT
R01452	not polymorphic	CCTGCAGGATTTAGTTAAATACATTTTTTCTATTAAAACACAATGCAAGACTCAAAATGTACTGTACT	CCTGCAGGATTTAGTTAAATACATTTTTTCTATTAAAACACAATGCAAGACTCAAAATGTACTGTACT	CCTGCAGGATTTAGTTAAATACATTTTTTCTATTAAAACACAATGCAAGACTCAAAATGTACTGTACT
R01453	not polymorphic	CCTGCAGGACCGGAATGTCAGTGCTCTGCCAGCGAAGAGCCCGGATCTCAATCCCATTGAGCACGTCT	CCTGCAGGACCGGAATGTCAGTGCTCTGCCAGCGAAGAGCCCGGATCTCAATCCCATTGAGCACGTCT	CCTGCAGGACCGGAATGTCAGTGCTCTGCCAGCGAAGAGCCCGGATCTCAATCCCATTGAGCACGTCT
R01454	not polymorphic	CCTGCAGGCAGTCACTGAGTCCAAGGTGCTAAAGGAGCTCCTTTAAACTTGACCCCAAAAACACATCC	CCTGCAGGCAGTCACTGAGTCCAAGGTGCTAAAGGAGCTCCTTTAAACTTGACCCCAAAAACACATCC	CCTGCAGGCAGTCACTGAGTCCAAGGTGCTAAAGGAGCTCCTTTAAACTTGACCCCAAAAACACATCC
R01455	not polymorphic	CCTGCAGGATGGGGGGCGGGTCCATAATAGTAATAATAATAATAAACATAGGCCCCCCAAAACACTAG	CCTGCAGGATGGGGGGCGGGTCCATAATAGTAATAATAATAATAAACATAGGCCCCCCAAAACACTAG	CCTGCAGGATGGGGGGCGGGTCCATAATAGTAATAATAATAATAAACATAGGCCCCCCAAAACACTAG
R01456	not polymorphic	CCTGCAGGCCTGTTTGAGGGGACAACTGGACAGAACATATCAGAATGCTTGGACCTCAGCTGAGACCC	CCTGCAGGCCTGTTTGAGGGGACAACTGGACAGAACATATCAGAATGCTTGGACCTCAGCTGAGACCC	CCTGCAGGCCTGTTTGAGGGGACAACTGGACAGAACATATCAGAATGCTTGGACCTCAGCTGAGACCC
R01457	not polymorphic	CCTGCAGGCATTCCCCCAGTTCGCTCCCTCTCCCTCTTCTTCTCTCGCTGTGTGTGTGATTGTATGGT	CCTGCAGGCATTCCCCCAGTTCGCTCCCTCTCCCTCTTCTTCTCTCGCTGTGTGTGTGATTGTATGGT	CCTGCAGGCATTCCCCCAGTTCGCTCCCTCTCCCTCTTCTTCTCTCGCTGTGTGTGTGATTGTATGGT
R01458	not polymorphic	CCTGCAGGTCATCTATGAACGTTTGACGATCTTGGCCATGTACTGTTATAATCTCAACCCGGCACAGC	CCTGCAGGTCATCTATGAACGTTTGACGATCTTGGCCATGTACTGTTATAATCTCAACCCGGCACAGC	CCTGCAGGTCATCTATGAACGTTTGACGATCTTGGCCATGTACTGTTATAATCTCAACCCGGCACAGC
R01459	not polymorphic	CCTGCAGGCTGGACCGAAGTTTCCAATATTCCACGGCCTTAGCAGTCCATTGTTCTCAGATGCGCATG	CCTGCAGGCTGGACCGAAGTTTCCAATATTCCACGGCCTTAGCAGTCCATTGTTCTCAGATGCGCATG	CCTGCAGGCTGGACCGAAGTTTCCAATATTCCACGGCCTTAGCAGTCCATTGTTCTCAGATGCGCATG
R01460	not polymorphic	CCTGCAGGAAGGAGGAGGATGTCTTCCCTGTAACGCACAGCGTTGACATTGCCTGCAATAACAAGCAG	CCTGCAGGAAGGAGGAGGATGTCTTCCCTGTAACGCACAGCGTTGACATTGCCTGCAATAACAAGCAG	CCTGCAGGAAGGAGGAGGATGTCTTCCCTGTAACGCACAGCGTTGACATTGCCTGCAATAACAAGCAG
R01461	not polymorphic	CCTGCAGGGCCTCAGCATGCAGCCGTCACAACTAATTACTGTCCAGTCTGACAGTCTGAACACACACA	CCTGCAGGGCCTCAGCATGCAGCCGTCACAACTAATTACTGTCCAGTCTGACAGTCTGAACACACACA	CCTGCAGGGCCTCAGCATGCAGCCGTCACAACTAATTACTGTCCAGTCTGACAGTCTGAACACACACA
R01462	not polymorphic	CCTGCAGGATTTTCTGAGTCCAGCCACCCAGACAGCTTATGTAACTGTGCGTTTACACAACCAAAGAA	CCTGCAGGATTTTCTGAGTCCAGCCACCCAGACAGCTTATGTAACTGTGCGTTTACACAACCAAAGAA	CCTGCAGGATTTTCTGAGTCCAGCCACCCAGACAGCTTATGTAACTGTGCGTTTACACAACCAAAGAA
R01463	not polymorphic	CCTGCAGGGAACTTGGACAGCTGGTTGTTCATCATCTTCAGCTCGTCCAAGGACTTGGAGGGAGGGAT	CCTGCAGGGAACTTGGACAGCTGGTTGTTCATCATCTTCAGCTCGTCCAAGGACTTGGAGGGAGGGAT	CCTGCAGGGAACTTGGACAGCTGGTTGTTCATCATCTTCAGCTCGTCCAAGGACTTGGAGGGAGGGAT
R01464	not polymorphic	CCTGCAGGAGGCCGTCATTGTAAAGAAGAGTTTGCTCTTAACTGACTTGCCTAGTTAAATAAGAAGGT	CCTGCAGGAGGCCGTCATTGTAAAGAAGAGTTTGCTCTTAACTGACTTGCCTAGTTAAATAAGAAGGT	CCTGCAGGAGGCCGTCATTGTAAAGAAGAGTTTGCTCTTAACTGACTTGCCTAGTTAAATAAGAAGGT
R01465	not polymorphic	CCTGCAGGCTATGTAAGGGCTATTTAAGGAGAGTGATGGAGTGCTGCATCAGATGACCTGGCCTCCAC	CCTGCAGGCTATGTAAGGGCTATTTAAGGAGAGTGATGGAGTGCTGCATCAGATGACCTGGCCTCCAC	CCTGCAGGCTATGTAAGGGCTATTTAAGGAGAGTGATGGAGTGCTGCATCAGATGACCTGGCCTCCAC
R01466	not polymorphic	CCTGCAGGCATCTGAAATACATTGATCAAGTAAGTTAAAACCCAACATCATACGAAGCAGTGTTTGTC	CCTGCAGGCATCTGAAATACATTGATCAAGTAAGTTAAAACCCAACATCATACGAAGCAGTGTTTGTC	CCTGCAGGCATCTGAAATACATTGATCAAGTAAGTTAAAACCCAACATCATACGAAGCAGTGTTTGTC
R01467	not polymorphic	CCTGCAGGCTCATCCTGACCTGACCCTCCGACATGACAATGCTACCAGCCATACTGCTCGTTCGGTGC	CCTGCAGGCTCATCCTGACCTGACCCTCCGACATGACAATGCTACCAGCCATACTGCTCGTTCGGTGC	CCTGCAGGCTCATCCTGACCTGACCCTCCGACATGACAATGCTACCAGCCATACTGCTCGTTCGGTGC
R01468	Sw/WR	CCTGCAGGGGGTCCGCAAAAAGATATATTTCAATTGATTCATATGTATTATTCTTTTCAATGTGTTTT	CCTGCAGGGGGTCCGCAAAAATATATATTTCAATTGATTCATATGTATTATTCTTTTCAATGTGTTTT	CCTGCAGGGGGTCCGCAAAAATATATATTTCAATTGATTCATATGTATTATTCTTTTCAATGTGTTTT
R01469	not polymorphic	CCTGCAGGCTCACCCTCACCCACTACTCTCAAGCATGATGCCACCAGCCATACTGTTTGTTATGTGCG	CCTGCAGGCTCACCCTCACCCACTACTCTCAAGCATGATGCCACCAGCCATACTGTTTGTTATGTGCG	CCTGCAGGCTCACCCTCACCCACTACTCTCAAGCATGATGCCACCAGCCATACTGTTTGTTATGTGCG
R01470	Cl/Sw	CCTGCAGGGAGACCCGGTCCAGGGAACTGCCTTGTTCAGGGGCAGAACGACTGATTTTTACCTTGTTC	CCTGCAGGGAGACCCGGTCCAGGGAACTGCCTTGTTCAGGGGCAGAACGACTGATTTTTACCTTGTTC	CCTGCAGGGAGACCCAGTCCAGGGAACTGCCTTGTTCAGGGGCAGAACGACTGATTTTTACCTTGTTC
R01471	not polymorphic	CCTGCAGGGAAGAGCGTGTTCCATGACGTGCAGAAAGGATTGTGGAAAGTTGACCGATGAGCGCAAGT	CCTGCAGGGAAGAGCGTGTTCCATGACGTGCAGAAAGGATTGTGGAAAGTTGACCGATGAGCGCAAGT	CCTGCAGGGAAGAGCGTGTTCCATGACGTGCAGAAAGGATTGTGGAAAGTTGACCGATGAGCGCAAGT
R01472	not polymorphic	CCTGCAGGTCCAGACCTCATAGTGTAAGAGTTGAATACCCCTGGACTAGATGCCTGATGACTATCTCA	CCTGCAGGTCCAGACCTCATAGTGTAAGAGTTGAATACCCCTGGACTAGATGCCTGATGACTATCTCA	CCTGCAGGTCCAGACCTCATAGTGTAAGAGTTGAATACCCCTGGACTAGATGCCTGATGACTATCTCA
R01473	not polymorphic	CCTGCAGGGGACAGGGAAGGGCGGGGGTTAGCTCGTTCCAGGAAAGAGACAATGTCATGAGTCGCTGC	CCTGCAGGGGACAGGGAAGGGCGGGGGTTAGCTCGTTCCAGGAAAGAGACAATGTCATGAGTCGCTGC	CCTGCAGGGGACAGGGAAGGGCGGGGGTTAGCTCGTTCCAGGAAAGAGACAATGTCATGAGTCGCTGC
R01474	Sw/WR	CCTGCAGGCCCCCCTCACATTTTTCACTTAGCCTATGACAGAGATGAGAAGCATTTTTTCCCGTTTTT	CCTGCAGGCCCCCCTCACATTATTCACTTAGCCTATGACAGAGATGAGAAGCATTTTTTCCCGTTTTT	CCTGCAGGCCCCCCTCACATTATTCACTTAGCCTATGACAGAGATGAGAAGCATTTTTTCCCGTTTTT
R01475	not polymorphic	CCTGCAGGTTCCCTCCCACCGCTCTTAGAACCCGCTCGTTCTCCTCGAAACACAGACCGAAGAACTCC	CCTGCAGGTTCCCTCCCACCGCTCTTAGAACCCGCTCGTTCTCCTCGAAACACAGACCGAAGAACTCC	CCTGCAGGTTCCCTCCCACCGCTCTTAGAACCCGCTCGTTCTCCTCGAAACACAGACCGAAGAACTCC
R01476	not polymorphic	CCTGCAGGAAGGCTACCACATAAGGGAGGAGGATATCGTCCCTGTAAAGCACAGTGTTGAGATTGCCT	CCTGCAGGAAGGCTACCACATAAGGGAGGAGGATATCGTCCCTGTAAAGCACAGTGTTGAGATTGCCT	CCTGCAGGAAGGCTACCACATAAGGGAGGAGGATATCGTCCCTGTAAAGCACAGTGTTGAGATTGCCT
R01477	not polymorphic	CCTGCAGGGAGTACTGTGTGTTCTACTCTACCACCGTCCCCCACTGACTGCCACCAAACACAAAAAGA	CCTGCAGGGAGTACTGTGTGTTCTACTCTACCACCGTCCCCCACTGACTGCCACCAAACACAAAAAGA	CCTGCAGGGAGTACTGTGTGTTCTACTCTACCACCGTCCCCCACTGACTGCCACCAAACACAAAAAGA
R01478	not polymorphic	CCTGCAGGCCTATAGACCTTCACATCCAGCTTGGACCAACACTGCCACCCGGTGGCCTGTCTGCACAC	CCTGCAGGCCTATAGACCTTCACATCCAGCTTGGACCAACACTGCCACCCGGTGGCCTGTCTGCACAC	CCTGCAGGCCTATAGACCTTCACATCCAGCTTGGACCAACACTGCCACCCGGTGGCCTGTCTGCACAC
R01479	not polymorphic	CCTGCAGGCTGTGTAAGAGCTATTTGACCAAGGAGAGCGATGGAGTGCTGCCTCAGATGACCTGGCCT	CCTGCAGGCTGTGTAAGAGCTATTTGACCAAGGAGAGCGATGGAGTGCTGCCTCAGATGACCTGGCCT	CCTGCAGGCTGTGTAAGAGCTATTTGACCAAGGAGAGCGATGGAGTGCTGCCTCAGATGACCTGGCCT
R01480	not polymorphic	CCTGCAGGTTACCATTTCCCAAGGTTGCAAAAAAACTGTTGAACTGCTCTAATATAAAAGTTGGAATG	CCTGCAGGTTACCATTTCCCAAGGTTGCAAAAAAACTGTTGAACTGCTCTAATATAAAAGTTGGAATG	CCTGCAGGTTACCATTTCCCAAGGTTGCAAAAAAACTGTTGAACTGCTCTAATATAAAAGTTGGAATG
R01481	Sw/WR	CCTGCAGGTAAGGATCAATGAAACAAAGATACCGCTATAGCCTATCTCTATTAGCCCAACATGAGTAA	CCTGCAGGTAAGGATCAATGAAACAAAGATACCGCTATAGCCTATCTCTATTAGCCCGACATGAGTAA	CCTGCAGGTAAGGATCAATGAAACAAAGATACCGCTATAGCCTATCTCTATTAGCCCGACATGAGTAA
R01482	not polymorphic	CCTGCAGGAAATTAGACATAAGAACAGACCACTGAGATGTGTATGCGGACTGCTAACATTAACGACAA	CCTGCAGGAAATTAGACATAAGAACAGACCACTGAGATGTGTATGCGGACTGCTAACATTAACGACAA	CCTGCAGGAAATTAGACATAAGAACAGACCACTGAGATGTGTATGCGGACTGCTAACATTAACGACAA
R01483	not polymorphic	CCTGCAGGTACCGTCACCCTCGGGACTGCTTGTTTCTCCTCTCACTCTTTACCCCTTTTCACACTACT	CCTGCAGGTACCGTCACCCTCGGGACTGCTTGTTTCTCCTCTCACTCTTTACCCCTTTTCACACTACT	CCTGCAGGTACCGTCACCCTCGGGACTGCTTGTTTCTCCTCTCACTCTTTACCCCTTTTCACACTACT
R01484	not polymorphic	CCTGCAGGTACTCAAAGGTGGGCCGCTCCTCGGCGTCCTTCCTCCAGCAGGTCAACATGAGGTCGTGG	CCTGCAGGTACTCAAAGGTGGGCCGCTCCTCGGCGTCCTTCCTCCAGCAGGTCAACATGAGGTCGTGG	CCTGCAGGTACTCAAAGGTGGGCCGCTCCTCGGCGTCCTTCCTCCAGCAGGTCAACATGAGGTCGTGG
R01485	Cl/WR	CCTGCAGGCTCCTGCGCATCATCTCTAATTGACACCTTTGCTAACAGGTATTTTGTCCATTTAAAAAT	CCTGCAGGCTCCTGCGCATCATCTCTAATTGACAACTTTGCTAACAGGTATTTTGTCCATTTAAAAAT	CCTGCAGGCTCCTGCGCATCATCTCTAATTGACACCTTTGCTAACAGGTATTTTGTCCATTTAAAAAT
R01486	not polymorphic	CCTGCAGGGCAGTAAGTATAAGAGCAGCTCCTAATACAAGAACAAATGCATTTCAAACGTTACCTTGC	CCTGCAGGGCAGTAAGTATAAGAGCAGCTCCTAATACAAGAACAAATGCATTTCAAACGTTACCTTGC	CCTGCAGGGCAGTAAGTATAAGAGCAGCTCCTAATACAAGAACAAATGCATTTCAAACGTTACCTTGC
R01487	not polymorphic	CCTGCAGGTACATGGAGGTGACCACCATGGGCTGCTACAGCATGGAGGAGATCCAGCAGCACCTCAAC	CCTGCAGGTACATGGAGGTGACCACCATGGGCTGCTACAGCATGGAGGAGATCCAGCAGCACCTCAAC	CCTGCAGGTACATGGAGGTGACCACCATGGGCTGCTACAGCATGGAGGAGATCCAGCAGCACCTCAAC
R01488	not polymorphic	CCTGCAGGAACCCTGATACACAATCAAGTTTGTTCAGACAGCATGACCAGAGAGGTAGGTGAGGCCAA	CCTGCAGGAACCCTGATACACAATCAAGTTTGTTCAGACAGCATGACCAGAGAGGTAGGTGAGGCCAA	CCTGCAGGAACCCTGATACACAATCAAGTTTGTTCAGACAGCATGACCAGAGAGGTAGGTGAGGCCAA
R01489	not polymorphic	CCTGCAGGACCTGACCTTCGTCCACCTGGGGAACCCTGATCTCATCGATGGGAAGGTCAACTTCTCTA	CCTGCAGGACCTGACCTTCGTCCACCTGGGGAACCCTGATCTCATCGATGGGAAGGTCAACTTCTCTA	CCTGCAGGACCTGACCTTCGTCCACCTGGGGAACCCTGATCTCATCGATGGGAAGGTCAACTTCTCTA
R01490	not polymorphic	CCTGCAGGTTTGATATGTGCTCAGAGAAGGACAGTGTACCATCTAGCCATACTCCTCACACCGGGGGG	CCTGCAGGTTTGATATGTGCTCAGAGAAGGACAGTGTACCATCTAGCCATACTCCTCACACCGGGGGG	CCTGCAGGTTTGATATGTGCTCAGAGAAGGACAGTGTACCATCTAGCCATACTCCTCACACCGGGGGG
R01491	not polymorphic	CCTGCAGGAATGCAGGAGCAACCCAATGATTTTGCTGTTCTAACATGCTATTGGGGTGATGCACTGAC	CCTGCAGGAATGCAGGAGCAACCCAATGATTTTGCTGTTCTAACATGCTATTGGGGTGATGCACTGAC	CCTGCAGGAATGCAGGAGCAACCCAATGATTTTGCTGTTCTAACATGCTATTGGGGTGATGCACTGAC
R01492	not polymorphic	CCTGCAGGGTCATCCTGACATGACCCTCCAGCATGACAATTCCACCAGCTATAGTGCTCATTCTGTGC	CCTGCAGGGTCATCCTGACATGACCCTCCAGCATGACAATTCCACCAGCTATAGTGCTCATTCTGTGC	CCTGCAGGGTCATCCTGACATGACCCTCCAGCATGACAATTCCACCAGCTATAGTGCTCATTCTGTGC
R01493	not polymorphic	CCTGCAGGTCAGAGACAGAGCAGCTCAGGTGTCTGTTCAGCTCCTCAATGTAGTGCTTCTGGTCCAAT	CCTGCAGGTCAGAGACAGAGCAGCTCAGGTGTCTGTTCAGCTCCTCAATGTAGTGCTTCTGGTCCAAT	CCTGCAGGTCAGAGACAGAGCAGCTCAGGTGTCTGTTCAGCTCCTCAATGTAGTGCTTCTGGTCCAAT
R01494	not polymorphic	CCTGCAGGTCTGTTATCAATGGCAGAGCAACTTTTCAGCCACCATACTGTGGAGACATTAAAGCACAG	CCTGCAGGTCTGTTATCAATGGCAGAGCAACTTTTCAGCCACCATACTGTGGAGACATTAAAGCACAG	CCTGCAGGTCTGTTATCAATGGCAGAGCAACTTTTCAGCCACCATACTGTGGAGACATTAAAGCACAG
R01495	not polymorphic	CCTGCAGGAGATCCAATTCCACAACAGCTTTCCCTAACATAACAGAACCATGGCGATGATAGCAGTGT	CCTGCAGGAGATCCAATTCCACAACAGCTTTCCCTAACATAACAGAACCATGGCGATGATAGCAGTGT	CCTGCAGGAGATCCAATTCCACAACAGCTTTCCCTAACATAACAGAACCATGGCGATGATAGCAGTGT
R01496	not polymorphic	CCTGCAGGCGACGTGCAGATGTTTAATTTCTCTCTCATGCAGGCGTGGCTGAAGCCAGCGCAAATTCC	CCTGCAGGCGACGTGCAGATGTTTAATTTCTCTCTCATGCAGGCGTGGCTGAAGCCAGCGCAAATTCC	CCTGCAGGCGACGTGCAGATGTTTAATTTCTCTCTCATGCAGGCGTGGCTGAAGCCAGCGCAAATTCC
R01497	not polymorphic	CCTGCAGGCAGACTGGTGGATCTAGCAGTCAGAAGGGGTTTATTGACAGAAAGCTGGAGCAAAACTTT	CCTGCAGGCAGACTGGTGGATCTAGCAGTCAGAAGGGGTTTATTGACAGAAAGCTGGAGCAAAACTTT	CCTGCAGGCAGACTGGTGGATCTAGCAGTCAGAAGGGGTTTATTGACAGAAAGCTGGAGCAAAACTTT
R01498	not polymorphic	CCTGCAGGACCATTACACACTGATCAAGTCCCTCAAGGTGGTCCCAATGGCGCCCACGGTCGAGAGAA	CCTGCAGGACCATTACACACTGATCAAGTCCCTCAAGGTGGTCCCAATGGCGCCCACGGTCGAGAGAA	CCTGCAGGACCATTACACACTGATCAAGTCCCTCAAGGTGGTCCCAATGGCGCCCACGGTCGAGAGAA
R01499	not polymorphic	CCTGCAGGATGTGACTTTCTCTCCTCACCCTTATCATAACCAGTGCGTTTCAAAAAAAATCTGATAGT	CCTGCAGGATGTGACTTTCTCTCCTCACCCTTATCATAACCAGTGCGTTTCAAAAAAAATCTGATAGT	CCTGCAGGATGTGACTTTCTCTCCTCACCCTTATCATAACCAGTGCGTTTCAAAAAAAATCTGATAGT
R01500	not polymorphic	CCTGCAGGAGCGAGTCACTGATGTTCGCAGAGAATGACAGGGTGTTGTCCAGGGTCACTCATAGGTTC	CCTGCAGGAGCGAGTCACTGATGTTCGCAGAGAATGACAGGGTGTTGTCCAGGGTCACTCATAGGTTC	CCTGCAGGAGCGAGTCACTGATGTTCGCAGAGAATGACAGGGTGTTGTCCAGGGTCACTCATAGGTTC
R01501	not polymorphic	CCTGCAGGGAAACAAATGGCCCACATATCAAACCAAGCAAGTGATGACAGGAATAGAGAGAACACCCA	CCTGCAGGGAAACAAATGGCCCACATATCAAACCAAGCAAGTGATGACAGGAATAGAGAGAACACCCA	CCTGCAGGGAAACAAATGGCCCACATATCAAACCAAGCAAGTGATGACAGGAATAGAGAGAACACCCA
R01502	not polymorphic	CCTGCAGGATCTCTTGGAGATTAGAGGGGAGGTGTAGTGTACACAGAGACACTGACATCTGGACCTGT	CCTGCAGGATCTCTTGGAGATTAGAGGGGAGGTGTAGTGTACACAGAGACACTGACATCTGGACCTGT	CCTGCAGGATCTCTTGGAGATTAGAGGGGAGGTGTAGTGTACACAGAGACACTGACATCTGGACCTGT
R01503	not polymorphic	CCTGCAGGGTTGAAATATGCATTAAAACTATTTGAAACCGTTCCATTCAGATGCTCTTCATTTTTGGT	CCTGCAGGGTTGAAATATGCATTAAAACTATTTGAAACCGTTCCATTCAGATGCTCTTCATTTTTGGT	CCTGCAGGGTTGAAATATGCATTAAAACTATTTGAAACCGTTCCATTCAGATGCTCTTCATTTTTGGT
R01504	Cl/WR	CCTGCAGGAAGACAGCTTGGCAGAGCTGATCCAAGTTTCCTGGGTCTGTCATGGCCAGGTTGTACTAT	CCTGCAGGAAGACAGCTTGGCAGAGCTGGTCCAAGTTTCCTGGGTCTGTCATGGCCAGGTTGTACTAT	CCTGCAGGAAGACAGCTTGGCAGAGCTGATCCAAGTTTCCTGGGTCTGTCATGGCCAGGTTGTACTAT
R01505	not polymorphic	CCTGCAGGGGAGAGAATAAGAGGCATGCATGTCAGTTACTGAGCGTGGATCCTCCAGAGGGCTTAGGG	CCTGCAGGGGAGAGAATAAGAGGCATGCATGTCAGTTACTGAGCGTGGATCCTCCAGAGGGCTTAGGG	CCTGCAGGGGAGAGAATAAGAGGCATGCATGTCAGTTACTGAGCGTGGATCCTCCAGAGGGCTTAGGG
R01506	not polymorphic	CCTGCAGGTGAAGAAGCCGAATGTTGAGGTCCTGGGCTGGTGTGGTTACATGGGGTCTGTGAGGCTGT	CCTGCAGGTGAAGAAGCCGAATGTTGAGGTCCTGGGCTGGTGTGGTTACATGGGGTCTGTGAGGCTGT	CCTGCAGGTGAAGAAGCCGAATGTTGAGGTCCTGGGCTGGTGTGGTTACATGGGGTCTGTGAGGCTGT
R01507	Sw/WR	CCTGCAGGAAGCTGGGTCCACGCTTTGTGGGGCCATTTAAAGTCCTGAGGAGGGTGAACGAAGTATGT	CCTGCAGGAAGCTGGGTCCACGGTTTGTGGGGCCATTTAAAGTCCTGAGGAGGGTGAACGAAGTATGT	CCTGCAGGAAGCTGGGTCCACGGTTTGTGGGGCCATTTAAAGTCCTGAGGAGGGTGAACGAAGTATGT
R01508	not polymorphic	CCTGCAGGATAGGACTAGGCCCTTTCAGGACTTAACCCCCAAAGAAATCCAGGTGCGGCTATACAAAA	CCTGCAGGATAGGACTAGGCCCTTTCAGGACTTAACCCCCAAAGAAATCCAGGTGCGGCTATACAAAA	CCTGCAGGATAGGACTAGGCCCTTTCAGGACTTAACCCCCAAAGAAATCCAGGTGCGGCTATACAAAA
R01509	Cl/WR	CCTGCAGGCGCCACACAAAATGCGTAAATAAAATAAATAAAGAATAAGGAACGGGCCCACGAGACCGA	CCTGCAGGCGCGACACAAAATGCGTAAATAAAATAAATAAAGAATAAGGAACGGGCCCACGAGACCGA	CCTGCAGGCGCCACACAAAATGCGTAAATAAAATAAATAAAGAATAAGGAACGGGCCCACGAGACCGA
R01510	not polymorphic	CCTGCAGGCCCTGGTGCATCTGCACGTGGAGGCACGACACTGGGATGAGGTCAGTCAGAACCATTCAC	CCTGCAGGCCCTGGTGCATCTGCACGTGGAGGCACGACACTGGGATGAGGTCAGTCAGAACCATTCAC	CCTGCAGGCCCTGGTGCATCTGCACGTGGAGGCACGACACTGGGATGAGGTCAGTCAGAACCATTCAC
R01511	not polymorphic	CCTGCAGGCCGCAGTGATAATGATAGGTCTTCACACAGGCTTTGATCTCACAGCCAATAGTGGCTCCC	CCTGCAGGCCGCAGTGATAATGATAGGTCTTCACACAGGCTTTGATCTCACAGCCAATAGTGGCTCCC	CCTGCAGGCCGCAGTGATAATGATAGGTCTTCACACAGGCTTTGATCTCACAGCCAATAGTGGCTCCC
R01512	Cl/Sw	CCTGCAGGACATTTAAAACTTGTTTATTTAAGGTTTTAAAAGGCTTCTAAAGTTAGTAATTTCCATTT	CCTGCAGGACATTTAAAACTTGTTTATTTAAGGTTTTAAAAGGCTTCTAAAGTTAGTAATTTCCATTT	CCTGCAGGACATTTAAAACTTGTTTATTTAAGGTTTTAAAAGGCTTCTAAAGTTAGTCATTTCCATTT
R01513	not polymorphic	CCTGCAGGCACCGTGTGTTTGTGGGTTTACAGAGTGTGTGTTTGTACAGGTGCGAGCAGCTCTCTCCA	CCTGCAGGCACCGTGTGTTTGTGGGTTTACAGAGTGTGTGTTTGTACAGGTGCGAGCAGCTCTCTCCA	CCTGCAGGCACCGTGTGTTTGTGGGTTTACAGAGTGTGTGTTTGTACAGGTGCGAGCAGCTCTCTCCA
R01514	not polymorphic	CCTGCAGGGCTTCCACTAGATCTGCTTCCATGATGCCATCAACAAGGCCCCTGATGTGGACCACCGGG	CCTGCAGGGCTTCCACTAGATCTGCTTCCATGATGCCATCAACAAGGCCCCTGATGTGGACCACCGGG	CCTGCAGGGCTTCCACTAGATCTGCTTCCATGATGCCATCAACAAGGCCCCTGATGTGGACCACCGGG
R01515	not polymorphic	CCTGCAGGTTATGAAGTTGTGTGAGGCAGCTACACACGTGAAAGGTGTAGATCTCCGGATACCCTCTA	CCTGCAGGTTATGAAGTTGTGTGAGGCAGCTACACACGTGAAAGGTGTAGATCTCCGGATACCCTCTA	CCTGCAGGTTATGAAGTTGTGTGAGGCAGCTACACACGTGAAAGGTGTAGATCTCCGGATACCCTCTA
R01516	not polymorphic	CCTGCAGGAGTAAGAGATGTCAGAGCGCAGGTGCTTCAAGAATAACGAATCCAACCAATAGCATCATG	CCTGCAGGAGTAAGAGATGTCAGAGCGCAGGTGCTTCAAGAATAACGAATCCAACCAATAGCATCATG	CCTGCAGGAGTAAGAGATGTCAGAGCGCAGGTGCTTCAAGAATAACGAATCCAACCAATAGCATCATG
R01517	Cl/Sw	CCTGCAGGTACAATTCCAATTAACCACGGTTGTTGCAGCAATAAGTAACAGCTATAAGGTAGATATTG	CCTGCAGGTACAATTCCAATTAACCACGGTTGTTGCAGCAATAAGTAACAGCTATAAGGTAGATATTG	CCTGCAGGTACAATTCCAATTAACCACGGTTCTTGCAGCAATAAGTAACAGCTATAAGGTAGATATTG
R01518	not polymorphic	CCTGCAGGAGCAGATAGGCAAACTTTTATCATGCCTTTCAAAGTGAATTATCCACATTGCTTTTGTGC	CCTGCAGGAGCAGATAGGCAAACTTTTATCATGCCTTTCAAAGTGAATTATCCACATTGCTTTTGTGC	CCTGCAGGAGCAGATAGGCAAACTTTTATCATGCCTTTCAAAGTGAATTATCCACATTGCTTTTGTGC
R01519	not polymorphic	CCTGCAGGCATCAGCTATGTAGCCAAGTGATCCAGCAGTGGCTAACAATGACTAAATAGCTAGTAGCT	CCTGCAGGCATCAGCTATGTAGCCAAGTGATCCAGCAGTGGCTAACAATGACTAAATAGCTAGTAGCT	CCTGCAGGCATCAGCTATGTAGCCAAGTGATCCAGCAGTGGCTAACAATGACTAAATAGCTAGTAGCT
R01520	not polymorphic	CCTGCAGGACATGTACAGGATGGCAACAACAACTGCCGGAGTTACACCAGGACGCACAATCCCTCAGT	CCTGCAGGACATGTACAGGATGGCAACAACAACTGCCGGAGTTACACCAGGACGCACAATCCCTCAGT	CCTGCAGGACATGTACAGGATGGCAACAACAACTGCCGGAGTTACACCAGGACGCACAATCCCTCAGT
R01521	not polymorphic	CCTGCAGGTTATCCATGCTTCAAGCAGACCAACATAGTCCCTGTGCCCAATAATGCAAAGGTAACCTG	CCTGCAGGTTATCCATGCTTCAAGCAGACCAACATAGTCCCTGTGCCCAATAATGCAAAGGTAACCTG	CCTGCAGGTTATCCATGCTTCAAGCAGACCAACATAGTCCCTGTGCCCAATAATGCAAAGGTAACCTG
R01522	not polymorphic	CCTGCAGGAATCTGCCATAGCCCTGTGGAAGTGGGCCAAAAATGATATACTCACGCTGCCTTCTCAAC	CCTGCAGGAATCTGCCATAGCCCTGTGGAAGTGGGCCAAAAATGATATACTCACGCTGCCTTCTCAAC	CCTGCAGGAATCTGCCATAGCCCTGTGGAAGTGGGCCAAAAATGATATACTCACGCTGCCTTCTCAAC
R01523	not polymorphic	CCTGCAGGAAAACCTTTTGGATGAAGGGCTTTATTCAAGCCGCATGGTGGGAAGTTCAGCGTTGCAGC	CCTGCAGGAAAACCTTTTGGATGAAGGGCTTTATTCAAGCCGCATGGTGGGAAGTTCAGCGTTGCAGC	CCTGCAGGAAAACCTTTTGGATGAAGGGCTTTATTCAAGCCGCATGGTGGGAAGTTCAGCGTTGCAGC
R01524	not polymorphic	CCTGCAGGAAAACCCATGGGATTGCACCTGCGACATCGTTGCGCTTAAAAACTGGATGGAGCTATCCA	CCTGCAGGAAAACCCATGGGATTGCACCTGCGACATCGTTGCGCTTAAAAACTGGATGGAGCTATCCA	CCTGCAGGAAAACCCATGGGATTGCACCTGCGACATCGTTGCGCTTAAAAACTGGATGGAGCTATCCA
R01525	not polymorphic	CCTGCAGGAAGGGTACCACATGAGATTGCCTGCAATGACAGACCCTTCACCTCCAAATCGATCCCGCT	CCTGCAGGAAGGGTACCACATGAGATTGCCTGCAATGACAGACCCTTCACCTCCAAATCGATCCCGCT	CCTGCAGGAAGGGTACCACATGAGATTGCCTGCAATGACAGACCCTTCACCTCCAAATCGATCCCGCT
R01526	not polymorphic	CCTGCAGGTATAATGCATTCTAAAGGTTATTGATAATGCACTGTAAGTCATGAGCAAGTATGACCTGA	CCTGCAGGTATAATGCATTCTAAAGGTTATTGATAATGCACTGTAAGTCATGAGCAAGTATGACCTGA	CCTGCAGGTATAATGCATTCTAAAGGTTATTGATAATGCACTGTAAGTCATGAGCAAGTATGACCTGA
R01527	not polymorphic	CCTGCAGGGTAGAAACCAAGTCAGATCAGATTATGATGTCAGATTCGTTGACAATAAATCAACGGTCT	CCTGCAGGGTAGAAACCAAGTCAGATCAGATTATGATGTCAGATTCGTTGACAATAAATCAACGGTCT	CCTGCAGGGTAGAAACCAAGTCAGATCAGATTATGATGTCAGATTCGTTGACAATAAATCAACGGTCT
R01528	not polymorphic	CCTGCAGGTATATTTCACTGGTCATCCCCAAAGCCAACTCCTCCTTTGGCCACCTTCACTTCTAGTTC	CCTGCAGGTATATTTCACTGGTCATCCCCAAAGCCAACTCCTCCTTTGGCCACCTTCACTTCTAGTTC	CCTGCAGGTATATTTCACTGGTCATCCCCAAAGCCAACTCCTCCTTTGGCCACCTTCACTTCTAGTTC
R01529	not polymorphic	CCTGCAGGCTGACTCCGGTCGTCAGTTGAAACGGTGTTTCCTCCGACACATTGGTGCAGCTTCCAGGT	CCTGCAGGCTGACTCCGGTCGTCAGTTGAAACGGTGTTTCCTCCGACACATTGGTGCAGCTTCCAGGT	CCTGCAGGCTGACTCCGGTCGTCAGTTGAAACGGTGTTTCCTCCGACACATTGGTGCAGCTTCCAGGT
R01530	not polymorphic	CCTGCAGGCAACATGTCAATTGAGCTCTCCTTCAAAACTTGAGACATCTGTGGCATTGTGTTGTGAAA	CCTGCAGGCAACATGTCAATTGAGCTCTCCTTCAAAACTTGAGACATCTGTGGCATTGTGTTGTGAAA	CCTGCAGGCAACATGTCAATTGAGCTCTCCTTCAAAACTTGAGACATCTGTGGCATTGTGTTGTGAAA
R01531	not polymorphic	CCTGCAGGCATTGAGCTTGACTTTGTCCTCTGTGTTTTTGAGCAGCTGTTGAATGTCCAGCTCTCTGG	CCTGCAGGCATTGAGCTTGACTTTGTCCTCTGTGTTTTTGAGCAGCTGTTGAATGTCCAGCTCTCTGG	CCTGCAGGCATTGAGCTTGACTTTGTCCTCTGTGTTTTTGAGCAGCTGTTGAATGTCCAGCTCTCTGG
R01532	not polymorphic	CCTGCAGGAAGGTACAACATGAGGGAGGAGGATGCCTTCCCTGTAACGCACAGTGTTGATTGCCTGCA	CCTGCAGGAAGGTACAACATGAGGGAGGAGGATGCCTTCCCTGTAACGCACAGTGTTGATTGCCTGCA	CCTGCAGGAAGGTACAACATGAGGGAGGAGGATGCCTTCCCTGTAACGCACAGTGTTGATTGCCTGCA
R01533	Sw/WR	CCTGCAGGTGCAGAAATAAAAATATAATTCAGGCCTTACCTTTGACAAGCTTCTTTTGTTGGCACTCC	CCTGCAGGTGCAGAAATAAAAATATAATTCATGCCTTACCTTTGACAAGCTTCTTTTGTTGGCACTCC	CCTGCAGGTGCAGAAATAAAAATATAATTCATGCCTTACCTTTGACAAGCTTCTTTTGTTGGCACTCC
R01534	not polymorphic	CCTGCAGGAAACAAAAGGCATTATGTAAGCTTTAAAGGGATTGGCCCCCATCTAGCCCTGCTCTTCTG	CCTGCAGGAAACAAAAGGCATTATGTAAGCTTTAAAGGGATTGGCCCCCATCTAGCCCTGCTCTTCTG	CCTGCAGGAAACAAAAGGCATTATGTAAGCTTTAAAGGGATTGGCCCCCATCTAGCCCTGCTCTTCTG
R01535	not polymorphic	CCTGCAGGAACAGACCCAGGTCTGCCACCTCCCTCACTACCGTACCGTTAGGCAGCTTCAGGTCATCA	CCTGCAGGAACAGACCCAGGTCTGCCACCTCCCTCACTACCGTACCGTTAGGCAGCTTCAGGTCATCA	CCTGCAGGAACAGACCCAGGTCTGCCACCTCCCTCACTACCGTACCGTTAGGCAGCTTCAGGTCATCA
R01536	not polymorphic	CCTGCAGGTTCATGCTCTACAACATCCGTAGAGTATGACCGTACCTCACACAGGAAGCGGTGCATGTC	CCTGCAGGTTCATGCTCTACAACATCCGTAGAGTATGACCGTACCTCACACAGGAAGCGGTGCATGTC	CCTGCAGGTTCATGCTCTACAACATCCGTAGAGTATGACCGTACCTCACACAGGAAGCGGTGCATGTC
R01537	not polymorphic	CCTGCAGGACTCCGGTTTTGACAAATGGCTGCAGTGAGAGTGGTGATGTTCTGCCGATCATAATTACT	CCTGCAGGACTCCGGTTTTGACAAATGGCTGCAGTGAGAGTGGTGATGTTCTGCCGATCATAATTACT	CCTGCAGGACTCCGGTTTTGACAAATGGCTGCAGTGAGAGTGGTGATGTTCTGCCGATCATAATTACT
R01538	not polymorphic	CCTGCAGGATAGTCAATTGATTTATTTCCTTATATGAACTGTAACTCAGTAAAATCTTTGAAATTGTT	CCTGCAGGATAGTCAATTGATTTATTTCCTTATATGAACTGTAACTCAGTAAAATCTTTGAAATTGTT	CCTGCAGGATAGTCAATTGATTTATTTCCTTATATGAACTGTAACTCAGTAAAATCTTTGAAATTGTT
R01539	not polymorphic	CCTGCAGGCTCTAGTTTTGTCTAATCTTGGTTATTGTCCAGACGACTGGTCCAGTCCAGACGACTGGT	CCTGCAGGCTCTAGTTTTGTCTAATCTTGGTTATTGTCCAGACGACTGGTCCAGTCCAGACGACTGGT	CCTGCAGGCTCTAGTTTTGTCTAATCTTGGTTATTGTCCAGACGACTGGTCCAGTCCAGACGACTGGT
R01540	Cl/Sw	CCTGCAGGCTGACTTCGATCGTCAGTTGAACGGTGTTTCCTCCGATGCATTGGTTAAGCGGGTGGGTG	CCTGCAGGCTGACTTCGATCGTCAGTTGAACGGTGTTTCCTCCGATGCATTGGTTAAGCGGGTGGGTG	CCTGCAGGCTGACTTCGATCGTCAGTTGAACGGTGTTTCCTCCGACGCATTGGTTAAGCGGGTGGGTG
R01541	Cl/Sw	CCTGCAGGCTCATCCTGACATGATCCTCCAGCTTGACAATGACACCAGCCATACTGCTCGTTCTGTAC	CCTGCAGGCTCATCCTGACATGATCCTCCAGCTTGACAATGACACCAGCCATACTGCTCGTTCTGTAC	CCTGCAGGCTCATCCTGACATGATCCTCCAGCCTGACAATGACACCAGCCATACTGCTCGTTCTGTAC
R01542	not polymorphic	CCTGCAGGGTATTGAATGTATGTCGCCACTGGGTGGAGCACCACTTCTATGACTTTGAGCGGGACTGT	CCTGCAGGGTATTGAATGTATGTCGCCACTGGGTGGAGCACCACTTCTATGACTTTGAGCGGGACTGT	CCTGCAGGGTATTGAATGTATGTCGCCACTGGGTGGAGCACCACTTCTATGACTTTGAGCGGGACTGT
R01543	not polymorphic	CCTGCAGGCCAAGCCTGTCCAGGTGTGTCAAATCAGCTGATGATCCTCCCAGCCTCCTGCAAGAAGCA	CCTGCAGGCCAAGCCTGTCCAGGTGTGTCAAATCAGCTGATGATCCTCCCAGCCTCCTGCAAGAAGCA	CCTGCAGGCCAAGCCTGTCCAGGTGTGTCAAATCAGCTGATGATCCTCCCAGCCTCCTGCAAGAAGCA
R01544	Sw/WR	CCTGCAGGTACTCCTTCAAAGTCATCTGATTGACAACATATTTTTTTGCGTCACTCTTCATCTATACC	CCTGCAGGTACTCCTTCAAAGTCATCTGATTGACAGCATATTTTTTTGCGTCACTCTTCATCTATACC	CCTGCAGGTACTCCTTCAAAGTCATCTGATTGACAGCATATTTTTTTGCGTCACTCTTCATCTATACC
R01545	not polymorphic	CCTGCAGGTGTTCCACATAGACTTCACGCTTGCTGTCTTCCAGCCAGAGATCAACTCAGTGAGTGTGT	CCTGCAGGTGTTCCACATAGACTTCACGCTTGCTGTCTTCCAGCCAGAGATCAACTCAGTGAGTGTGT	CCTGCAGGTGTTCCACATAGACTTCACGCTTGCTGTCTTCCAGCCAGAGATCAACTCAGTGAGTGTGT
R01546	not polymorphic	CCTGCAGGCAGAGAAAATCATCTCCCCCTTACAGGGGAGCATGGCCTCCTGTAGATGGTCCAGCCAGT	CCTGCAGGCAGAGAAAATCATCTCCCCCTTACAGGGGAGCATGGCCTCCTGTAGATGGTCCAGCCAGT	CCTGCAGGCAGAGAAAATCATCTCCCCCTTACAGGGGAGCATGGCCTCCTGTAGATGGTCCAGCCAGT
R01547	not polymorphic	CCTGCAGGGCAAAATACAAATATAATTAAATTGTGCCCAACAGGACGCTGATCCAACCCATATTCAAA	CCTGCAGGGCAAAATACAAATATAATTAAATTGTGCCCAACAGGACGCTGATCCAACCCATATTCAAA	CCTGCAGGGCAAAATACAAATATAATTAAATTGTGCCCAACAGGACGCTGATCCAACCCATATTCAAA
R01548	not polymorphic	CCTGCAGGATGGCAAGAAACTGCTGGAACTACTGGAGGGACTCACAGGAAATGTCCTGGTGCGTGTGT	CCTGCAGGATGGCAAGAAACTGCTGGAACTACTGGAGGGACTCACAGGAAATGTCCTGGTGCGTGTGT	CCTGCAGGATGGCAAGAAACTGCTGGAACTACTGGAGGGACTCACAGGAAATGTCCTGGTGCGTGTGT
R01549	not polymorphic	CCTGCAGGGCACATGCTCTCTATTCCGGACGGGCACTGGTGTAAAGTACTTAAGTAAAAATACTTTCA	CCTGCAGGGCACATGCTCTCTATTCCGGACGGGCACTGGTGTAAAGTACTTAAGTAAAAATACTTTCA	CCTGCAGGGCACATGCTCTCTATTCCGGACGGGCACTGGTGTAAAGTACTTAAGTAAAAATACTTTCA
R01550	not polymorphic	CCTGCAGGAATTACTCATTAAATGAACTGTCCATTGAAAATCTAACTTTTAAAAGTTCATAATCTGTT	CCTGCAGGAATTACTCATTAAATGAACTGTCCATTGAAAATCTAACTTTTAAAAGTTCATAATCTGTT	CCTGCAGGAATTACTCATTAAATGAACTGTCCATTGAAAATCTAACTTTTAAAAGTTCATAATCTGTT
R01551	not polymorphic	CCTGCAGGCCATCCACATGAGACAAGAGACCCTGAGGGAGCAGCTGGCCACAGCCAAGTCTAAAGGAG	CCTGCAGGCCATCCACATGAGACAAGAGACCCTGAGGGAGCAGCTGGCCACAGCCAAGTCTAAAGGAG	CCTGCAGGCCATCCACATGAGACAAGAGACCCTGAGGGAGCAGCTGGCCACAGCCAAGTCTAAAGGAG
R01552	not polymorphic	CCTGCAGGTGAACCTTACACAGATCTATACATTACCACAGACTAGGGTTTCAACATTCCGGGTAAAAC	CCTGCAGGTGAACCTTACACAGATCTATACATTACCACAGACTAGGGTTTCAACATTCCGGGTAAAAC	CCTGCAGGTGAACCTTACACAGATCTATACATTACCACAGACTAGGGTTTCAACATTCCGGGTAAAAC
R01553	Cl/WR	CCTGCAGGCTGACTTCGGTCGTCAGTTGCACCATGGGATGCTGGCCTTATGGCTTTTTCTTTGAAACT	CCTGCAGGCTGACTTCGGTCGTCAGTTGCACCATGGGATGCTGGCCTTACGGCTTTTTCTTTGAAACT	CCTGCAGGCTGACTTCGGTCGTCAGTTGCACCATGGGATGCTGGCCTTATGGCTTTTTCTTTGAAACT
R01554	not polymorphic	CCTGCAGGAAAACACTTTTCTTTACCTGCTATTCTTCATTCTTTCCATCCATTCCCATCCCTCTCTCT	CCTGCAGGAAAACACTTTTCTTTACCTGCTATTCTTCATTCTTTCCATCCATTCCCATCCCTCTCTCT	CCTGCAGGAAAACACTTTTCTTTACCTGCTATTCTTCATTCTTTCCATCCATTCCCATCCCTCTCTCT
R01555	not polymorphic	CCTGCAGGGGGCATTGGTGAGCTATGGCCCGGTTATGAGACTCGCAGAATTTCTGTCAACCCCACAGG	CCTGCAGGGGGCATTGGTGAGCTATGGCCCGGTTATGAGACTCGCAGAATTTCTGTCAACCCCACAGG	CCTGCAGGGGGCATTGGTGAGCTATGGCCCGGTTATGAGACTCGCAGAATTTCTGTCAACCCCACAGG
R01556	not polymorphic	CCTGCAGGTGAATGAGCCGGATGTGGAGGTCCTGGGATGGTTACTCGTGGTCTGCAGTTGAGGCCGGT	CCTGCAGGTGAATGAGCCGGATGTGGAGGTCCTGGGATGGTTACTCGTGGTCTGCAGTTGAGGCCGGT	CCTGCAGGTGAATGAGCCGGATGTGGAGGTCCTGGGATGGTTACTCGTGGTCTGCAGTTGAGGCCGGT
R01557	not polymorphic	CCTGCAGGTGAAGAAACCGGATGTGGAGGTCCTGGGCTGGCGTGGTCACAAGTGATCTGCGGTTGGCA	CCTGCAGGTGAAGAAACCGGATGTGGAGGTCCTGGGCTGGCGTGGTCACAAGTGATCTGCGGTTGGCA	CCTGCAGGTGAAGAAACCGGATGTGGAGGTCCTGGGCTGGCGTGGTCACAAGTGATCTGCGGTTGGCA
R01558	not polymorphic	CCTGCAGGCATGTGTTCAAAGACACACTAGACACACACTGTCCAAGTTTGTGTCCGTTTCCGTGTCTG	CCTGCAGGCATGTGTTCAAAGACACACTAGACACACACTGTCCAAGTTTGTGTCCGTTTCCGTGTCTG	CCTGCAGGCATGTGTTCAAAGACACACTAGACACACACTGTCCAAGTTTGTGTCCGTTTCCGTGTCTG
R01559	not polymorphic	CCTGCAGGTGGCAACAGGCATCAACAATTCCCAATAGAAATCCTTGGATGACTAAACCCAAAATAATA	CCTGCAGGTGGCAACAGGCATCAACAATTCCCAATAGAAATCCTTGGATGACTAAACCCAAAATAATA	CCTGCAGGTGGCAACAGGCATCAACAATTCCCAATAGAAATCCTTGGATGACTAAACCCAAAATAATA
R01560	not polymorphic	CCTGCAGGAAGGATACCACATGAGGGAGGAGGAGGTCTTCCATGTAACGCACAGCGTTGAGATTACTT	CCTGCAGGAAGGATACCACATGAGGGAGGAGGAGGTCTTCCATGTAACGCACAGCGTTGAGATTACTT	CCTGCAGGAAGGATACCACATGAGGGAGGAGGAGGTCTTCCATGTAACGCACAGCGTTGAGATTACTT
R01561	not polymorphic	CCTGCAGGAGAAGAAGACAAAAACACACTTCCCATTGGTTACACTTGACATAAGAAATAACTATTTTT	CCTGCAGGAGAAGAAGACAAAAACACACTTCCCATTGGTTACACTTGACATAAGAAATAACTATTTTT	CCTGCAGGAGAAGAAGACAAAAACACACTTCCCATTGGTTACACTTGACATAAGAAATAACTATTTTT
R01562	not polymorphic	CCTGCAGGAGAAAAATGGATGTCAGAAAATTGTGAAATTTAATTGTCTTCTTGCCCAAGGAATGAGCC	CCTGCAGGAGAAAAATGGATGTCAGAAAATTGTGAAATTTAATTGTCTTCTTGCCCAAGGAATGAGCC	CCTGCAGGAGAAAAATGGATGTCAGAAAATTGTGAAATTTAATTGTCTTCTTGCCCAAGGAATGAGCC
R01563	Sw/WR	CCTGCAGGAGCGAGTCACTGCTTTGATGTTGTAAAGAACGACAGGGTGTTGTCCAGGGCCACGCCAAG	CCTGCAGGAGCGAGTCACTGCTTTGATGTTGTAAAGAACGACAGGGTGTTGTCCAGGGTCACGCCAAG	CCTGCAGGAGCGAGTCACTGCTTTGATGTTGTAAAGAACGACAGGGTGTTGTCCAGGGTCACGCCAAG
R01564	not polymorphic	CCTGCAGGATTCTCACCGGCATCTGTAATTTGAATGGCGAATAATGCATCAACGCCCGCTCTACCTTC	CCTGCAGGATTCTCACCGGCATCTGTAATTTGAATGGCGAATAATGCATCAACGCCCGCTCTACCTTC	CCTGCAGGATTCTCACCGGCATCTGTAATTTGAATGGCGAATAATGCATCAACGCCCGCTCTACCTTC
R01565	not polymorphic	CCTGCAGGTTGAGTTTGGAGGCCGGATGGAAGATCCATCGCCGTTGGTTACCACAGAGCTCGCGGGCA	CCTGCAGGTTGAGTTTGGAGGCCGGATGGAAGATCCATCGCCGTTGGTTACCACAGAGCTCGCGGGCA	CCTGCAGGTTGAGTTTGGAGGCCGGATGGAAGATCCATCGCCGTTGGTTACCACAGAGCTCGCGGGCA
R01566	Sw/WR	CCTGCAGGCGCCCTGTCCGCCACAAGCAGTCGCTAGAGTGCAATGAGTCATGTAAAGCTCCCCCAGCC	CCTGCAGGCGCCCTGCCCGCCACAAGCAGTCGCTAGAGTGCAATGAGTCATGTAAAGCTCCCCCAGCC	CCTGCAGGCGCCCTGCCCGCCACAAGCAGTCGCTAGAGTGCAATGAGTCATGTAAAGCTCCCCCAGCC
R01567	not polymorphic	CCTGCAGGAGGCACTGGGGAAGGAGGCACGGGGATGAATGGCGTTGTGTGGGGCCTCTGGAGTTTGTT	CCTGCAGGAGGCACTGGGGAAGGAGGCACGGGGATGAATGGCGTTGTGTGGGGCCTCTGGAGTTTGTT	CCTGCAGGAGGCACTGGGGAAGGAGGCACGGGGATGAATGGCGTTGTGTGGGGCCTCTGGAGTTTGTT
R01568	not polymorphic	CCTGCAGGTCCCACTGTTGGTTTAATAAAGCTTAAATGCCTAAAGGAATATGTAAAAAAAGAACATAT	CCTGCAGGTCCCACTGTTGGTTTAATAAAGCTTAAATGCCTAAAGGAATATGTAAAAAAAGAACATAT	CCTGCAGGTCCCACTGTTGGTTTAATAAAGCTTAAATGCCTAAAGGAATATGTAAAAAAAGAACATAT
R01569	not polymorphic	CCTGCAGGCTCTACTTTTCATTCCACACAGTGAAGGGTCCCTTTTGTAGGATGGAAGGCTTTGTTCAC	CCTGCAGGCTCTACTTTTCATTCCACACAGTGAAGGGTCCCTTTTGTAGGATGGAAGGCTTTGTTCAC	CCTGCAGGCTCTACTTTTCATTCCACACAGTGAAGGGTCCCTTTTGTAGGATGGAAGGCTTTGTTCAC
R01570	Cl/Sw	CCTGCAGGCATTCCTTCCCTATATTTTGGTATATTTCTTCAGATCCTGTGTCTTCAATGGGATGTCCT	CCTGCAGGCATTCCTTCCCTATATTTTGGTATATTTCTTCAGATCCTGTGTCTTCAATGGGATGTCCT	CCTGCAGGCATTCCTTCCCTATATTTTGGTATGTTTCTTCAGATCCTGTGTCTTCAATGGGATGTCCT
R01571	not polymorphic	CCTGCAGGGTTTTGTTCCAGTCCAGTAGTTGTGAGGGGAAGAGAGAAGTAGAAATTCTTTCAGCTATA	CCTGCAGGGTTTTGTTCCAGTCCAGTAGTTGTGAGGGGAAGAGAGAAGTAGAAATTCTTTCAGCTATA	CCTGCAGGGTTTTGTTCCAGTCCAGTAGTTGTGAGGGGAAGAGAGAAGTAGAAATTCTTTCAGCTATA
R01572	not polymorphic	CCTGCAGGGCCTTCTCCAGCAGCAGTAGCAGGGTGTTGTGCTCCATCTCCTGAAGGCAGGGGGGCAGA	CCTGCAGGGCCTTCTCCAGCAGCAGTAGCAGGGTGTTGTGCTCCATCTCCTGAAGGCAGGGGGGCAGA	CCTGCAGGGCCTTCTCCAGCAGCAGTAGCAGGGTGTTGTGCTCCATCTCCTGAAGGCAGGGGGGCAGA
R01573	not polymorphic	CCTGCAGGAGGGGGAATGAAGAAGAGGAGCAGCACCTTCTCCCAGTTCCCCACCGAGAAGTCCAAGGC	CCTGCAGGAGGGGGAATGAAGAAGAGGAGCAGCACCTTCTCCCAGTTCCCCACCGAGAAGTCCAAGGC	CCTGCAGGAGGGGGAATGAAGAAGAGGAGCAGCACCTTCTCCCAGTTCCCCACCGAGAAGTCCAAGGC
R01574	not polymorphic	CCTGCAGGTCAAACAGTTTGACAGTCATTGGAGCGCGATGAAATGTCCCCCTCGTGTAAACGTCCATT	CCTGCAGGTCAAACAGTTTGACAGTCATTGGAGCGCGATGAAATGTCCCCCTCGTGTAAACGTCCATT	CCTGCAGGTCAAACAGTTTGACAGTCATTGGAGCGCGATGAAATGTCCCCCTCGTGTAAACGTCCATT
R01575	not polymorphic	CCTGCAGGACTGTGAATGGCCCGAGACAATAGCAGAGTGCTACATGCTGGGGATGGGCTGAGTCATCG	CCTGCAGGACTGTGAATGGCCCGAGACAATAGCAGAGTGCTACATGCTGGGGATGGGCTGAGTCATCG	CCTGCAGGACTGTGAATGGCCCGAGACAATAGCAGAGTGCTACATGCTGGGGATGGGCTGAGTCATCG
R01576	not polymorphic	CCTGCAGGTTATTTTGTTTGGCCCCCAAAGAACTCTTTGTTTCATAGACACAGATTACACCTAGTCCT	CCTGCAGGTTATTTTGTTTGGCCCCCAAAGAACTCTTTGTTTCATAGACACAGATTACACCTAGTCCT	CCTGCAGGTTATTTTGTTTGGCCCCCAAAGAACTCTTTGTTTCATAGACACAGATTACACCTAGTCCT
R01577	not polymorphic	CCTGCAGGGGGAGCAGTGCAGAGGACGCTGTAGTCAAATTGCCCAAATCAGAAATTGTCAACCAACCA	CCTGCAGGGGGAGCAGTGCAGAGGACGCTGTAGTCAAATTGCCCAAATCAGAAATTGTCAACCAACCA	CCTGCAGGGGGAGCAGTGCAGAGGACGCTGTAGTCAAATTGCCCAAATCAGAAATTGTCAACCAACCA
R01578	not polymorphic	CCTGCAGGGCCTGCAGCTTGTTGCCCGTCAGAAGCAACTCCAAGACCCCCACGGCTCCGTCGAAGGCC	CCTGCAGGGCCTGCAGCTTGTTGCCCGTCAGAAGCAACTCCAAGACCCCCACGGCTCCGTCGAAGGCC	CCTGCAGGGCCTGCAGCTTGTTGCCCGTCAGAAGCAACTCCAAGACCCCCACGGCTCCGTCGAAGGCC
R01579	not polymorphic	CCTGCAGGGGCTTTAAAGCCAGGCTATGTTCTCTCCCTATTTTTCTCTTCTTATTGAGTGTTTCTTAG	CCTGCAGGGGCTTTAAAGCCAGGCTATGTTCTCTCCCTATTTTTCTCTTCTTATTGAGTGTTTCTTAG	CCTGCAGGGGCTTTAAAGCCAGGCTATGTTCTCTCCCTATTTTTCTCTTCTTATTGAGTGTTTCTTAG
R01580	not polymorphic	CCTGCAGGGTCCACAGTCAGGCCCACTGCTGTCCCACACAGACCGACCGACCACTAGAAACCTGAGAT	CCTGCAGGGTCCACAGTCAGGCCCACTGCTGTCCCACACAGACCGACCGACCACTAGAAACCTGAGAT	CCTGCAGGGTCCACAGTCAGGCCCACTGCTGTCCCACACAGACCGACCGACCACTAGAAACCTGAGAT
R01581	not polymorphic	CCTGCAGGATCTTCTGAGACCAGCCACCCGGACAGCTGATGAAACTATGTGTTTGCAAAACCGAAGAA	CCTGCAGGATCTTCTGAGACCAGCCACCCGGACAGCTGATGAAACTATGTGTTTGCAAAACCGAAGAA	CCTGCAGGATCTTCTGAGACCAGCCACCCGGACAGCTGATGAAACTATGTGTTTGCAAAACCGAAGAA
R01582	not polymorphic	CCTGCAGGCCATTGTTTATTTCAACCACTCTCTTGTGTGCCATCGCTGTAATAAGTATGGTTTTAGGT	CCTGCAGGCCATTGTTTATTTCAACCACTCTCTTGTGTGCCATCGCTGTAATAAGTATGGTTTTAGGT	CCTGCAGGCCATTGTTTATTTCAACCACTCTCTTGTGTGCCATCGCTGTAATAAGTATGGTTTTAGGT
R01583	Cl/WR	CCTGCAGGTAGCTAACCAACCAGGTTAACTAATTAACATTAGGCTATAAATAGCAATGCAAATGGCTC	CCTGCAGGTAGCTAACCAACCAGGTTAACTAATTAACATTAGGCTATAAATAGCAATGCAAATGTCTC	CCTGCAGGTAGCTAACCAACCAGGTTAACTAATTAACATTAGGCTATAAATAGCAATGCAAATGGCTC
R01584	not polymorphic	CCTGCAGGATTCTAACTCTGGTCGACCAAGATATATGCTGTTGCTGCCCTGGCTTGCGTGTGTGTGTG	CCTGCAGGATTCTAACTCTGGTCGACCAAGATATATGCTGTTGCTGCCCTGGCTTGCGTGTGTGTGTG	CCTGCAGGATTCTAACTCTGGTCGACCAAGATATATGCTGTTGCTGCCCTGGCTTGCGTGTGTGTGTG
R01585	not polymorphic	CCTGCAGGTAGGTTACTCCTGCTTACCGACACACTTAACATTGCATGCCAAATCCAATCGGGTTCCCT	CCTGCAGGTAGGTTACTCCTGCTTACCGACACACTTAACATTGCATGCCAAATCCAATCGGGTTCCCT	CCTGCAGGTAGGTTACTCCTGCTTACCGACACACTTAACATTGCATGCCAAATCCAATCGGGTTCCCT
R01586	not polymorphic	CCTGCAGGTTTTCACTCCTCCATTGGACTTGATTGATTAATTAATGTCACTAATTGGTAAGGAATTCC	CCTGCAGGTTTTCACTCCTCCATTGGACTTGATTGATTAATTAATGTCACTAATTGGTAAGGAATTCC	CCTGCAGGTTTTCACTCCTCCATTGGACTTGATTGATTAATTAATGTCACTAATTGGTAAGGAATTCC
R01587	Cl/Sw	CCTGCAGGGGCAGTGGTGTGGTGGAATCCCATTTGACTTTTGAACTTTCACCCCTGAACCCCCCTATC	CCTGCAGGGGCAGTGGTGTGGTGGAATCCCATTTGACTTTTGAACTTTCACCCCTGAACCCCCCTATC	CCTGCAGGGGCAGTGGTGTGGTGGAATCCCATTTGACTTTTGAACTTTCACCCCTGAACCCCCCAATC
R01588	not polymorphic	CCTGCAGGAATCTGTCCTACAACAACCTGAGTCGTCTGGATGAGGGCAGCCTGGCGGTGCTGGGGGAC	CCTGCAGGAATCTGTCCTACAACAACCTGAGTCGTCTGGATGAGGGCAGCCTGGCGGTGCTGGGGGAC	CCTGCAGGAATCTGTCCTACAACAACCTGAGTCGTCTGGATGAGGGCAGCCTGGCGGTGCTGGGGGAC
R01589	Sw/WR	CCTGCAGGCTGTGTAAGGGCTATTTGACTAAGAAAGAGAGTGACAGAGTGCTGCATCAGATGAGCTGG	CCTGCAGGCTGTGTAAGGGCTATTTGACCAAGAAAGAGAGTGACAGAGTGCTGCATCAGATGAGCTGG	CCTGCAGGCTGTGTAAGGGCTATTTGACCAAGAAAGAGAGTGACAGAGTGCTGCATCAGATGAGCTGG
R01590	not polymorphic	CCTGCAGGCAGAGCGCCTCCAAGCTCCTGATCCCAGAACTGCAAAAAGATGAGAGGTAAGTCCGGTCA	CCTGCAGGCAGAGCGCCTCCAAGCTCCTGATCCCAGAACTGCAAAAAGATGAGAGGTAAGTCCGGTCA	CCTGCAGGCAGAGCGCCTCCAAGCTCCTGATCCCAGAACTGCAAAAAGATGAGAGGTAAGTCCGGTCA
R01591	not polymorphic	CCTGCAGGCGGTACCGGTGCATCAAGGCTCAGACCAACAGACTCTTAACCCTGGCCATAAGACTGTTG	CCTGCAGGCGGTACCGGTGCATCAAGGCTCAGACCAACAGACTCTTAACCCTGGCCATAAGACTGTTG	CCTGCAGGCGGTACCGGTGCATCAAGGCTCAGACCAACAGACTCTTAACCCTGGCCATAAGACTGTTG
R01592	not polymorphic	CCTGCAGGTAGAGTATGGGACCTCTACACACCACCCTATCACTCAGCAGAGCCTCAGGAAATGATACA	CCTGCAGGTAGAGTATGGGACCTCTACACACCACCCTATCACTCAGCAGAGCCTCAGGAAATGATACA	CCTGCAGGTAGAGTATGGGACCTCTACACACCACCCTATCACTCAGCAGAGCCTCAGGAAATGATACA
R01593	not polymorphic	CCTGCAGGCTCTATTTTTATCTTAACCTGCAGCTGGCCCAGAACAGAGCAGCATGTCTTGCTCTTCAT	CCTGCAGGCTCTATTTTTATCTTAACCTGCAGCTGGCCCAGAACAGAGCAGCATGTCTTGCTCTTCAT	CCTGCAGGCTCTATTTTTATCTTAACCTGCAGCTGGCCCAGAACAGAGCAGCATGTCTTGCTCTTCAT
R01594	not polymorphic	CCTGCAGGATGGGTGTCTGTGTGAAGACTGGGGACACACAGACAGAAGGGTCAGAGTTCACGGTACGG	CCTGCAGGATGGGTGTCTGTGTGAAGACTGGGGACACACAGACAGAAGGGTCAGAGTTCACGGTACGG	CCTGCAGGATGGGTGTCTGTGTGAAGACTGGGGACACACAGACAGAAGGGTCAGAGTTCACGGTACGG
R01595	not polymorphic	CCTGCAGGAAGGAACGAGGAGGATAAGTTAGTAAAAGTACAATCTACCATGTACAGCGTTTCATATTT	CCTGCAGGAAGGAACGAGGAGGATAAGTTAGTAAAAGTACAATCTACCATGTACAGCGTTTCATATTT	CCTGCAGGAAGGAACGAGGAGGATAAGTTAGTAAAAGTACAATCTACCATGTACAGCGTTTCATATTT
R01596	not polymorphic	CCTGCAGGATAATGCACTTCACAAGCCCGGGGTGAGTGTCGATATGCAGTTGTTCGAGACTCCTTATT	CCTGCAGGATAATGCACTTCACAAGCCCGGGGTGAGTGTCGATATGCAGTTGTTCGAGACTCCTTATT	CCTGCAGGATAATGCACTTCACAAGCCCGGGGTGAGTGTCGATATGCAGTTGTTCGAGACTCCTTATT
R01597	not polymorphic	CCTGCAGGTAAGTGACTCACTCTGTAGTGTATTAGTCAATTAGCTTACAACACTTGACATAATTTTGT	CCTGCAGGTAAGTGACTCACTCTGTAGTGTATTAGTCAATTAGCTTACAACACTTGACATAATTTTGT	CCTGCAGGTAAGTGACTCACTCTGTAGTGTATTAGTCAATTAGCTTACAACACTTGACATAATTTTGT
R01598	not polymorphic	CCTGCAGGGCAAAACATTCTAGAAGGGCAGGGGAAACAGAGGGAGGAGAATCGGGGCTAGTTACATTA	CCTGCAGGGCAAAACATTCTAGAAGGGCAGGGGAAACAGAGGGAGGAGAATCGGGGCTAGTTACATTA	CCTGCAGGGCAAAACATTCTAGAAGGGCAGGGGAAACAGAGGGAGGAGAATCGGGGCTAGTTACATTA
R01599	not polymorphic	CCTGCAGGACGCAAAGTGCTTTGTTTTTCAGATGACTCATTGGGCTGAAACTACAGAACAGTACAAAA	CCTGCAGGACGCAAAGTGCTTTGTTTTTCAGATGACTCATTGGGCTGAAACTACAGAACAGTACAAAA	CCTGCAGGACGCAAAGTGCTTTGTTTTTCAGATGACTCATTGGGCTGAAACTACAGAACAGTACAAAA
R01600	Cl/Sw	CCTGCAGGAAACTAACATCTATGAGTGAGAACACCATGCAGGTCTTTGAGAAGTGTGTCTGCTACTGG	CCTGCAGGAAACTAACATCTATGAGTGAGAACACCATGCAGGTCTTTGAGAAGTGTGTCTGCTACTGG	CCTGCAGGAAACTAACATCTATGAGTGAAAACACCATGCAGGTCTTTGAGAAGTGTGTCTGCTACTGG
R01601	not polymorphic	CCTGCAGGTATCCAACAGACCATTGAGCAGGAGGAGAGTCAGAACAAGTCTTCAGCTGACCTGAGGAT	CCTGCAGGTATCCAACAGACCATTGAGCAGGAGGAGAGTCAGAACAAGTCTTCAGCTGACCTGAGGAT	CCTGCAGGTATCCAACAGACCATTGAGCAGGAGGAGAGTCAGAACAAGTCTTCAGCTGACCTGAGGAT
R01602	not polymorphic	CCTGCAGGCGGTCACTGAGTCCAAGGTGGTGCTAAAGGAGCTCCTTAAACTTGACCTCAAAAAATAAC	CCTGCAGGCGGTCACTGAGTCCAAGGTGGTGCTAAAGGAGCTCCTTAAACTTGACCTCAAAAAATAAC	CCTGCAGGCGGTCACTGAGTCCAAGGTGGTGCTAAAGGAGCTCCTTAAACTTGACCTCAAAAAATAAC
R01603	not polymorphic	CCTGCAGGATTGGGGCTTTGATATGTTGTCAAGTCCTCAGACGGAGGTTGACAGCGGTTTCAGGCAGT	CCTGCAGGATTGGGGCTTTGATATGTTGTCAAGTCCTCAGACGGAGGTTGACAGCGGTTTCAGGCAGT	CCTGCAGGATTGGGGCTTTGATATGTTGTCAAGTCCTCAGACGGAGGTTGACAGCGGTTTCAGGCAGT
R01604	not polymorphic	CCTGCAGGTTTCATATCAGCCTATCAGAATTATTGATGGCATGGCGCTGTTCTGTTCTAAACACAGCT	CCTGCAGGTTTCATATCAGCCTATCAGAATTATTGATGGCATGGCGCTGTTCTGTTCTAAACACAGCT	CCTGCAGGTTTCATATCAGCCTATCAGAATTATTGATGGCATGGCGCTGTTCTGTTCTAAACACAGCT
R01605	Cl/WR	CCTGCAGGCGCTCCAGATGCAGCACACGCCGGTTCTTCAACAGCTTCATGGGGAACGGGTTCATGTCG	CCTGCAGGTGCTCCAGATGCAGCACACGCCGGTTCTTCAACAGCTTCATGGGGAACGGGTTCATGTCG	CCTGCAGGCGCTCCAGATGCAGCACACGCCGGTTCTTCAACAGCTTCATGGGGAACGGGTTCATGTCG
R01606	not polymorphic	CCTGCAGGTGGAGAACATCCCCACAGCCTGATGCTTCCGCCACCATGGGGATGGTATTCTGGGGGTGA	CCTGCAGGTGGAGAACATCCCCACAGCCTGATGCTTCCGCCACCATGGGGATGGTATTCTGGGGGTGA	CCTGCAGGTGGAGAACATCCCCACAGCCTGATGCTTCCGCCACCATGGGGATGGTATTCTGGGGGTGA
R01607	not polymorphic	CCTGCAGGGGGTGCTGAGATGTTAGCCGGGGTAGAGGTTGCCAGGTGGAAAGCATGGACAGCCGTGGA	CCTGCAGGGGGTGCTGAGATGTTAGCCGGGGTAGAGGTTGCCAGGTGGAAAGCATGGACAGCCGTGGA	CCTGCAGGGGGTGCTGAGATGTTAGCCGGGGTAGAGGTTGCCAGGTGGAAAGCATGGACAGCCGTGGA
R01608	not polymorphic	CCTGCAGGGACTATATGAGTCTTACTATATTTTGATAAAGAGTCCTTTTGATGAAGAGTCCTAGTAGG	CCTGCAGGGACTATATGAGTCTTACTATATTTTGATAAAGAGTCCTTTTGATGAAGAGTCCTAGTAGG	CCTGCAGGGACTATATGAGTCTTACTATATTTTGATAAAGAGTCCTTTTGATGAAGAGTCCTAGTAGG
R01609	not polymorphic	CCTGCAGGAACAAATTGTCAAGCAATGTTTAGAGGCACCCACTTCCCACTCAAAATCATTACCTTGCA	CCTGCAGGAACAAATTGTCAAGCAATGTTTAGAGGCACCCACTTCCCACTCAAAATCATTACCTTGCA	CCTGCAGGAACAAATTGTCAAGCAATGTTTAGAGGCACCCACTTCCCACTCAAAATCATTACCTTGCA
R01610	not polymorphic	CCTGCAGGGTCAGCAGCCTCCCAGCCAGCACCTGTCCTCTCTGGACCAGTCCTGAAAGAGTCACCCCT	CCTGCAGGGTCAGCAGCCTCCCAGCCAGCACCTGTCCTCTCTGGACCAGTCCTGAAAGAGTCACCCCT	CCTGCAGGGTCAGCAGCCTCCCAGCCAGCACCTGTCCTCTCTGGACCAGTCCTGAAAGAGTCACCCCT
R01611	not polymorphic	CCTGCAGGAATCAAATCAAATGTTATTTGTCACATACACATGGTTAGCAGATGTTAATGCGAGTGTAG	CCTGCAGGAATCAAATCAAATGTTATTTGTCACATACACATGGTTAGCAGATGTTAATGCGAGTGTAG	CCTGCAGGAATCAAATCAAATGTTATTTGTCACATACACATGGTTAGCAGATGTTAATGCGAGTGTAG
R01612	Cl/WR	CCTGCAGGATAGAACAGCACACTCGGGTAAGACAAGGGGGGCGCGGTCTGTGCATATTTGTAAACAAA	CCTGCAGGAGAGAACAGCACACTCGGGTAAGACAAGGGGGGCGCGGTCTGTGCATATTTGTAAACAAA	CCTGCAGGATAGAACAGCACACTCGGGTAAGACAAGGGGGGCGCGGTCTGTGCATATTTGTAAACAAA
R01613	Sw/WR	CCTGCAGGTGGAGACTGAGCATCATGTCTTGTATAATGCATAAAACTGAACATCAACAGTATCCCACT	CCTGCAGGTGGAGACTGAGCATCATGTCTTGTATAATGCATTAAACTGAACATCAACAGTATCCCACT	CCTGCAGGTGGAGACTGAGCATCATGTCTTGTATAATGCATTAAACTGAACATCAACAGTATCCCACT
R01614	not polymorphic	CCTGCAGGTCCAGGTGCACTGCCTCAAACAGAGCTACAAATGAGACAGCAGTAGCAACAGCGGTCCCC	CCTGCAGGTCCAGGTGCACTGCCTCAAACAGAGCTACAAATGAGACAGCAGTAGCAACAGCGGTCCCC	CCTGCAGGTCCAGGTGCACTGCCTCAAACAGAGCTACAAATGAGACAGCAGTAGCAACAGCGGTCCCC
R01615	not polymorphic	CCTGCAGGAATTTCCACCAGAGCTGTTGCCAGAGAATTTAATGTTAATTTCTCTCATCGTTGTTTTAG	CCTGCAGGAATTTCCACCAGAGCTGTTGCCAGAGAATTTAATGTTAATTTCTCTCATCGTTGTTTTAG	CCTGCAGGAATTTCCACCAGAGCTGTTGCCAGAGAATTTAATGTTAATTTCTCTCATCGTTGTTTTAG
R01616	not polymorphic	CCTGCAGGTACATGCGTCACTTCCTGTTCCAGCTTTAAAGGATAAATATAGAAATATCCTAGTTTAGG	CCTGCAGGTACATGCGTCACTTCCTGTTCCAGCTTTAAAGGATAAATATAGAAATATCCTAGTTTAGG	CCTGCAGGTACATGCGTCACTTCCTGTTCCAGCTTTAAAGGATAAATATAGAAATATCCTAGTTTAGG
R01617	not polymorphic	CCTGCAGGCAAAACCATCACATTCCTCATATTCGGATGGATCTAGAAAATAAAAATAAAGAAGAGGAG	CCTGCAGGCAAAACCATCACATTCCTCATATTCGGATGGATCTAGAAAATAAAAATAAAGAAGAGGAG	CCTGCAGGCAAAACCATCACATTCCTCATATTCGGATGGATCTAGAAAATAAAAATAAAGAAGAGGAG
R01618	not polymorphic	CCTGCAGGTGTGTTGGGTCATTGTCCTGTTGAAAACAAATGATAGTCCCACTAAGCGCAATCCAGATT	CCTGCAGGTGTGTTGGGTCATTGTCCTGTTGAAAACAAATGATAGTCCCACTAAGCGCAATCCAGATT	CCTGCAGGTGTGTTGGGTCATTGTCCTGTTGAAAACAAATGATAGTCCCACTAAGCGCAATCCAGATT
R01619	not polymorphic	CCTGCAGGGAGAAAAAGCTATTATTTCACACGTTTGCACTTACGATACTCAAAACACACTGAAACACA	CCTGCAGGGAGAAAAAGCTATTATTTCACACGTTTGCACTTACGATACTCAAAACACACTGAAACACA	CCTGCAGGGAGAAAAAGCTATTATTTCACACGTTTGCACTTACGATACTCAAAACACACTGAAACACA
R01620	Sw/WR	CCTGCAGGCTTTAAGTAAAGTGTTGCTCAAGGAGTACTGGGTTAGGACACTGTTGTGTTTCAGCTGTT	CCTGCAGGCTTTAAGTAAAGTGTTGCTCAAGGAGTACTGGGTTAGGACACTGCTGTGTTTCAGCTGTT	CCTGCAGGCTTTAAGTAAAGTGTTGCTCAAGGAGTACTGGGTTAGGACACTGCTGTGTTTCAGCTGTT
R01621	not polymorphic	CCTGCAGGATCTGTAAATAGATGTTAAACCATCCCTGTCAGGCCTCTGTAGTTTCTCTTCTAACTGTA	CCTGCAGGATCTGTAAATAGATGTTAAACCATCCCTGTCAGGCCTCTGTAGTTTCTCTTCTAACTGTA	CCTGCAGGATCTGTAAATAGATGTTAAACCATCCCTGTCAGGCCTCTGTAGTTTCTCTTCTAACTGTA
R01622	not polymorphic	CCTGCAGGCACATGGGCTACAGCACAAACATAGAGCAGAGCTCTCAATGCACAGAAACTCAGCGAGAC	CCTGCAGGCACATGGGCTACAGCACAAACATAGAGCAGAGCTCTCAATGCACAGAAACTCAGCGAGAC	CCTGCAGGCACATGGGCTACAGCACAAACATAGAGCAGAGCTCTCAATGCACAGAAACTCAGCGAGAC
R01623	not polymorphic	CCTGCAGGAGAACACACTCTGTAATAGCAACTTCTCATACTGTGGGTCTGAGTGACTTCCCCTGCTAA	CCTGCAGGAGAACACACTCTGTAATAGCAACTTCTCATACTGTGGGTCTGAGTGACTTCCCCTGCTAA	CCTGCAGGAGAACACACTCTGTAATAGCAACTTCTCATACTGTGGGTCTGAGTGACTTCCCCTGCTAA
R01624	not polymorphic	CCTGCAGGGTAAACATGAGGTACCAGGTTGATATTTTAGACAGTGGTCGGTCGGGTGCGGTACATGAG	CCTGCAGGGTAAACATGAGGTACCAGGTTGATATTTTAGACAGTGGTCGGTCGGGTGCGGTACATGAG	CCTGCAGGGTAAACATGAGGTACCAGGTTGATATTTTAGACAGTGGTCGGTCGGGTGCGGTACATGAG
R01625	not polymorphic	CCTGCAGGCCACAGGGCATAGTCTGTAACTGATGCATCTCTCAACACAACCCCTGTGGGAAATGCTGA	CCTGCAGGCCACAGGGCATAGTCTGTAACTGATGCATCTCTCAACACAACCCCTGTGGGAAATGCTGA	CCTGCAGGCCACAGGGCATAGTCTGTAACTGATGCATCTCTCAACACAACCCCTGTGGGAAATGCTGA
R01626	not polymorphic	CCTGCAGGCTTGCTGAAGGTGTTTGCCATGAAGCGTGGTGTTGTGGGCATCAGAGGCATCAAGACTGG	CCTGCAGGCTTGCTGAAGGTGTTTGCCATGAAGCGTGGTGTTGTGGGCATCAGAGGCATCAAGACTGG	CCTGCAGGCTTGCTGAAGGTGTTTGCCATGAAGCGTGGTGTTGTGGGCATCAGAGGCATCAAGACTGG
R01627	not polymorphic	CCTGCAGGCCCCCGGCCCACCACAAGGAGTCACTAGAGTGCGATGAGCCAAGTAATGCCCCCCTAACC	CCTGCAGGCCCCCGGCCCACCACAAGGAGTCACTAGAGTGCGATGAGCCAAGTAATGCCCCCCTAACC	CCTGCAGGCCCCCGGCCCACCACAAGGAGTCACTAGAGTGCGATGAGCCAAGTAATGCCCCCCTAACC
R01628	not polymorphic	CCTGCAGGAAGAGGTTCGAAAATAGACTTTACAAATATGGAAGAGAACGCTACATATGGATTTGTTTG	CCTGCAGGAAGAGGTTCGAAAATAGACTTTACAAATATGGAAGAGAACGCTACATATGGATTTGTTTG	CCTGCAGGAAGAGGTTCGAAAATAGACTTTACAAATATGGAAGAGAACGCTACATATGGATTTGTTTG
R01629	not polymorphic	CCTGCAGGACTATGTGTAGGCTAAAGCAACAAGCCACTTGCTACTGCTAGGCACACCAGTTAGAGGAA	CCTGCAGGACTATGTGTAGGCTAAAGCAACAAGCCACTTGCTACTGCTAGGCACACCAGTTAGAGGAA	CCTGCAGGACTATGTGTAGGCTAAAGCAACAAGCCACTTGCTACTGCTAGGCACACCAGTTAGAGGAA
R01630	not polymorphic	CCTGCAGGAGAGAGAAGGAGAGAGCAGAGAAAACTAAGCACTGAGCTTTTACAAGACCTTGTTTAAAC	CCTGCAGGAGAGAGAAGGAGAGAGCAGAGAAAACTAAGCACTGAGCTTTTACAAGACCTTGTTTAAAC	CCTGCAGGAGAGAGAAGGAGAGAGCAGAGAAAACTAAGCACTGAGCTTTTACAAGACCTTGTTTAAAC
R01631	not polymorphic	CCTGCAGGGACAGACAGAACTCTACAGAGAGAGAAAGAGACAGCTGGGGCGTGAAATCAGAGAGAGAG	CCTGCAGGGACAGACAGAACTCTACAGAGAGAGAAAGAGACAGCTGGGGCGTGAAATCAGAGAGAGAG	CCTGCAGGGACAGACAGAACTCTACAGAGAGAGAAAGAGACAGCTGGGGCGTGAAATCAGAGAGAGAG
R01632	not polymorphic	CCTGCAGGTGAAGAAGCTGGATGTGGAGTTCCTGGGCTGGTCTGCGATTGTGAGGCCGGTTGAACGTA	CCTGCAGGTGAAGAAGCTGGATGTGGAGTTCCTGGGCTGGTCTGCGATTGTGAGGCCGGTTGAACGTA	CCTGCAGGTGAAGAAGCTGGATGTGGAGTTCCTGGGCTGGTCTGCGATTGTGAGGCCGGTTGAACGTA
R01633	Sw/WR	CCTGCAGGTATAGGAGGTGTTAGATCTATCTCAGTGTGTATTCATCACTCATTACTGTCTGTCTGTAG	CCTGCAGGTAGAGGAGGTGTTAGATCTATCTCAGTGTGTATTCATCACTCATTACTGTCTGTCTGTAG	CCTGCAGGTAGAGGAGGTGTTAGATCTATCTCAGTGTGTATTCATCACTCATTACTGTCTGTCTGTAG
R01634	not polymorphic	CCTGCAGGGAGAAACTTTGTAGAGGGGCAGCGGGAAAAGAGGAGCATTGGGGCTAGTAGCATTAGAAG	CCTGCAGGGAGAAACTTTGTAGAGGGGCAGCGGGAAAAGAGGAGCATTGGGGCTAGTAGCATTAGAAG	CCTGCAGGGAGAAACTTTGTAGAGGGGCAGCGGGAAAAGAGGAGCATTGGGGCTAGTAGCATTAGAAG
R01635	Cl/Sw	CCTGCAGGAATATTTTCCTGCTGTAGCAAACTGGCTCAAATTAAGATCCTACATCTGTATGCATCAAT	CCTGCAGGAATATTTTCCTGCTGTAGCAAACTGGCTCAAATTAAGATCCTACATCTGTATGCATCAAT	CCTGCAGGATTATTTTCCTGCTGTAGCAAACTGGCTCAAATTAAGATCCTACATCTGTATGCATCAAT
R01636	not polymorphic	CCTGCAGGAACCTGCGGTGAGATACAAAGCCATCACATTTATCATCGTGGAACAGCGGGGCATTGACT	CCTGCAGGAACCTGCGGTGAGATACAAAGCCATCACATTTATCATCGTGGAACAGCGGGGCATTGACT	CCTGCAGGAACCTGCGGTGAGATACAAAGCCATCACATTTATCATCGTGGAACAGCGGGGCATTGACT
R01637	not polymorphic	CCTGCAGGACTGACACTATACCCTACAGGACTGACAGAGCTGATAGAGCTGATATACATTAGAGAAGG	CCTGCAGGACTGACACTATACCCTACAGGACTGACAGAGCTGATAGAGCTGATATACATTAGAGAAGG	CCTGCAGGACTGACACTATACCCTACAGGACTGACAGAGCTGATAGAGCTGATATACATTAGAGAAGG
R01638	Cl/Sw	CCTGCAGGAGTGGCACCCAGATTCAACAAGCGCTTGCTGTACTGTAGACACAAACAAACACCCAGAGC	CCTGCAGGAGTGGCACCCAGATTCAACAAGCGCTTGCTGTACTGTAGACACAAACAAACACCCAGAGC	CCTGCAGGAGTGGCACCCAGATTCAACAAGCGCTTGCTGTACTGTAGGCACAAACAAACACCCAGAGC
R01639	not polymorphic	CCTGCAGGTATTTATGACCATCATAAAATGGCCAACTTCATCTCTCTCCCCCTCTGCAGGAGGAAGTC	CCTGCAGGTATTTATGACCATCATAAAATGGCCAACTTCATCTCTCTCCCCCTCTGCAGGAGGAAGTC	CCTGCAGGTATTTATGACCATCATAAAATGGCCAACTTCATCTCTCTCCCCCTCTGCAGGAGGAAGTC
R01640	not polymorphic	CCTGCAGGGCTCTCCTCCGCCTGTCCCTCTGCTCCAGCCTCCTAACTCTGCTCTGGGAGCGGCTGATG	CCTGCAGGGCTCTCCTCCGCCTGTCCCTCTGCTCCAGCCTCCTAACTCTGCTCTGGGAGCGGCTGATG	CCTGCAGGGCTCTCCTCCGCCTGTCCCTCTGCTCCAGCCTCCTAACTCTGCTCTGGGAGCGGCTGATG
R01641	Cl/Sw	CCTGCAGGTATCTGAACTTGGCATCTAGTGAAAGGAAGAAAACAAAGAACCCAAGAAACAACTACTGT	CCTGCAGGTATCTGAACTTGGCATCTAGTGAAAGGAAGAAAACAAAGAACCCAAGAAACAACTACTGT	CCTGCAGGTATCTGAACTTGGCATCTAGTGAAAGGAAGAAAACAAAGAACCCAGGAAACAACTACTGT
R01642	Sw/WR	CCTGCAGGGAGTCCTTGGACATTTCCATGAGTCTCATCGCCTCGTTCACATCCTCTTTCTCCACCACA	CCTGCAGGGAGTCCTTGGACATTTCCATGAGCCTCATCGCCTCGTTCACATCCTCTTTCTCCACCACA	CCTGCAGGGAGTCCTTGGACATTTCCATGAGCCTCATCGCCTCGTTCACATCCTCTTTCTCCACCACA
R01643	not polymorphic	CCTGCAGGTGATCCATGCCACCATGGAGAGAGCACATTCCTCCCTACATCAACAAGGTTTTGTAAAGC	CCTGCAGGTGATCCATGCCACCATGGAGAGAGCACATTCCTCCCTACATCAACAAGGTTTTGTAAAGC	CCTGCAGGTGATCCATGCCACCATGGAGAGAGCACATTCCTCCCTACATCAACAAGGTTTTGTAAAGC
R01644	not polymorphic	CCTGCAGGTTATAAGGAGCTAAAGAAACTGCAAAATGTAGTCAAACACCTTTTTTATTTTCTTAATGA	CCTGCAGGTTATAAGGAGCTAAAGAAACTGCAAAATGTAGTCAAACACCTTTTTTATTTTCTTAATGA	CCTGCAGGTTATAAGGAGCTAAAGAAACTGCAAAATGTAGTCAAACACCTTTTTTATTTTCTTAATGA
R01645	not polymorphic	CCTGCAGGTCTTTGTACAGAGACACCAGCACGTCATGGCTCTGCTGCAAGACACACAACCACACAGCA	CCTGCAGGTCTTTGTACAGAGACACCAGCACGTCATGGCTCTGCTGCAAGACACACAACCACACAGCA	CCTGCAGGTCTTTGTACAGAGACACCAGCACGTCATGGCTCTGCTGCAAGACACACAACCACACAGCA
R01646	not polymorphic	CCTGCAGGATTGACTGCCGATGCCAGGATCATTGTTAACAGGGCCAGGGTGGAGTGTCAGAGTCACAG	CCTGCAGGATTGACTGCCGATGCCAGGATCATTGTTAACAGGGCCAGGGTGGAGTGTCAGAGTCACAG	CCTGCAGGATTGACTGCCGATGCCAGGATCATTGTTAACAGGGCCAGGGTGGAGTGTCAGAGTCACAG
R01647	not polymorphic	CCTGCAGGTTTTTGAATGTTAACCTGTCTTACTCACATCGCCTATGGAGAGCAGGATCACACAGTCAT	CCTGCAGGTTTTTGAATGTTAACCTGTCTTACTCACATCGCCTATGGAGAGCAGGATCACACAGTCAT	CCTGCAGGTTTTTGAATGTTAACCTGTCTTACTCACATCGCCTATGGAGAGCAGGATCACACAGTCAT
R01648	Sw/WR	CCTGCAGGTGGTTCCTGAAACTAATTCAATCTGTGTGTGAATCCATTAAGTCTTAACTTAAGGAGAGT	CCTGCAGGTGGTTCCTGAAACTAATTCAATCTGTGTGTGAATCCATTAAGTCTTAAGTTAAGGAGAGT	CCTGCAGGTGGTTCCTGAAACTAATTCAATCTGTGTGTGAATCCATTAAGTCTTAAGTTAAGGAGAGT
R01649	Cl/WR	CCTGCAGGCTGAATACATACCGGAAGAGGAAGAAGGGGAAGAAGAAGAACTCATTAATAAAAGTAACT	CCTGCAGGCTGAATACATACCGGAGGAGGAAGAAGGGGAAGAAGAAGAACTCATTAATAAAAGTAACT	CCTGCAGGCTGAATACATACCGGAAGAGGAAGAAGGGGAAGAAGAAGAACTCATTAATAAAAGTAACT
R01650	not polymorphic	CCTGCAGGCTTGACAATGCCACCAGCCATACTGCTTGTTCTGTGTGTGATTTCTTACAAGGAAAGAAT	CCTGCAGGCTTGACAATGCCACCAGCCATACTGCTTGTTCTGTGTGTGATTTCTTACAAGGAAAGAAT	CCTGCAGGCTTGACAATGCCACCAGCCATACTGCTTGTTCTGTGTGTGATTTCTTACAAGGAAAGAAT
R01651	not polymorphic	CCTGCAGGGTGTACCAATGAACACCCTAAGGTTTCTTTTTGAAGGACAGAGAATCTCAGACAACCAAA	CCTGCAGGGTGTACCAATGAACACCCTAAGGTTTCTTTTTGAAGGACAGAGAATCTCAGACAACCAAA	CCTGCAGGGTGTACCAATGAACACCCTAAGGTTTCTTTTTGAAGGACAGAGAATCTCAGACAACCAAA
R01652	Cl/WR	CCTGCAGGCTCATCCTGACATGACCCTCCAGCTTGTCAATGTCACCAACCATACTGCTTGTTCTCTGC	CCTGCAGGCTCATCCTGACATGATCCTCCAGCTTGTCAATGTCACCAACCATACTGCTTGTTCTCTGC	CCTGCAGGCTCATCCTGACATGACCCTCCAGCTTGTCAATGTCACCAACCATACTGCTTGTTCTCTGC
R01653	not polymorphic	CCTGCAGGCAGTGCACTCTGATACCCTGTCTTGAATATGACATTACAGTGGTGTAGTCAAAAGAGAGT	CCTGCAGGCAGTGCACTCTGATACCCTGTCTTGAATATGACATTACAGTGGTGTAGTCAAAAGAGAGT	CCTGCAGGCAGTGCACTCTGATACCCTGTCTTGAATATGACATTACAGTGGTGTAGTCAAAAGAGAGT
R01654	Cl/WR	CCTGCAGGTTCATCCGCAGAGGACGACCTTTCCTCACACAGAAGCAGCGCGGGTCCGAATCCAGGCAC	CCTGCAGGTTCATCCGCAGAGGACGACCTTTCCTCACACAGAAGCAGCGCGGGTCCAAATCCAGGCAC	CCTGCAGGTTCATCCGCAGAGGACGACCTTTCCTCACACAGAAGCAGCGCGGGTCCGAATCCAGGCAC
R01655	not polymorphic	CCTGCAGGCTCATTCTGACATGACCCTCCAGGAATGTCAGTGTTCTGCCATGGCCAGCGAAGAGCCTG	CCTGCAGGCTCATTCTGACATGACCCTCCAGGAATGTCAGTGTTCTGCCATGGCCAGCGAAGAGCCTG	CCTGCAGGCTCATTCTGACATGACCCTCCAGGAATGTCAGTGTTCTGCCATGGCCAGCGAAGAGCCTG
R01656	not polymorphic	CCTGCAGGATCCCTGCTCACTATGTGTACCCTCAGGCCTTCATGCAGCCAAGCACCATGGTCATCCCT	CCTGCAGGATCCCTGCTCACTATGTGTACCCTCAGGCCTTCATGCAGCCAAGCACCATGGTCATCCCT	CCTGCAGGATCCCTGCTCACTATGTGTACCCTCAGGCCTTCATGCAGCCAAGCACCATGGTCATCCCT
R01657	not polymorphic	CCTGCAGGACAGGGAGGGACATATGGTTCAACTTACAGAATAATGACATAAATTCTAAATCAACACCC	CCTGCAGGACAGGGAGGGACATATGGTTCAACTTACAGAATAATGACATAAATTCTAAATCAACACCC	CCTGCAGGACAGGGAGGGACATATGGTTCAACTTACAGAATAATGACATAAATTCTAAATCAACACCC
R01658	not polymorphic	CCTGCAGGAATATTGTCTTTCAATAAGAAAATATATATATTTTATTACACATGCATCTACTTCTCACT	CCTGCAGGAATATTGTCTTTCAATAAGAAAATATATATATTTTATTACACATGCATCTACTTCTCACT	CCTGCAGGAATATTGTCTTTCAATAAGAAAATATATATATTTTATTACACATGCATCTACTTCTCACT
R01659	not polymorphic	CCTGCAGGTGGAGACTAGCGACCCAGGGCCTGCACGGTGTACATTCTGTCCATGGTCTGTAATGTTAG	CCTGCAGGTGGAGACTAGCGACCCAGGGCCTGCACGGTGTACATTCTGTCCATGGTCTGTAATGTTAG	CCTGCAGGTGGAGACTAGCGACCCAGGGCCTGCACGGTGTACATTCTGTCCATGGTCTGTAATGTTAG
R01660	not polymorphic	CCTGCAGGACTCCAATATGGGTTTCACCAAGGAGAGAGTGAGAGAGGATGGTGGGATTGTTTAGAGGT	CCTGCAGGACTCCAATATGGGTTTCACCAAGGAGAGAGTGAGAGAGGATGGTGGGATTGTTTAGAGGT	CCTGCAGGACTCCAATATGGGTTTCACCAAGGAGAGAGTGAGAGAGGATGGTGGGATTGTTTAGAGGT
R01661	not polymorphic	CCTGCAGGGCTATGTCTTTTAATAAGTATGTATATTTATCTCATACCCCCTGTCCATGTCTCTATCTA	CCTGCAGGGCTATGTCTTTTAATAAGTATGTATATTTATCTCATACCCCCTGTCCATGTCTCTATCTA	CCTGCAGGGCTATGTCTTTTAATAAGTATGTATATTTATCTCATACCCCCTGTCCATGTCTCTATCTA
R01662	not polymorphic	CCTGCAGGTCGTCTCTCTCTCGTCTTTGAGCCCATGTTCCTTCCTGGTTGGGATGTCTCTCGTCCTTG	CCTGCAGGTCGTCTCTCTCTCGTCTTTGAGCCCATGTTCCTTCCTGGTTGGGATGTCTCTCGTCCTTG	CCTGCAGGTCGTCTCTCTCTCGTCTTTGAGCCCATGTTCCTTCCTGGTTGGGATGTCTCTCGTCCTTG
R01663	not polymorphic	CCTGCAGGCCCTAGATTTGTCACACCTGGACTACTGTTTAGTCAAGTGGTCACGTACCACAAAAAGGG	CCTGCAGGCCCTAGATTTGTCACACCTGGACTACTGTTTAGTCAAGTGGTCACGTACCACAAAAAGGG	CCTGCAGGCCCTAGATTTGTCACACCTGGACTACTGTTTAGTCAAGTGGTCACGTACCACAAAAAGGG
R01664	not polymorphic	CCTGCAGGAAGACATGCCCCAGCTGTTATGGACACAGAACACACAACTCTGGCCTTCCTCTAGGGGAG	CCTGCAGGAAGACATGCCCCAGCTGTTATGGACACAGAACACACAACTCTGGCCTTCCTCTAGGGGAG	CCTGCAGGAAGACATGCCCCAGCTGTTATGGACACAGAACACACAACTCTGGCCTTCCTCTAGGGGAG
R01665	Sw/WR	CCTGCAGGTTCTTTTGGCCAGATTCGCCAGAGACGGCTGTACTTGTAACATCTCTCGGTGTAAACGCT	CCTGCAGGTTCTTCTGGCCAGATTCGCCAGAGACGGCTGTACTTGTAACATCTCTCGGTGTAAACGCT	CCTGCAGGTTCTTCTGGCCAGATTCGCCAGAGACGGCTGTACTTGTAACATCTCTCGGTGTAAACGCT
R01666	not polymorphic	CCTGCAGGCAAGCCAGGCTCCGGCATTCAGCAAGAGCTTCCTGAGGATAGACCATCCCTGGGGTTTCC	CCTGCAGGCAAGCCAGGCTCCGGCATTCAGCAAGAGCTTCCTGAGGATAGACCATCCCTGGGGTTTCC	CCTGCAGGCAAGCCAGGCTCCGGCATTCAGCAAGAGCTTCCTGAGGATAGACCATCCCTGGGGTTTCC
R01667	not polymorphic	CCTGCAGGTAGAAAATATGCTGATAAAAATGAATATCCTATAAATCCCATTGGATATGCATGGCCTGT	CCTGCAGGTAGAAAATATGCTGATAAAAATGAATATCCTATAAATCCCATTGGATATGCATGGCCTGT	CCTGCAGGTAGAAAATATGCTGATAAAAATGAATATCCTATAAATCCCATTGGATATGCATGGCCTGT
R01668	not polymorphic	CCTGCAGGCATCCAGGGGGAATGCAGCCCTCTAGTGCAGTCAGTACACAACACTATGTTCATCATGTT	CCTGCAGGCATCCAGGGGGAATGCAGCCCTCTAGTGCAGTCAGTACACAACACTATGTTCATCATGTT	CCTGCAGGCATCCAGGGGGAATGCAGCCCTCTAGTGCAGTCAGTACACAACACTATGTTCATCATGTT
R01669	not polymorphic	CCTGCAGGCACCCGGCCAGCCACAAGGAGTCACTAGAACGCGATGAGCCAAGTAAAGCGCCTCCCGGC	CCTGCAGGCACCCGGCCAGCCACAAGGAGTCACTAGAACGCGATGAGCCAAGTAAAGCGCCTCCCGGC	CCTGCAGGCACCCGGCCAGCCACAAGGAGTCACTAGAACGCGATGAGCCAAGTAAAGCGCCTCCCGGC
R01670	not polymorphic	CCTGCAGGTTCTGGAGAGGTCGGAAAACACACAATGATCTCTGACCTTCTGGTTTCCTGTTAGGCAAT	CCTGCAGGTTCTGGAGAGGTCGGAAAACACACAATGATCTCTGACCTTCTGGTTTCCTGTTAGGCAAT	CCTGCAGGTTCTGGAGAGGTCGGAAAACACACAATGATCTCTGACCTTCTGGTTTCCTGTTAGGCAAT
R01671	not polymorphic	CCTGCAGGCCATAATAAGATATATTTGTTGGACGTATTTGAGCGGATACAATCTACTTAAAGAGGCTG	CCTGCAGGCCATAATAAGATATATTTGTTGGACGTATTTGAGCGGATACAATCTACTTAAAGAGGCTG	CCTGCAGGCCATAATAAGATATATTTGTTGGACGTATTTGAGCGGATACAATCTACTTAAAGAGGCTG
R01672	not polymorphic	CCTGCAGGTCTTCCGGCATTATGGCTTTCCAGAGGAAAGCATCATCTCTGACCATGGCCCCCATTTCA	CCTGCAGGTCTTCCGGCATTATGGCTTTCCAGAGGAAAGCATCATCTCTGACCATGGCCCCCATTTCA	CCTGCAGGTCTTCCGGCATTATGGCTTTCCAGAGGAAAGCATCATCTCTGACCATGGCCCCCATTTCA
R01673	Cl/Sw	CCTGCAGGCCAAGCCTGCCCAGGTGCACCACATCAGCTGACGATCCTCCTAGCTCAGCCCACTGGTCT	CCTGCAGGCCAAGCCTGCCCAGGTGCACCACATCAGCTGACGATCCTCCTAGCTCAGCCCACTGGTCT	CCTGCAGGCCAAGCCTGCCCAGGTGCACCACATCACCTGACGATCCTCCTAGCTCAGCCCACTGGTCT
R01674	not polymorphic	CCTGCAGGAGAAGGTAGGTCGCTATAACCAGTGTACCACATCTCTCATATCAGGTCCTGTATTCCCAT	CCTGCAGGAGAAGGTAGGTCGCTATAACCAGTGTACCACATCTCTCATATCAGGTCCTGTATTCCCAT	CCTGCAGGAGAAGGTAGGTCGCTATAACCAGTGTACCACATCTCTCATATCAGGTCCTGTATTCCCAT
R01675	not polymorphic	CCTGCAGGAGAGCTGTGCCCTGTTCTGCTGCCTGTATCGTTCCTGGTGTCACAACCCTGTGGCCACCG	CCTGCAGGAGAGCTGTGCCCTGTTCTGCTGCCTGTATCGTTCCTGGTGTCACAACCCTGTGGCCACCG	CCTGCAGGAGAGCTGTGCCCTGTTCTGCTGCCTGTATCGTTCCTGGTGTCACAACCCTGTGGCCACCG
R01676	not polymorphic	CCTGCAGGGCGATCCAGACGAAGACGGTGGAACTCCCGCAGCATAGAAGGGTCCAAAACATCCTACAC	CCTGCAGGGCGATCCAGACGAAGACGGTGGAACTCCCGCAGCATAGAAGGGTCCAAAACATCCTACAC	CCTGCAGGGCGATCCAGACGAAGACGGTGGAACTCCCGCAGCATAGAAGGGTCCAAAACATCCTACAC
R01677	not polymorphic	CCTGCAGGACTACAGTCCGCCCAGCCCCCAGCCCTATGGTTTTTACGGTCATTCACAGCAGATTGGAA	CCTGCAGGACTACAGTCCGCCCAGCCCCCAGCCCTATGGTTTTTACGGTCATTCACAGCAGATTGGAA	CCTGCAGGACTACAGTCCGCCCAGCCCCCAGCCCTATGGTTTTTACGGTCATTCACAGCAGATTGGAA
R01678	not polymorphic	CCTGCAGGGGAGCATCATGGAAAGTTAGATGTTAGAAAATGGTGGCTTACTGTGGTCATAAATATATG	CCTGCAGGGGAGCATCATGGAAAGTTAGATGTTAGAAAATGGTGGCTTACTGTGGTCATAAATATATG	CCTGCAGGGGAGCATCATGGAAAGTTAGATGTTAGAAAATGGTGGCTTACTGTGGTCATAAATATATG
R01679	not polymorphic	CCTGCAGGTGAAGAAGCCAGCACAAGTTGCACCTGTGTAATTTGACCTTAATTTAACTAGGCGAGCCA	CCTGCAGGTGAAGAAGCCAGCACAAGTTGCACCTGTGTAATTTGACCTTAATTTAACTAGGCGAGCCA	CCTGCAGGTGAAGAAGCCAGCACAAGTTGCACCTGTGTAATTTGACCTTAATTTAACTAGGCGAGCCA
R01680	Cl/Sw	CCTGCAGGTTTCCACAATACCTCATGGCCCTGGCCTTCAGACTGTACACGTATAATGTAGTTCGATAT	CCTGCAGGTTTCCACAATACCTCATGGCCCTGGCCTTCAGACTGTACACGTATAATGTAGTTCGATAT	CCTGCAGGTTTCCACAACACCTCATGGCCCTGGCCTTCAGACTGTACACGTATAATGTAGTTCGATAT
R01681	not polymorphic	CCTGCAGGACTTGATTATTGGAGCGTGGTGCCAAAAAAGCAAAGCATCTCTCTATTATGGAAAGACCT	CCTGCAGGACTTGATTATTGGAGCGTGGTGCCAAAAAAGCAAAGCATCTCTCTATTATGGAAAGACCT	CCTGCAGGACTTGATTATTGGAGCGTGGTGCCAAAAAAGCAAAGCATCTCTCTATTATGGAAAGACCT
R01682	not polymorphic	CCTGCAGGGATTTTGCAGAAGTGTACTCCTTATGGCAAACGTGACAAGAATAAAGTTGTGGATGTGTG	CCTGCAGGGATTTTGCAGAAGTGTACTCCTTATGGCAAACGTGACAAGAATAAAGTTGTGGATGTGTG	CCTGCAGGGATTTTGCAGAAGTGTACTCCTTATGGCAAACGTGACAAGAATAAAGTTGTGGATGTGTG
R01683	not polymorphic	CCTGCAGGTGTGTTGGGTCATTGTCCTGTTCAAAAACAAATTATAGTTCCACTAAGGGCAAACCAGAT	CCTGCAGGTGTGTTGGGTCATTGTCCTGTTCAAAAACAAATTATAGTTCCACTAAGGGCAAACCAGAT	CCTGCAGGTGTGTTGGGTCATTGTCCTGTTCAAAAACAAATTATAGTTCCACTAAGGGCAAACCAGAT
R01684	not polymorphic	CCTGCAGGTGGTCACTGAGTCTGAGGTGCTAAACTTGACCCCAAAAAACATCTGGGGAAAAAGGAGAT	CCTGCAGGTGGTCACTGAGTCTGAGGTGCTAAACTTGACCCCAAAAAACATCTGGGGAAAAAGGAGAT	CCTGCAGGTGGTCACTGAGTCTGAGGTGCTAAACTTGACCCCAAAAAACATCTGGGGAAAAAGGAGAT
R01685	not polymorphic	CCTGCAGGAAAAGTGGACATCATACGGGTCAAAATTCAAGCTAGAACACAATGTCACCTTCCCTCCAT	CCTGCAGGAAAAGTGGACATCATACGGGTCAAAATTCAAGCTAGAACACAATGTCACCTTCCCTCCAT	CCTGCAGGAAAAGTGGACATCATACGGGTCAAAATTCAAGCTAGAACACAATGTCACCTTCCCTCCAT
R01686	not polymorphic	CCTGCAGGGGTGAGGCTGGGCGGGGCACATCTCACAGGGGTGTCCCCATGCCCTCCCCACGGTGGCAC	CCTGCAGGGGTGAGGCTGGGCGGGGCACATCTCACAGGGGTGTCCCCATGCCCTCCCCACGGTGGCAC	CCTGCAGGGGTGAGGCTGGGCGGGGCACATCTCACAGGGGTGTCCCCATGCCCTCCCCACGGTGGCAC
R01687	not polymorphic	CCTGCAGGAGCACAGAGGAGCACATGAACAATACATGAGAAGGAAAGGGGCAGAGGGGGAAGGTTCGA	CCTGCAGGAGCACAGAGGAGCACATGAACAATACATGAGAAGGAAAGGGGCAGAGGGGGAAGGTTCGA	CCTGCAGGAGCACAGAGGAGCACATGAACAATACATGAGAAGGAAAGGGGCAGAGGGGGAAGGTTCGA
R01688	not polymorphic	CCTGCAGGGCACACACACACACACATGCATGCACGCACGCACACACACATACTTCTTATTATGAAAAG	CCTGCAGGGCACACACACACACACATGCATGCACGCACGCACACACACATACTTCTTATTATGAAAAG	CCTGCAGGGCACACACACACACACATGCATGCACGCACGCACACACACATACTTCTTATTATGAAAAG
R01689	not polymorphic	CCTGCAGGATCTAGTTTCGTCTTATCTTGATTATTGTCCAGTCTTGTGGTCACGTGCTGCACGGAAAG	CCTGCAGGATCTAGTTTCGTCTTATCTTGATTATTGTCCAGTCTTGTGGTCACGTGCTGCACGGAAAG	CCTGCAGGATCTAGTTTCGTCTTATCTTGATTATTGTCCAGTCTTGTGGTCACGTGCTGCACGGAAAG
R01690	not polymorphic	CCTGCAGGCAGTGTACTTCCTCCACTTTCCCTGGGTCACCTGTGAATACATATACAGTACATGACAGA	CCTGCAGGCAGTGTACTTCCTCCACTTTCCCTGGGTCACCTGTGAATACATATACAGTACATGACAGA	CCTGCAGGCAGTGTACTTCCTCCACTTTCCCTGGGTCACCTGTGAATACATATACAGTACATGACAGA
R01691	not polymorphic	CCTGCAGGGCCAGGGGGCCCGGGTGGCCCAGGTGGGCCTGGGTTGCCGTTAAGCCCAGAGTTGCCTGG	CCTGCAGGGCCAGGGGGCCCGGGTGGCCCAGGTGGGCCTGGGTTGCCGTTAAGCCCAGAGTTGCCTGG	CCTGCAGGGCCAGGGGGCCCGGGTGGCCCAGGTGGGCCTGGGTTGCCGTTAAGCCCAGAGTTGCCTGG
R01692	not polymorphic	CCTGCAGGGGACAATCAATATTACATTTGGTTTTACAATAACCTGAAGAATGACAGGGCTATGCTCTC	CCTGCAGGGGACAATCAATATTACATTTGGTTTTACAATAACCTGAAGAATGACAGGGCTATGCTCTC	CCTGCAGGGGACAATCAATATTACATTTGGTTTTACAATAACCTGAAGAATGACAGGGCTATGCTCTC
R01693	Sw/WR	CCTGCAGGGCAGCAAGATTGGACAGGAGGCGCTCATGGTACAGTTTCTCCAGCTGCAGGAACTGCACC	CCTGCAGGGCAGCAAGATTGGACAGGAGGCGCTCATGGTACAGTTTCTCCAGCTGCAAGAACTGCACC	CCTGCAGGGCAGCAAGATTGGACAGGAGGCGCTCATGGTACAGTTTCTCCAGCTGCAAGAACTGCACC
R01694	Cl/WR	CCTGCAGGTGTCAGTCATATGCTTTACATCCTGTAGTCCTGACCAGCTCCTTTTATTGTGAATTGATA	CCTGCAGGTGTCAGTCATATGCTTTATATCCTGTAGTCCTGACCAGCTCCTTTTATTGTGAATTGATA	CCTGCAGGTGTCAGTCATATGCTTTACATCCTGTAGTCCTGACCAGCTCCTTTTATTGTGAATTGATA
R01695	not polymorphic	CCTGCAGGTATGATATGTGCTGAGAGAAGGACAGTGTACTGTCTAGCCATACTCCCAAGTATTTGTAT	CCTGCAGGTATGATATGTGCTGAGAGAAGGACAGTGTACTGTCTAGCCATACTCCCAAGTATTTGTAT	CCTGCAGGTATGATATGTGCTGAGAGAAGGACAGTGTACTGTCTAGCCATACTCCCAAGTATTTGTAT
R01696	not polymorphic	CCTGCAGGTAAGTGAACTATGTTGTCAGTTTCTTTTCCTTTCAGGCCAGCGGATGAAGACCTGGATAT	CCTGCAGGTAAGTGAACTATGTTGTCAGTTTCTTTTCCTTTCAGGCCAGCGGATGAAGACCTGGATAT	CCTGCAGGTAAGTGAACTATGTTGTCAGTTTCTTTTCCTTTCAGGCCAGCGGATGAAGACCTGGATAT
R01697	not polymorphic	CCTGCAGGGCTACGATGAGCAGGATGAGGACCAAGTGCACTGCGTCTGTAACTCGCCCTTATTCAAGT	CCTGCAGGGCTACGATGAGCAGGATGAGGACCAAGTGCACTGCGTCTGTAACTCGCCCTTATTCAAGT	CCTGCAGGGCTACGATGAGCAGGATGAGGACCAAGTGCACTGCGTCTGTAACTCGCCCTTATTCAAGT
R01698	not polymorphic	CCTGCAGGGAGGGAGGAGCATAGGGGCTAGTCGCATTAGAAGGGGTGGGAGATGAGGAAATGTTGGAT	CCTGCAGGGAGGGAGGAGCATAGGGGCTAGTCGCATTAGAAGGGGTGGGAGATGAGGAAATGTTGGAT	CCTGCAGGGAGGGAGGAGCATAGGGGCTAGTCGCATTAGAAGGGGTGGGAGATGAGGAAATGTTGGAT
R01699	not polymorphic	CCTGCAGGAAACTGTCCTTAGATGAGGCAAAACACTGGAAACCAAGAAGATACCAGATAGCCTCACTT	CCTGCAGGAAACTGTCCTTAGATGAGGCAAAACACTGGAAACCAAGAAGATACCAGATAGCCTCACTT	CCTGCAGGAAACTGTCCTTAGATGAGGCAAAACACTGGAAACCAAGAAGATACCAGATAGCCTCACTT
R01700	not polymorphic	CCTGCAGGCTCATCCTGACATGTCCAGCATGACAATGCCACCACGCACAGAACGAGCAGTATGGCTGA	CCTGCAGGCTCATCCTGACATGTCCAGCATGACAATGCCACCACGCACAGAACGAGCAGTATGGCTGA	CCTGCAGGCTCATCCTGACATGTCCAGCATGACAATGCCACCACGCACAGAACGAGCAGTATGGCTGA
R01701	not polymorphic	CCTGCAGGCGCCCGGCCCGCCACAAGTAGTCACGAGTGTGATGAGCCAAGTACAGTCCCCCCGGCCAA	CCTGCAGGCGCCCGGCCCGCCACAAGTAGTCACGAGTGTGATGAGCCAAGTACAGTCCCCCCGGCCAA	CCTGCAGGCGCCCGGCCCGCCACAAGTAGTCACGAGTGTGATGAGCCAAGTACAGTCCCCCCGGCCAA
R01702	not polymorphic	CCTGCAGGGAGAAGCTGTGTAGCGGGCGAGTGAAAAACGAGGGAGGAGCATCAGGGTTAGATGCATTA	CCTGCAGGGAGAAGCTGTGTAGCGGGCGAGTGAAAAACGAGGGAGGAGCATCAGGGTTAGATGCATTA	CCTGCAGGGAGAAGCTGTGTAGCGGGCGAGTGAAAAACGAGGGAGGAGCATCAGGGTTAGATGCATTA
R01703	not polymorphic	CCTGCAGGATGTCTACTGTGCTGTTTTTTTGCCAAATCTATTGTTTTTATGGTTTGCTTGATCTTCAA	CCTGCAGGATGTCTACTGTGCTGTTTTTTTGCCAAATCTATTGTTTTTATGGTTTGCTTGATCTTCAA	CCTGCAGGATGTCTACTGTGCTGTTTTTTTGCCAAATCTATTGTTTTTATGGTTTGCTTGATCTTCAA
R01704	not polymorphic	CCTGCAGGGAGATGATACACACACACCGGCATAGAATTGGATACAACAGAAACTGAAACTGTCTGAAA	CCTGCAGGGAGATGATACACACACACCGGCATAGAATTGGATACAACAGAAACTGAAACTGTCTGAAA	CCTGCAGGGAGATGATACACACACACCGGCATAGAATTGGATACAACAGAAACTGAAACTGTCTGAAA
R01705	not polymorphic	CCTGCAGGTTCTTCTCCAGGGTGCAGACATACAGCCACAGAGAGGCGTGGGCCTTGTCGTCCTTCAGC	CCTGCAGGTTCTTCTCCAGGGTGCAGACATACAGCCACAGAGAGGCGTGGGCCTTGTCGTCCTTCAGC	CCTGCAGGTTCTTCTCCAGGGTGCAGACATACAGCCACAGAGAGGCGTGGGCCTTGTCGTCCTTCAGC
R01706	Cl/WR	CCTGCAGGGGAAGAGACCCTCTCATGCCCTCTTCACCACTGTGTTTGGACCATGATCCTTAGTGTGCT	CCTGCAGGGGAAGAGACCCTCTCATGCCCTCTTCACCACTGTGTTTGGACCATGATCCTTAGTGAGCT	CCTGCAGGGGAAGAGACCCTCTCATGCCCTCTTCACCACTGTGTTTGGACCATGATCCTTAGTGTGCT
R01707	not polymorphic	CCTGCAGGGTCTACACTGAGGATGGGCCCAACCCAGAGACACCCCAACATGTGCAGACACGAACAGGC	CCTGCAGGGTCTACACTGAGGATGGGCCCAACCCAGAGACACCCCAACATGTGCAGACACGAACAGGC	CCTGCAGGGTCTACACTGAGGATGGGCCCAACCCAGAGACACCCCAACATGTGCAGACACGAACAGGC
R01708	not polymorphic	CCTGCAGGTCTCTAACCTGCTGTATAGATTAGAAATATTGTCTGTCCTGAAGCTCTCTAACTTGCTGA	CCTGCAGGTCTCTAACCTGCTGTATAGATTAGAAATATTGTCTGTCCTGAAGCTCTCTAACTTGCTGA	CCTGCAGGTCTCTAACCTGCTGTATAGATTAGAAATATTGTCTGTCCTGAAGCTCTCTAACTTGCTGA
R01709	not polymorphic	CCTGCAGGTACATCCCATGACCTCTGTCAACACCAACAGGGAAAGCCTGAAGCCGAGCAGCCAAGCAG	CCTGCAGGTACATCCCATGACCTCTGTCAACACCAACAGGGAAAGCCTGAAGCCGAGCAGCCAAGCAG	CCTGCAGGTACATCCCATGACCTCTGTCAACACCAACAGGGAAAGCCTGAAGCCGAGCAGCCAAGCAG
R01710	not polymorphic	CCTGCAGGGTCACACTTATACACCTGGGGACCACACTCCTCATCCACACCAATCACTATCATGCCTGC	CCTGCAGGGTCACACTTATACACCTGGGGACCACACTCCTCATCCACACCAATCACTATCATGCCTGC	CCTGCAGGGTCACACTTATACACCTGGGGACCACACTCCTCATCCACACCAATCACTATCATGCCTGC
R01711	not polymorphic	CCTGCAGGCCAACTCTGCAGATCTTATCGAGCATGGAATCCCTTTAATCTCTCTTTTTCCTTCTCCTT	CCTGCAGGCCAACTCTGCAGATCTTATCGAGCATGGAATCCCTTTAATCTCTCTTTTTCCTTCTCCTT	CCTGCAGGCCAACTCTGCAGATCTTATCGAGCATGGAATCCCTTTAATCTCTCTTTTTCCTTCTCCTT
R01712	not polymorphic	CCTGCAGGCAGCTGAGACACACAACACAACCAGAGAACCACAATGTTATATATCTTCCAACTAATTAC	CCTGCAGGCAGCTGAGACACACAACACAACCAGAGAACCACAATGTTATATATCTTCCAACTAATTAC	CCTGCAGGCAGCTGAGACACACAACACAACCAGAGAACCACAATGTTATATATCTTCCAACTAATTAC
R01713	Cl/Sw	CCTGCAGGCCACAATCTTTTTATTTGTTGGCTTATAGTCTATTTTTACATAGTTGTCAATAGAAGTTA	CCTGCAGGCCACAATCTTTTTATTTGTTGGCTTATAGTCTATTTTTACATAGTTGTCAATAGAAGTTA	CCTGCAGGACACAATCTTTTTATTTGTTGGCTTATAGTCTATTTTTACATAGTTGTCAATAGAAGTTA
R01714	Sw/WR	CCTGCAGGACAGGCAATGACGTTCACCAGACAGTTCCTTCTCAGCCCCACAGCTGGTCGTAGACCCAG	CCTGCAGGCCAGGCAATGACGTTCACCAGACAGTTCCTTCTCAGCCCCACAGCTGGTCGTAGACCCAG	CCTGCAGGCCAGGCAATGACGTTCACCAGACAGTTCCTTCTCAGCCCCACAGCTGGTCGTAGACCCAG
R01715	not polymorphic	CCTGCAGGAGGAAATGTGTTTATGGAGATATAGAAAGAATGAGCACAGATCTTTCTAACCCTTCAGGA	CCTGCAGGAGGAAATGTGTTTATGGAGATATAGAAAGAATGAGCACAGATCTTTCTAACCCTTCAGGA	CCTGCAGGAGGAAATGTGTTTATGGAGATATAGAAAGAATGAGCACAGATCTTTCTAACCCTTCAGGA
R01716	not polymorphic	CCTGCAGGCTCATCCTGTCATGACCCTCCAGCATGACAATGATGGGCAGTCTGGCACCCTCGAGCGCC	CCTGCAGGCTCATCCTGTCATGACCCTCCAGCATGACAATGATGGGCAGTCTGGCACCCTCGAGCGCC	CCTGCAGGCTCATCCTGTCATGACCCTCCAGCATGACAATGATGGGCAGTCTGGCACCCTCGAGCGCC
R01717	not polymorphic	CCTGCAGGCCATATGGGAGCTTCTCTACGATAAGGCTTACCCCTCTGGATGTGTCCAGGTACAATAGG	CCTGCAGGCCATATGGGAGCTTCTCTACGATAAGGCTTACCCCTCTGGATGTGTCCAGGTACAATAGG	CCTGCAGGCCATATGGGAGCTTCTCTACGATAAGGCTTACCCCTCTGGATGTGTCCAGGTACAATAGG
R01718	not polymorphic	CCTGCAGGATGCAATGCTTTTATTTGTTGGCTTTATGTAGGCTAGTTGTACATTGTTGGCAACGGCAA	CCTGCAGGATGCAATGCTTTTATTTGTTGGCTTTATGTAGGCTAGTTGTACATTGTTGGCAACGGCAA	CCTGCAGGATGCAATGCTTTTATTTGTTGGCTTTATGTAGGCTAGTTGTACATTGTTGGCAACGGCAA
R01719	not polymorphic	CCTGCAGGACACAGTGTGGACTTTGTACTGACCCAGAGTCAGATATCTGTATCGTGTTTAGTGTTGCA	CCTGCAGGACACAGTGTGGACTTTGTACTGACCCAGAGTCAGATATCTGTATCGTGTTTAGTGTTGCA	CCTGCAGGACACAGTGTGGACTTTGTACTGACCCAGAGTCAGATATCTGTATCGTGTTTAGTGTTGCA
R01720	Cl/Sw	CCTGCAGGATATCCCACAGGATTTTTGGGGCAACTTTCCTGTAAGACAATTCCTGTATGTAGGAATTA	CCTGCAGGATATCCCACAGGATTTTTGGGGCAACTTTCCTGTAAGACAATTCCTGTATGTAGGAATTA	CCTGCAGGATATCCCACAGGATTTTTGGGGTAACTTTCCTGTAAGACAATTCCTGTATGTAGGAATTA
R01721	not polymorphic	CCTGCAGGGATGCAATTTGGAGACTCAAACTATCGGCATCTGTAGACATGCGCATATGACAGTATAGT	CCTGCAGGGATGCAATTTGGAGACTCAAACTATCGGCATCTGTAGACATGCGCATATGACAGTATAGT	CCTGCAGGGATGCAATTTGGAGACTCAAACTATCGGCATCTGTAGACATGCGCATATGACAGTATAGT
R01722	not polymorphic	CCTGCAGGCATCCGCCCGCCACAAGGAGTTGCTAGAGAGCGATGAGCCAAGTAAAGCACCACTGGCCA	CCTGCAGGCATCCGCCCGCCACAAGGAGTTGCTAGAGAGCGATGAGCCAAGTAAAGCACCACTGGCCA	CCTGCAGGCATCCGCCCGCCACAAGGAGTTGCTAGAGAGCGATGAGCCAAGTAAAGCACCACTGGCCA
R01723	not polymorphic	CCTGCAGGAAGCTGCTGTATCCACTGGAGTGAAGAAGGTTAGTAATCTTAACTTGCTATGATCTACTG	CCTGCAGGAAGCTGCTGTATCCACTGGAGTGAAGAAGGTTAGTAATCTTAACTTGCTATGATCTACTG	CCTGCAGGAAGCTGCTGTATCCACTGGAGTGAAGAAGGTTAGTAATCTTAACTTGCTATGATCTACTG
R01724	not polymorphic	CCTGCAGGGAGAACGATACGATACAGACAGTAGGACCTGGCAGAGCCTTCCTGCTCATTCAATTTGAT	CCTGCAGGGAGAACGATACGATACAGACAGTAGGACCTGGCAGAGCCTTCCTGCTCATTCAATTTGAT	CCTGCAGGGAGAACGATACGATACAGACAGTAGGACCTGGCAGAGCCTTCCTGCTCATTCAATTTGAT
R01725	Cl/Sw	CCTGCAGGGATGAAATATGCTACCCTCTTTGTTGTCATTGTGCTATCGTCAGATAATATCTCCTTATG	CCTGCAGGGATGAAATATGCTACCCTCTTTGTTGTCATTGTGCTATCGTCAGATAATATCTCCTTATG	CCTGCAGGGATGAAATATGCTACCCTCTTTGTTGTCATTGTGCTATCGTCAGATAATATCTCCTTATT
R01726	not polymorphic	CCTGCAGGGAACACAATATATGGTCTATACTTGTACTGTAGGTTTCTCACTTATGGGTGGCACAGATT	CCTGCAGGGAACACAATATATGGTCTATACTTGTACTGTAGGTTTCTCACTTATGGGTGGCACAGATT	CCTGCAGGGAACACAATATATGGTCTATACTTGTACTGTAGGTTTCTCACTTATGGGTGGCACAGATT
R01727	Cl/WR	CCTGCAGGTTTTTGTGTTTCCCTTTCAATAAAGCCCTCGACAACCAGGTGTGGGGAGTCCCTTAGTAA	CCTGCAGGTTTTTGTGTTTGCCTTTCAATAAAGCCCTCGACAACCAGGTGTGGGGAGTCCCTTAGTAA	CCTGCAGGTTTTTGTGTTTCCCTTTCAATAAAGCCCTCGACAACCAGGTGTGGGGAGTCCCTTAGTAA
R01728	not polymorphic	CCTGCAGGGGTGAGACAGTGGGATTGCTTATTAACCACAGAGAGCGAACACCTGAGACATGTTTGGTT	CCTGCAGGGGTGAGACAGTGGGATTGCTTATTAACCACAGAGAGCGAACACCTGAGACATGTTTGGTT	CCTGCAGGGGTGAGACAGTGGGATTGCTTATTAACCACAGAGAGCGAACACCTGAGACATGTTTGGTT
R01729	not polymorphic	CCTGCAGGAAGAGTACCACATGAGGGGGAGGATGTCTTCCCTGTAATGCACAGCGTTGAGATTGCAAC	CCTGCAGGAAGAGTACCACATGAGGGGGAGGATGTCTTCCCTGTAATGCACAGCGTTGAGATTGCAAC	CCTGCAGGAAGAGTACCACATGAGGGGGAGGATGTCTTCCCTGTAATGCACAGCGTTGAGATTGCAAC
R01730	not polymorphic	CCTGCAGGAAGTGAATGTGATCCTTGAGGTCAGCAACATCCTCCAATTGACCAATGGTTTCTTTCAGT	CCTGCAGGAAGTGAATGTGATCCTTGAGGTCAGCAACATCCTCCAATTGACCAATGGTTTCTTTCAGT	CCTGCAGGAAGTGAATGTGATCCTTGAGGTCAGCAACATCCTCCAATTGACCAATGGTTTCTTTCAGT
R01731	not polymorphic	CCTGCAGGATTGTCTGAGACCAGTCACCCGGACAGCTGATGAAATTGTGGGTTTGCAGAACCGATACA	CCTGCAGGATTGTCTGAGACCAGTCACCCGGACAGCTGATGAAATTGTGGGTTTGCAGAACCGATACA	CCTGCAGGATTGTCTGAGACCAGTCACCCGGACAGCTGATGAAATTGTGGGTTTGCAGAACCGATACA
R01732	Cl/Sw	CCTGCAGGCAGCATCTCAAGGTAATCTAGATTCTAGAGGAGCCGATCAGGATCTGACTTCATCTTCTC	CCTGCAGGCAGCATCTCAAGGTAATCTAGATTCTAGAGGAGCCGATCAGGATCTGACTTCATCTTCTC	CCTGCAGGCAGCATCTCAAGGTAATCTAGATTCTAGAGGAGCCGATCAGGATCCGACTTCATCTTCTC
[truncated: 38,917 more rows]
