# Supplementary material for: A conserved haplotype controls parallel adaptation in geographically distant salmonid populations
Source: Mol Ecol. 2012 Jan;21(2):237–49. doi: 10.1111/j.1365-294X.2011.05305.x (PMC3664428; doi:10.1111/j.1365-294X.2011.05305.x)
Supplement: Supplementary file 3 [file mec0021-0237-SD3.xls]

## Sheet: Sheet1
	Doubled haploid individual	DH001	DH002	DH003	DH004	DH005	DH006	DH007	DH008	DH009	DH010	DH011	DH012	DH013	DH014	DH015	DH016	DH017	DH018	DH019	DH020	DH021	DH022	DH023	DH025	DH026	DH027	DH029	DH030	DH031	DH032	DH033	DH034	DH035	DH036	DH037	DH038	DH039	DH040	DH041	DH042	DH043	DH044	DH045	DH046	DH047	DH048	DH049	DH050
	Hatching time (hours from median)	-32	-32	-32	-32	-32	-32	-32	-32	-32	-32	-24	-24	-24	-24	-24	-24	-24	-24	-24	-24	-24	-24	-24	-24	-24	-16	-16	-16	-16	-16	-16	-16	-16	-16	-16	-16	-16	-16	-16	-16	-16	-16	-16	-8	-8	-8	-8	-8
Locus
R00003		Sw	n/a	Sw	Sw	WR	WR	Sw	WR	Sw	Sw	WR	n/a	Sw	WR	Sw	Sw	Sw	WR	Sw	Sw	WR	WR	WR	Sw	Sw	Sw	WR	Sw	Sw	WR	WR	Sw	WR	Sw	n/a	n/a	n/a	WR	n/a	WR	n/a	WR	WR	Sw	n/a	Sw	n/a	Sw
R00024		Sw	Sw	WR	Sw	WR	WR	WR	WR	Sw	WR	Sw	Sw	Sw	WR	Sw	Sw	n/a	Sw	WR	Sw	Sw	WR	Sw	Sw	Sw	Sw	Sw	Sw	Sw	Sw	Sw	Sw	WR	WR	Sw	Sw	n/a	Sw	Sw	Sw	n/a	WR	WR	Sw	n/a	n/a	Sw	Sw
R00087		WR	Sw	WR	WR	Sw	WR	Sw	WR	WR	WR	Sw	Sw	Sw	WR	WR	WR	WR	WR	Sw	n/a	WR	Sw	Sw	WR	Sw	WR	Sw	WR	WR	Sw	n/a	WR	Sw	WR	WR	Sw	n/a	WR	Sw	n/a	WR	n/a	WR	n/a	n/a	WR	n/a	Sw
R00108		Sw	WR	WR	WR	Sw	Sw	Sw	WR	Sw	WR	WR	Sw	WR	Sw	WR	Sw	Sw	WR	Sw	WR	Sw	Sw	WR	Sw	WR	WR	Sw	WR	Sw	n/a	WR	WR	WR	Sw	Sw	WR	WR	Sw	WR	n/a	Sw	n/a	n/a	Sw	Sw	n/a	WR	WR
R00112		WR	Sw	Sw	Sw	Sw	Sw	Sw	Sw	WR	Sw	Sw	Sw	WR	Sw	Sw	WR	Sw	Sw	WR	Sw	n/a	WR	WR	WR	WR	WR	Sw	WR	WR	WR	WR	Sw	Sw	WR	WR	Sw	n/a	WR	Sw	n/a	WR	n/a	Sw	Sw	WR	WR	WR	Sw
R00118		Sw	Sw	WR	WR	Sw	Sw	WR	Sw	WR	Sw	WR	Sw	WR	Sw	Sw	Sw	WR	Sw	WR	Sw	WR	Sw	WR	WR	Sw	WR	WR	Sw	WR	Sw	WR	WR	WR	Sw	Sw	n/a	WR	Sw	n/a	Sw	Sw	n/a	Sw	Sw	WR	n/a	WR	Sw
R00121		WR	Sw	WR	WR	Sw	WR	Sw	WR	WR	WR	Sw	Sw	Sw	WR	WR	WR	WR	WR	Sw	WR	WR	Sw	Sw	WR	Sw	WR	Sw	WR	WR	Sw	Sw	WR	Sw	WR	WR	Sw	Sw	WR	Sw	Sw	n/a	WR	WR	Sw	Sw	WR	WR	Sw
R00139		WR	Sw	WR	WR	Sw	WR	Sw	WR	WR	WR	Sw	Sw	Sw	WR	WR	WR	WR	WR	Sw	WR	WR	Sw	Sw	WR	n/a	WR	Sw	WR	WR	Sw	Sw	WR	Sw	WR	WR	Sw	n/a	WR	Sw	Sw	WR	n/a	WR	Sw	Sw	WR	WR	Sw
R00158		WR	Sw	Sw	Sw	Sw	Sw	Sw	Sw	WR	WR	Sw	Sw	WR	Sw	Sw	WR	Sw	Sw	WR	WR	WR	WR	WR	WR	WR	WR	Sw	Sw	WR	WR	WR	Sw	Sw	WR	WR	Sw	Sw	WR	Sw	WR	WR	WR	Sw	n/a	WR	n/a	WR	WR
R00163		WR	Sw	Sw	WR	WR	Sw	Sw	WR	WR	Sw	WR	Sw	n/a	WR	Sw	Sw	Sw	WR	WR	Sw	WR	Sw	WR	WR	WR	WR	WR	WR	Sw	Sw	Sw	Sw	WR	Sw	WR	WR	WR	Sw	Sw	Sw	WR	WR	WR	Sw	Sw	n/a	WR	WR
R00173		Sw	WR	Sw	Sw	Sw	Sw	WR	WR	WR	Sw	Sw	Sw	Sw	WR	WR	Sw	Sw	WR	Sw	WR	Sw	WR	Sw	Sw	Sw	WR	Sw	Sw	Sw	Sw	Sw	WR	WR	WR	n/a	WR	WR	Sw	WR	WR	Sw	n/a	WR	Sw	n/a	WR	n/a	WR
R00174		Sw	Sw	WR	Sw	WR	WR	Sw	WR	Sw	WR	Sw	Sw	Sw	WR	Sw	Sw	WR	Sw	WR	n/a	Sw	WR	Sw	Sw	Sw	WR	Sw	Sw	Sw	Sw	Sw	Sw	WR	Sw	Sw	n/a	Sw	n/a	Sw	Sw	Sw	n/a	n/a	n/a	Sw	Sw	Sw	Sw
R00185		WR	WR	Sw	WR	Sw	Sw	Sw	Sw	Sw	WR	WR	Sw	Sw	WR	WR	WR	WR	WR	Sw	WR	n/a	WR	Sw	WR	Sw	Sw	Sw	Sw	WR	WR	Sw	WR	Sw	Sw	Sw	Sw	n/a	WR	n/a	WR	n/a	Sw	Sw	Sw	WR	n/a	Sw	Sw
R00197		Sw	WR	WR	Sw	WR	WR	WR	Sw	WR	WR	WR	Sw	Sw	Sw	WR	Sw	Sw	Sw	Sw	WR	Sw	Sw	Sw	WR	Sw	WR	Sw	Sw	Sw	Sw	WR	WR	Sw	WR	Sw	Sw	Sw	Sw	WR	Sw	WR	WR	WR	Sw	n/a	WR	WR	Sw
R00217		WR	WR	Sw	WR	Sw	WR	Sw	WR	WR	Sw	Sw	WR	WR	Sw	Sw	Sw	n/a	Sw	Sw	Sw	WR	WR	WR	WR	WR	WR	WR	WR	Sw	WR	Sw	WR	Sw	WR	WR	WR	n/a	WR	Sw	WR	Sw	n/a	WR	Sw	WR	n/a	Sw	n/a
R00220		Sw	WR	WR	Sw	WR	WR	WR	Sw	WR	WR	WR	Sw	Sw	Sw	WR	Sw	Sw	Sw	Sw	n/a	Sw	Sw	Sw	WR	Sw	WR	Sw	Sw	Sw	Sw	WR	n/a	Sw	WR	Sw	Sw	Sw	Sw	WR	n/a	WR	n/a	n/a	Sw	n/a	WR	n/a	n/a
R00224		Sw	WR	WR	Sw	WR	WR	WR	Sw	WR	WR	WR	Sw	Sw	Sw	WR	Sw	Sw	Sw	n/a	WR	Sw	Sw	Sw	WR	Sw	WR	Sw	Sw	Sw	Sw	WR	WR	Sw	WR	Sw	Sw	Sw	Sw	WR	Sw	WR	n/a	WR	Sw	Sw	WR	n/a	Sw
R00232		WR	Sw	Sw	WR	WR	WR	WR	Sw	WR	Sw	Sw	WR	Sw	WR	Sw	Sw	WR	Sw	Sw	WR	WR	Sw	Sw	Sw	Sw	Sw	Sw	WR	Sw	WR	Sw	WR	WR	WR	Sw	WR	WR	WR	WR	WR	WR	WR	WR	WR	n/a	n/a	n/a	Sw
R00234		Sw	WR	Sw	WR	WR	WR	WR	WR	Sw	Sw	WR	WR	n/a	WR	WR	Sw	Sw	Sw	Sw	Sw	WR	WR	Sw	WR	WR	n/a	Sw	Sw	Sw	Sw	Sw	WR	WR	WR	WR	WR	Sw	Sw	Sw	WR	n/a	Sw	WR	Sw	Sw	n/a	WR	Sw
R00236		WR	Sw	WR	WR	Sw	WR	Sw	WR	WR	WR	Sw	Sw	Sw	WR	WR	WR	WR	WR	Sw	WR	WR	Sw	Sw	WR	Sw	WR	Sw	WR	WR	Sw	Sw	WR	Sw	WR	WR	Sw	Sw	WR	Sw	n/a	WR	WR	WR	n/a	Sw	WR	WR	Sw
R00237		WR	Sw	WR	WR	Sw	Sw	Sw	Sw	Sw	WR	WR	Sw	WR	Sw	WR	Sw	Sw	WR	Sw	WR	Sw	Sw	WR	Sw	WR	WR	Sw	WR	WR	Sw	WR	WR	WR	Sw	WR	WR	WR	Sw	Sw	WR	Sw	Sw	WR	Sw	n/a	n/a	WR	WR
R00252		Sw	Sw	WR	Sw	WR	WR	WR	WR	Sw	WR	Sw	Sw	Sw	WR	Sw	Sw	WR	Sw	WR	Sw	Sw	WR	Sw	Sw	Sw	Sw	Sw	Sw	Sw	Sw	Sw	Sw	WR	WR	Sw	Sw	n/a	Sw	Sw	Sw	n/a	n/a	n/a	n/a	Sw	n/a	Sw	Sw
R00254		WR	WR	WR	WR	WR	WR	WR	WR	WR	n/a	Sw	Sw	Sw	WR	WR	Sw	Sw	WR	WR	Sw	Sw	WR	WR	WR	Sw	WR	Sw	Sw	WR	Sw	WR	Sw	WR	WR	WR	n/a	Sw	Sw	n/a	WR	Sw	Sw	WR	n/a	n/a	WR	WR	Sw
R00266		WR	Sw	Sw	WR	WR	WR	WR	Sw	WR	Sw	Sw	WR	Sw	WR	Sw	Sw	WR	Sw	Sw	WR	WR	Sw	Sw	Sw	Sw	Sw	Sw	WR	Sw	n/a	Sw	WR	WR	WR	Sw	WR	WR	WR	WR	WR	n/a	WR	n/a	WR	Sw	n/a	WR	Sw
R00269		WR	Sw	Sw	Sw	Sw	Sw	Sw	Sw	WR	Sw	Sw	Sw	WR	n/a	Sw	WR	Sw	Sw	n/a	Sw	WR	WR	WR	WR	WR	WR	Sw	WR	WR	WR	WR	Sw	Sw	WR	WR	Sw	Sw	WR	Sw	Sw	WR	WR	n/a	Sw	WR	n/a	n/a	Sw
R00287		Sw	Sw	Sw	WR	Sw	WR	Sw	Sw	Sw	Sw	WR	Sw	Sw	Sw	Sw	Sw	Sw	Sw	WR	Sw	WR	WR	WR	WR	Sw	Sw	WR	Sw	WR	WR	Sw	WR	Sw	Sw	WR	n/a	n/a	Sw	Sw	WR	Sw	Sw	n/a	n/a	WR	n/a	Sw	n/a
R00305		Sw	Sw	Sw	Sw	WR	WR	WR	Sw	Sw	Sw	WR	WR	WR	Sw	Sw	Sw	WR	Sw	WR	Sw	Sw	WR	WR	WR	WR	Sw	Sw	Sw	n/a	WR	WR	Sw	WR	Sw	Sw	WR	WR	Sw	WR	n/a	Sw	n/a	Sw	WR	WR	Sw	n/a	WR
R00311		Sw	WR	Sw	Sw	Sw	Sw	WR	WR	WR	Sw	Sw	Sw	Sw	WR	WR	Sw	Sw	WR	Sw	WR	Sw	WR	Sw	Sw	Sw	WR	Sw	Sw	Sw	Sw	Sw	WR	WR	WR	WR	WR	n/a	Sw	WR	n/a	Sw	WR	WR	Sw	n/a	WR	n/a	WR
R00314		WR	Sw	Sw	WR	n/a	WR	WR	Sw	WR	Sw	Sw	WR	Sw	WR	Sw	Sw	WR	Sw	Sw	n/a	WR	Sw	Sw	Sw	Sw	Sw	Sw	WR	Sw	WR	n/a	WR	WR	WR	Sw	WR	WR	WR	WR	n/a	WR	WR	WR	WR	Sw	WR	WR	Sw
R00323		Sw	Sw	Sw	Sw	Sw	Sw	Sw	Sw	WR	WR	Sw	Sw	Sw	Sw	Sw	Sw	Sw	WR	Sw	Sw	Sw	Sw	Sw	WR	WR	Sw	Sw	Sw	WR	Sw	WR	Sw	Sw	Sw	Sw	WR	Sw	Sw	WR	Sw	Sw	Sw	Sw	WR	Sw	n/a	n/a	Sw
R00337		Sw	WR	Sw	Sw	Sw	Sw	WR	WR	WR	Sw	Sw	Sw	Sw	WR	WR	Sw	Sw	WR	Sw	WR	Sw	n/a	Sw	Sw	Sw	WR	Sw	Sw	Sw	Sw	Sw	WR	WR	WR	WR	WR	n/a	Sw	WR	WR	Sw	n/a	WR	Sw	WR	WR	n/a	WR
R00360		WR	Sw	Sw	WR	WR	WR	WR	Sw	WR	Sw	Sw	WR	Sw	WR	Sw	Sw	WR	Sw	Sw	WR	WR	Sw	Sw	Sw	Sw	Sw	Sw	WR	Sw	WR	Sw	WR	WR	WR	Sw	n/a	n/a	WR	WR	WR	WR	n/a	WR	WR	Sw	n/a	WR	Sw
R00361		WR	Sw	WR	WR	Sw	WR	Sw	WR	WR	WR	Sw	Sw	Sw	WR	n/a	WR	WR	WR	Sw	WR	WR	n/a	Sw	WR	Sw	WR	Sw	WR	WR	Sw	Sw	WR	Sw	WR	WR	Sw	Sw	WR	Sw	n/a	WR	WR	WR	Sw	Sw	n/a	WR	Sw
R00383		Sw	Sw	Sw	Sw	Sw	Sw	Sw	Sw	n/a	Sw	WR	WR	WR	Sw	Sw	WR	Sw	Sw	WR	Sw	WR	WR	Sw	Sw	Sw	Sw	WR	WR	Sw	WR	Sw	WR	Sw	WR	Sw	Sw	WR	Sw	Sw	Sw	WR	n/a	n/a	WR	WR	Sw	Sw	WR
R00387		WR	Sw	Sw	WR	WR	WR	WR	Sw	WR	Sw	Sw	WR	Sw	n/a	Sw	Sw	WR	Sw	Sw	WR	WR	Sw	Sw	Sw	Sw	Sw	Sw	WR	Sw	WR	Sw	WR	WR	WR	Sw	WR	WR	WR	n/a	n/a	WR	n/a	WR	WR	n/a	n/a	n/a	Sw
R00389		Sw	Sw	WR	Sw	WR	WR	WR	WR	Sw	WR	Sw	Sw	Sw	WR	Sw	Sw	WR	Sw	WR	Sw	Sw	n/a	Sw	Sw	Sw	Sw	Sw	Sw	Sw	Sw	Sw	n/a	WR	WR	n/a	Sw	Sw	Sw	Sw	Sw	Sw	WR	WR	n/a	Sw	Sw	Sw	n/a
R00390		Sw	Sw	Sw	Sw	WR	WR	WR	Sw	Sw	Sw	WR	WR	WR	Sw	Sw	Sw	WR	Sw	WR	Sw	Sw	WR	WR	WR	WR	Sw	Sw	Sw	Sw	WR	WR	Sw	WR	Sw	Sw	WR	n/a	Sw	WR	n/a	Sw	Sw	Sw	WR	WR	Sw	WR	WR
R00392		WR	WR	Sw	WR	Sw	WR	WR	Sw	WR	WR	Sw	Sw	Sw	WR	WR	Sw	WR	WR	WR	WR	WR	WR	WR	WR	Sw	Sw	WR	Sw	WR	WR	WR	Sw	WR	Sw	Sw	WR	Sw	Sw	WR	WR	Sw	n/a	WR	Sw	n/a	WR	Sw	n/a
R00410		WR	WR	Sw	WR	Sw	WR	WR	Sw	WR	WR	Sw	Sw	Sw	WR	WR	Sw	WR	WR	WR	WR	WR	WR	WR	WR	Sw	Sw	WR	Sw	WR	WR	WR	Sw	WR	Sw	Sw	n/a	Sw	Sw	WR	n/a	Sw	n/a	WR	n/a	n/a	n/a	Sw	Sw
R00413		WR	Sw	Sw	WR	WR	WR	WR	Sw	WR	Sw	Sw	WR	Sw	WR	Sw	Sw	WR	Sw	Sw	WR	WR	Sw	Sw	Sw	Sw	Sw	Sw	WR	Sw	WR	Sw	WR	WR	WR	n/a	n/a	WR	WR	WR	WR	n/a	WR	WR	WR	Sw	n/a	WR	Sw
R00414		WR	WR	WR	WR	WR	WR	WR	Sw	Sw	Sw	WR	Sw	Sw	Sw	WR	Sw	Sw	WR	WR	Sw	n/a	WR	WR	WR	Sw	WR	WR	Sw	WR	WR	WR	Sw	WR	Sw	WR	n/a	Sw	WR	n/a	n/a	WR	WR	WR	n/a	WR	n/a	WR	WR
R00425		WR	Sw	Sw	WR	WR	Sw	Sw	WR	WR	Sw	WR	n/a	WR	WR	Sw	n/a	Sw	WR	WR	Sw	WR	Sw	WR	WR	WR	WR	WR	WR	Sw	Sw	Sw	Sw	WR	Sw	WR	n/a	WR	Sw	Sw	n/a	WR	n/a	WR	Sw	n/a	n/a	n/a	WR
R00432		Sw	Sw	Sw	Sw	Sw	Sw	Sw	Sw	WR	WR	Sw	Sw	Sw	Sw	Sw	Sw	Sw	WR	Sw	Sw	Sw	Sw	Sw	WR	WR	Sw	Sw	Sw	WR	Sw	n/a	Sw	Sw	Sw	Sw	WR	n/a	Sw	WR	Sw	Sw	Sw	Sw	n/a	Sw	Sw	WR	Sw
R00438		Sw	Sw	WR	Sw	WR	WR	WR	WR	Sw	WR	Sw	Sw	Sw	WR	Sw	Sw	WR	Sw	WR	Sw	Sw	WR	Sw	Sw	Sw	Sw	Sw	Sw	Sw	Sw	Sw	Sw	WR	WR	Sw	Sw	Sw	Sw	Sw	Sw	Sw	WR	n/a	n/a	Sw	Sw	Sw	Sw
R00445		WR	Sw	Sw	Sw	Sw	Sw	Sw	Sw	WR	Sw	Sw	Sw	WR	Sw	Sw	WR	Sw	Sw	WR	Sw	WR	WR	WR	WR	WR	WR	Sw	WR	n/a	WR	WR	Sw	Sw	WR	WR	n/a	Sw	WR	Sw	Sw	WR	WR	Sw	Sw	n/a	n/a	WR	Sw
R00450		Sw	Sw	Sw	Sw	Sw	Sw	Sw	n/a	WR	WR	Sw	Sw	Sw	Sw	Sw	Sw	Sw	WR	Sw	Sw	Sw	Sw	Sw	WR	WR	Sw	Sw	Sw	WR	Sw	WR	Sw	Sw	Sw	Sw	WR	Sw	Sw	WR	Sw	n/a	Sw	Sw	WR	Sw	n/a	WR	Sw
R00470		WR	Sw	WR	Sw	Sw	WR	WR	WR	Sw	Sw	WR	WR	Sw	WR	Sw	Sw	Sw	WR	Sw	Sw	WR	Sw	Sw	WR	WR	Sw	WR	WR	Sw	WR	WR	WR	Sw	WR	WR	Sw	WR	WR	WR	Sw	Sw	WR	WR	Sw	WR	WR	WR	Sw
R00472		Sw	Sw	Sw	Sw	Sw	Sw	Sw	n/a	WR	WR	Sw	Sw	Sw	Sw	Sw	Sw	n/a	WR	Sw	Sw	Sw	Sw	Sw	WR	WR	Sw	Sw	Sw	WR	Sw	WR	Sw	Sw	Sw	Sw	WR	Sw	Sw	WR	n/a	Sw	Sw	Sw	WR	n/a	n/a	WR	Sw
R00474		WR	Sw	Sw	WR	WR	Sw	Sw	WR	WR	Sw	WR	Sw	WR	WR	Sw	Sw	Sw	WR	WR	Sw	WR	Sw	WR	WR	n/a	WR	WR	WR	Sw	Sw	Sw	Sw	WR	Sw	WR	WR	n/a	Sw	Sw	Sw	WR	n/a	WR	Sw	Sw	n/a	WR	n/a
R00476		n/a	Sw	WR	Sw	WR	WR	Sw	Sw	Sw	Sw	WR	Sw	WR	n/a	n/a	WR	WR	WR	Sw	Sw	WR	n/a	WR	Sw	Sw	WR	Sw	WR	WR	WR	WR	Sw	WR	Sw	Sw	Sw	WR	WR	WR	Sw	WR	Sw	Sw	Sw	n/a	Sw	Sw	Sw
R00479		WR	WR	Sw	WR	Sw	WR	Sw	Sw	Sw	WR	WR	Sw	Sw	WR	WR	WR	WR	WR	Sw	WR	WR	WR	WR	WR	Sw	Sw	Sw	WR	WR	WR	Sw	WR	Sw	Sw	Sw	Sw	WR	WR	Sw	WR	Sw	Sw	Sw	Sw	WR	n/a	Sw	Sw
R00497		Sw	Sw	WR	Sw	WR	WR	Sw	Sw	Sw	Sw	WR	Sw	WR	Sw	Sw	WR	WR	WR	Sw	Sw	WR	Sw	WR	Sw	Sw	WR	Sw	WR	WR	WR	WR	Sw	WR	Sw	Sw	n/a	WR	WR	WR	Sw	WR	Sw	Sw	n/a	Sw	Sw	n/a	n/a
R00510		Sw	Sw	WR	Sw	n/a	WR	Sw	Sw	Sw	Sw	WR	Sw	WR	Sw	Sw	WR	WR	WR	Sw	Sw	WR	Sw	WR	Sw	Sw	WR	Sw	WR	WR	n/a	WR	Sw	WR	Sw	Sw	Sw	WR	WR	WR	Sw	WR	n/a	Sw	Sw	Sw	n/a	n/a	Sw
R00538		Sw	Sw	Sw	Sw	WR	WR	Sw	WR	Sw	Sw	WR	Sw	Sw	WR	Sw	Sw	Sw	WR	Sw	Sw	WR	WR	WR	Sw	Sw	Sw	WR	Sw	n/a	WR	WR	Sw	WR	Sw	Sw	Sw	WR	WR	Sw	WR	WR	WR	WR	n/a	WR	Sw	WR	Sw
R00552		Sw	n/a	WR	Sw	Sw	Sw	Sw	WR	Sw	WR	WR	Sw	WR	Sw	Sw	WR	WR	WR	WR	Sw	Sw	WR	WR	Sw	WR	WR	WR	WR	WR	WR	Sw	WR	Sw	WR	WR	WR	Sw	n/a	Sw	Sw	Sw	Sw	Sw	Sw	WR	n/a	Sw	WR
R00559		WR	Sw	Sw	WR	WR	Sw	Sw	WR	WR	Sw	WR	Sw	n/a	WR	Sw	Sw	Sw	WR	WR	Sw	WR	Sw	WR	WR	WR	WR	WR	WR	Sw	Sw	Sw	Sw	WR	Sw	WR	WR	n/a	Sw	Sw	Sw	WR	WR	WR	Sw	n/a	Sw	n/a	WR
R00562		WR	Sw	Sw	WR	WR	WR	WR	Sw	WR	Sw	Sw	WR	Sw	WR	Sw	Sw	WR	Sw	Sw	WR	WR	Sw	Sw	Sw	Sw	Sw	Sw	WR	Sw	WR	Sw	WR	WR	WR	Sw	n/a	n/a	WR	n/a	WR	WR	WR	WR	n/a	Sw	WR	n/a	Sw
R00567		WR	Sw	Sw	WR	WR	Sw	Sw	WR	WR	Sw	WR	Sw	WR	WR	Sw	Sw	Sw	WR	WR	Sw	WR	Sw	WR	WR	WR	WR	WR	WR	Sw	Sw	Sw	Sw	WR	Sw	WR	WR	WR	Sw	Sw	Sw	WR	n/a	WR	Sw	n/a	Sw	WR	WR
R00578		Sw	Sw	WR	Sw	WR	WR	Sw	Sw	Sw	Sw	WR	Sw	WR	Sw	Sw	WR	WR	WR	Sw	Sw	WR	Sw	WR	Sw	Sw	WR	Sw	WR	WR	WR	WR	Sw	WR	Sw	Sw	Sw	WR	WR	Sw	Sw	n/a	Sw	Sw	Sw	n/a	n/a	Sw	Sw
R00580		Sw	Sw	Sw	Sw	WR	WR	WR	Sw	n/a	Sw	WR	WR	WR	Sw	Sw	Sw	WR	Sw	WR	Sw	Sw	WR	WR	WR	WR	Sw	Sw	Sw	Sw	WR	WR	Sw	WR	Sw	Sw	WR	WR	Sw	WR	WR	Sw	Sw	Sw	WR	n/a	Sw	WR	WR
R00581		Sw	WR	WR	Sw	WR	WR	WR	Sw	WR	Sw	Sw	Sw	WR	Sw	Sw	Sw	WR	Sw	WR	Sw	WR	Sw	WR	Sw	WR	WR	WR	Sw	WR	Sw	WR	WR	Sw	WR	Sw	Sw	n/a	WR	Sw	WR	Sw	Sw	Sw	Sw	n/a	WR	n/a	Sw
R00586		Sw	Sw	Sw	Sw	Sw	Sw	Sw	Sw	WR	WR	Sw	Sw	Sw	Sw	Sw	Sw	Sw	WR	Sw	Sw	Sw	Sw	Sw	WR	WR	Sw	Sw	Sw	WR	Sw	WR	Sw	Sw	Sw	Sw	WR	Sw	Sw	WR	Sw	WR	Sw	Sw	WR	Sw	Sw	WR	Sw
R00590		Sw	WR	Sw	WR	WR	WR	Sw	WR	WR	Sw	Sw	WR	Sw	WR	WR	Sw	WR	WR	Sw	WR	WR	WR	WR	Sw	Sw	Sw	WR	WR	Sw	Sw	Sw	Sw	Sw	Sw	Sw	n/a	Sw	Sw	WR	WR	n/a	Sw	Sw	Sw	WR	n/a	WR	Sw
R00596		WR	WR	WR	WR	WR	WR	WR	WR	WR	WR	Sw	Sw	Sw	WR	WR	Sw	Sw	WR	WR	Sw	Sw	WR	WR	WR	Sw	WR	Sw	Sw	WR	Sw	WR	Sw	WR	WR	WR	WR	n/a	Sw	WR	WR	Sw	Sw	n/a	WR	n/a	WR	WR	Sw
R00602		Sw	WR	Sw	WR	WR	WR	Sw	WR	WR	Sw	Sw	WR	Sw	WR	WR	Sw	WR	WR	Sw	WR	WR	WR	WR	Sw	Sw	Sw	WR	WR	Sw	Sw	Sw	Sw	Sw	Sw	Sw	Sw	Sw	Sw	WR	WR	Sw	Sw	Sw	Sw	WR	WR	WR	Sw
R00605		WR	WR	WR	Sw	Sw	WR	WR	Sw	Sw	WR	Sw	Sw	WR	Sw	Sw	Sw	Sw	WR	Sw	WR	Sw	WR	Sw	WR	Sw	WR	WR	WR	WR	Sw	Sw	Sw	WR	WR	Sw	n/a	n/a	WR	Sw	WR	Sw	n/a	WR	Sw	n/a	n/a	WR	WR
R00627		WR	WR	WR	WR	WR	WR	WR	WR	WR	WR	Sw	Sw	Sw	WR	WR	Sw	Sw	WR	WR	Sw	Sw	WR	WR	WR	Sw	WR	Sw	Sw	n/a	Sw	WR	Sw	WR	WR	WR	WR	Sw	Sw	WR	WR	Sw	n/a	WR	WR	Sw	WR	WR	Sw
R00629		WR	WR	n/a	WR	Sw	WR	Sw	Sw	Sw	WR	WR	Sw	Sw	WR	WR	WR	WR	WR	Sw	WR	WR	WR	WR	n/a	Sw	Sw	Sw	WR	WR	WR	Sw	WR	Sw	Sw	Sw	n/a	WR	WR	Sw	WR	Sw	Sw	Sw	Sw	n/a	Sw	Sw	Sw
R00645		Sw	Sw	WR	Sw	WR	WR	WR	WR	Sw	WR	Sw	Sw	Sw	WR	Sw	Sw	WR	Sw	WR	Sw	Sw	WR	Sw	Sw	Sw	Sw	Sw	Sw	Sw	Sw	Sw	Sw	WR	WR	Sw	Sw	Sw	Sw	Sw	Sw	Sw	n/a	n/a	Sw	n/a	n/a	Sw	Sw
R00669		n/a	Sw	WR	Sw	Sw	WR	WR	Sw	Sw	WR	WR	Sw	Sw	Sw	Sw	Sw	n/a	WR	Sw	WR	Sw	Sw	WR	Sw	Sw	Sw	Sw	WR	Sw	WR	Sw	WR	Sw	Sw	WR	WR	Sw	WR	WR	WR	Sw	Sw	WR	n/a	Sw	Sw	WR	WR
R00677		Sw	Sw	WR	Sw	WR	WR	WR	WR	Sw	WR	Sw	Sw	Sw	WR	Sw	Sw	WR	Sw	WR	Sw	Sw	WR	Sw	Sw	Sw	Sw	Sw	Sw	Sw	Sw	Sw	Sw	WR	WR	Sw	Sw	Sw	Sw	n/a	n/a	n/a	n/a	WR	Sw	n/a	n/a	n/a	Sw
R00687		WR	Sw	WR	WR	Sw	WR	Sw	WR	WR	WR	Sw	Sw	Sw	WR	WR	WR	WR	WR	Sw	WR	WR	Sw	Sw	WR	Sw	WR	Sw	WR	WR	Sw	Sw	WR	n/a	WR	WR	n/a	Sw	WR	Sw	Sw	WR	n/a	WR	Sw	Sw	WR	WR	Sw
R00688		Sw	WR	WR	Sw	WR	WR	WR	Sw	WR	WR	WR	Sw	Sw	Sw	WR	Sw	Sw	Sw	Sw	WR	Sw	Sw	Sw	WR	Sw	WR	Sw	Sw	Sw	Sw	WR	WR	Sw	WR	Sw	n/a	Sw	Sw	WR	Sw	n/a	WR	WR	Sw	Sw	n/a	n/a	Sw
R00695		Sw	Sw	Sw	Sw	Sw	Sw	Sw	Sw	Sw	Sw	WR	WR	WR	WR	Sw	WR	Sw	Sw	WR	Sw	Sw	WR	Sw	Sw	Sw	Sw	WR	WR	Sw	WR	Sw	WR	Sw	WR	Sw	Sw	WR	Sw	n/a	Sw	WR	n/a	WR	WR	WR	WR	Sw	WR
R00707		Sw	Sw	WR	Sw	WR	WR	WR	WR	Sw	WR	Sw	Sw	Sw	WR	Sw	Sw	WR	Sw	WR	Sw	Sw	WR	Sw	Sw	Sw	Sw	Sw	Sw	Sw	Sw	Sw	Sw	WR	WR	Sw	Sw	Sw	Sw	n/a	Sw	Sw	WR	n/a	Sw	Sw	n/a	Sw	Sw
R00717		WR	Sw	Sw	WR	WR	WR	WR	Sw	WR	Sw	Sw	WR	Sw	WR	Sw	Sw	WR	Sw	Sw	WR	WR	Sw	Sw	Sw	Sw	Sw	Sw	WR	Sw	WR	Sw	WR	WR	WR	Sw	WR	WR	WR	WR	WR	WR	n/a	WR	WR	Sw	WR	WR	Sw
R00753		n/a	Sw	WR	Sw	Sw	WR	WR	Sw	Sw	WR	WR	Sw	Sw	Sw	Sw	Sw	Sw	WR	Sw	WR	Sw	Sw	WR	Sw	Sw	Sw	Sw	WR	Sw	WR	Sw	WR	Sw	Sw	WR	WR	Sw	WR	WR	WR	Sw	Sw	WR	WR	Sw	Sw	WR	WR
R00761		WR	n/a	WR	WR	Sw	WR	Sw	WR	WR	WR	Sw	Sw	Sw	WR	WR	WR	WR	WR	Sw	WR	WR	Sw	Sw	WR	Sw	WR	Sw	WR	WR	Sw	Sw	WR	Sw	WR	WR	Sw	Sw	WR	Sw	Sw	WR	WR	WR	n/a	Sw	WR	WR	Sw
R00765		Sw	Sw	WR	Sw	WR	WR	Sw	Sw	Sw	Sw	WR	Sw	WR	Sw	Sw	WR	WR	WR	Sw	Sw	WR	Sw	WR	Sw	Sw	WR	Sw	WR	WR	WR	WR	Sw	WR	Sw	Sw	Sw	n/a	WR	WR	Sw	WR	Sw	Sw	Sw	Sw	Sw	Sw	Sw
R00766		WR	WR	WR	Sw	Sw	WR	WR	Sw	Sw	WR	Sw	Sw	WR	Sw	n/a	Sw	Sw	WR	Sw	WR	Sw	WR	Sw	WR	Sw	WR	WR	WR	WR	Sw	Sw	Sw	WR	WR	Sw	Sw	n/a	n/a	Sw	WR	Sw	n/a	WR	Sw	n/a	Sw	WR	WR
R00825		WR	Sw	Sw	Sw	Sw	Sw	Sw	Sw	Sw	WR	WR	WR	WR	WR	WR	Sw	Sw	Sw	Sw	WR	WR	Sw	Sw	WR	Sw	Sw	Sw	WR	Sw	WR	Sw	WR	WR	Sw	WR	WR	WR	Sw	Sw	Sw	Sw	WR	Sw	WR	Sw	WR	WR	WR
R00838		Sw	Sw	Sw	Sw	WR	WR	Sw	WR	Sw	Sw	WR	Sw	Sw	WR	Sw	Sw	Sw	WR	Sw	Sw	WR	WR	WR	Sw	n/a	Sw	WR	Sw	Sw	WR	WR	Sw	WR	Sw	Sw	Sw	WR	WR	n/a	n/a	WR	n/a	WR	Sw	WR	Sw	WR	Sw
R00842		Sw	WR	WR	Sw	WR	WR	WR	Sw	WR	Sw	Sw	Sw	WR	Sw	Sw	Sw	WR	Sw	WR	Sw	WR	Sw	WR	Sw	WR	WR	WR	Sw	n/a	Sw	WR	n/a	Sw	WR	Sw	Sw	n/a	WR	Sw	WR	n/a	Sw	Sw	Sw	WR	WR	WR	Sw
R00853		WR	Sw	Sw	Sw	Sw	Sw	Sw	Sw	Sw	WR	WR	WR	WR	WR	WR	Sw	Sw	Sw	Sw	WR	WR	Sw	Sw	WR	Sw	Sw	Sw	WR	Sw	WR	Sw	n/a	WR	Sw	WR	WR	WR	Sw	Sw	Sw	Sw	WR	Sw	WR	Sw	WR	WR	WR
R00854		WR	WR	Sw	Sw	Sw	WR	WR	Sw	Sw	WR	Sw	Sw	WR	WR	Sw	Sw	Sw	WR	Sw	n/a	WR	WR	Sw	WR	Sw	WR	n/a	Sw	WR	Sw	WR	Sw	WR	WR	Sw	Sw	Sw	Sw	Sw	Sw	n/a	Sw	Sw	Sw	WR	n/a	WR	WR
R00883		Sw	Sw	Sw	WR	Sw	Sw	WR	WR	WR	Sw	WR	WR	Sw	Sw	WR	Sw	Sw	Sw	WR	Sw	Sw	Sw	WR	Sw	Sw	Sw	WR	Sw	WR	WR	WR	WR	Sw	Sw	WR	Sw	Sw	WR	WR	WR	Sw	WR	Sw	Sw	Sw	Sw	WR	WR
R00895		Sw	Sw	Sw	WR	WR	WR	WR	WR	Sw	Sw	WR	Sw	WR	Sw	WR	WR	WR	WR	Sw	WR	Sw	Sw	WR	WR	Sw	WR	Sw	Sw	WR	n/a	WR	WR	Sw	WR	Sw	Sw	Sw	WR	WR	WR	Sw	n/a	Sw	WR	n/a	n/a	Sw	WR
R00917		WR	Sw	WR	Sw	Sw	Sw	WR	WR	Sw	Sw	Sw	WR	Sw	WR	Sw	WR	WR	WR	WR	n/a	WR	WR	WR	Sw	WR	Sw	Sw	WR	Sw	Sw	WR	WR	Sw	WR	WR	WR	WR	Sw	n/a	n/a	Sw	n/a	n/a	WR	WR	WR	n/a	Sw
R00922		WR	Sw	Sw	WR	Sw	Sw	WR	Sw	Sw	WR	WR	Sw	Sw	Sw	Sw	Sw	WR	WR	WR	Sw	Sw	WR	WR	Sw	Sw	WR	Sw	Sw	Sw	WR	WR	Sw	Sw	Sw	Sw	WR	n/a	WR	WR	Sw	Sw	WR	n/a	Sw	Sw	n/a	Sw	WR
R00928		Sw	WR	WR	Sw	WR	WR	WR	Sw	WR	WR	WR	Sw	Sw	Sw	WR	Sw	Sw	Sw	Sw	WR	Sw	Sw	Sw	WR	Sw	WR	Sw	Sw	Sw	Sw	WR	WR	Sw	WR	Sw	Sw	Sw	Sw	WR	Sw	n/a	n/a	WR	Sw	Sw	n/a	n/a	Sw
R00931		WR	Sw	Sw	WR	WR	Sw	Sw	WR	WR	Sw	WR	Sw	WR	WR	Sw	Sw	n/a	WR	WR	Sw	WR	n/a	WR	WR	WR	WR	WR	WR	Sw	Sw	Sw	Sw	WR	Sw	WR	WR	WR	Sw	Sw	Sw	WR	WR	WR	n/a	n/a	Sw	WR	WR
R00939		WR	Sw	Sw	Sw	Sw	Sw	Sw	Sw	Sw	WR	WR	WR	WR	WR	WR	Sw	Sw	Sw	Sw	WR	WR	Sw	Sw	WR	Sw	Sw	Sw	WR	Sw	WR	Sw	WR	WR	Sw	n/a	WR	n/a	Sw	Sw	Sw	Sw	WR	Sw	n/a	Sw	WR	n/a	WR
R00941		Sw	WR	WR	Sw	WR	WR	WR	Sw	WR	WR	WR	Sw	Sw	Sw	WR	Sw	Sw	Sw	Sw	WR	Sw	Sw	Sw	WR	Sw	WR	Sw	Sw	Sw	Sw	WR	WR	Sw	WR	Sw	Sw	Sw	Sw	n/a	Sw	WR	WR	WR	Sw	Sw	WR	WR	Sw
R00948		Sw	WR	WR	Sw	WR	WR	WR	Sw	WR	Sw	Sw	Sw	WR	Sw	Sw	Sw	WR	Sw	WR	Sw	WR	Sw	WR	Sw	WR	WR	WR	Sw	WR	Sw	WR	WR	Sw	WR	Sw	Sw	n/a	WR	n/a	n/a	Sw	Sw	Sw	Sw	WR	WR	WR	Sw
R00972		Sw	WR	Sw	WR	WR	WR	Sw	WR	WR	Sw	Sw	WR	Sw	WR	WR	Sw	WR	WR	Sw	WR	WR	WR	WR	Sw	Sw	Sw	WR	WR	Sw	Sw	Sw	Sw	Sw	Sw	Sw	Sw	n/a	Sw	WR	n/a	Sw	n/a	Sw	Sw	WR	n/a	WR	Sw
R00976		Sw	Sw	Sw	Sw	Sw	Sw	Sw	Sw	Sw	Sw	WR	n/a	WR	Sw	Sw	WR	Sw	Sw	WR	Sw	WR	WR	Sw	Sw	Sw	Sw	WR	WR	Sw	WR	Sw	WR	Sw	WR	Sw	Sw	WR	Sw	Sw	Sw	n/a	WR	WR	WR	WR	Sw	Sw	WR
R00996		WR	Sw	WR	Sw	WR	Sw	Sw	Sw	WR	Sw	Sw	WR	Sw	Sw	Sw	Sw	WR	Sw	WR	WR	Sw	n/a	WR	WR	Sw	WR	Sw	Sw	n/a	Sw	WR	Sw	WR	Sw	Sw	Sw	n/a	Sw	n/a	Sw	WR	n/a	n/a	WR	n/a	WR	n/a	n/a
R01002		Sw	Sw	Sw	WR	Sw	Sw	WR	WR	WR	Sw	WR	WR	Sw	Sw	WR	Sw	Sw	Sw	WR	Sw	Sw	Sw	WR	Sw	Sw	Sw	WR	Sw	WR	WR	WR	WR	Sw	Sw	WR	Sw	Sw	WR	WR	WR	Sw	WR	n/a	Sw	Sw	Sw	WR	WR
R01012		WR	Sw	WR	Sw	Sw	Sw	WR	Sw	Sw	Sw	Sw	WR	Sw	WR	Sw	WR	WR	WR	WR	WR	WR	WR	WR	Sw	WR	n/a	Sw	WR	WR	Sw	WR	WR	Sw	WR	WR	WR	WR	Sw	Sw	WR	Sw	WR	n/a	n/a	WR	WR	Sw	Sw
R01028		n/a	Sw	Sw	WR	Sw	Sw	WR	WR	WR	Sw	WR	WR	Sw	Sw	WR	Sw	Sw	Sw	WR	Sw	Sw	Sw	WR	Sw	Sw	Sw	WR	Sw	WR	n/a	WR	WR	Sw	Sw	WR	Sw	Sw	WR	WR	WR	n/a	WR	n/a	n/a	Sw	Sw	WR	WR
R01035		Sw	Sw	WR	n/a	n/a	WR	WR	WR	Sw	WR	Sw	Sw	Sw	WR	Sw	Sw	WR	Sw	WR	Sw	Sw	WR	Sw	Sw	Sw	Sw	Sw	Sw	Sw	Sw	Sw	Sw	WR	WR	Sw	n/a	Sw	Sw	Sw	Sw	Sw	n/a	WR	Sw	Sw	n/a	Sw	Sw
R01050		Sw	Sw	Sw	Sw	Sw	Sw	Sw	Sw	WR	WR	Sw	Sw	Sw	Sw	Sw	Sw	Sw	WR	Sw	Sw	Sw	Sw	Sw	WR	WR	Sw	Sw	Sw	WR	Sw	WR	Sw	Sw	Sw	Sw	WR	Sw	Sw	WR	Sw	Sw	Sw	Sw	WR	Sw	Sw	WR	Sw
R01057		WR	Sw	Sw	WR	WR	WR	WR	Sw	WR	Sw	Sw	WR	Sw	n/a	Sw	Sw	WR	Sw	Sw	WR	WR	n/a	Sw	Sw	Sw	Sw	Sw	WR	Sw	WR	Sw	WR	WR	WR	Sw	n/a	n/a	WR	WR	WR	WR	n/a	n/a	WR	Sw	n/a	WR	n/a
R01072		WR	WR	WR	WR	WR	WR	WR	WR	WR	WR	Sw	Sw	Sw	WR	WR	Sw	Sw	WR	WR	Sw	Sw	WR	WR	WR	Sw	WR	Sw	Sw	WR	Sw	WR	Sw	WR	n/a	n/a	WR	Sw	Sw	WR	WR	Sw	Sw	WR	WR	n/a	WR	WR	Sw
R01078		WR	Sw	WR	WR	Sw	WR	Sw	WR	WR	WR	Sw	Sw	Sw	WR	WR	WR	WR	WR	Sw	WR	WR	Sw	Sw	WR	Sw	WR	Sw	WR	WR	Sw	Sw	WR	Sw	WR	WR	Sw	Sw	WR	Sw	Sw	WR	WR	WR	Sw	Sw	WR	WR	Sw
R01080		Sw	Sw	Sw	WR	Sw	Sw	WR	Sw	WR	Sw	WR	WR	Sw	Sw	WR	Sw	Sw	Sw	WR	Sw	Sw	Sw	WR	Sw	Sw	Sw	WR	Sw	WR	WR	WR	WR	Sw	Sw	WR	Sw	Sw	WR	WR	WR	n/a	WR	Sw	Sw	Sw	n/a	WR	WR
R01093		WR	WR	Sw	WR	Sw	WR	Sw	Sw	Sw	WR	WR	Sw	Sw	WR	WR	WR	WR	WR	Sw	WR	WR	WR	WR	WR	Sw	Sw	Sw	WR	WR	n/a	Sw	WR	Sw	Sw	Sw	Sw	n/a	WR	Sw	WR	Sw	Sw	Sw	Sw	WR	n/a	n/a	Sw
R01099		WR	WR	Sw	WR	Sw	WR	WR	Sw	WR	WR	Sw	Sw	Sw	WR	WR	Sw	WR	WR	WR	WR	WR	WR	WR	WR	Sw	Sw	WR	Sw	WR	WR	WR	Sw	WR	Sw	Sw	n/a	Sw	Sw	WR	WR	Sw	n/a	n/a	Sw	Sw	n/a	Sw	Sw
R01100		WR	WR	Sw	WR	Sw	Sw	Sw	Sw	Sw	WR	WR	Sw	Sw	WR	WR	WR	WR	WR	Sw	WR	WR	WR	Sw	WR	Sw	Sw	Sw	Sw	WR	WR	Sw	WR	Sw	Sw	Sw	Sw	WR	WR	Sw	WR	Sw	Sw	Sw	Sw	WR	Sw	Sw	Sw
R01120		WR	WR	WR	WR	WR	WR	WR	WR	WR	WR	Sw	Sw	Sw	WR	WR	Sw	Sw	WR	WR	Sw	Sw	WR	WR	WR	Sw	WR	Sw	Sw	WR	Sw	WR	Sw	WR	WR	WR	WR	n/a	Sw	WR	WR	n/a	Sw	WR	n/a	Sw	WR	WR	Sw
R01127		Sw	Sw	Sw	Sw	WR	WR	WR	Sw	Sw	Sw	WR	WR	WR	Sw	Sw	Sw	WR	Sw	WR	Sw	Sw	WR	WR	WR	WR	Sw	Sw	Sw	Sw	WR	WR	Sw	WR	Sw	Sw	WR	WR	Sw	n/a	WR	Sw	Sw	Sw	WR	WR	n/a	WR	WR
R01139		Sw	Sw	Sw	Sw	Sw	Sw	Sw	Sw	Sw	Sw	WR	WR	WR	Sw	Sw	WR	Sw	Sw	WR	Sw	WR	WR	Sw	Sw	Sw	Sw	WR	WR	Sw	WR	Sw	WR	Sw	WR	Sw	Sw	n/a	Sw	Sw	Sw	WR	WR	WR	WR	n/a	Sw	n/a	WR
R01179		Sw	Sw	Sw	Sw	Sw	WR	WR	Sw	Sw	WR	WR	WR	Sw	Sw	WR	Sw	Sw	Sw	WR	WR	WR	WR	WR	WR	Sw	Sw	Sw	WR	Sw	WR	WR	WR	WR	Sw	Sw	n/a	Sw	Sw	Sw	Sw	Sw	n/a	Sw	WR	Sw	n/a	WR	Sw
R01191		WR	WR	Sw	WR	Sw	WR	Sw	WR	WR	Sw	Sw	WR	WR	Sw	Sw	Sw	WR	Sw	Sw	Sw	WR	WR	WR	WR	WR	WR	WR	WR	Sw	n/a	Sw	n/a	Sw	WR	WR	WR	Sw	WR	Sw	n/a	Sw	WR	n/a	Sw	n/a	n/a	Sw	WR
R01197		Sw	Sw	Sw	WR	Sw	WR	Sw	Sw	Sw	Sw	WR	Sw	Sw	Sw	Sw	Sw	Sw	WR	WR	Sw	WR	WR	WR	WR	Sw	Sw	Sw	Sw	WR	WR	WR	WR	Sw	n/a	WR	WR	WR	Sw	WR	WR	Sw	n/a	Sw	WR	Sw	n/a	Sw	WR
R01206		Sw	Sw	Sw	WR	Sw	Sw	WR	WR	WR	Sw	WR	WR	Sw	Sw	WR	Sw	Sw	Sw	WR	Sw	Sw	Sw	WR	Sw	Sw	Sw	WR	Sw	WR	WR	WR	n/a	Sw	Sw	n/a	n/a	n/a	WR	WR	WR	Sw	WR	Sw	Sw	Sw	n/a	WR	WR
R01228		Sw	WR	Sw	WR	WR	WR	Sw	WR	Sw	Sw	WR	Sw	Sw	WR	WR	Sw	Sw	Sw	WR	Sw	WR	WR	WR	WR	Sw	Sw	WR	Sw	WR	WR	Sw	WR	Sw	Sw	WR	WR	WR	Sw	Sw	n/a	Sw	n/a	Sw	WR	WR	WR	Sw	WR
R01233		WR	WR	WR	WR	WR	WR	WR	WR	WR	WR	Sw	Sw	Sw	WR	WR	Sw	Sw	WR	WR	Sw	Sw	WR	WR	WR	Sw	WR	Sw	Sw	WR	Sw	n/a	Sw	WR	WR	WR	WR	Sw	Sw	WR	WR	n/a	Sw	n/a	WR	n/a	n/a	WR	Sw
R01238		WR	WR	Sw	WR	Sw	WR	Sw	WR	WR	Sw	Sw	WR	WR	Sw	Sw	Sw	n/a	Sw	Sw	Sw	WR	WR	WR	WR	WR	WR	WR	WR	Sw	WR	Sw	WR	Sw	WR	WR	WR	n/a	WR	Sw	n/a	Sw	n/a	WR	Sw	WR	n/a	Sw	WR
R01240		WR	Sw	Sw	WR	WR	WR	WR	Sw	WR	Sw	Sw	WR	Sw	WR	Sw	Sw	WR	Sw	Sw	WR	WR	Sw	Sw	Sw	Sw	Sw	Sw	WR	Sw	WR	Sw	WR	WR	n/a	Sw	WR	n/a	WR	WR	n/a	WR	WR	WR	WR	Sw	WR	WR	n/a
R01247		Sw	WR	Sw	WR	WR	WR	Sw	WR	Sw	Sw	WR	Sw	Sw	WR	WR	Sw	Sw	Sw	WR	Sw	WR	WR	WR	WR	Sw	Sw	WR	Sw	WR	WR	Sw	WR	Sw	Sw	WR	n/a	WR	Sw	Sw	WR	Sw	Sw	Sw	n/a	WR	WR	Sw	WR
R01268		WR	Sw	WR	WR	Sw	Sw	Sw	Sw	Sw	Sw	WR	Sw	Sw	Sw	WR	WR	WR	Sw	n/a	WR	WR	WR	WR	WR	Sw	Sw	WR	n/a	WR	n/a	WR	WR	WR	n/a	WR	WR	WR	Sw	WR	n/a	Sw	WR	n/a	Sw	WR	n/a	n/a	WR
R01278		WR	Sw	Sw	Sw	Sw	Sw	Sw	Sw	Sw	WR	WR	WR	WR	WR	n/a	Sw	Sw	Sw	Sw	WR	WR	Sw	Sw	WR	Sw	Sw	Sw	WR	Sw	WR	Sw	WR	WR	Sw	WR	WR	WR	Sw	Sw	n/a	Sw	WR	n/a	WR	Sw	n/a	WR	WR
R01310		WR	WR	Sw	WR	WR	WR	Sw	WR	WR	Sw	Sw	WR	Sw	WR	WR	WR	WR	WR	Sw	WR	Sw	WR	WR	Sw	Sw	Sw	WR	WR	Sw	n/a	Sw	n/a	Sw	Sw	Sw	Sw	Sw	Sw	WR	WR	Sw	Sw	Sw	Sw	WR	n/a	WR	Sw
R01332		Sw	Sw	WR	Sw	WR	WR	Sw	Sw	Sw	Sw	WR	Sw	WR	Sw	Sw	WR	WR	WR	Sw	Sw	n/a	Sw	WR	Sw	Sw	WR	Sw	WR	WR	WR	WR	Sw	WR	Sw	Sw	Sw	n/a	WR	WR	Sw	WR	n/a	Sw	Sw	n/a	Sw	Sw	Sw
R01336		Sw	Sw	Sw	Sw	Sw	Sw	Sw	Sw	Sw	Sw	WR	WR	WR	WR	Sw	WR	n/a	Sw	WR	Sw	Sw	WR	Sw	Sw	Sw	Sw	WR	WR	Sw	WR	Sw	WR	Sw	WR	Sw	Sw	WR	Sw	Sw	Sw	WR	WR	WR	WR	WR	WR	n/a	WR
R01345		Sw	Sw	Sw	Sw	WR	WR	WR	Sw	Sw	Sw	WR	WR	WR	Sw	Sw	Sw	WR	Sw	WR	Sw	Sw	WR	WR	WR	WR	Sw	Sw	Sw	Sw	WR	WR	Sw	WR	Sw	Sw	WR	WR	Sw	WR	WR	Sw	Sw	n/a	WR	WR	Sw	WR	WR
R01352		WR	WR	WR	Sw	Sw	WR	WR	Sw	Sw	WR	Sw	Sw	WR	Sw	Sw	Sw	Sw	WR	Sw	WR	Sw	WR	Sw	WR	Sw	WR	WR	WR	WR	Sw	Sw	Sw	WR	WR	Sw	n/a	Sw	WR	Sw	WR	Sw	Sw	WR	n/a	WR	Sw	WR	WR
R01353		WR	Sw	WR	WR	Sw	Sw	Sw	Sw	Sw	Sw	WR	Sw	Sw	Sw	WR	WR	WR	Sw	WR	WR	WR	WR	WR	WR	Sw	Sw	WR	Sw	WR	Sw	WR	WR	WR	Sw	WR	n/a	WR	Sw	WR	Sw	n/a	WR	n/a	Sw	n/a	n/a	n/a	WR
R01357		Sw	Sw	Sw	Sw	Sw	Sw	Sw	Sw	WR	WR	Sw	Sw	n/a	Sw	Sw	Sw	Sw	WR	Sw	Sw	Sw	Sw	Sw	WR	WR	Sw	Sw	Sw	WR	Sw	WR	Sw	Sw	Sw	Sw	WR	Sw	Sw	WR	Sw	Sw	Sw	Sw	WR	Sw	n/a	WR	Sw
R01359		Sw	Sw	Sw	Sw	Sw	Sw	Sw	Sw	WR	WR	Sw	Sw	Sw	Sw	Sw	Sw	Sw	WR	Sw	Sw	Sw	Sw	Sw	WR	WR	Sw	Sw	Sw	WR	Sw	WR	Sw	Sw	Sw	Sw	WR	Sw	Sw	WR	Sw	Sw	n/a	Sw	WR	Sw	Sw	WR	Sw
R01361		Sw	WR	Sw	WR	WR	WR	Sw	WR	Sw	Sw	WR	Sw	Sw	WR	WR	Sw	Sw	Sw	WR	Sw	WR	WR	WR	WR	Sw	Sw	WR	Sw	WR	WR	Sw	WR	Sw	Sw	WR	WR	WR	Sw	Sw	WR	Sw	Sw	Sw	WR	n/a	n/a	Sw	WR
R01364		WR	Sw	WR	WR	Sw	WR	Sw	WR	WR	WR	Sw	Sw	Sw	WR	WR	WR	WR	WR	Sw	WR	WR	Sw	Sw	WR	Sw	WR	Sw	WR	WR	Sw	Sw	WR	Sw	WR	WR	Sw	Sw	WR	Sw	Sw	WR	n/a	WR	Sw	Sw	WR	n/a	Sw
R01365		Sw	Sw	Sw	WR	WR	WR	n/a	WR	n/a	Sw	Sw	Sw	Sw	Sw	Sw	Sw	WR	Sw	WR	WR	Sw	Sw	Sw	WR	Sw	Sw	Sw	Sw	Sw	WR	WR	Sw	Sw	WR	Sw	Sw	n/a	n/a	n/a	Sw	WR	n/a	WR	n/a	n/a	Sw	n/a	n/a
R01370		WR	Sw	WR	WR	Sw	WR	Sw	WR	WR	WR	Sw	Sw	Sw	WR	WR	WR	WR	WR	Sw	WR	WR	Sw	Sw	WR	Sw	WR	Sw	WR	WR	Sw	Sw	WR	Sw	WR	WR	Sw	Sw	WR	Sw	Sw	n/a	n/a	WR	Sw	Sw	n/a	WR	Sw
R01377		Sw	Sw	Sw	Sw	Sw	Sw	Sw	Sw	WR	WR	Sw	Sw	Sw	Sw	Sw	Sw	Sw	WR	Sw	Sw	Sw	Sw	Sw	WR	WR	Sw	Sw	Sw	WR	n/a	WR	Sw	Sw	Sw	Sw	WR	Sw	Sw	WR	n/a	Sw	Sw	Sw	WR	n/a	n/a	WR	Sw
R01378		WR	WR	WR	WR	WR	WR	WR	Sw	Sw	Sw	WR	Sw	Sw	Sw	WR	Sw	Sw	WR	WR	Sw	Sw	WR	WR	WR	Sw	WR	WR	Sw	WR	WR	WR	Sw	WR	Sw	WR	Sw	Sw	WR	WR	n/a	WR	WR	WR	WR	n/a	n/a	WR	WR
R01382		Sw	Sw	WR	Sw	WR	WR	WR	WR	Sw	WR	Sw	Sw	Sw	WR	Sw	Sw	WR	Sw	WR	Sw	Sw	WR	Sw	Sw	Sw	Sw	Sw	Sw	Sw	Sw	Sw	Sw	WR	WR	Sw	n/a	n/a	Sw	Sw	Sw	Sw	WR	n/a	n/a	n/a	n/a	Sw	Sw
R01430		WR	Sw	WR	Sw	WR	Sw	Sw	WR	Sw	Sw	Sw	WR	n/a	Sw	Sw	Sw	WR	Sw	WR	WR	Sw	Sw	WR	WR	Sw	WR	WR	WR	Sw	Sw	Sw	Sw	WR	Sw	Sw	n/a	WR	Sw	Sw	Sw	n/a	n/a	Sw	WR	n/a	WR	n/a	WR
R01434		WR	Sw	Sw	WR	WR	WR	WR	Sw	n/a	n/a	Sw	WR	Sw	WR	Sw	Sw	WR	Sw	Sw	n/a	WR	Sw	Sw	Sw	Sw	Sw	Sw	WR	Sw	WR	Sw	n/a	WR	WR	Sw	WR	WR	n/a	WR	WR	WR	WR	WR	WR	Sw	WR	WR	n/a
R01437		Sw	Sw	Sw	WR	Sw	Sw	WR	WR	WR	Sw	WR	WR	Sw	Sw	WR	Sw	Sw	Sw	WR	Sw	Sw	Sw	WR	Sw	Sw	Sw	WR	Sw	WR	WR	WR	WR	Sw	Sw	WR	Sw	Sw	WR	WR	WR	Sw	WR	Sw	Sw	Sw	Sw	n/a	WR
R01470		WR	Sw	WR	WR	Sw	WR	Sw	WR	WR	WR	Sw	Sw	Sw	WR	n/a	WR	WR	WR	Sw	n/a	WR	Sw	Sw	WR	Sw	WR	Sw	WR	WR	Sw	Sw	WR	Sw	WR	WR	Sw	Sw	WR	Sw	n/a	WR	WR	WR	Sw	Sw	WR	n/a	Sw
R01485		WR	WR	WR	Sw	Sw	WR	WR	Sw	Sw	WR	Sw	Sw	WR	Sw	Sw	Sw	Sw	WR	Sw	WR	Sw	WR	Sw	WR	Sw	WR	WR	WR	WR	Sw	Sw	Sw	WR	WR	Sw	n/a	Sw	WR	Sw	WR	Sw	Sw	WR	Sw	WR	n/a	WR	WR
R01504		Sw	Sw	Sw	WR	Sw	WR	Sw	Sw	Sw	Sw	WR	Sw	Sw	Sw	Sw	Sw	Sw	WR	WR	Sw	WR	n/a	WR	WR	Sw	Sw	Sw	Sw	WR	WR	Sw	WR	Sw	Sw	WR	WR	WR	Sw	Sw	WR	Sw	Sw	Sw	WR	Sw	WR	Sw	WR
R01509		Sw	n/a	Sw	Sw	Sw	Sw	WR	WR	WR	Sw	Sw	Sw	Sw	WR	WR	Sw	Sw	WR	Sw	WR	Sw	WR	Sw	Sw	Sw	WR	Sw	Sw	Sw	Sw	Sw	WR	WR	WR	WR	WR	n/a	Sw	WR	WR	Sw	n/a	WR	Sw	WR	WR	Sw	n/a
R01512		Sw	Sw	Sw	WR	Sw	Sw	WR	WR	WR	Sw	WR	WR	Sw	Sw	WR	Sw	Sw	Sw	WR	Sw	Sw	Sw	WR	Sw	Sw	Sw	WR	Sw	WR	WR	WR	WR	Sw	Sw	WR	Sw	Sw	WR	WR	WR	Sw	WR	Sw	Sw	Sw	Sw	WR	WR
R01517		Sw	Sw	Sw	WR	Sw	Sw	WR	WR	WR	Sw	WR	WR	Sw	Sw	WR	Sw	Sw	Sw	WR	Sw	Sw	Sw	WR	Sw	Sw	Sw	WR	Sw	WR	WR	WR	WR	Sw	Sw	WR	Sw	n/a	WR	WR	n/a	Sw	WR	Sw	n/a	Sw	Sw	n/a	WR
R01540		WR	WR	Sw	WR	Sw	WR	WR	Sw	WR	WR	Sw	Sw	Sw	WR	WR	Sw	WR	WR	WR	WR	WR	WR	WR	WR	Sw	Sw	WR	Sw	WR	WR	WR	Sw	WR	Sw	Sw	n/a	Sw	n/a	WR	n/a	Sw	WR	n/a	Sw	Sw	n/a	n/a	Sw
R01541		Sw	Sw	Sw	WR	Sw	Sw	WR	WR	WR	Sw	WR	WR	Sw	Sw	WR	Sw	Sw	Sw	WR	Sw	Sw	Sw	WR	Sw	Sw	Sw	WR	Sw	WR	WR	WR	WR	Sw	Sw	n/a	Sw	Sw	WR	n/a	WR	Sw	WR	Sw	Sw	Sw	Sw	WR	WR
R01553		WR	WR	Sw	WR	Sw	WR	Sw	WR	WR	Sw	Sw	WR	WR	Sw	Sw	Sw	WR	Sw	Sw	Sw	WR	n/a	WR	WR	WR	WR	WR	WR	Sw	WR	Sw	WR	Sw	WR	WR	WR	n/a	WR	Sw	WR	Sw	WR	n/a	n/a	WR	WR	Sw	WR
R01570		Sw	Sw	WR	Sw	Sw	WR	WR	Sw	Sw	WR	WR	Sw	Sw	Sw	Sw	Sw	Sw	WR	Sw	WR	Sw	Sw	WR	Sw	Sw	Sw	Sw	WR	Sw	WR	Sw	WR	Sw	Sw	WR	n/a	Sw	WR	WR	WR	Sw	Sw	WR	WR	n/a	Sw	n/a	WR
R01583		WR	WR	WR	WR	WR	WR	WR	WR	Sw	Sw	WR	WR	n/a	n/a	WR	Sw	Sw	WR	Sw	Sw	Sw	Sw	WR	Sw	Sw	Sw	WR	WR	Sw	WR	WR	WR	Sw	WR	Sw	Sw	n/a	WR	WR	WR	Sw	Sw	WR	WR	WR	Sw	WR	Sw
R01587		Sw	WR	WR	Sw	WR	WR	WR	Sw	WR	WR	WR	Sw	Sw	Sw	WR	Sw	Sw	Sw	Sw	WR	Sw	Sw	Sw	WR	Sw	WR	Sw	Sw	Sw	n/a	WR	WR	Sw	WR	Sw	n/a	Sw	Sw	WR	Sw	n/a	WR	WR	Sw	Sw	WR	WR	Sw
R01600		WR	WR	Sw	WR	Sw	WR	Sw	Sw	Sw	WR	WR	Sw	Sw	WR	WR	WR	WR	WR	Sw	WR	WR	WR	WR	WR	n/a	Sw	Sw	WR	WR	n/a	Sw	WR	Sw	Sw	Sw	n/a	WR	WR	n/a	n/a	Sw	n/a	n/a	Sw	n/a	Sw	Sw	Sw
R01605		Sw	WR	Sw	WR	WR	WR	Sw	WR	WR	Sw	Sw	WR	Sw	WR	WR	Sw	WR	WR	Sw	WR	WR	WR	WR	Sw	Sw	Sw	WR	WR	Sw	Sw	Sw	Sw	Sw	Sw	Sw	Sw	Sw	Sw	WR	WR	Sw	n/a	Sw	Sw	n/a	n/a	WR	n/a
R01612		WR	Sw	WR	WR	Sw	Sw	Sw	Sw	Sw	Sw	WR	Sw	Sw	Sw	WR	WR	WR	Sw	WR	n/a	WR	WR	WR	WR	Sw	Sw	WR	Sw	WR	n/a	WR	WR	WR	Sw	WR	WR	WR	Sw	WR	Sw	Sw	WR	WR	Sw	WR	n/a	WR	WR
R01635		WR	Sw	Sw	WR	WR	Sw	Sw	WR	WR	Sw	WR	Sw	WR	Sw	Sw	Sw	Sw	WR	WR	Sw	WR	Sw	WR	WR	WR	WR	WR	WR	Sw	Sw	Sw	Sw	WR	Sw	WR	WR	WR	Sw	Sw	Sw	WR	n/a	WR	Sw	Sw	n/a	WR	WR
R01638		Sw	Sw	WR	Sw	WR	WR	Sw	Sw	Sw	Sw	WR	Sw	WR	Sw	Sw	WR	WR	WR	Sw	Sw	WR	Sw	WR	Sw	Sw	WR	Sw	WR	WR	n/a	WR	Sw	WR	Sw	Sw	Sw	n/a	WR	WR	Sw	WR	n/a	n/a	Sw	Sw	n/a	Sw	Sw
R01641		Sw	WR	WR	Sw	WR	WR	WR	Sw	WR	WR	WR	Sw	Sw	Sw	WR	Sw	Sw	Sw	Sw	WR	Sw	Sw	Sw	WR	Sw	WR	Sw	Sw	n/a	Sw	WR	WR	Sw	WR	Sw	Sw	Sw	Sw	WR	Sw	n/a	n/a	WR	Sw	Sw	WR	WR	n/a
R01649		WR	WR	WR	Sw	Sw	WR	WR	Sw	Sw	WR	Sw	Sw	WR	Sw	Sw	Sw	Sw	WR	Sw	WR	Sw	WR	Sw	WR	Sw	WR	WR	WR	WR	Sw	Sw	Sw	WR	WR	Sw	n/a	Sw	WR	Sw	WR	Sw	Sw	WR	n/a	WR	n/a	n/a	WR
R01652		Sw	Sw	Sw	WR	Sw	Sw	WR	Sw	WR	Sw	WR	WR	WR	Sw	WR	Sw	n/a	Sw	WR	Sw	Sw	Sw	WR	Sw	Sw	Sw	WR	Sw	WR	WR	WR	WR	Sw	Sw	WR	Sw	Sw	WR	WR	n/a	Sw	WR	Sw	n/a	Sw	n/a	WR	n/a
R01654		Sw	Sw	Sw	Sw	Sw	Sw	Sw	Sw	Sw	Sw	WR	WR	n/a	Sw	Sw	WR	Sw	Sw	WR	Sw	n/a	WR	Sw	Sw	Sw	Sw	WR	WR	Sw	WR	Sw	WR	Sw	WR	Sw	Sw	WR	Sw	Sw	Sw	WR	WR	WR	n/a	WR	Sw	Sw	WR
R01673		WR	n/a	Sw	Sw	Sw	Sw	Sw	Sw	Sw	WR	WR	WR	WR	WR	WR	Sw	Sw	Sw	Sw	WR	WR	Sw	Sw	WR	Sw	Sw	Sw	WR	Sw	WR	Sw	WR	WR	Sw	WR	n/a	n/a	n/a	Sw	Sw	Sw	WR	Sw	WR	Sw	WR	n/a	WR
R01680		WR	Sw	WR	WR	Sw	WR	Sw	WR	WR	WR	Sw	Sw	Sw	WR	WR	WR	WR	WR	Sw	WR	WR	Sw	Sw	WR	Sw	WR	Sw	WR	WR	Sw	Sw	WR	Sw	WR	WR	Sw	n/a	WR	Sw	Sw	WR	WR	WR	Sw	Sw	WR	WR	Sw
R01694		WR	WR	WR	Sw	Sw	WR	WR	Sw	Sw	WR	Sw	Sw	WR	Sw	Sw	Sw	Sw	WR	Sw	WR	Sw	WR	Sw	WR	Sw	WR	WR	WR	WR	Sw	Sw	Sw	WR	WR	Sw	Sw	n/a	WR	Sw	WR	Sw	Sw	WR	Sw	WR	Sw	n/a	WR
R01706		Sw	Sw	WR	WR	Sw	WR	WR	Sw	WR	Sw	WR	WR	WR	Sw	Sw	Sw	WR	WR	WR	Sw	Sw	Sw	Sw	Sw	Sw	WR	WR	Sw	WR	WR	WR	WR	WR	Sw	Sw	n/a	n/a	WR	WR	Sw	Sw	WR	Sw	Sw	WR	n/a	n/a	Sw
R01713		Sw	Sw	WR	Sw	n/a	WR	WR	n/a	n/a	n/a	WR	Sw	Sw	Sw	Sw	n/a	Sw	WR	Sw	WR	Sw	Sw	n/a	Sw	n/a	Sw	n/a	WR	Sw	WR	Sw	n/a	Sw	Sw	WR	WR	n/a	WR	n/a	WR	Sw	Sw	n/a	WR	n/a	n/a	WR	WR
R01720		Sw	WR	Sw	Sw	Sw	Sw	WR	WR	WR	Sw	Sw	Sw	Sw	WR	WR	Sw	Sw	WR	Sw	WR	Sw	WR	Sw	Sw	Sw	WR	Sw	Sw	Sw	Sw	Sw	WR	WR	WR	WR	WR	WR	Sw	WR	WR	Sw	WR	n/a	Sw	WR	WR	Sw	WR
R01725		Sw	Sw	Sw	Sw	Sw	Sw	Sw	Sw	Sw	Sw	WR	WR	WR	Sw	Sw	WR	n/a	n/a	WR	Sw	n/a	WR	Sw	Sw	Sw	Sw	WR	WR	Sw	WR	Sw	WR	Sw	WR	Sw	Sw	WR	Sw	n/a	Sw	n/a	WR	WR	n/a	WR	n/a	Sw	WR
R01727		WR	Sw	WR	WR	Sw	Sw	Sw	Sw	Sw	Sw	WR	Sw	Sw	Sw	WR	WR	WR	Sw	WR	WR	WR	WR	WR	WR	Sw	Sw	n/a	Sw	WR	n/a	WR	WR	WR	Sw	WR	WR	WR	Sw	WR	Sw	Sw	WR	WR	Sw	WR	WR	WR	WR
R01732		WR	Sw	Sw	Sw	Sw	Sw	Sw	Sw	WR	Sw	Sw	Sw	WR	Sw	Sw	WR	Sw	Sw	WR	Sw	WR	WR	WR	WR	WR	WR	Sw	WR	WR	n/a	WR	Sw	Sw	WR	WR	n/a	Sw	WR	Sw	Sw	n/a	WR	n/a	Sw	n/a	WR	WR	Sw
R01743		Sw	WR	Sw	Sw	Sw	Sw	WR	WR	WR	Sw	Sw	Sw	Sw	WR	WR	Sw	Sw	WR	Sw	WR	Sw	WR	Sw	Sw	Sw	WR	Sw	Sw	Sw	n/a	Sw	WR	WR	WR	WR	WR	WR	Sw	WR	n/a	Sw	WR	WR	Sw	WR	n/a	Sw	WR
R01744		Sw	WR	WR	Sw	WR	WR	WR	Sw	WR	WR	WR	Sw	Sw	Sw	WR	Sw	Sw	Sw	Sw	WR	Sw	Sw	Sw	WR	Sw	WR	Sw	Sw	Sw	Sw	WR	WR	Sw	WR	Sw	Sw	Sw	Sw	WR	Sw	WR	WR	WR	Sw	n/a	WR	WR	Sw
R01746		WR	Sw	Sw	WR	Sw	Sw	WR	Sw	Sw	WR	WR	Sw	Sw	Sw	Sw	Sw	WR	WR	WR	Sw	Sw	WR	WR	Sw	Sw	WR	Sw	Sw	Sw	n/a	WR	Sw	Sw	Sw	Sw	n/a	WR	WR	WR	n/a	Sw	n/a	WR	Sw	n/a	WR	Sw	WR
R01757		Sw	WR	Sw	WR	WR	n/a	Sw	WR	WR	n/a	Sw	WR	Sw	WR	WR	Sw	WR	WR	Sw	WR	n/a	WR	WR	Sw	Sw	Sw	WR	WR	Sw	Sw	Sw	n/a	Sw	Sw	Sw	Sw	n/a	Sw	WR	WR	n/a	n/a	n/a	Sw	n/a	n/a	WR	Sw
R01760		Sw	Sw	Sw	Sw	WR	WR	Sw	WR	Sw	Sw	WR	Sw	Sw	WR	Sw	Sw	Sw	WR	Sw	Sw	WR	n/a	WR	Sw	Sw	Sw	WR	Sw	Sw	WR	WR	n/a	WR	Sw	Sw	Sw	n/a	WR	Sw	WR	WR	WR	WR	Sw	WR	n/a	WR	Sw
R01767		Sw	Sw	Sw	Sw	WR	WR	Sw	WR	Sw	Sw	WR	Sw	Sw	WR	Sw	Sw	Sw	WR	Sw	Sw	WR	n/a	WR	Sw	Sw	n/a	WR	Sw	Sw	WR	WR	Sw	WR	Sw	Sw	Sw	WR	WR	Sw	WR	WR	WR	WR	Sw	n/a	Sw	WR	Sw
R01772		Sw	Sw	Sw	WR	Sw	Sw	WR	WR	WR	Sw	WR	WR	Sw	Sw	WR	Sw	Sw	Sw	WR	Sw	Sw	Sw	WR	Sw	Sw	Sw	WR	Sw	WR	WR	WR	WR	Sw	Sw	WR	Sw	Sw	WR	WR	WR	n/a	WR	Sw	Sw	Sw	Sw	WR	WR
R01779		WR	Sw	WR	Sw	WR	Sw	Sw	Sw	WR	Sw	Sw	WR	Sw	Sw	Sw	Sw	WR	Sw	WR	WR	Sw	Sw	WR	WR	Sw	WR	Sw	Sw	Sw	Sw	WR	Sw	WR	Sw	n/a	Sw	Sw	Sw	WR	Sw	WR	Sw	Sw	WR	Sw	WR	Sw	WR
R01783		WR	Sw	WR	Sw	WR	Sw	Sw	Sw	WR	Sw	Sw	WR	Sw	Sw	Sw	Sw	WR	Sw	WR	WR	Sw	Sw	WR	WR	Sw	WR	Sw	Sw	Sw	Sw	WR	Sw	WR	Sw	Sw	Sw	Sw	Sw	WR	Sw	WR	Sw	Sw	WR	Sw	WR	Sw	WR
R01784		Sw	WR	WR	Sw	WR	WR	WR	Sw	WR	WR	WR	Sw	Sw	Sw	WR	Sw	Sw	Sw	Sw	WR	Sw	Sw	Sw	WR	Sw	WR	Sw	Sw	Sw	Sw	WR	WR	Sw	WR	Sw	n/a	Sw	Sw	WR	Sw	WR	WR	WR	Sw	Sw	n/a	WR	Sw
R01788		WR	Sw	WR	Sw	n/a	Sw	Sw	Sw	WR	Sw	Sw	WR	Sw	Sw	Sw	Sw	n/a	Sw	WR	WR	Sw	Sw	WR	WR	Sw	WR	Sw	Sw	Sw	Sw	WR	Sw	WR	Sw	Sw	Sw	n/a	n/a	WR	Sw	WR	n/a	Sw	WR	Sw	WR	n/a	n/a
R01789		Sw	WR	Sw	WR	WR	WR	Sw	WR	WR	Sw	Sw	WR	Sw	WR	WR	Sw	WR	WR	Sw	n/a	WR	WR	WR	Sw	Sw	Sw	WR	WR	Sw	Sw	Sw	Sw	Sw	Sw	Sw	Sw	n/a	Sw	WR	WR	Sw	Sw	n/a	Sw	n/a	WR	WR	Sw
R01808		Sw	WR	WR	Sw	WR	Sw	WR	Sw	WR	n/a	WR	Sw	WR	Sw	Sw	Sw	WR	Sw	WR	Sw	WR	Sw	WR	Sw	WR	WR	Sw	WR	WR	Sw	WR	WR	Sw	WR	Sw	WR	WR	WR	Sw	n/a	Sw	Sw	n/a	WR	WR	WR	WR	Sw
R01844		Sw	Sw	Sw	Sw	WR	WR	WR	Sw	Sw	Sw	WR	WR	WR	Sw	Sw	Sw	WR	Sw	WR	Sw	Sw	WR	WR	WR	WR	Sw	Sw	n/a	Sw	n/a	WR	Sw	WR	Sw	Sw	WR	WR	Sw	WR	WR	Sw	Sw	Sw	WR	WR	Sw	WR	WR
R01850		Sw	n/a	Sw	WR	WR	WR	Sw	WR	Sw	Sw	WR	Sw	Sw	WR	WR	Sw	Sw	Sw	WR	Sw	WR	WR	WR	WR	Sw	Sw	WR	Sw	WR	n/a	Sw	WR	Sw	Sw	WR	n/a	n/a	Sw	Sw	WR	Sw	Sw	Sw	WR	WR	n/a	Sw	WR
R01852		WR	WR	WR	WR	WR	WR	WR	Sw	Sw	Sw	WR	Sw	Sw	Sw	WR	Sw	WR	WR	WR	Sw	Sw	WR	WR	WR	Sw	WR	WR	Sw	WR	WR	WR	Sw	WR	Sw	Sw	Sw	Sw	WR	WR	Sw	WR	WR	WR	WR	WR	WR	WR	WR
R01865		Sw	WR	WR	Sw	WR	WR	WR	Sw	WR	Sw	Sw	Sw	WR	Sw	Sw	Sw	WR	Sw	WR	Sw	WR	Sw	WR	Sw	WR	WR	WR	Sw	WR	Sw	WR	WR	Sw	WR	Sw	Sw	WR	WR	Sw	WR	Sw	n/a	Sw	Sw	WR	WR	WR	Sw
R01877		Sw	Sw	Sw	Sw	Sw	Sw	Sw	Sw	Sw	Sw	WR	WR	WR	n/a	Sw	WR	Sw	Sw	WR	Sw	WR	WR	Sw	Sw	Sw	Sw	WR	WR	Sw	WR	Sw	WR	Sw	WR	Sw	Sw	WR	Sw	Sw	Sw	WR	WR	n/a	n/a	WR	n/a	Sw	WR
R01879		Sw	WR	Sw	WR	WR	WR	WR	WR	Sw	n/a	WR	WR	Sw	WR	WR	Sw	Sw	Sw	Sw	Sw	WR	WR	Sw	WR	WR	WR	Sw	Sw	Sw	Sw	Sw	WR	WR	WR	WR	WR	Sw	Sw	Sw	WR	WR	n/a	WR	n/a	n/a	n/a	n/a	Sw
R01889		Sw	Sw	Sw	Sw	WR	WR	Sw	WR	Sw	Sw	WR	Sw	Sw	WR	Sw	Sw	n/a	WR	Sw	Sw	WR	WR	WR	Sw	Sw	Sw	WR	Sw	Sw	WR	WR	Sw	WR	Sw	Sw	Sw	WR	WR	Sw	n/a	WR	n/a	WR	n/a	n/a	n/a	n/a	Sw
R01916		WR	WR	Sw	WR	Sw	WR	Sw	Sw	Sw	WR	WR	Sw	Sw	WR	WR	WR	WR	WR	Sw	WR	WR	WR	WR	WR	Sw	Sw	Sw	WR	WR	WR	Sw	WR	Sw	Sw	n/a	Sw	n/a	WR	n/a	n/a	n/a	Sw	Sw	n/a	WR	Sw	Sw	Sw
R01924		WR	Sw	Sw	Sw	n/a	Sw	Sw	n/a	n/a	n/a	n/a	n/a	WR	WR	n/a	Sw	n/a	Sw	n/a	n/a	WR	n/a	n/a	WR	n/a	Sw	Sw	WR	Sw	n/a	Sw	WR	WR	Sw	WR	n/a	WR	Sw	Sw	n/a	Sw	WR	Sw	n/a	Sw	n/a	n/a	n/a
R01947		Sw	WR	WR	Sw	WR	WR	WR	Sw	WR	Sw	Sw	Sw	WR	Sw	Sw	Sw	WR	Sw	WR	Sw	WR	Sw	WR	Sw	WR	WR	WR	Sw	WR	Sw	WR	n/a	Sw	WR	Sw	Sw	WR	WR	Sw	WR	Sw	Sw	Sw	Sw	WR	n/a	WR	Sw
R01950		Sw	WR	Sw	WR	WR	WR	Sw	WR	Sw	Sw	WR	Sw	Sw	WR	WR	Sw	Sw	Sw	WR	Sw	WR	WR	WR	WR	Sw	Sw	WR	Sw	WR	WR	Sw	WR	Sw	Sw	WR	WR	WR	Sw	Sw	WR	Sw	n/a	n/a	n/a	WR	WR	n/a	n/a
R01953		WR	WR	Sw	WR	Sw	WR	Sw	WR	WR	Sw	Sw	WR	WR	Sw	Sw	Sw	WR	Sw	Sw	Sw	WR	WR	WR	WR	WR	WR	WR	WR	Sw	n/a	Sw	WR	Sw	WR	WR	WR	n/a	WR	Sw	WR	n/a	WR	n/a	Sw	WR	WR	Sw	WR
R01961		Sw	Sw	WR	Sw	WR	WR	WR	Sw	WR	WR	WR	Sw	Sw	Sw	WR	WR	Sw	Sw	Sw	WR	Sw	Sw	Sw	WR	Sw	WR	Sw	Sw	Sw	WR	Sw	WR	Sw	WR	Sw	Sw	Sw	Sw	WR	Sw	Sw	WR	WR	Sw	n/a	WR	WR	Sw
R01962		WR	Sw	Sw	WR	WR	Sw	Sw	WR	WR	Sw	WR	Sw	WR	WR	Sw	Sw	Sw	WR	WR	Sw	WR	Sw	WR	WR	WR	WR	WR	WR	Sw	Sw	Sw	Sw	WR	Sw	WR	WR	n/a	Sw	Sw	n/a	n/a	n/a	n/a	Sw	Sw	Sw	WR	n/a
R01964		Sw	Sw	WR	Sw	WR	WR	WR	WR	Sw	n/a	Sw	Sw	Sw	WR	Sw	Sw	WR	Sw	WR	Sw	Sw	WR	Sw	Sw	Sw	Sw	Sw	Sw	Sw	Sw	Sw	Sw	WR	WR	Sw	Sw	Sw	Sw	Sw	Sw	Sw	WR	WR	Sw	n/a	n/a	Sw	n/a
R01972		Sw	Sw	Sw	Sw	WR	WR	WR	Sw	Sw	Sw	WR	WR	WR	Sw	Sw	Sw	WR	Sw	WR	Sw	Sw	WR	WR	WR	WR	Sw	Sw	Sw	Sw	WR	WR	Sw	WR	Sw	Sw	WR	WR	Sw	WR	WR	n/a	n/a	Sw	n/a	WR	Sw	WR	WR
R01978		WR	Sw	WR	Sw	WR	Sw	Sw	n/a	WR	Sw	Sw	WR	Sw	Sw	Sw	Sw	WR	Sw	WR	WR	Sw	Sw	WR	WR	Sw	WR	Sw	Sw	n/a	Sw	WR	Sw	WR	Sw	Sw	n/a	n/a	Sw	WR	Sw	WR	Sw	Sw	n/a	Sw	n/a	Sw	n/a
R01983		Sw	Sw	Sw	WR	Sw	Sw	WR	WR	WR	Sw	WR	WR	Sw	Sw	WR	Sw	Sw	n/a	WR	Sw	Sw	Sw	WR	Sw	Sw	Sw	WR	Sw	WR	WR	WR	WR	Sw	Sw	WR	Sw	Sw	WR	WR	WR	n/a	WR	Sw	Sw	n/a	Sw	WR	WR
R01994		Sw	Sw	WR	Sw	WR	WR	Sw	Sw	Sw	Sw	WR	Sw	WR	Sw	Sw	WR	WR	WR	Sw	Sw	WR	Sw	WR	Sw	Sw	WR	Sw	WR	WR	WR	WR	Sw	WR	Sw	Sw	n/a	WR	WR	WR	Sw	WR	Sw	n/a	Sw	Sw	n/a	n/a	n/a
R02038		Sw	Sw	Sw	Sw	WR	WR	WR	Sw	Sw	Sw	WR	WR	WR	Sw	Sw	Sw	WR	Sw	WR	Sw	Sw	WR	WR	WR	WR	Sw	Sw	Sw	Sw	WR	WR	Sw	WR	Sw	Sw	WR	WR	Sw	WR	WR	Sw	Sw	Sw	WR	WR	n/a	WR	WR
R02043		Sw	WR	WR	Sw	WR	WR	WR	Sw	WR	WR	WR	Sw	Sw	WR	WR	WR	WR	Sw	Sw	WR	Sw	Sw	Sw	WR	Sw	WR	Sw	WR	Sw	Sw	Sw	WR	Sw	WR	Sw	WR	n/a	Sw	Sw	Sw	WR	WR	WR	n/a	Sw	WR	WR	n/a
R02044		WR	WR	Sw	WR	Sw	WR	WR	Sw	WR	WR	Sw	Sw	Sw	WR	WR	Sw	WR	WR	WR	WR	WR	WR	WR	WR	Sw	Sw	WR	Sw	WR	WR	WR	Sw	WR	Sw	Sw	WR	Sw	Sw	WR	WR	Sw	WR	WR	Sw	n/a	n/a	Sw	Sw
R02048		Sw	Sw	WR	Sw	WR	WR	Sw	Sw	Sw	Sw	WR	Sw	WR	Sw	Sw	WR	WR	WR	Sw	Sw	WR	Sw	WR	Sw	Sw	WR	Sw	WR	WR	n/a	WR	Sw	WR	Sw	Sw	Sw	n/a	WR	WR	Sw	WR	Sw	Sw	Sw	Sw	Sw	n/a	Sw
R02076		Sw	Sw	WR	Sw	Sw	WR	WR	Sw	Sw	WR	WR	Sw	Sw	Sw	Sw	Sw	Sw	WR	n/a	WR	Sw	Sw	WR	Sw	Sw	Sw	Sw	WR	Sw	WR	Sw	WR	Sw	Sw	WR	WR	Sw	WR	WR	WR	Sw	Sw	WR	WR	n/a	Sw	WR	WR
R02095		Sw	Sw	Sw	Sw	WR	WR	Sw	WR	Sw	Sw	WR	Sw	Sw	WR	Sw	Sw	Sw	WR	Sw	Sw	WR	WR	WR	Sw	Sw	Sw	WR	Sw	Sw	WR	WR	Sw	WR	Sw	Sw	Sw	WR	WR	Sw	WR	WR	WR	WR	Sw	n/a	Sw	WR	Sw
R02096		WR	WR	Sw	WR	Sw	WR	Sw	WR	WR	Sw	Sw	WR	WR	Sw	Sw	Sw	WR	Sw	n/a	Sw	WR	WR	WR	WR	WR	WR	WR	WR	Sw	n/a	Sw	n/a	Sw	WR	WR	n/a	Sw	WR	Sw	WR	n/a	WR	WR	Sw	WR	WR	n/a	WR
R02112		WR	Sw	Sw	Sw	Sw	Sw	Sw	Sw	WR	Sw	Sw	Sw	WR	Sw	Sw	WR	Sw	Sw	WR	n/a	WR	WR	WR	WR	WR	WR	Sw	WR	WR	WR	WR	Sw	Sw	WR	WR	Sw	Sw	WR	n/a	n/a	WR	WR	Sw	Sw	n/a	n/a	n/a	Sw
R02114		WR	WR	WR	WR	WR	WR	WR	Sw	Sw	Sw	WR	Sw	Sw	Sw	WR	Sw	Sw	WR	WR	Sw	Sw	WR	WR	WR	Sw	n/a	WR	Sw	WR	WR	WR	Sw	WR	Sw	WR	Sw	Sw	WR	WR	Sw	WR	n/a	WR	WR	n/a	n/a	WR	WR
R02123		WR	Sw	WR	WR	Sw	WR	Sw	WR	WR	WR	Sw	Sw	Sw	WR	WR	WR	WR	WR	Sw	WR	WR	Sw	Sw	WR	Sw	WR	Sw	WR	WR	Sw	Sw	WR	Sw	WR	WR	Sw	n/a	WR	Sw	Sw	WR	n/a	WR	Sw	Sw	WR	WR	Sw
R02141		Sw	WR	Sw	Sw	Sw	Sw	WR	WR	WR	Sw	Sw	Sw	Sw	WR	WR	Sw	Sw	WR	Sw	WR	Sw	WR	Sw	Sw	Sw	WR	Sw	Sw	Sw	Sw	Sw	WR	WR	WR	WR	n/a	WR	Sw	WR	WR	Sw	n/a	WR	Sw	n/a	n/a	Sw	WR
R02144		WR	WR	Sw	WR	Sw	WR	Sw	WR	WR	Sw	Sw	WR	WR	Sw	Sw	Sw	WR	Sw	Sw	Sw	WR	WR	WR	WR	WR	WR	WR	WR	Sw	n/a	Sw	WR	Sw	WR	WR	n/a	Sw	WR	Sw	n/a	Sw	WR	WR	Sw	WR	WR	Sw	WR
R02145		WR	Sw	Sw	Sw	Sw	Sw	Sw	Sw	WR	Sw	Sw	Sw	WR	Sw	Sw	WR	n/a	Sw	WR	Sw	WR	WR	WR	WR	WR	WR	Sw	WR	WR	n/a	WR	Sw	Sw	WR	WR	Sw	Sw	WR	Sw	Sw	WR	WR	Sw	Sw	WR	WR	WR	n/a
R02156		Sw	Sw	WR	Sw	WR	WR	WR	WR	Sw	WR	Sw	Sw	Sw	WR	Sw	Sw	WR	Sw	WR	Sw	Sw	WR	Sw	Sw	Sw	Sw	Sw	Sw	Sw	Sw	Sw	Sw	WR	WR	Sw	Sw	Sw	Sw	Sw	Sw	Sw	n/a	WR	n/a	Sw	Sw	Sw	Sw
R02170		WR	WR	Sw	WR	Sw	WR	Sw	WR	WR	Sw	Sw	WR	WR	Sw	Sw	Sw	WR	Sw	Sw	Sw	WR	WR	WR	WR	WR	WR	WR	WR	Sw	WR	Sw	WR	Sw	WR	WR	WR	Sw	WR	Sw	WR	Sw	WR	WR	Sw	WR	WR	n/a	n/a
R02189		Sw	Sw	WR	Sw	WR	WR	WR	WR	Sw	WR	Sw	Sw	Sw	WR	Sw	Sw	WR	Sw	WR	Sw	Sw	WR	Sw	Sw	Sw	Sw	Sw	Sw	Sw	Sw	Sw	Sw	WR	WR	Sw	Sw	n/a	Sw	Sw	n/a	Sw	n/a	WR	Sw	Sw	Sw	Sw	Sw
R02193		WR	WR	Sw	WR	Sw	WR	Sw	Sw	Sw	WR	WR	Sw	Sw	WR	WR	WR	WR	WR	Sw	WR	WR	WR	WR	WR	Sw	Sw	Sw	WR	WR	WR	Sw	WR	Sw	Sw	Sw	Sw	WR	WR	n/a	n/a	Sw	Sw	Sw	Sw	WR	Sw	Sw	Sw
R02195		n/a	WR	Sw	Sw	Sw	Sw	WR	WR	WR	Sw	Sw	Sw	Sw	WR	WR	Sw	Sw	WR	Sw	WR	Sw	WR	Sw	Sw	Sw	WR	Sw	Sw	Sw	Sw	Sw	n/a	WR	WR	n/a	WR	n/a	Sw	WR	WR	Sw	WR	WR	Sw	n/a	WR	Sw	WR
R02206		Sw	Sw	Sw	Sw	WR	WR	Sw	WR	Sw	Sw	WR	Sw	Sw	WR	Sw	Sw	Sw	WR	Sw	Sw	WR	WR	WR	Sw	Sw	Sw	WR	Sw	Sw	WR	WR	Sw	WR	Sw	Sw	n/a	WR	WR	n/a	WR	WR	WR	WR	Sw	WR	Sw	n/a	Sw
R02211		Sw	Sw	Sw	Sw	Sw	Sw	Sw	Sw	WR	WR	Sw	Sw	Sw	Sw	Sw	Sw	Sw	WR	Sw	Sw	Sw	Sw	Sw	WR	WR	Sw	Sw	Sw	WR	Sw	WR	Sw	Sw	Sw	Sw	WR	Sw	Sw	WR	n/a	Sw	n/a	Sw	n/a	n/a	n/a	n/a	Sw
R02218		WR	WR	Sw	WR	Sw	WR	Sw	n/a	WR	Sw	Sw	WR	WR	Sw	Sw	Sw	WR	Sw	Sw	Sw	WR	WR	WR	WR	WR	WR	WR	WR	n/a	WR	Sw	n/a	Sw	WR	WR	n/a	Sw	WR	Sw	WR	Sw	WR	WR	Sw	WR	WR	Sw	WR
R02219		Sw	WR	WR	Sw	WR	WR	WR	Sw	WR	Sw	Sw	Sw	WR	Sw	Sw	Sw	WR	Sw	WR	Sw	WR	Sw	WR	Sw	WR	WR	WR	Sw	WR	Sw	WR	n/a	Sw	WR	Sw	Sw	n/a	WR	Sw	WR	Sw	n/a	Sw	Sw	WR	WR	n/a	Sw
R02222		WR	Sw	Sw	WR	WR	Sw	Sw	WR	WR	Sw	WR	Sw	WR	WR	Sw	Sw	Sw	WR	WR	Sw	WR	Sw	WR	WR	WR	WR	WR	WR	Sw	Sw	Sw	Sw	WR	Sw	WR	WR	WR	Sw	Sw	Sw	WR	WR	WR	n/a	n/a	Sw	WR	WR
R02232		Sw	WR	WR	Sw	WR	WR	WR	Sw	WR	Sw	Sw	Sw	WR	Sw	Sw	Sw	WR	Sw	WR	Sw	WR	Sw	WR	Sw	WR	WR	WR	Sw	WR	Sw	WR	WR	Sw	WR	Sw	n/a	n/a	WR	Sw	WR	Sw	Sw	Sw	Sw	n/a	n/a	n/a	Sw
R02254		Sw	WR	WR	Sw	WR	WR	WR	Sw	WR	WR	WR	Sw	Sw	Sw	WR	Sw	Sw	Sw	Sw	WR	Sw	Sw	Sw	WR	Sw	WR	Sw	Sw	Sw	Sw	WR	WR	Sw	WR	Sw	Sw	n/a	Sw	WR	Sw	WR	WR	n/a	Sw	Sw	WR	WR	n/a
R02257		WR	WR	WR	Sw	Sw	WR	WR	Sw	Sw	WR	Sw	Sw	WR	Sw	Sw	Sw	n/a	WR	Sw	WR	Sw	WR	Sw	WR	Sw	WR	n/a	WR	WR	Sw	Sw	n/a	WR	WR	Sw	Sw	n/a	WR	Sw	n/a	Sw	Sw	WR	Sw	WR	Sw	WR	WR
R02268		Sw	WR	WR	Sw	WR	WR	WR	Sw	WR	WR	WR	Sw	Sw	Sw	WR	Sw	Sw	n/a	Sw	WR	Sw	Sw	Sw	WR	Sw	WR	Sw	Sw	Sw	Sw	WR	WR	Sw	WR	Sw	Sw	Sw	Sw	WR	Sw	WR	WR	WR	Sw	Sw	WR	WR	Sw
R02269		Sw	WR	Sw	WR	WR	WR	Sw	WR	WR	Sw	Sw	WR	Sw	WR	WR	Sw	WR	WR	Sw	WR	WR	WR	WR	Sw	Sw	Sw	WR	WR	Sw	Sw	Sw	Sw	Sw	Sw	Sw	Sw	Sw	Sw	WR	WR	Sw	Sw	Sw	Sw	WR	WR	WR	Sw
R02275		Sw	n/a	WR	Sw	WR	WR	Sw	WR	WR	WR	Sw	WR	Sw	WR	Sw	Sw	WR	Sw	Sw	Sw	Sw	WR	Sw	WR	n/a	WR	Sw	Sw	WR	WR	Sw	Sw	WR	Sw	Sw	WR	WR	Sw	Sw	Sw	n/a	Sw	WR	Sw	Sw	Sw	Sw	WR
R02284		WR	WR	Sw	WR	Sw	WR	Sw	Sw	Sw	WR	WR	Sw	Sw	WR	WR	WR	WR	WR	Sw	WR	WR	WR	WR	WR	Sw	Sw	Sw	WR	WR	WR	Sw	WR	Sw	Sw	Sw	n/a	WR	WR	Sw	WR	Sw	Sw	n/a	Sw	WR	Sw	Sw	Sw
R02289		Sw	WR	WR	Sw	WR	WR	WR	Sw	WR	WR	WR	Sw	Sw	Sw	WR	Sw	Sw	Sw	Sw	WR	Sw	Sw	Sw	WR	Sw	WR	Sw	Sw	Sw	Sw	WR	WR	Sw	WR	Sw	Sw	Sw	Sw	WR	Sw	WR	WR	WR	Sw	Sw	WR	WR	Sw
R02308		Sw	WR	Sw	Sw	Sw	Sw	WR	WR	WR	Sw	Sw	Sw	Sw	WR	WR	Sw	Sw	WR	Sw	WR	Sw	WR	Sw	Sw	Sw	WR	Sw	Sw	Sw	Sw	Sw	WR	WR	WR	WR	WR	WR	Sw	WR	WR	Sw	WR	n/a	Sw	n/a	WR	Sw	WR
R02310		WR	Sw	Sw	WR	WR	Sw	Sw	WR	WR	Sw	WR	Sw	WR	WR	Sw	Sw	Sw	WR	WR	Sw	WR	Sw	WR	WR	WR	WR	n/a	WR	Sw	Sw	Sw	Sw	WR	Sw	WR	WR	WR	Sw	Sw	n/a	WR	WR	WR	Sw	n/a	n/a	WR	WR
R02323		WR	Sw	WR	WR	WR	Sw	Sw	n/a	n/a	Sw	WR	Sw	WR	Sw	Sw	Sw	Sw	WR	WR	Sw	WR	Sw	WR	WR	WR	WR	WR	WR	Sw	Sw	Sw	Sw	WR	Sw	WR	WR	WR	Sw	Sw	Sw	WR	n/a	n/a	Sw	Sw	Sw	n/a	WR
R02327		Sw	Sw	WR	Sw	WR	WR	n/a	WR	Sw	WR	Sw	Sw	n/a	WR	Sw	Sw	WR	Sw	WR	n/a	Sw	WR	Sw	Sw	Sw	Sw	Sw	Sw	Sw	Sw	Sw	Sw	WR	WR	Sw	Sw	Sw	Sw	Sw	Sw	Sw	n/a	n/a	Sw	Sw	n/a	Sw	n/a
R02328		Sw	Sw	WR	Sw	WR	WR	WR	WR	Sw	WR	Sw	Sw	Sw	WR	Sw	Sw	WR	Sw	WR	Sw	Sw	WR	Sw	Sw	Sw	Sw	Sw	Sw	Sw	Sw	n/a	Sw	WR	WR	Sw	Sw	n/a	Sw	Sw	Sw	Sw	WR	WR	Sw	n/a	n/a	Sw	Sw
R02340		Sw	WR	Sw	Sw	Sw	Sw	Sw	Sw	WR	Sw	Sw	Sw	Sw	WR	Sw	Sw	Sw	WR	Sw	WR	Sw	WR	Sw	WR	WR	WR	WR	WR	WR	Sw	WR	WR	WR	WR	n/a	WR	Sw	Sw	n/a	n/a	Sw	Sw	WR	Sw	WR	WR	WR	WR
R02350		WR	WR	WR	WR	WR	WR	WR	Sw	Sw	Sw	WR	Sw	Sw	Sw	WR	Sw	Sw	WR	WR	Sw	Sw	WR	WR	WR	Sw	WR	WR	Sw	WR	WR	WR	Sw	WR	n/a	WR	Sw	Sw	WR	WR	Sw	n/a	WR	WR	WR	n/a	n/a	WR	WR
R02354		Sw	WR	WR	Sw	WR	WR	WR	Sw	WR	WR	WR	Sw	Sw	Sw	WR	Sw	Sw	Sw	Sw	n/a	Sw	Sw	Sw	WR	Sw	WR	Sw	Sw	Sw	Sw	WR	WR	Sw	WR	Sw	Sw	n/a	Sw	WR	Sw	WR	WR	WR	Sw	Sw	n/a	WR	Sw
R02365		Sw	WR	WR	Sw	WR	WR	WR	Sw	WR	Sw	Sw	Sw	WR	Sw	Sw	Sw	WR	Sw	WR	Sw	WR	Sw	WR	Sw	WR	WR	WR	Sw	WR	n/a	WR	WR	Sw	WR	Sw	Sw	WR	WR	Sw	WR	Sw	Sw	Sw	Sw	WR	WR	n/a	n/a
R02370		Sw	Sw	WR	Sw	WR	WR	WR	WR	Sw	WR	Sw	Sw	Sw	WR	Sw	Sw	WR	Sw	WR	Sw	Sw	WR	Sw	Sw	Sw	Sw	Sw	Sw	Sw	Sw	Sw	Sw	WR	WR	Sw	Sw	Sw	Sw	Sw	Sw	Sw	WR	WR	Sw	Sw	Sw	Sw	Sw
R02381		Sw	WR	Sw	Sw	Sw	Sw	WR	WR	WR	Sw	Sw	Sw	Sw	WR	WR	Sw	Sw	WR	Sw	WR	Sw	WR	Sw	Sw	Sw	WR	Sw	Sw	Sw	Sw	Sw	WR	WR	WR	WR	n/a	WR	Sw	Sw	WR	Sw	WR	WR	Sw	WR	n/a	Sw	WR
R02387		WR	Sw	Sw	WR	WR	WR	WR	Sw	WR	Sw	Sw	WR	Sw	WR	Sw	Sw	WR	Sw	Sw	WR	WR	Sw	Sw	Sw	Sw	Sw	Sw	WR	Sw	WR	Sw	WR	WR	WR	Sw	WR	WR	WR	WR	WR	WR	WR	WR	WR	Sw	WR	WR	Sw
R02388		WR	Sw	Sw	WR	WR	WR	WR	Sw	WR	Sw	Sw	WR	Sw	WR	Sw	Sw	WR	Sw	Sw	WR	WR	Sw	Sw	Sw	Sw	Sw	Sw	WR	Sw	WR	Sw	WR	WR	WR	Sw	WR	n/a	WR	WR	WR	WR	WR	WR	WR	Sw	n/a	WR	Sw
R02397		Sw	WR	Sw	WR	WR	WR	Sw	WR	WR	Sw	Sw	WR	Sw	WR	WR	Sw	WR	WR	Sw	WR	WR	WR	WR	Sw	Sw	Sw	WR	WR	Sw	Sw	Sw	Sw	Sw	Sw	Sw	Sw	Sw	Sw	WR	WR	Sw	Sw	Sw	Sw	WR	WR	WR	Sw
R02403		Sw	WR	Sw	WR	WR	WR	Sw	WR	WR	Sw	Sw	WR	Sw	WR	WR	Sw	WR	WR	Sw	WR	WR	WR	WR	Sw	Sw	Sw	WR	WR	Sw	Sw	Sw	Sw	Sw	Sw	Sw	Sw	Sw	Sw	WR	WR	Sw	Sw	Sw	Sw	n/a	WR	WR	Sw
R02415		Sw	Sw	Sw	Sw	Sw	Sw	Sw	Sw	WR	WR	Sw	Sw	Sw	Sw	Sw	Sw	Sw	WR	Sw	Sw	Sw	Sw	Sw	WR	WR	Sw	Sw	Sw	WR	Sw	WR	Sw	Sw	Sw	Sw	WR	n/a	Sw	WR	Sw	Sw	n/a	Sw	WR	Sw	Sw	WR	n/a
R02420		WR	Sw	WR	Sw	WR	Sw	Sw	WR	WR	Sw	Sw	WR	Sw	Sw	Sw	Sw	WR	Sw	WR	WR	Sw	Sw	WR	WR	Sw	WR	Sw	Sw	n/a	Sw	WR	Sw	WR	Sw	Sw	Sw	Sw	Sw	WR	Sw	WR	n/a	Sw	WR	Sw	WR	Sw	WR
R02421		WR	WR	Sw	WR	Sw	WR	Sw	WR	WR	Sw	Sw	WR	WR	Sw	Sw	Sw	n/a	Sw	Sw	Sw	WR	WR	WR	WR	WR	WR	WR	WR	Sw	WR	Sw	WR	Sw	WR	WR	WR	Sw	WR	n/a	n/a	Sw	WR	WR	n/a	WR	n/a	Sw	WR
R02433		WR	WR	Sw	WR	Sw	WR	Sw	WR	WR	Sw	Sw	WR	WR	Sw	Sw	Sw	WR	Sw	Sw	Sw	WR	WR	WR	WR	WR	WR	WR	WR	Sw	WR	Sw	WR	Sw	WR	WR	n/a	Sw	WR	n/a	WR	Sw	n/a	WR	n/a	WR	WR	Sw	WR
R02438		Sw	Sw	WR	Sw	WR	WR	WR	WR	Sw	WR	Sw	Sw	Sw	WR	Sw	Sw	WR	Sw	WR	Sw	Sw	WR	Sw	Sw	Sw	Sw	Sw	Sw	Sw	Sw	Sw	Sw	WR	WR	Sw	Sw	Sw	Sw	Sw	Sw	Sw	WR	WR	Sw	Sw	Sw	n/a	Sw
R02442		Sw	Sw	Sw	WR	Sw	Sw	WR	WR	WR	Sw	WR	WR	Sw	Sw	WR	Sw	Sw	Sw	WR	Sw	Sw	Sw	WR	Sw	Sw	Sw	WR	Sw	WR	WR	WR	WR	Sw	Sw	WR	Sw	Sw	WR	WR	WR	Sw	WR	Sw	Sw	Sw	Sw	n/a	n/a
R02444		WR	WR	WR	WR	WR	WR	WR	Sw	Sw	Sw	WR	Sw	Sw	Sw	WR	Sw	Sw	WR	WR	Sw	Sw	WR	WR	WR	Sw	WR	n/a	Sw	WR	WR	WR	Sw	WR	Sw	WR	Sw	Sw	WR	WR	Sw	WR	n/a	WR	WR	n/a	WR	n/a	WR
R02446		Sw	WR	Sw	WR	Sw	WR	WR	Sw	Sw	WR	Sw	WR	n/a	Sw	WR	Sw	Sw	WR	n/a	WR	WR	WR	WR	WR	Sw	Sw	Sw	WR	WR	WR	WR	WR	WR	Sw	Sw	Sw	Sw	Sw	Sw	Sw	Sw	WR	Sw	Sw	n/a	n/a	WR	Sw
R02450		WR	WR	WR	WR	WR	WR	WR	WR	WR	n/a	Sw	Sw	Sw	WR	WR	Sw	Sw	WR	WR	Sw	Sw	WR	WR	WR	Sw	WR	Sw	Sw	WR	Sw	WR	Sw	WR	WR	WR	WR	Sw	Sw	WR	WR	Sw	n/a	WR	WR	Sw	WR	WR	Sw
R02452		WR	WR	WR	n/a	Sw	WR	WR	Sw	Sw	WR	Sw	Sw	n/a	Sw	Sw	Sw	Sw	WR	Sw	WR	Sw	WR	Sw	WR	n/a	WR	WR	WR	WR	Sw	Sw	Sw	WR	WR	Sw	Sw	Sw	WR	Sw	n/a	Sw	Sw	WR	Sw	WR	n/a	n/a	WR
R02459		WR	Sw	Sw	WR	WR	WR	WR	Sw	WR	Sw	Sw	WR	Sw	WR	Sw	Sw	WR	Sw	Sw	WR	WR	Sw	Sw	Sw	Sw	Sw	Sw	WR	Sw	WR	Sw	WR	WR	WR	Sw	WR	WR	WR	WR	WR	WR	WR	WR	WR	Sw	WR	WR	Sw
R02467		Sw	Sw	Sw	Sw	Sw	Sw	Sw	Sw	WR	WR	Sw	Sw	Sw	Sw	Sw	Sw	Sw	WR	Sw	n/a	Sw	n/a	Sw	WR	WR	Sw	Sw	WR	Sw	WR	WR	Sw	Sw	Sw	Sw	WR	Sw	Sw	Sw	Sw	n/a	Sw	WR	WR	Sw	n/a	WR	Sw
R02501		WR	Sw	Sw	Sw	Sw	Sw	Sw	Sw	WR	WR	Sw	Sw	WR	Sw	Sw	WR	Sw	Sw	WR	WR	WR	WR	WR	WR	Sw	WR	Sw	Sw	WR	WR	WR	Sw	Sw	WR	WR	n/a	n/a	Sw	Sw	WR	n/a	WR	n/a	n/a	WR	n/a	WR	WR
R02551		Sw	Sw	Sw	Sw	Sw	Sw	Sw	Sw	WR	WR	Sw	Sw	Sw	Sw	Sw	Sw	Sw	WR	Sw	Sw	Sw	Sw	Sw	WR	WR	Sw	Sw	Sw	WR	Sw	WR	Sw	Sw	Sw	Sw	WR	n/a	Sw	n/a	Sw	Sw	n/a	Sw	WR	Sw	n/a	WR	Sw
R02575		Sw	WR	WR	Sw	Sw	Sw	Sw	WR	Sw	WR	WR	Sw	WR	Sw	Sw	n/a	WR	WR	WR	Sw	Sw	WR	WR	Sw	WR	WR	WR	WR	WR	WR	n/a	WR	Sw	WR	WR	WR	Sw	n/a	Sw	Sw	n/a	Sw	Sw	n/a	WR	WR	n/a	n/a
R02579		Sw	Sw	Sw	WR	Sw	Sw	WR	Sw	WR	Sw	WR	WR	Sw	Sw	WR	Sw	Sw	Sw	WR	Sw	Sw	Sw	WR	Sw	Sw	Sw	WR	Sw	WR	WR	WR	n/a	Sw	Sw	WR	Sw	Sw	WR	WR	WR	Sw	WR	Sw	Sw	Sw	n/a	WR	n/a
R02580		WR	Sw	Sw	Sw	Sw	Sw	WR	Sw	Sw	WR	WR	WR	WR	WR	WR	Sw	Sw	Sw	Sw	WR	WR	Sw	Sw	WR	Sw	Sw	Sw	WR	Sw	WR	Sw	WR	WR	Sw	WR	WR	WR	Sw	Sw	n/a	Sw	WR	Sw	WR	n/a	n/a	n/a	Sw
R02602		Sw	Sw	Sw	Sw	WR	WR	WR	Sw	Sw	Sw	WR	WR	WR	Sw	Sw	Sw	WR	Sw	WR	Sw	Sw	WR	WR	WR	WR	Sw	Sw	Sw	Sw	WR	WR	Sw	WR	Sw	Sw	WR	WR	Sw	WR	WR	Sw	Sw	n/a	WR	WR	n/a	WR	WR
R02613		Sw	Sw	WR	Sw	WR	WR	WR	Sw	WR	WR	WR	Sw	Sw	Sw	n/a	Sw	Sw	Sw	Sw	n/a	Sw	Sw	Sw	WR	Sw	WR	Sw	Sw	Sw	WR	WR	WR	Sw	WR	Sw	Sw	Sw	Sw	n/a	n/a	Sw	WR	WR	Sw	Sw	n/a	WR	Sw
R02616		WR	WR	Sw	WR	Sw	WR	Sw	WR	WR	Sw	Sw	WR	WR	Sw	Sw	Sw	WR	Sw	Sw	Sw	WR	WR	WR	WR	WR	WR	WR	WR	Sw	WR	Sw	WR	Sw	WR	WR	WR	Sw	WR	Sw	WR	Sw	n/a	WR	Sw	n/a	n/a	Sw	WR
R02632		WR	WR	n/a	WR	Sw	WR	Sw	Sw	Sw	WR	WR	Sw	Sw	WR	WR	WR	WR	WR	Sw	WR	WR	WR	WR	WR	Sw	Sw	Sw	WR	WR	WR	Sw	WR	Sw	Sw	Sw	Sw	WR	WR	Sw	WR	n/a	Sw	Sw	Sw	n/a	n/a	n/a	Sw
R02643		Sw	WR	Sw	WR	WR	WR	Sw	WR	Sw	Sw	WR	Sw	Sw	WR	WR	Sw	Sw	Sw	WR	Sw	WR	WR	WR	WR	Sw	Sw	WR	Sw	WR	WR	Sw	WR	Sw	Sw	WR	n/a	WR	Sw	Sw	WR	n/a	n/a	Sw	n/a	WR	WR	n/a	WR
R02648		WR	Sw	Sw	WR	WR	Sw	Sw	WR	WR	Sw	WR	Sw	WR	WR	Sw	Sw	Sw	WR	WR	Sw	WR	Sw	WR	WR	WR	WR	WR	WR	Sw	Sw	Sw	Sw	WR	Sw	WR	WR	WR	Sw	Sw	Sw	WR	n/a	WR	Sw	Sw	n/a	WR	WR
R02662		Sw	WR	Sw	Sw	Sw	Sw	WR	WR	WR	Sw	Sw	Sw	Sw	WR	WR	Sw	Sw	WR	Sw	WR	Sw	WR	Sw	Sw	Sw	WR	Sw	Sw	Sw	Sw	Sw	WR	WR	WR	WR	WR	WR	Sw	WR	WR	Sw	WR	WR	Sw	n/a	WR	Sw	WR
R02664		WR	WR	Sw	WR	Sw	WR	Sw	WR	WR	Sw	Sw	WR	WR	Sw	Sw	Sw	WR	Sw	Sw	Sw	WR	WR	WR	WR	WR	WR	WR	WR	Sw	WR	Sw	WR	Sw	WR	WR	WR	Sw	WR	Sw	WR	Sw	WR	WR	Sw	WR	WR	Sw	WR
R02671		Sw	WR	WR	Sw	WR	WR	WR	Sw	WR	WR	WR	Sw	Sw	Sw	WR	Sw	Sw	Sw	n/a	WR	Sw	Sw	Sw	WR	Sw	WR	Sw	Sw	Sw	Sw	WR	WR	Sw	WR	Sw	Sw	Sw	Sw	WR	Sw	WR	WR	n/a	Sw	n/a	n/a	n/a	Sw
R02673		Sw	Sw	Sw	WR	Sw	Sw	WR	WR	WR	Sw	WR	WR	Sw	Sw	WR	Sw	Sw	Sw	n/a	Sw	Sw	n/a	WR	Sw	Sw	Sw	WR	Sw	WR	WR	WR	WR	Sw	Sw	n/a	Sw	Sw	WR	WR	n/a	Sw	WR	n/a	Sw	Sw	n/a	WR	WR
R02674		Sw	WR	WR	Sw	WR	WR	WR	Sw	WR	Sw	Sw	Sw	WR	Sw	Sw	Sw	WR	Sw	WR	Sw	WR	Sw	WR	Sw	WR	WR	WR	Sw	WR	Sw	WR	WR	Sw	WR	Sw	Sw	n/a	WR	n/a	WR	n/a	Sw	n/a	n/a	n/a	WR	WR	n/a
R02676		Sw	Sw	Sw	Sw	Sw	Sw	Sw	Sw	WR	WR	Sw	Sw	Sw	Sw	Sw	Sw	Sw	WR	Sw	Sw	Sw	Sw	Sw	WR	WR	Sw	n/a	Sw	WR	Sw	WR	n/a	Sw	Sw	Sw	WR	Sw	n/a	WR	Sw	Sw	Sw	Sw	n/a	n/a	n/a	WR	Sw
R02682		WR	WR	WR	Sw	Sw	Sw	WR	Sw	Sw	WR	Sw	WR	Sw	WR	WR	WR	WR	Sw	Sw	Sw	WR	Sw	Sw	WR	WR	Sw	Sw	Sw	WR	WR	WR	WR	Sw	WR	Sw	Sw	n/a	Sw	Sw	WR	Sw	n/a	Sw	Sw	n/a	WR	Sw	Sw
R02686		Sw	Sw	Sw	WR	Sw	Sw	WR	WR	WR	Sw	WR	WR	Sw	Sw	WR	Sw	Sw	Sw	WR	Sw	Sw	Sw	WR	Sw	Sw	Sw	WR	Sw	WR	WR	WR	WR	Sw	Sw	WR	Sw	Sw	WR	WR	WR	Sw	WR	Sw	Sw	Sw	Sw	WR	WR
R02703		Sw	Sw	Sw	Sw	WR	WR	Sw	WR	Sw	Sw	WR	Sw	Sw	WR	Sw	Sw	Sw	WR	Sw	Sw	WR	WR	WR	Sw	Sw	Sw	WR	Sw	Sw	WR	WR	Sw	WR	Sw	Sw	Sw	WR	WR	Sw	WR	WR	WR	WR	Sw	WR	Sw	WR	Sw
R02758		Sw	Sw	Sw	Sw	Sw	Sw	Sw	Sw	WR	WR	Sw	Sw	Sw	Sw	Sw	n/a	Sw	WR	Sw	Sw	Sw	Sw	Sw	WR	WR	Sw	Sw	Sw	WR	Sw	WR	Sw	Sw	Sw	Sw	WR	Sw	Sw	n/a	Sw	Sw	Sw	Sw	n/a	n/a	Sw	n/a	Sw
R02776		Sw	Sw	Sw	WR	WR	WR	WR	n/a	Sw	Sw	WR	Sw	WR	Sw	WR	WR	WR	WR	Sw	WR	Sw	Sw	WR	WR	Sw	WR	Sw	Sw	WR	n/a	WR	WR	Sw	WR	Sw	Sw	n/a	WR	WR	WR	Sw	Sw	Sw	WR	Sw	WR	Sw	WR
R02780		Sw	WR	WR	WR	Sw	Sw	Sw	WR	Sw	Sw	WR	Sw	Sw	Sw	WR	Sw	Sw	WR	Sw	WR	Sw	Sw	WR	Sw	WR	WR	Sw	WR	Sw	Sw	WR	WR	WR	Sw	Sw	WR	WR	n/a	n/a	WR	Sw	Sw	Sw	Sw	n/a	n/a	WR	WR
R02783		Sw	Sw	Sw	Sw	Sw	Sw	Sw	Sw	WR	WR	Sw	Sw	Sw	Sw	Sw	Sw	Sw	WR	Sw	Sw	Sw	Sw	Sw	WR	WR	Sw	Sw	Sw	WR	Sw	WR	n/a	Sw	Sw	Sw	WR	Sw	Sw	WR	n/a	Sw	Sw	Sw	WR	Sw	n/a	WR	Sw
R02784		Sw	Sw	WR	WR	Sw	WR	WR	Sw	WR	Sw	WR	WR	WR	Sw	Sw	Sw	WR	WR	n/a	Sw	Sw	Sw	Sw	Sw	Sw	WR	WR	Sw	WR	WR	WR	WR	WR	Sw	Sw	Sw	WR	WR	WR	Sw	Sw	WR	Sw	Sw	WR	n/a	WR	Sw
R02785		Sw	Sw	Sw	Sw	Sw	Sw	Sw	Sw	WR	WR	Sw	Sw	Sw	Sw	Sw	Sw	Sw	WR	Sw	Sw	Sw	Sw	Sw	WR	WR	Sw	Sw	Sw	WR	Sw	WR	Sw	Sw	Sw	Sw	WR	Sw	Sw	WR	Sw	Sw	Sw	Sw	WR	n/a	Sw	WR	Sw
R02786		Sw	Sw	WR	Sw	WR	WR	WR	WR	Sw	WR	Sw	Sw	Sw	WR	Sw	Sw	WR	Sw	WR	Sw	Sw	WR	Sw	Sw	Sw	Sw	Sw	Sw	Sw	Sw	Sw	Sw	WR	WR	Sw	Sw	Sw	Sw	n/a	n/a	Sw	n/a	n/a	n/a	n/a	Sw	Sw	Sw
R02817		WR	Sw	Sw	WR	WR	WR	WR	Sw	WR	Sw	Sw	WR	Sw	WR	Sw	Sw	WR	Sw	Sw	WR	WR	Sw	Sw	Sw	Sw	Sw	Sw	WR	n/a	WR	Sw	WR	WR	WR	Sw	WR	n/a	WR	WR	WR	WR	WR	WR	WR	n/a	n/a	n/a	Sw
R02818		WR	WR	WR	Sw	Sw	WR	WR	Sw	Sw	WR	Sw	Sw	WR	Sw	Sw	Sw	Sw	WR	Sw	WR	Sw	WR	Sw	WR	Sw	WR	WR	WR	WR	Sw	n/a	Sw	WR	WR	Sw	Sw	n/a	WR	Sw	WR	n/a	Sw	WR	Sw	WR	Sw	n/a	WR
R02846		WR	WR	Sw	WR	Sw	WR	Sw	Sw	Sw	WR	WR	Sw	Sw	WR	WR	WR	WR	WR	Sw	WR	WR	WR	WR	WR	Sw	Sw	Sw	WR	WR	WR	Sw	WR	Sw	Sw	Sw	Sw	WR	WR	Sw	WR	Sw	n/a	Sw	Sw	WR	Sw	n/a	n/a
R02853		WR	Sw	WR	Sw	WR	Sw	Sw	Sw	WR	Sw	Sw	WR	Sw	Sw	Sw	Sw	WR	Sw	WR	WR	Sw	Sw	WR	WR	Sw	WR	Sw	Sw	Sw	Sw	n/a	Sw	WR	Sw	Sw	n/a	Sw	Sw	WR	Sw	WR	Sw	Sw	n/a	Sw	n/a	n/a	WR
R02861		Sw	WR	Sw	WR	WR	WR	Sw	WR	Sw	Sw	WR	Sw	Sw	WR	WR	Sw	Sw	Sw	WR	Sw	WR	WR	WR	WR	Sw	Sw	WR	Sw	WR	WR	Sw	WR	Sw	Sw	WR	n/a	WR	Sw	Sw	WR	Sw	Sw	Sw	WR	n/a	n/a	n/a	WR
R02867		WR	WR	Sw	WR	Sw	WR	WR	Sw	WR	WR	Sw	Sw	Sw	WR	WR	Sw	WR	WR	WR	WR	WR	WR	WR	WR	Sw	Sw	WR	Sw	WR	WR	WR	n/a	WR	Sw	Sw	WR	n/a	Sw	n/a	n/a	Sw	n/a	WR	Sw	Sw	WR	Sw	Sw
R02871		Sw	Sw	WR	Sw	Sw	WR	WR	Sw	Sw	WR	WR	Sw	Sw	Sw	Sw	Sw	Sw	WR	Sw	WR	Sw	Sw	WR	Sw	Sw	Sw	Sw	WR	Sw	WR	Sw	WR	Sw	Sw	WR	n/a	Sw	WR	WR	WR	Sw	Sw	WR	n/a	Sw	n/a	WR	WR
R02876		Sw	Sw	WR	Sw	Sw	WR	WR	Sw	Sw	WR	WR	Sw	n/a	Sw	Sw	n/a	Sw	WR	Sw	WR	Sw	n/a	WR	Sw	Sw	n/a	Sw	WR	Sw	n/a	Sw	WR	Sw	Sw	WR	WR	Sw	WR	WR	WR	Sw	Sw	WR	WR	Sw	Sw	WR	WR
R02923		WR	Sw	WR	WR	Sw	WR	Sw	WR	WR	WR	Sw	Sw	Sw	WR	n/a	WR	WR	WR	Sw	WR	WR	Sw	Sw	WR	Sw	WR	Sw	WR	WR	n/a	Sw	WR	Sw	WR	WR	Sw	Sw	WR	Sw	Sw	WR	WR	WR	Sw	Sw	WR	WR	Sw
R02936		WR	n/a	Sw	WR	Sw	WR	Sw	n/a	WR	Sw	Sw	WR	WR	Sw	Sw	Sw	WR	Sw	Sw	Sw	WR	WR	WR	WR	WR	WR	WR	WR	Sw	WR	Sw	WR	Sw	WR	WR	n/a	n/a	WR	Sw	WR	Sw	WR	WR	Sw	WR	n/a	Sw	WR
R02957		Sw	WR	WR	Sw	WR	WR	WR	Sw	WR	Sw	Sw	Sw	n/a	Sw	Sw	Sw	WR	Sw	WR	Sw	WR	Sw	WR	Sw	WR	WR	WR	Sw	WR	Sw	WR	WR	Sw	WR	Sw	Sw	WR	WR	Sw	n/a	Sw	Sw	Sw	Sw	n/a	WR	WR	Sw
R02962		Sw	Sw	Sw	WR	Sw	Sw	WR	WR	WR	Sw	WR	WR	Sw	Sw	WR	Sw	Sw	Sw	WR	Sw	Sw	Sw	WR	Sw	Sw	Sw	WR	Sw	WR	WR	WR	WR	Sw	Sw	WR	Sw	Sw	WR	WR	WR	Sw	WR	Sw	Sw	Sw	Sw	WR	WR
R02975		WR	WR	WR	WR	WR	WR	WR	WR	WR	n/a	Sw	Sw	Sw	WR	WR	Sw	Sw	WR	n/a	Sw	Sw	WR	WR	WR	Sw	WR	Sw	Sw	WR	Sw	WR	Sw	WR	WR	WR	WR	n/a	Sw	WR	WR	Sw	n/a	WR	WR	Sw	n/a	WR	Sw
R02985		WR	WR	Sw	WR	Sw	WR	Sw	WR	WR	Sw	Sw	WR	WR	Sw	Sw	Sw	WR	Sw	Sw	Sw	WR	WR	WR	WR	WR	WR	WR	WR	Sw	WR	Sw	WR	Sw	WR	WR	WR	Sw	WR	Sw	WR	Sw	WR	WR	Sw	n/a	WR	Sw	WR
R02995		Sw	Sw	Sw	Sw	WR	WR	Sw	WR	Sw	Sw	WR	Sw	Sw	WR	Sw	Sw	Sw	WR	Sw	Sw	WR	WR	n/a	Sw	Sw	Sw	WR	Sw	Sw	WR	WR	Sw	WR	Sw	Sw	n/a	WR	WR	Sw	WR	WR	WR	WR	Sw	n/a	n/a	WR	Sw
R03000		Sw	Sw	Sw	WR	WR	WR	Sw	WR	Sw	Sw	Sw	WR	Sw	Sw	Sw	n/a	WR	Sw	WR	WR	WR	Sw	Sw	WR	Sw	Sw	Sw	Sw	Sw	n/a	WR	Sw	Sw	WR	Sw	Sw	Sw	Sw	WR	Sw	n/a	n/a	n/a	Sw	Sw	n/a	Sw	Sw
R03006		WR	Sw	Sw	WR	WR	WR	WR	Sw	WR	Sw	Sw	WR	Sw	WR	Sw	Sw	WR	Sw	Sw	WR	WR	Sw	Sw	Sw	Sw	Sw	Sw	WR	Sw	WR	Sw	WR	WR	WR	Sw	WR	WR	WR	n/a	WR	WR	n/a	WR	WR	Sw	WR	WR	Sw
R03014		Sw	Sw	Sw	Sw	Sw	Sw	Sw	Sw	Sw	Sw	WR	WR	WR	Sw	Sw	WR	Sw	Sw	WR	Sw	WR	WR	Sw	Sw	Sw	Sw	WR	WR	n/a	WR	Sw	WR	Sw	WR	Sw	Sw	WR	Sw	n/a	Sw	WR	WR	WR	WR	n/a	n/a	n/a	WR
R03017		Sw	WR	WR	Sw	WR	WR	WR	Sw	WR	WR	WR	Sw	Sw	Sw	WR	Sw	Sw	Sw	Sw	WR	Sw	Sw	Sw	WR	Sw	WR	Sw	Sw	Sw	Sw	WR	WR	Sw	WR	Sw	Sw	Sw	Sw	WR	Sw	WR	WR	n/a	Sw	Sw	WR	WR	Sw
R03042		Sw	Sw	Sw	Sw	Sw	Sw	Sw	Sw	WR	WR	Sw	Sw	Sw	Sw	Sw	Sw	Sw	WR	Sw	Sw	Sw	Sw	Sw	WR	WR	Sw	Sw	Sw	WR	Sw	WR	Sw	Sw	Sw	Sw	WR	Sw	Sw	WR	n/a	n/a	n/a	Sw	WR	Sw	Sw	n/a	Sw
R03056		Sw	Sw	WR	Sw	WR	WR	WR	WR	Sw	WR	Sw	Sw	Sw	n/a	Sw	Sw	WR	Sw	WR	Sw	Sw	WR	Sw	Sw	Sw	Sw	Sw	n/a	Sw	Sw	Sw	Sw	WR	WR	Sw	Sw	Sw	Sw	n/a	Sw	Sw	WR	WR	Sw	n/a	Sw	n/a	Sw
R03068		Sw	WR	Sw	WR	WR	WR	Sw	WR	WR	Sw	Sw	WR	Sw	WR	WR	Sw	WR	WR	Sw	WR	WR	WR	WR	Sw	Sw	Sw	WR	WR	Sw	Sw	Sw	Sw	Sw	Sw	n/a	Sw	Sw	Sw	WR	WR	Sw	n/a	Sw	Sw	WR	WR	n/a	Sw
R03079		Sw	Sw	Sw	Sw	n/a	WR	WR	Sw	Sw	Sw	WR	WR	WR	Sw	Sw	Sw	WR	Sw	WR	Sw	Sw	n/a	WR	WR	WR	Sw	Sw	n/a	Sw	n/a	WR	Sw	WR	n/a	Sw	WR	WR	Sw	WR	WR	n/a	Sw	n/a	n/a	WR	n/a	WR	WR
R03081		WR	Sw	Sw	WR	WR	n/a	WR	Sw	WR	Sw	Sw	WR	Sw	WR	Sw	Sw	WR	Sw	Sw	WR	WR	Sw	Sw	Sw	Sw	Sw	Sw	WR	Sw	WR	Sw	WR	WR	WR	Sw	WR	n/a	WR	WR	WR	WR	WR	WR	WR	Sw	WR	WR	Sw
R03084		Sw	Sw	WR	Sw	WR	WR	WR	WR	Sw	WR	Sw	Sw	Sw	WR	Sw	Sw	WR	Sw	WR	Sw	Sw	WR	Sw	Sw	Sw	Sw	Sw	Sw	Sw	n/a	Sw	Sw	WR	WR	Sw	n/a	Sw	Sw	Sw	n/a	n/a	WR	WR	n/a	Sw	n/a	Sw	Sw
R03090		Sw	Sw	Sw	Sw	WR	WR	WR	Sw	Sw	Sw	WR	WR	WR	Sw	Sw	Sw	WR	Sw	WR	Sw	Sw	WR	WR	WR	WR	Sw	Sw	Sw	Sw	WR	WR	Sw	WR	Sw	Sw	n/a	WR	Sw	WR	WR	Sw	Sw	Sw	WR	n/a	Sw	n/a	WR
R03104		Sw	WR	Sw	Sw	Sw	Sw	WR	WR	WR	Sw	Sw	Sw	Sw	WR	WR	Sw	Sw	WR	Sw	WR	Sw	WR	Sw	Sw	n/a	WR	Sw	Sw	Sw	Sw	Sw	WR	WR	WR	WR	WR	n/a	Sw	n/a	n/a	n/a	WR	WR	n/a	n/a	n/a	n/a	WR
R03111		Sw	Sw	Sw	Sw	Sw	Sw	Sw	Sw	Sw	Sw	WR	WR	WR	Sw	Sw	WR	Sw	Sw	WR	Sw	WR	WR	Sw	Sw	Sw	Sw	WR	WR	n/a	WR	Sw	WR	Sw	WR	Sw	Sw	WR	Sw	Sw	Sw	WR	WR	WR	WR	n/a	n/a	Sw	WR
R03121		WR	WR	Sw	n/a	Sw	WR	Sw	WR	WR	Sw	Sw	WR	WR	Sw	Sw	Sw	WR	Sw	Sw	Sw	WR	WR	WR	WR	WR	WR	WR	WR	Sw	WR	Sw	WR	Sw	WR	n/a	WR	Sw	WR	Sw	WR	Sw	n/a	WR	Sw	n/a	n/a	n/a	n/a
R03124		Sw	Sw	Sw	Sw	Sw	Sw	Sw	Sw	Sw	Sw	WR	WR	WR	Sw	Sw	WR	Sw	Sw	WR	Sw	WR	WR	Sw	Sw	Sw	Sw	WR	WR	Sw	WR	Sw	WR	Sw	WR	Sw	Sw	WR	Sw	Sw	Sw	WR	WR	WR	WR	WR	Sw	Sw	WR
R03129		WR	Sw	WR	WR	Sw	Sw	WR	Sw	WR	WR	WR	Sw	Sw	WR	WR	WR	WR	Sw	Sw	WR	Sw	Sw	WR	WR	WR	WR	Sw	Sw	WR	WR	Sw	WR	Sw	WR	Sw	Sw	n/a	Sw	WR	Sw	Sw	Sw	WR	Sw	WR	n/a	WR	n/a
R03135		Sw	Sw	WR	Sw	WR	WR	Sw	Sw	Sw	Sw	WR	Sw	WR	Sw	Sw	WR	n/a	WR	Sw	Sw	WR	Sw	n/a	Sw	Sw	WR	Sw	WR	WR	WR	WR	Sw	WR	Sw	Sw	Sw	n/a	WR	WR	n/a	WR	n/a	Sw	n/a	n/a	Sw	Sw	Sw
R03138		Sw	Sw	WR	Sw	WR	WR	Sw	Sw	Sw	Sw	WR	Sw	WR	Sw	Sw	WR	WR	WR	Sw	Sw	WR	Sw	WR	Sw	Sw	WR	Sw	WR	WR	WR	WR	Sw	WR	Sw	Sw	Sw	WR	WR	WR	Sw	WR	Sw	Sw	Sw	Sw	Sw	Sw	Sw
R03154		Sw	Sw	Sw	Sw	WR	WR	WR	Sw	Sw	Sw	WR	WR	WR	Sw	Sw	Sw	n/a	Sw	WR	Sw	Sw	WR	WR	WR	WR	Sw	Sw	Sw	Sw	WR	WR	Sw	WR	Sw	Sw	WR	WR	Sw	WR	WR	Sw	Sw	Sw	n/a	n/a	Sw	WR	WR
R03165		Sw	WR	Sw	WR	WR	WR	Sw	WR	Sw	Sw	WR	Sw	Sw	WR	WR	Sw	Sw	Sw	WR	Sw	WR	WR	WR	WR	Sw	Sw	WR	Sw	WR	WR	Sw	WR	Sw	Sw	WR	n/a	WR	Sw	Sw	WR	Sw	n/a	Sw	WR	WR	WR	Sw	WR
R03170		WR	WR	Sw	WR	Sw	n/a	Sw	Sw	Sw	WR	WR	Sw	Sw	WR	WR	WR	n/a	WR	Sw	WR	WR	WR	WR	WR	Sw	Sw	Sw	n/a	WR	n/a	Sw	WR	Sw	Sw	Sw	Sw	n/a	n/a	n/a	WR	n/a	Sw	n/a	n/a	WR	n/a	Sw	n/a
R03171		WR	WR	WR	Sw	Sw	WR	WR	n/a	Sw	WR	Sw	Sw	WR	Sw	Sw	Sw	Sw	WR	Sw	WR	Sw	WR	Sw	WR	Sw	WR	WR	WR	WR	Sw	Sw	Sw	WR	WR	Sw	Sw	Sw	WR	Sw	WR	Sw	Sw	WR	Sw	WR	Sw	WR	n/a
R03172		Sw	WR	WR	Sw	WR	WR	WR	Sw	WR	Sw	Sw	Sw	WR	Sw	Sw	Sw	WR	Sw	WR	Sw	WR	Sw	WR	Sw	WR	WR	WR	Sw	WR	n/a	WR	WR	Sw	WR	Sw	Sw	WR	WR	Sw	WR	Sw	Sw	Sw	Sw	WR	n/a	WR	Sw
R03173		Sw	Sw	Sw	WR	Sw	Sw	WR	WR	WR	Sw	WR	WR	Sw	Sw	WR	Sw	Sw	Sw	WR	Sw	Sw	Sw	WR	Sw	Sw	Sw	WR	Sw	WR	WR	WR	WR	Sw	Sw	WR	Sw	n/a	WR	WR	WR	Sw	WR	Sw	Sw	Sw	Sw	WR	WR
R03184		Sw	WR	WR	Sw	WR	WR	WR	Sw	WR	WR	WR	Sw	Sw	Sw	WR	Sw	Sw	Sw	Sw	WR	Sw	Sw	Sw	WR	Sw	WR	Sw	Sw	Sw	Sw	WR	WR	Sw	WR	Sw	Sw	n/a	Sw	WR	Sw	WR	n/a	WR	n/a	Sw	n/a	WR	Sw
R03208		WR	WR	WR	WR	WR	WR	WR	Sw	Sw	Sw	WR	Sw	Sw	Sw	WR	Sw	Sw	WR	WR	Sw	Sw	WR	WR	WR	Sw	WR	WR	Sw	WR	WR	WR	Sw	WR	Sw	WR	Sw	Sw	WR	WR	n/a	WR	WR	n/a	WR	WR	n/a	n/a	WR
R03211		WR	WR	WR	Sw	Sw	WR	WR	Sw	Sw	WR	Sw	Sw	WR	Sw	Sw	Sw	Sw	WR	Sw	WR	Sw	WR	Sw	WR	Sw	WR	WR	WR	WR	n/a	Sw	Sw	WR	WR	Sw	Sw	Sw	WR	Sw	WR	Sw	n/a	WR	n/a	WR	n/a	WR	WR
R03214		WR	Sw	Sw	WR	WR	WR	WR	Sw	WR	Sw	Sw	WR	Sw	WR	Sw	Sw	WR	Sw	Sw	WR	WR	Sw	Sw	Sw	Sw	Sw	Sw	WR	Sw	WR	Sw	WR	WR	WR	Sw	WR	n/a	WR	WR	WR	WR	WR	WR	WR	Sw	WR	WR	Sw
R03216		WR	WR	Sw	WR	Sw	WR	Sw	Sw	Sw	WR	WR	Sw	Sw	WR	WR	WR	WR	WR	Sw	WR	WR	WR	WR	WR	Sw	Sw	Sw	WR	WR	WR	Sw	WR	Sw	Sw	Sw	Sw	WR	WR	Sw	n/a	Sw	n/a	Sw	n/a	WR	Sw	Sw	Sw
R03220		WR	WR	Sw	WR	Sw	WR	Sw	WR	WR	Sw	Sw	WR	WR	Sw	Sw	Sw	WR	Sw	Sw	Sw	WR	WR	WR	WR	WR	WR	WR	WR	n/a	WR	Sw	WR	Sw	WR	WR	WR	Sw	WR	Sw	n/a	Sw	WR	WR	Sw	WR	WR	Sw	WR
R03221		Sw	WR	Sw	WR	WR	WR	Sw	WR	WR	Sw	Sw	WR	Sw	WR	WR	Sw	WR	WR	Sw	WR	WR	WR	WR	Sw	Sw	Sw	WR	WR	Sw	Sw	Sw	Sw	Sw	Sw	Sw	Sw	Sw	Sw	n/a	n/a	Sw	n/a	Sw	n/a	n/a	n/a	WR	Sw
R03239		Sw	Sw	Sw	Sw	Sw	Sw	Sw	Sw	WR	WR	Sw	Sw	Sw	Sw	Sw	Sw	Sw	WR	Sw	Sw	Sw	Sw	Sw	WR	WR	Sw	Sw	Sw	WR	Sw	WR	Sw	Sw	Sw	Sw	WR	Sw	Sw	WR	Sw	Sw	Sw	n/a	n/a	Sw	Sw	n/a	n/a
R03243		Sw	Sw	Sw	Sw	Sw	Sw	Sw	Sw	WR	WR	Sw	n/a	Sw	Sw	Sw	Sw	Sw	WR	Sw	Sw	Sw	Sw	Sw	WR	WR	Sw	Sw	Sw	WR	Sw	WR	Sw	Sw	Sw	Sw	n/a	Sw	Sw	WR	n/a	Sw	n/a	Sw	WR	n/a	Sw	n/a	Sw
R03251		WR	Sw	Sw	Sw	Sw	Sw	Sw	Sw	Sw	WR	WR	n/a	WR	WR	WR	Sw	Sw	Sw	Sw	WR	WR	Sw	Sw	WR	Sw	Sw	Sw	WR	Sw	WR	Sw	WR	WR	Sw	WR	WR	WR	Sw	n/a	Sw	Sw	WR	n/a	WR	Sw	WR	n/a	WR
R03254		WR	WR	Sw	WR	Sw	WR	WR	Sw	WR	WR	Sw	Sw	Sw	WR	WR	Sw	WR	WR	WR	WR	WR	WR	WR	WR	Sw	Sw	WR	Sw	WR	n/a	WR	Sw	WR	Sw	Sw	WR	n/a	Sw	WR	WR	Sw	WR	n/a	Sw	Sw	WR	Sw	Sw
R03257		Sw	Sw	Sw	Sw	WR	WR	WR	Sw	Sw	Sw	WR	WR	WR	Sw	Sw	Sw	WR	Sw	WR	Sw	Sw	WR	WR	WR	WR	Sw	Sw	n/a	Sw	WR	WR	Sw	WR	Sw	Sw	WR	WR	Sw	WR	n/a	Sw	n/a	Sw	WR	n/a	n/a	WR	WR
R03275		Sw	Sw	WR	Sw	Sw	WR	WR	Sw	Sw	WR	WR	Sw	Sw	Sw	n/a	Sw	Sw	WR	Sw	WR	Sw	Sw	WR	Sw	Sw	Sw	Sw	WR	Sw	WR	Sw	WR	Sw	Sw	WR	n/a	Sw	WR	n/a	WR	Sw	Sw	WR	WR	Sw	n/a	n/a	WR
R03284		WR	Sw	WR	WR	Sw	WR	Sw	WR	WR	WR	Sw	Sw	Sw	WR	WR	WR	WR	WR	Sw	WR	WR	Sw	Sw	WR	Sw	WR	Sw	WR	WR	Sw	Sw	WR	Sw	WR	WR	n/a	Sw	WR	Sw	Sw	WR	WR	WR	Sw	n/a	n/a	WR	Sw
R03285		WR	Sw	Sw	WR	WR	WR	WR	Sw	WR	Sw	Sw	WR	Sw	WR	Sw	Sw	WR	Sw	Sw	WR	WR	Sw	Sw	Sw	Sw	Sw	Sw	WR	Sw	WR	Sw	WR	WR	WR	Sw	WR	WR	WR	n/a	WR	WR	WR	WR	WR	Sw	WR	WR	Sw
R03302		WR	Sw	Sw	WR	WR	WR	WR	Sw	WR	Sw	Sw	WR	Sw	WR	Sw	Sw	WR	Sw	Sw	WR	WR	Sw	Sw	Sw	Sw	Sw	Sw	WR	n/a	WR	Sw	WR	WR	WR	Sw	WR	WR	WR	n/a	WR	WR	n/a	WR	WR	n/a	WR	n/a	n/a
R03306		Sw	Sw	Sw	Sw	Sw	Sw	Sw	Sw	WR	WR	Sw	Sw	Sw	Sw	Sw	Sw	Sw	WR	Sw	Sw	Sw	n/a	Sw	WR	n/a	Sw	Sw	Sw	WR	Sw	WR	Sw	Sw	Sw	Sw	WR	n/a	Sw	WR	Sw	Sw	Sw	Sw	n/a	Sw	n/a	WR	Sw
R03314		Sw	WR	Sw	Sw	Sw	Sw	WR	WR	WR	Sw	Sw	Sw	Sw	WR	WR	Sw	Sw	WR	Sw	WR	Sw	WR	Sw	Sw	Sw	WR	Sw	Sw	Sw	Sw	Sw	WR	WR	WR	WR	WR	WR	Sw	WR	WR	Sw	WR	WR	Sw	WR	WR	Sw	WR
R03328		WR	Sw	Sw	WR	WR	WR	WR	Sw	WR	Sw	Sw	WR	Sw	n/a	Sw	Sw	WR	Sw	Sw	WR	WR	Sw	Sw	Sw	Sw	Sw	Sw	WR	Sw	WR	Sw	WR	WR	WR	Sw	n/a	n/a	WR	WR	n/a	n/a	WR	WR	n/a	Sw	WR	n/a	n/a
R03335		Sw	Sw	Sw	Sw	Sw	Sw	Sw	Sw	WR	WR	Sw	Sw	Sw	Sw	Sw	Sw	Sw	WR	Sw	Sw	Sw	Sw	Sw	WR	WR	Sw	Sw	Sw	WR	Sw	WR	Sw	Sw	Sw	Sw	WR	Sw	Sw	WR	Sw	Sw	Sw	Sw	WR	n/a	n/a	n/a	Sw
R03336		WR	Sw	WR	WR	Sw	Sw	Sw	Sw	Sw	Sw	WR	Sw	Sw	Sw	WR	WR	WR	Sw	WR	WR	WR	WR	WR	WR	Sw	Sw	WR	Sw	WR	Sw	WR	WR	WR	Sw	WR	WR	WR	Sw	WR	Sw	Sw	n/a	WR	Sw	WR	WR	WR	WR
R03362		Sw	Sw	Sw	WR	Sw	Sw	WR	WR	WR	Sw	WR	WR	Sw	Sw	WR	Sw	Sw	Sw	WR	Sw	Sw	Sw	WR	Sw	Sw	Sw	WR	Sw	WR	WR	WR	WR	Sw	Sw	WR	n/a	Sw	WR	WR	WR	n/a	WR	Sw	Sw	Sw	n/a	WR	WR
R03364		Sw	Sw	WR	Sw	Sw	WR	WR	Sw	Sw	WR	WR	Sw	Sw	Sw	Sw	Sw	Sw	WR	Sw	WR	Sw	Sw	WR	Sw	Sw	Sw	Sw	WR	Sw	WR	Sw	WR	Sw	Sw	WR	WR	n/a	WR	WR	n/a	Sw	n/a	WR	WR	Sw	n/a	WR	WR
R03372		WR	WR	Sw	WR	n/a	WR	Sw	Sw	Sw	WR	WR	Sw	Sw	WR	WR	WR	WR	WR	Sw	WR	WR	WR	WR	WR	Sw	Sw	Sw	WR	WR	n/a	Sw	WR	Sw	Sw	Sw	Sw	n/a	WR	n/a	n/a	Sw	n/a	Sw	Sw	WR	n/a	n/a	Sw
R03374		WR	WR	WR	WR	WR	WR	WR	WR	WR	WR	Sw	Sw	Sw	WR	WR	Sw	Sw	WR	n/a	Sw	Sw	WR	WR	WR	Sw	WR	Sw	Sw	n/a	Sw	WR	Sw	WR	WR	WR	WR	Sw	Sw	WR	WR	Sw	Sw	WR	WR	Sw	WR	WR	Sw
R03389		Sw	Sw	Sw	Sw	WR	WR	WR	Sw	Sw	Sw	WR	WR	WR	Sw	Sw	Sw	WR	Sw	WR	Sw	Sw	WR	WR	WR	WR	Sw	Sw	Sw	Sw	WR	WR	Sw	WR	Sw	Sw	WR	WR	Sw	WR	n/a	Sw	Sw	Sw	WR	WR	n/a	WR	n/a
R03392		WR	Sw	Sw	WR	WR	WR	WR	Sw	WR	Sw	Sw	WR	Sw	WR	Sw	Sw	WR	Sw	Sw	WR	WR	Sw	Sw	Sw	Sw	Sw	Sw	WR	Sw	WR	Sw	n/a	WR	WR	Sw	WR	WR	WR	n/a	WR	n/a	WR	WR	WR	Sw	n/a	WR	Sw
R03400		Sw	WR	WR	Sw	n/a	WR	WR	Sw	WR	Sw	Sw	Sw	WR	Sw	Sw	Sw	WR	Sw	WR	Sw	WR	Sw	WR	Sw	WR	WR	WR	Sw	WR	Sw	WR	WR	Sw	WR	Sw	Sw	WR	WR	Sw	n/a	Sw	Sw	Sw	n/a	n/a	n/a	WR	Sw
R03406		WR	Sw	Sw	WR	WR	WR	WR	Sw	WR	Sw	Sw	WR	Sw	WR	Sw	Sw	WR	Sw	Sw	WR	WR	Sw	Sw	Sw	Sw	Sw	Sw	WR	Sw	WR	Sw	WR	WR	WR	Sw	WR	n/a	WR	WR	WR	WR	WR	WR	WR	Sw	WR	WR	Sw
R03418		Sw	Sw	Sw	Sw	Sw	Sw	Sw	Sw	WR	WR	Sw	Sw	Sw	Sw	Sw	Sw	Sw	WR	Sw	Sw	Sw	Sw	Sw	WR	WR	Sw	Sw	Sw	WR	Sw	WR	Sw	Sw	Sw	Sw	WR	n/a	Sw	WR	Sw	Sw	Sw	Sw	WR	n/a	Sw	WR	Sw
R03421		Sw	WR	Sw	Sw	Sw	Sw	WR	WR	WR	Sw	Sw	Sw	Sw	WR	WR	Sw	Sw	WR	Sw	WR	Sw	WR	Sw	Sw	Sw	WR	Sw	Sw	Sw	Sw	Sw	WR	WR	WR	WR	WR	WR	Sw	n/a	WR	Sw	n/a	WR	Sw	n/a	WR	Sw	WR
R03437		Sw	Sw	Sw	Sw	Sw	Sw	Sw	Sw	Sw	Sw	WR	WR	WR	Sw	Sw	WR	Sw	Sw	WR	Sw	WR	WR	Sw	Sw	Sw	Sw	WR	WR	Sw	WR	Sw	WR	Sw	WR	Sw	Sw	n/a	Sw	n/a	n/a	WR	WR	WR	WR	n/a	n/a	Sw	WR
R03442		Sw	WR	Sw	Sw	Sw	Sw	WR	WR	WR	Sw	Sw	Sw	Sw	WR	WR	Sw	Sw	WR	Sw	WR	Sw	WR	Sw	Sw	Sw	WR	Sw	Sw	Sw	Sw	Sw	WR	WR	WR	WR	WR	WR	Sw	WR	WR	Sw	WR	WR	Sw	WR	n/a	Sw	WR
R03447		WR	Sw	Sw	Sw	Sw	Sw	Sw	Sw	n/a	WR	WR	WR	WR	WR	WR	Sw	Sw	Sw	Sw	WR	WR	Sw	Sw	WR	Sw	Sw	Sw	WR	Sw	WR	Sw	WR	WR	Sw	WR	n/a	n/a	Sw	Sw	Sw	Sw	WR	Sw	WR	n/a	n/a	WR	WR
R03449		Sw	WR	WR	Sw	Sw	Sw	Sw	WR	Sw	WR	WR	Sw	WR	Sw	Sw	WR	WR	WR	WR	n/a	Sw	WR	WR	Sw	WR	WR	WR	n/a	WR	WR	Sw	WR	Sw	n/a	WR	WR	Sw	WR	Sw	Sw	n/a	Sw	n/a	Sw	WR	n/a	Sw	WR
R03463		WR	Sw	WR	Sw	WR	Sw	Sw	Sw	WR	Sw	Sw	WR	Sw	Sw	Sw	Sw	WR	Sw	n/a	WR	Sw	Sw	WR	WR	Sw	WR	Sw	Sw	Sw	Sw	n/a	Sw	WR	Sw	Sw	n/a	n/a	Sw	n/a	Sw	WR	n/a	n/a	WR	n/a	n/a	n/a	WR
R03475		Sw	WR	WR	Sw	WR	WR	WR	Sw	WR	WR	WR	Sw	Sw	Sw	WR	Sw	Sw	Sw	n/a	WR	Sw	Sw	Sw	WR	Sw	WR	Sw	Sw	n/a	Sw	WR	WR	Sw	WR	Sw	Sw	Sw	Sw	WR	Sw	WR	WR	WR	Sw	Sw	WR	WR	Sw
R03491		Sw	Sw	Sw	Sw	WR	WR	Sw	WR	Sw	Sw	WR	Sw	Sw	WR	Sw	Sw	Sw	WR	Sw	Sw	WR	WR	WR	Sw	Sw	Sw	WR	Sw	Sw	WR	WR	Sw	WR	Sw	n/a	Sw	WR	WR	Sw	WR	WR	WR	WR	Sw	WR	Sw	WR	Sw
R03498		WR	Sw	WR	WR	Sw	WR	Sw	WR	WR	WR	Sw	Sw	Sw	WR	WR	WR	WR	WR	Sw	WR	WR	n/a	Sw	WR	Sw	WR	Sw	WR	WR	Sw	Sw	WR	Sw	WR	WR	Sw	Sw	WR	Sw	Sw	WR	WR	WR	Sw	n/a	WR	n/a	n/a
R03512		Sw	Sw	Sw	Sw	WR	WR	WR	Sw	Sw	Sw	WR	WR	WR	Sw	Sw	Sw	WR	Sw	WR	Sw	Sw	WR	WR	WR	WR	Sw	Sw	Sw	Sw	WR	WR	Sw	WR	Sw	Sw	n/a	WR	Sw	WR	WR	Sw	Sw	Sw	WR	WR	Sw	WR	WR
R03523		WR	WR	Sw	WR	Sw	Sw	Sw	Sw	Sw	WR	WR	Sw	Sw	WR	WR	WR	WR	WR	Sw	WR	WR	Sw	Sw	WR	Sw	Sw	Sw	WR	n/a	WR	Sw	WR	Sw	WR	Sw	Sw	WR	WR	Sw	WR	Sw	WR	n/a	Sw	WR	Sw	Sw	Sw
R03534		WR	Sw	Sw	WR	WR	Sw	Sw	WR	WR	Sw	WR	Sw	WR	WR	Sw	Sw	Sw	WR	WR	Sw	WR	n/a	WR	WR	WR	WR	WR	WR	Sw	Sw	Sw	Sw	WR	Sw	n/a	WR	WR	Sw	Sw	Sw	n/a	WR	WR	n/a	n/a	n/a	n/a	WR
R03535		WR	Sw	Sw	WR	WR	Sw	Sw	WR	WR	Sw	WR	Sw	WR	WR	Sw	Sw	Sw	WR	WR	Sw	WR	Sw	WR	WR	WR	WR	WR	WR	Sw	Sw	Sw	Sw	WR	Sw	WR	WR	WR	Sw	Sw	Sw	n/a	WR	WR	Sw	Sw	n/a	WR	WR
R03547		WR	WR	Sw	WR	Sw	WR	Sw	WR	WR	Sw	Sw	WR	WR	Sw	Sw	Sw	WR	Sw	Sw	Sw	WR	WR	WR	WR	WR	WR	WR	WR	Sw	WR	Sw	WR	Sw	WR	WR	WR	Sw	WR	Sw	WR	Sw	WR	WR	Sw	WR	WR	Sw	WR
R03553		WR	WR	WR	WR	WR	WR	WR	Sw	Sw	Sw	WR	Sw	Sw	Sw	WR	Sw	Sw	WR	WR	Sw	Sw	WR	WR	WR	Sw	WR	WR	Sw	WR	WR	WR	Sw	WR	Sw	WR	Sw	Sw	WR	WR	Sw	WR	WR	WR	WR	WR	n/a	WR	WR
R03554		WR	WR	Sw	WR	Sw	WR	Sw	Sw	Sw	WR	WR	Sw	Sw	WR	WR	WR	WR	WR	Sw	WR	WR	WR	WR	WR	Sw	Sw	Sw	WR	WR	WR	Sw	WR	Sw	Sw	Sw	Sw	WR	WR	n/a	WR	Sw	Sw	Sw	Sw	WR	Sw	Sw	Sw
R03575		Sw	WR	WR	Sw	WR	WR	WR	Sw	WR	Sw	Sw	Sw	WR	Sw	Sw	Sw	WR	Sw	WR	Sw	WR	Sw	WR	Sw	WR	WR	WR	Sw	WR	Sw	WR	WR	Sw	WR	Sw	n/a	n/a	WR	Sw	WR	Sw	Sw	Sw	Sw	n/a	n/a	WR	Sw
R03582		Sw	WR	WR	Sw	WR	WR	WR	Sw	WR	n/a	Sw	Sw	WR	Sw	Sw	Sw	WR	Sw	WR	Sw	WR	Sw	WR	Sw	WR	WR	WR	Sw	WR	Sw	WR	WR	Sw	WR	Sw	Sw	WR	WR	Sw	WR	Sw	Sw	Sw	Sw	n/a	WR	WR	Sw
R03594		WR	WR	WR	WR	WR	WR	WR	WR	WR	WR	Sw	Sw	Sw	WR	WR	Sw	Sw	WR	WR	Sw	Sw	WR	WR	WR	Sw	WR	Sw	Sw	WR	Sw	WR	Sw	WR	WR	WR	n/a	Sw	Sw	WR	WR	Sw	n/a	WR	WR	n/a	WR	WR	Sw
R03596		WR	WR	Sw	WR	Sw	WR	Sw	Sw	Sw	WR	WR	Sw	Sw	WR	WR	WR	WR	WR	Sw	WR	WR	WR	WR	WR	Sw	Sw	Sw	WR	n/a	WR	Sw	WR	Sw	Sw	Sw	Sw	WR	WR	Sw	WR	n/a	Sw	n/a	Sw	WR	n/a	Sw	Sw
R03610		Sw	WR	Sw	WR	WR	Sw	Sw	Sw	Sw	Sw	Sw	Sw	Sw	WR	Sw	Sw	WR	WR	Sw	Sw	Sw	WR	WR	Sw	WR	WR	Sw	WR	Sw	WR	WR	WR	Sw	Sw	WR	WR	WR	Sw	Sw	Sw	n/a	WR	WR	n/a	n/a	n/a	WR	Sw
R03624		WR	Sw	Sw	WR	WR	WR	WR	Sw	WR	Sw	Sw	WR	Sw	WR	Sw	Sw	WR	Sw	Sw	WR	WR	Sw	Sw	n/a	Sw	Sw	Sw	WR	Sw	WR	Sw	WR	WR	WR	Sw	WR	n/a	WR	WR	WR	n/a	WR	WR	WR	Sw	WR	WR	Sw
R03634		Sw	Sw	Sw	Sw	WR	WR	Sw	WR	Sw	Sw	WR	Sw	Sw	WR	Sw	Sw	Sw	WR	Sw	Sw	WR	WR	WR	n/a	Sw	Sw	WR	Sw	Sw	WR	n/a	Sw	WR	Sw	Sw	n/a	WR	WR	n/a	WR	WR	WR	n/a	Sw	WR	n/a	WR	Sw
R03641		WR	WR	WR	Sw	Sw	Sw	WR	Sw	Sw	WR	Sw	WR	Sw	WR	WR	WR	WR	Sw	n/a	Sw	WR	Sw	Sw	WR	WR	Sw	Sw	Sw	WR	WR	WR	WR	Sw	WR	Sw	Sw	WR	Sw	Sw	WR	Sw	WR	Sw	Sw	WR	WR	Sw	n/a
R03643		WR	Sw	Sw	WR	WR	WR	WR	Sw	WR	Sw	Sw	WR	Sw	WR	Sw	Sw	WR	Sw	Sw	WR	n/a	Sw	Sw	Sw	Sw	Sw	Sw	WR	Sw	WR	Sw	WR	WR	WR	Sw	WR	WR	WR	WR	WR	WR	WR	WR	WR	Sw	WR	WR	Sw
R03645		WR	n/a	Sw	WR	Sw	WR	Sw	WR	WR	Sw	Sw	WR	WR	Sw	Sw	Sw	WR	Sw	Sw	Sw	WR	WR	WR	WR	WR	WR	WR	WR	Sw	WR	Sw	WR	Sw	WR	WR	WR	Sw	WR	Sw	WR	Sw	n/a	WR	Sw	n/a	n/a	Sw	WR
R03658		Sw	Sw	WR	Sw	WR	WR	Sw	Sw	Sw	Sw	WR	Sw	WR	Sw	Sw	WR	WR	WR	Sw	Sw	WR	Sw	WR	Sw	Sw	WR	Sw	WR	WR	WR	WR	Sw	WR	Sw	Sw	Sw	n/a	WR	WR	Sw	WR	n/a	Sw	n/a	Sw	Sw	Sw	Sw
R03659		WR	Sw	Sw	WR	WR	Sw	Sw	WR	WR	Sw	WR	Sw	WR	WR	Sw	Sw	Sw	WR	WR	Sw	n/a	n/a	WR	n/a	WR	WR	n/a	WR	Sw	n/a	n/a	Sw	WR	Sw	WR	n/a	WR	Sw	Sw	Sw	WR	n/a	WR	n/a	n/a	n/a	WR	WR
R03665		Sw	WR	Sw	Sw	Sw	Sw	WR	WR	WR	Sw	Sw	Sw	Sw	WR	WR	Sw	Sw	WR	Sw	WR	Sw	WR	Sw	Sw	Sw	WR	Sw	Sw	Sw	Sw	Sw	WR	WR	WR	WR	WR	WR	Sw	WR	WR	Sw	n/a	n/a	n/a	WR	n/a	Sw	WR
R03679		WR	WR	WR	WR	WR	WR	WR	Sw	Sw	Sw	WR	Sw	Sw	Sw	WR	Sw	Sw	WR	WR	Sw	Sw	WR	WR	WR	Sw	WR	WR	Sw	WR	WR	WR	Sw	WR	Sw	WR	Sw	n/a	WR	WR	Sw	n/a	WR	WR	WR	WR	WR	WR	n/a
R03685		Sw	WR	Sw	WR	WR	WR	WR	n/a	Sw	n/a	WR	WR	Sw	WR	WR	Sw	Sw	Sw	Sw	Sw	WR	WR	Sw	WR	WR	WR	Sw	Sw	Sw	Sw	n/a	WR	WR	WR	WR	WR	n/a	Sw	Sw	WR	WR	Sw	WR	Sw	n/a	Sw	n/a	n/a
R03694		WR	Sw	Sw	WR	WR	Sw	Sw	WR	WR	Sw	WR	Sw	WR	WR	Sw	Sw	Sw	WR	WR	Sw	WR	Sw	WR	WR	WR	WR	WR	WR	Sw	n/a	Sw	Sw	WR	Sw	WR	n/a	WR	Sw	Sw	Sw	WR	n/a	WR	Sw	n/a	Sw	WR	WR
R03704		WR	WR	WR	Sw	Sw	WR	WR	Sw	Sw	WR	Sw	n/a	WR	Sw	Sw	Sw	Sw	WR	n/a	WR	Sw	WR	Sw	WR	Sw	n/a	WR	WR	WR	Sw	Sw	Sw	WR	WR	Sw	n/a	Sw	WR	Sw	WR	Sw	Sw	WR	Sw	WR	n/a	WR	WR
R03709		Sw	WR	Sw	WR	WR	WR	WR	WR	Sw	Sw	WR	WR	Sw	WR	WR	Sw	Sw	Sw	Sw	Sw	WR	WR	Sw	WR	WR	WR	Sw	Sw	Sw	Sw	Sw	WR	WR	WR	WR	WR	Sw	Sw	Sw	WR	WR	Sw	n/a	Sw	Sw	n/a	WR	Sw
R03718		Sw	Sw	WR	Sw	WR	WR	Sw	Sw	Sw	Sw	WR	Sw	WR	Sw	Sw	WR	WR	WR	Sw	Sw	WR	Sw	WR	Sw	Sw	WR	Sw	WR	WR	WR	WR	Sw	WR	Sw	Sw	Sw	WR	WR	WR	n/a	WR	Sw	Sw	Sw	n/a	Sw	Sw	Sw
R03721		Sw	Sw	Sw	Sw	Sw	Sw	Sw	Sw	WR	WR	Sw	Sw	Sw	Sw	Sw	Sw	Sw	WR	Sw	Sw	Sw	Sw	Sw	WR	WR	Sw	Sw	Sw	WR	Sw	n/a	Sw	Sw	Sw	Sw	WR	Sw	n/a	WR	n/a	Sw	Sw	Sw	WR	Sw	Sw	WR	Sw
R03730		Sw	Sw	n/a	Sw	Sw	Sw	Sw	Sw	WR	WR	Sw	Sw	Sw	Sw	n/a	Sw	Sw	WR	n/a	Sw	Sw	Sw	Sw	WR	n/a	Sw	n/a	Sw	n/a	Sw	WR	Sw	Sw	Sw	Sw	WR	n/a	Sw	n/a	Sw	Sw	Sw	n/a	WR	Sw	Sw	WR	Sw
R03733		Sw	WR	Sw	WR	Sw	WR	WR	Sw	Sw	WR	WR	WR	Sw	Sw	WR	Sw	Sw	WR	WR	WR	WR	WR	WR	WR	Sw	Sw	Sw	WR	Sw	WR	WR	WR	WR	Sw	Sw	Sw	Sw	Sw	Sw	n/a	Sw	WR	Sw	Sw	Sw	WR	WR	Sw
R03750		WR	Sw	Sw	WR	WR	Sw	Sw	WR	WR	Sw	WR	Sw	WR	WR	Sw	Sw	Sw	WR	WR	Sw	WR	Sw	WR	WR	WR	WR	WR	WR	Sw	Sw	Sw	Sw	WR	Sw	n/a	WR	n/a	Sw	Sw	Sw	n/a	n/a	n/a	Sw	Sw	Sw	WR	WR
R03758		Sw	WR	Sw	WR	WR	WR	Sw	WR	Sw	Sw	WR	Sw	Sw	WR	WR	Sw	Sw	Sw	WR	Sw	WR	WR	WR	WR	Sw	Sw	WR	Sw	WR	WR	Sw	WR	Sw	Sw	WR	WR	WR	Sw	Sw	WR	Sw	Sw	Sw	WR	WR	WR	Sw	WR
R03785		Sw	WR	Sw	Sw	WR	WR	Sw	Sw	Sw	Sw	Sw	WR	WR	Sw	WR	Sw	WR	WR	Sw	WR	Sw	Sw	WR	WR	WR	WR	WR	WR	Sw	WR	WR	WR	Sw	WR	Sw	Sw	Sw	Sw	Sw	WR	Sw	Sw	Sw	Sw	WR	Sw	Sw	Sw
R03793		Sw	Sw	Sw	Sw	Sw	Sw	Sw	Sw	WR	WR	Sw	Sw	Sw	Sw	Sw	Sw	Sw	WR	Sw	Sw	Sw	Sw	Sw	WR	WR	Sw	Sw	Sw	WR	Sw	WR	Sw	Sw	Sw	Sw	WR	Sw	Sw	WR	Sw	n/a	Sw	Sw	n/a	Sw	Sw	WR	n/a
R03816		WR	WR	Sw	WR	Sw	WR	Sw	Sw	Sw	WR	WR	n/a	Sw	WR	WR	WR	WR	WR	Sw	WR	WR	WR	WR	WR	Sw	Sw	Sw	WR	WR	WR	Sw	WR	Sw	Sw	Sw	Sw	n/a	WR	Sw	WR	Sw	Sw	Sw	n/a	n/a	Sw	Sw	Sw
R03818		WR	Sw	Sw	WR	WR	WR	WR	Sw	WR	Sw	Sw	WR	Sw	WR	Sw	Sw	WR	Sw	Sw	WR	n/a	Sw	Sw	Sw	Sw	Sw	Sw	WR	Sw	WR	Sw	WR	WR	WR	Sw	n/a	WR	WR	WR	WR	WR	WR	n/a	WR	Sw	WR	WR	Sw
R03826		WR	Sw	WR	WR	Sw	WR	Sw	WR	WR	WR	Sw	Sw	Sw	WR	WR	WR	WR	WR	Sw	WR	WR	Sw	Sw	WR	Sw	WR	Sw	WR	WR	Sw	Sw	WR	Sw	WR	WR	Sw	n/a	WR	Sw	n/a	WR	WR	WR	Sw	Sw	WR	WR	Sw
R03829		Sw	Sw	Sw	WR	WR	WR	Sw	Sw	WR	Sw	Sw	WR	WR	Sw	WR	WR	WR	Sw	Sw	Sw	Sw	WR	WR	WR	Sw	Sw	Sw	WR	WR	Sw	Sw	WR	Sw	WR	Sw	n/a	Sw	Sw	Sw	n/a	WR	n/a	Sw	WR	WR	Sw	Sw	Sw
R03846		Sw	Sw	Sw	WR	Sw	Sw	WR	WR	WR	Sw	WR	WR	Sw	Sw	WR	Sw	Sw	Sw	WR	Sw	Sw	Sw	WR	Sw	Sw	Sw	WR	Sw	WR	WR	WR	WR	Sw	Sw	WR	Sw	Sw	WR	WR	WR	Sw	WR	n/a	Sw	n/a	n/a	WR	WR
R03863		Sw	Sw	WR	Sw	WR	WR	WR	Sw	WR	WR	WR	Sw	Sw	Sw	WR	WR	Sw	Sw	Sw	WR	Sw	Sw	Sw	WR	Sw	WR	Sw	Sw	Sw	WR	WR	WR	Sw	WR	n/a	Sw	Sw	Sw	WR	n/a	Sw	WR	WR	Sw	Sw	WR	WR	Sw
R03868		WR	Sw	WR	WR	Sw	WR	Sw	WR	WR	WR	Sw	Sw	Sw	WR	WR	WR	WR	WR	Sw	WR	WR	Sw	Sw	WR	Sw	WR	Sw	WR	WR	Sw	Sw	WR	Sw	WR	WR	Sw	n/a	WR	Sw	Sw	n/a	WR	WR	Sw	n/a	WR	n/a	Sw
R03893		WR	WR	WR	WR	Sw	Sw	WR	WR	WR	WR	Sw	Sw	Sw	n/a	WR	Sw	WR	Sw	WR	Sw	Sw	WR	WR	WR	WR	Sw	Sw	WR	WR	Sw	WR	WR	WR	WR	WR	n/a	Sw	Sw	WR	WR	Sw	Sw	WR	n/a	Sw	n/a	Sw	WR
R03895		WR	Sw	Sw	WR	WR	WR	WR	Sw	WR	Sw	Sw	WR	Sw	WR	Sw	Sw	WR	Sw	Sw	WR	WR	Sw	Sw	Sw	Sw	Sw	Sw	WR	n/a	WR	Sw	WR	WR	WR	Sw	WR	n/a	WR	WR	WR	WR	WR	WR	WR	Sw	WR	n/a	Sw
R03924		Sw	Sw	Sw	Sw	Sw	Sw	Sw	Sw	WR	WR	Sw	Sw	Sw	Sw	Sw	Sw	Sw	WR	Sw	Sw	Sw	Sw	Sw	WR	WR	Sw	Sw	Sw	WR	Sw	WR	Sw	Sw	Sw	Sw	n/a	Sw	Sw	WR	Sw	n/a	Sw	Sw	n/a	n/a	Sw	WR	Sw
R03927		WR	Sw	WR	Sw	WR	Sw	Sw	WR	WR	Sw	Sw	WR	Sw	Sw	Sw	Sw	WR	Sw	WR	WR	Sw	n/a	WR	WR	Sw	WR	WR	Sw	Sw	Sw	n/a	Sw	WR	Sw	Sw	WR	Sw	Sw	WR	Sw	WR	Sw	Sw	WR	n/a	WR	Sw	n/a
R03931		Sw	Sw	Sw	Sw	n/a	Sw	Sw	Sw	WR	WR	Sw	Sw	Sw	Sw	Sw	Sw	Sw	WR	Sw	Sw	Sw	Sw	Sw	WR	WR	Sw	Sw	Sw	WR	Sw	WR	Sw	Sw	Sw	Sw	WR	Sw	Sw	WR	n/a	Sw	n/a	Sw	n/a	n/a	Sw	WR	Sw
R03937		WR	WR	WR	WR	WR	WR	WR	Sw	Sw	Sw	WR	Sw	Sw	Sw	WR	Sw	Sw	WR	WR	Sw	Sw	WR	WR	WR	Sw	WR	WR	Sw	WR	WR	WR	Sw	WR	Sw	WR	Sw	Sw	WR	WR	Sw	WR	n/a	WR	WR	WR	WR	WR	WR
R03943		Sw	Sw	Sw	Sw	Sw	Sw	Sw	Sw	Sw	Sw	WR	WR	WR	Sw	Sw	WR	Sw	Sw	WR	Sw	WR	WR	Sw	Sw	Sw	Sw	WR	WR	Sw	WR	Sw	WR	Sw	WR	Sw	Sw	WR	Sw	Sw	Sw	WR	WR	WR	WR	WR	Sw	Sw	WR
R03956		Sw	Sw	Sw	Sw	WR	WR	Sw	WR	Sw	Sw	WR	Sw	Sw	WR	Sw	Sw	Sw	WR	Sw	Sw	WR	WR	WR	Sw	Sw	Sw	WR	Sw	n/a	WR	WR	Sw	WR	Sw	Sw	Sw	n/a	WR	n/a	WR	WR	WR	WR	n/a	n/a	Sw	WR	Sw
R03960		Sw	Sw	WR	WR	WR	WR	WR	WR	Sw	Sw	WR	WR	WR	Sw	WR	Sw	Sw	WR	Sw	Sw	Sw	Sw	WR	Sw	Sw	Sw	WR	WR	Sw	WR	Sw	WR	Sw	WR	Sw	n/a	WR	WR	WR	WR	Sw	n/a	WR	WR	WR	Sw	WR	Sw
R04015		Sw	Sw	Sw	Sw	WR	WR	WR	Sw	Sw	Sw	WR	WR	WR	Sw	Sw	Sw	WR	Sw	WR	Sw	Sw	WR	WR	WR	WR	Sw	Sw	Sw	Sw	WR	WR	Sw	WR	Sw	Sw	n/a	WR	Sw	WR	WR	Sw	Sw	n/a	WR	WR	Sw	WR	WR
R04017		Sw	WR	Sw	WR	WR	WR	WR	WR	Sw	n/a	WR	WR	Sw	WR	WR	Sw	Sw	Sw	Sw	Sw	WR	WR	Sw	WR	WR	WR	Sw	Sw	Sw	Sw	n/a	WR	WR	n/a	WR	WR	Sw	Sw	Sw	WR	WR	Sw	WR	Sw	Sw	n/a	WR	Sw
R04022		Sw	Sw	WR	Sw	WR	WR	Sw	Sw	Sw	Sw	WR	Sw	WR	Sw	Sw	WR	WR	WR	Sw	Sw	WR	Sw	WR	Sw	Sw	WR	Sw	WR	WR	WR	WR	Sw	WR	Sw	Sw	Sw	WR	WR	WR	n/a	WR	n/a	Sw	Sw	n/a	Sw	Sw	Sw
R04026		Sw	WR	WR	Sw	WR	WR	WR	Sw	WR	WR	WR	Sw	Sw	Sw	WR	Sw	Sw	Sw	Sw	WR	Sw	Sw	Sw	WR	Sw	WR	Sw	Sw	Sw	Sw	WR	WR	n/a	WR	Sw	Sw	Sw	Sw	WR	Sw	WR	WR	WR	Sw	Sw	n/a	WR	Sw
R04029		Sw	Sw	Sw	Sw	Sw	WR	Sw	Sw	Sw	WR	Sw	Sw	WR	Sw	Sw	Sw	WR	WR	Sw	Sw	Sw	Sw	Sw	WR	WR	Sw	Sw	WR	WR	Sw	WR	Sw	Sw	WR	Sw	n/a	Sw	Sw	WR	Sw	n/a	Sw	Sw	n/a	Sw	Sw	n/a	Sw
R04034		Sw	Sw	Sw	Sw	WR	WR	WR	Sw	Sw	Sw	WR	WR	WR	Sw	Sw	Sw	WR	Sw	WR	Sw	Sw	WR	WR	WR	WR	Sw	Sw	Sw	Sw	WR	WR	Sw	WR	Sw	n/a	WR	n/a	Sw	WR	WR	Sw	Sw	Sw	WR	n/a	n/a	n/a	WR
R04068		Sw	Sw	WR	Sw	WR	WR	WR	WR	Sw	WR	Sw	Sw	Sw	WR	Sw	Sw	WR	Sw	n/a	Sw	Sw	WR	Sw	Sw	Sw	Sw	Sw	Sw	Sw	Sw	Sw	n/a	WR	WR	Sw	Sw	n/a	Sw	Sw	Sw	Sw	n/a	WR	Sw	n/a	Sw	Sw	Sw
R04070		Sw	Sw	Sw	Sw	Sw	Sw	Sw	Sw	WR	WR	Sw	Sw	Sw	Sw	Sw	Sw	Sw	WR	Sw	Sw	Sw	Sw	Sw	WR	WR	Sw	Sw	Sw	WR	Sw	WR	Sw	Sw	Sw	n/a	n/a	Sw	Sw	WR	Sw	Sw	Sw	Sw	WR	Sw	Sw	WR	Sw
R04074		Sw	WR	Sw	Sw	Sw	Sw	WR	WR	WR	Sw	Sw	Sw	Sw	WR	WR	Sw	Sw	WR	Sw	WR	Sw	WR	Sw	Sw	Sw	WR	Sw	Sw	Sw	Sw	Sw	WR	WR	WR	WR	WR	n/a	Sw	WR	WR	Sw	n/a	WR	Sw	WR	WR	Sw	WR
R04090		Sw	WR	WR	WR	n/a	Sw	Sw	WR	WR	WR	Sw	Sw	Sw	WR	WR	Sw	WR	Sw	WR	Sw	Sw	WR	Sw	WR	WR	Sw	WR	WR	n/a	WR	WR	WR	WR	WR	WR	Sw	Sw	WR	WR	WR	Sw	Sw	WR	Sw	Sw	WR	Sw	WR
R04124		Sw	Sw	Sw	WR	WR	WR	Sw	WR	WR	WR	WR	Sw	Sw	Sw	WR	Sw	Sw	Sw	WR	Sw	WR	n/a	WR	WR	WR	WR	Sw	Sw	WR	n/a	Sw	WR	Sw	Sw	WR	WR	WR	Sw	Sw	WR	WR	n/a	Sw	n/a	WR	WR	Sw	WR
R04130		WR	Sw	WR	Sw	WR	Sw	Sw	Sw	WR	Sw	Sw	WR	Sw	Sw	Sw	Sw	WR	Sw	WR	WR	Sw	Sw	WR	WR	Sw	WR	Sw	Sw	Sw	Sw	WR	Sw	WR	Sw	Sw	n/a	Sw	Sw	WR	n/a	WR	n/a	Sw	WR	n/a	n/a	Sw	WR
R04136		Sw	WR	WR	Sw	Sw	Sw	Sw	WR	Sw	WR	WR	Sw	WR	Sw	Sw	WR	WR	WR	WR	Sw	Sw	WR	WR	Sw	WR	WR	WR	WR	WR	WR	n/a	WR	Sw	WR	WR	WR	n/a	WR	Sw	Sw	Sw	n/a	n/a	Sw	WR	WR	n/a	WR
R04143		Sw	Sw	Sw	Sw	Sw	Sw	Sw	Sw	WR	WR	Sw	n/a	Sw	Sw	Sw	Sw	Sw	WR	Sw	Sw	Sw	Sw	Sw	WR	n/a	Sw	Sw	Sw	WR	Sw	WR	Sw	Sw	Sw	n/a	WR	n/a	Sw	WR	Sw	Sw	Sw	Sw	WR	Sw	n/a	WR	Sw
R04154		Sw	WR	Sw	Sw	Sw	Sw	WR	WR	WR	Sw	Sw	Sw	Sw	WR	WR	Sw	Sw	WR	Sw	WR	Sw	WR	Sw	Sw	Sw	WR	Sw	Sw	Sw	Sw	Sw	n/a	WR	WR	WR	WR	WR	n/a	WR	n/a	Sw	WR	n/a	Sw	WR	WR	n/a	WR
R04161		WR	WR	Sw	WR	Sw	WR	WR	Sw	WR	WR	Sw	Sw	Sw	WR	WR	Sw	WR	WR	WR	WR	WR	WR	WR	WR	Sw	Sw	WR	Sw	n/a	WR	WR	Sw	WR	Sw	Sw	WR	Sw	Sw	WR	WR	Sw	n/a	WR	Sw	n/a	WR	Sw	Sw
R04168		WR	Sw	WR	WR	WR	Sw	Sw	WR	Sw	WR	WR	Sw	Sw	WR	WR	WR	WR	WR	Sw	WR	Sw	WR	Sw	WR	Sw	Sw	WR	Sw	WR	Sw	Sw	WR	WR	WR	WR	Sw	WR	WR	WR	n/a	Sw	n/a	Sw	Sw	WR	n/a	WR	Sw
R04170		Sw	WR	Sw	Sw	Sw	Sw	Sw	WR	WR	Sw	Sw	Sw	Sw	WR	WR	Sw	Sw	WR	Sw	WR	Sw	WR	Sw	Sw	Sw	WR	Sw	Sw	Sw	Sw	Sw	WR	WR	WR	WR	n/a	WR	Sw	WR	WR	Sw	WR	n/a	Sw	WR	n/a	Sw	WR
R04171		WR	WR	WR	WR	WR	WR	WR	Sw	Sw	Sw	WR	Sw	Sw	Sw	WR	Sw	Sw	WR	WR	Sw	Sw	WR	WR	WR	Sw	WR	WR	Sw	WR	WR	WR	Sw	WR	Sw	WR	Sw	n/a	WR	WR	Sw	WR	WR	WR	WR	WR	WR	n/a	WR
R04189		Sw	Sw	Sw	Sw	Sw	Sw	Sw	Sw	WR	WR	Sw	Sw	Sw	Sw	Sw	Sw	Sw	WR	Sw	Sw	Sw	Sw	Sw	WR	WR	Sw	Sw	Sw	WR	Sw	WR	Sw	Sw	Sw	Sw	n/a	n/a	Sw	WR	Sw	n/a	Sw	Sw	WR	Sw	n/a	n/a	Sw
R04192		Sw	WR	Sw	WR	WR	WR	Sw	WR	WR	Sw	Sw	WR	Sw	WR	WR	Sw	WR	WR	Sw	WR	WR	WR	WR	Sw	Sw	Sw	WR	WR	Sw	Sw	Sw	Sw	Sw	Sw	Sw	Sw	Sw	Sw	WR	WR	Sw	Sw	Sw	Sw	WR	WR	n/a	Sw
R04194		WR	WR	Sw	WR	Sw	WR	WR	Sw	WR	WR	Sw	Sw	Sw	WR	WR	Sw	WR	WR	WR	WR	WR	WR	WR	WR	Sw	Sw	WR	Sw	WR	WR	WR	Sw	WR	Sw	Sw	WR	n/a	Sw	WR	WR	Sw	WR	WR	Sw	n/a	WR	Sw	Sw
R04195		Sw	Sw	Sw	Sw	WR	WR	Sw	WR	Sw	Sw	WR	Sw	Sw	WR	Sw	Sw	Sw	WR	Sw	Sw	WR	WR	WR	Sw	Sw	Sw	WR	Sw	Sw	WR	WR	Sw	WR	Sw	Sw	Sw	n/a	WR	Sw	WR	WR	WR	WR	Sw	WR	Sw	WR	Sw
R04203		Sw	n/a	Sw	Sw	Sw	Sw	Sw	Sw	WR	WR	Sw	Sw	Sw	Sw	Sw	Sw	Sw	WR	Sw	Sw	Sw	Sw	Sw	WR	WR	Sw	Sw	Sw	WR	Sw	WR	Sw	Sw	Sw	Sw	n/a	n/a	Sw	WR	Sw	Sw	Sw	n/a	WR	Sw	n/a	WR	n/a
R04212		Sw	Sw	WR	Sw	WR	WR	WR	Sw	Sw	Sw	WR	Sw	WR	WR	WR	WR	Sw	WR	Sw	Sw	WR	WR	WR	Sw	Sw	WR	Sw	Sw	WR	WR	WR	Sw	WR	Sw	Sw	Sw	WR	WR	WR	WR	WR	WR	Sw	Sw	n/a	WR	Sw	Sw
R04219		WR	Sw	Sw	WR	WR	Sw	Sw	WR	WR	Sw	WR	Sw	WR	WR	Sw	Sw	Sw	WR	WR	Sw	WR	Sw	WR	WR	WR	WR	WR	WR	Sw	Sw	Sw	Sw	WR	Sw	WR	WR	WR	Sw	Sw	Sw	WR	WR	n/a	Sw	Sw	n/a	n/a	WR
R04227		Sw	Sw	Sw	Sw	Sw	Sw	Sw	Sw	WR	WR	Sw	Sw	Sw	Sw	Sw	Sw	Sw	WR	Sw	Sw	Sw	Sw	Sw	WR	WR	Sw	Sw	Sw	WR	Sw	WR	Sw	Sw	Sw	Sw	WR	Sw	n/a	WR	Sw	Sw	Sw	Sw	WR	Sw	n/a	WR	Sw
R04241		Sw	WR	Sw	WR	WR	WR	WR	WR	Sw	Sw	WR	WR	Sw	WR	WR	Sw	Sw	Sw	Sw	Sw	WR	WR	Sw	WR	WR	WR	Sw	Sw	Sw	Sw	Sw	WR	WR	WR	WR	WR	Sw	Sw	Sw	WR	WR	Sw	n/a	n/a	Sw	Sw	WR	Sw
R04250		WR	Sw	Sw	Sw	Sw	Sw	Sw	Sw	Sw	WR	WR	WR	WR	WR	WR	Sw	Sw	Sw	Sw	WR	WR	Sw	n/a	WR	Sw	Sw	Sw	WR	Sw	WR	Sw	WR	WR	Sw	WR	WR	WR	Sw	Sw	Sw	Sw	WR	n/a	WR	Sw	n/a	WR	WR
R04255		Sw	WR	WR	Sw	WR	WR	WR	Sw	WR	WR	WR	Sw	Sw	Sw	WR	Sw	Sw	Sw	Sw	WR	Sw	Sw	Sw	WR	Sw	WR	Sw	Sw	Sw	n/a	WR	WR	Sw	WR	Sw	Sw	Sw	Sw	n/a	n/a	WR	WR	WR	Sw	Sw	n/a	WR	Sw
R04295		WR	Sw	Sw	WR	WR	WR	WR	Sw	WR	Sw	Sw	WR	Sw	WR	Sw	Sw	WR	Sw	Sw	n/a	WR	n/a	Sw	Sw	n/a	Sw	Sw	WR	Sw	WR	Sw	WR	WR	WR	Sw	n/a	WR	WR	WR	WR	WR	WR	n/a	WR	n/a	n/a	n/a	Sw
R04307		WR	WR	Sw	WR	Sw	WR	Sw	Sw	Sw	WR	WR	Sw	Sw	WR	WR	WR	WR	WR	Sw	WR	WR	WR	WR	WR	Sw	Sw	Sw	WR	WR	WR	Sw	WR	Sw	Sw	Sw	Sw	n/a	WR	Sw	n/a	Sw	Sw	n/a	Sw	WR	Sw	Sw	n/a
R04316		Sw	Sw	Sw	WR	Sw	WR	WR	WR	Sw	Sw	WR	WR	WR	Sw	WR	WR	WR	WR	Sw	WR	Sw	Sw	WR	WR	Sw	WR	Sw	Sw	WR	WR	WR	WR	Sw	WR	n/a	Sw	n/a	Sw	WR	WR	WR	n/a	Sw	n/a	Sw	n/a	n/a	WR
R04330		WR	WR	Sw	WR	Sw	Sw	Sw	Sw	Sw	WR	WR	Sw	Sw	WR	WR	WR	WR	WR	Sw	WR	WR	WR	WR	WR	Sw	Sw	Sw	WR	WR	WR	Sw	WR	Sw	Sw	Sw	n/a	n/a	WR	n/a	n/a	Sw	Sw	Sw	Sw	WR	n/a	n/a	Sw
R04331		WR	WR	Sw	WR	Sw	WR	WR	Sw	WR	WR	Sw	Sw	Sw	WR	WR	Sw	WR	WR	WR	WR	WR	WR	WR	WR	Sw	Sw	WR	Sw	WR	n/a	WR	Sw	WR	Sw	n/a	WR	n/a	Sw	WR	n/a	Sw	WR	n/a	n/a	Sw	n/a	Sw	Sw
R04338		WR	Sw	WR	WR	Sw	WR	Sw	WR	Sw	Sw	Sw	Sw	WR	Sw	Sw	Sw	WR	WR	WR	Sw	Sw	WR	WR	Sw	Sw	WR	WR	WR	Sw	Sw	Sw	Sw	WR	Sw	Sw	WR	WR	WR	Sw	n/a	n/a	Sw	WR	WR	Sw	n/a	Sw	WR
R04357		WR	WR	WR	WR	WR	WR	WR	WR	WR	WR	Sw	Sw	Sw	WR	WR	Sw	Sw	WR	n/a	Sw	Sw	WR	WR	WR	Sw	WR	Sw	Sw	n/a	Sw	n/a	Sw	WR	WR	WR	WR	Sw	Sw	WR	WR	Sw	n/a	WR	WR	n/a	WR	WR	Sw
R04361		WR	Sw	WR	WR	Sw	WR	Sw	WR	WR	WR	Sw	Sw	Sw	WR	WR	WR	WR	WR	Sw	WR	WR	Sw	Sw	WR	Sw	WR	Sw	WR	WR	Sw	Sw	WR	Sw	WR	WR	Sw	n/a	WR	Sw	n/a	n/a	WR	WR	Sw	Sw	WR	WR	Sw
R04364		Sw	WR	Sw	Sw	Sw	Sw	WR	WR	WR	Sw	Sw	Sw	Sw	WR	WR	Sw	Sw	WR	Sw	WR	Sw	WR	Sw	Sw	Sw	WR	Sw	Sw	Sw	Sw	Sw	WR	WR	WR	WR	n/a	WR	Sw	WR	WR	Sw	n/a	WR	Sw	n/a	n/a	Sw	WR
R04371		WR	Sw	Sw	WR	WR	Sw	Sw	WR	WR	Sw	WR	Sw	WR	WR	Sw	Sw	Sw	WR	WR	Sw	WR	Sw	WR	WR	WR	WR	WR	WR	Sw	n/a	Sw	n/a	WR	Sw	WR	n/a	WR	Sw	Sw	n/a	WR	WR	WR	n/a	Sw	Sw	WR	WR
R04372		Sw	Sw	WR	Sw	WR	WR	Sw	Sw	Sw	Sw	WR	Sw	WR	Sw	Sw	WR	WR	WR	Sw	Sw	WR	Sw	WR	Sw	Sw	WR	Sw	WR	WR	WR	WR	Sw	WR	Sw	Sw	n/a	WR	WR	WR	Sw	WR	n/a	Sw	Sw	Sw	n/a	Sw	Sw
R04373		Sw	Sw	Sw	Sw	Sw	Sw	Sw	Sw	WR	WR	Sw	Sw	Sw	Sw	Sw	Sw	Sw	WR	Sw	Sw	Sw	Sw	Sw	WR	WR	Sw	Sw	Sw	WR	Sw	WR	Sw	Sw	Sw	Sw	WR	Sw	Sw	WR	Sw	Sw	Sw	n/a	WR	Sw	Sw	n/a	Sw
R04374		n/a	WR	Sw	WR	WR	WR	WR	WR	Sw	Sw	WR	WR	Sw	WR	WR	Sw	Sw	Sw	n/a	Sw	WR	WR	Sw	WR	WR	WR	Sw	Sw	Sw	Sw	Sw	n/a	WR	WR	WR	WR	Sw	Sw	Sw	WR	WR	n/a	WR	n/a	Sw	Sw	WR	Sw
R04380		Sw	WR	WR	Sw	WR	WR	WR	Sw	WR	WR	WR	Sw	Sw	n/a	WR	Sw	Sw	Sw	Sw	WR	Sw	Sw	Sw	WR	Sw	WR	Sw	Sw	Sw	Sw	WR	WR	Sw	WR	Sw	Sw	n/a	Sw	WR	Sw	n/a	n/a	WR	Sw	Sw	WR	WR	Sw
R04393		Sw	Sw	Sw	Sw	WR	WR	WR	Sw	Sw	Sw	WR	WR	WR	Sw	Sw	Sw	WR	Sw	WR	Sw	Sw	WR	WR	WR	WR	Sw	Sw	Sw	Sw	WR	WR	Sw	WR	Sw	Sw	WR	WR	Sw	WR	WR	Sw	Sw	Sw	WR	n/a	Sw	WR	WR
R04407		WR	WR	Sw	WR	Sw	WR	WR	Sw	WR	WR	Sw	Sw	Sw	WR	WR	Sw	WR	WR	WR	WR	WR	WR	WR	WR	Sw	Sw	WR	Sw	WR	WR	WR	n/a	WR	Sw	Sw	WR	n/a	Sw	WR	WR	Sw	WR	WR	Sw	n/a	n/a	Sw	Sw
R04410		WR	Sw	WR	Sw	WR	Sw	Sw	Sw	WR	Sw	Sw	n/a	Sw	Sw	Sw	Sw	WR	Sw	WR	WR	Sw	Sw	WR	WR	Sw	WR	Sw	Sw	Sw	Sw	WR	Sw	WR	Sw	Sw	Sw	Sw	Sw	WR	Sw	n/a	Sw	Sw	WR	Sw	n/a	Sw	WR
R04411		Sw	Sw	WR	Sw	Sw	WR	WR	Sw	Sw	WR	WR	Sw	Sw	Sw	Sw	Sw	Sw	WR	Sw	WR	Sw	Sw	WR	Sw	Sw	Sw	Sw	WR	Sw	WR	Sw	WR	Sw	Sw	WR	n/a	Sw	WR	WR	WR	Sw	n/a	n/a	WR	n/a	n/a	n/a	WR
R04445		WR	WR	Sw	WR	Sw	WR	Sw	Sw	Sw	WR	WR	Sw	Sw	WR	WR	WR	WR	WR	Sw	WR	WR	WR	WR	n/a	Sw	Sw	Sw	WR	WR	WR	Sw	WR	Sw	Sw	Sw	Sw	WR	WR	Sw	WR	Sw	Sw	n/a	Sw	WR	Sw	Sw	Sw
R04446		WR	Sw	WR	WR	Sw	WR	Sw	WR	WR	WR	Sw	Sw	Sw	WR	n/a	WR	WR	WR	Sw	WR	WR	Sw	Sw	WR	n/a	WR	Sw	WR	WR	n/a	Sw	WR	Sw	WR	n/a	Sw	n/a	WR	Sw	Sw	n/a	n/a	n/a	Sw	n/a	n/a	WR	Sw
R04447		WR	Sw	WR	WR	Sw	WR	Sw	WR	WR	WR	Sw	Sw	Sw	WR	WR	WR	WR	WR	Sw	WR	WR	Sw	Sw	WR	Sw	WR	Sw	WR	WR	Sw	Sw	WR	Sw	WR	WR	Sw	Sw	WR	Sw	Sw	WR	WR	n/a	n/a	Sw	n/a	WR	Sw
R04448		WR	WR	WR	Sw	Sw	WR	WR	Sw	Sw	WR	Sw	Sw	WR	n/a	Sw	Sw	Sw	WR	Sw	WR	Sw	WR	Sw	WR	Sw	WR	WR	WR	n/a	Sw	Sw	n/a	WR	WR	Sw	n/a	n/a	WR	Sw	WR	Sw	n/a	WR	Sw	n/a	n/a	n/a	WR
R04450		WR	WR	WR	WR	WR	WR	WR	WR	WR	n/a	Sw	Sw	Sw	WR	WR	Sw	Sw	WR	WR	Sw	Sw	WR	WR	WR	Sw	WR	Sw	Sw	WR	Sw	WR	Sw	WR	WR	n/a	n/a	Sw	Sw	n/a	WR	Sw	Sw	n/a	WR	Sw	n/a	n/a	Sw
R04457		Sw	WR	n/a	WR	WR	WR	Sw	WR	Sw	Sw	WR	Sw	Sw	WR	WR	Sw	Sw	Sw	WR	Sw	WR	WR	WR	WR	Sw	Sw	WR	Sw	WR	WR	Sw	WR	Sw	Sw	WR	WR	n/a	Sw	Sw	n/a	Sw	n/a	n/a	n/a	n/a	WR	n/a	WR
R04462		Sw	WR	WR	Sw	WR	WR	WR	Sw	WR	Sw	Sw	Sw	WR	Sw	Sw	Sw	WR	Sw	WR	Sw	WR	Sw	WR	Sw	WR	WR	WR	Sw	WR	Sw	WR	WR	Sw	WR	Sw	Sw	WR	WR	n/a	WR	n/a	n/a	n/a	Sw	WR	n/a	WR	Sw
R04463		Sw	WR	Sw	WR	WR	WR	WR	WR	Sw	Sw	WR	WR	Sw	WR	WR	Sw	Sw	Sw	Sw	Sw	WR	WR	Sw	WR	WR	WR	Sw	Sw	n/a	Sw	Sw	WR	WR	WR	WR	n/a	Sw	n/a	Sw	WR	WR	Sw	WR	Sw	Sw	Sw	WR	Sw
R04467		Sw	Sw	Sw	Sw	Sw	Sw	Sw	Sw	WR	WR	Sw	Sw	Sw	Sw	Sw	Sw	Sw	WR	Sw	Sw	Sw	Sw	Sw	WR	WR	Sw	Sw	Sw	WR	Sw	WR	Sw	Sw	Sw	Sw	n/a	Sw	Sw	WR	Sw	Sw	Sw	Sw	WR	Sw	Sw	WR	n/a
R04475		Sw	WR	Sw	WR	WR	WR	Sw	WR	Sw	Sw	WR	Sw	Sw	WR	WR	Sw	Sw	Sw	WR	Sw	WR	WR	WR	WR	Sw	Sw	WR	Sw	WR	WR	Sw	WR	Sw	Sw	WR	n/a	WR	Sw	Sw	WR	Sw	Sw	Sw	WR	n/a	n/a	Sw	WR
R04478		Sw	Sw	Sw	WR	WR	WR	Sw	n/a	WR	Sw	Sw	WR	WR	Sw	WR	WR	WR	Sw	Sw	Sw	Sw	WR	WR	WR	Sw	Sw	Sw	WR	WR	Sw	Sw	WR	Sw	WR	Sw	Sw	Sw	Sw	Sw	Sw	WR	Sw	Sw	WR	WR	Sw	Sw	n/a
R04482		WR	Sw	Sw	WR	WR	Sw	Sw	WR	WR	Sw	WR	Sw	WR	WR	Sw	Sw	Sw	WR	WR	Sw	WR	Sw	WR	WR	WR	WR	WR	WR	Sw	Sw	Sw	Sw	WR	Sw	WR	WR	WR	Sw	n/a	Sw	WR	n/a	WR	n/a	Sw	n/a	WR	WR
R04485		Sw	Sw	Sw	Sw	WR	WR	WR	Sw	Sw	Sw	WR	WR	WR	Sw	Sw	Sw	WR	Sw	WR	Sw	Sw	WR	WR	WR	WR	Sw	Sw	Sw	Sw	n/a	WR	Sw	WR	Sw	Sw	WR	WR	Sw	WR	n/a	Sw	Sw	Sw	WR	WR	n/a	n/a	WR
R04498		Sw	Sw	WR	Sw	WR	WR	Sw	Sw	Sw	Sw	WR	Sw	WR	Sw	Sw	WR	WR	WR	Sw	Sw	WR	Sw	WR	Sw	Sw	WR	Sw	WR	WR	WR	WR	Sw	WR	Sw	Sw	Sw	WR	WR	WR	n/a	WR	n/a	Sw	n/a	Sw	n/a	n/a	Sw
R04505		Sw	Sw	Sw	WR	Sw	Sw	WR	WR	WR	Sw	WR	WR	Sw	Sw	WR	Sw	n/a	Sw	WR	Sw	Sw	n/a	WR	Sw	Sw	Sw	WR	Sw	WR	WR	WR	WR	Sw	Sw	WR	Sw	n/a	WR	n/a	WR	n/a	n/a	n/a	Sw	n/a	n/a	WR	n/a
R04511		WR	Sw	WR	WR	Sw	WR	Sw	WR	WR	WR	Sw	Sw	Sw	WR	WR	WR	WR	WR	Sw	WR	WR	Sw	Sw	WR	Sw	WR	Sw	WR	WR	Sw	Sw	WR	Sw	WR	WR	Sw	Sw	WR	Sw	Sw	WR	n/a	n/a	Sw	Sw	WR	WR	Sw
R04512		Sw	WR	WR	Sw	WR	WR	WR	Sw	n/a	Sw	Sw	Sw	WR	Sw	Sw	Sw	WR	Sw	WR	Sw	WR	Sw	WR	Sw	WR	WR	WR	Sw	WR	Sw	WR	WR	Sw	WR	Sw	Sw	WR	WR	Sw	WR	Sw	Sw	Sw	Sw	WR	WR	WR	n/a
R04513		Sw	Sw	Sw	Sw	Sw	Sw	Sw	Sw	Sw	Sw	WR	WR	WR	Sw	Sw	WR	Sw	Sw	WR	Sw	n/a	WR	Sw	Sw	Sw	Sw	WR	WR	n/a	WR	Sw	WR	Sw	WR	Sw	Sw	WR	Sw	Sw	Sw	WR	n/a	WR	WR	WR	n/a	Sw	n/a
R04515		Sw	Sw	Sw	Sw	WR	WR	Sw	WR	Sw	Sw	WR	Sw	n/a	WR	Sw	Sw	Sw	WR	Sw	Sw	n/a	WR	WR	Sw	Sw	Sw	WR	Sw	Sw	WR	WR	Sw	WR	Sw	Sw	Sw	WR	WR	n/a	WR	WR	WR	WR	Sw	WR	n/a	WR	Sw
R04523		Sw	Sw	Sw	Sw	WR	WR	WR	Sw	Sw	Sw	WR	WR	WR	Sw	Sw	Sw	WR	Sw	WR	Sw	Sw	WR	WR	WR	WR	Sw	Sw	Sw	Sw	WR	WR	Sw	WR	Sw	Sw	WR	WR	Sw	WR	WR	Sw	Sw	Sw	WR	WR	Sw	WR	WR
R04531		Sw	WR	WR	Sw	Sw	Sw	Sw	WR	Sw	WR	WR	Sw	WR	Sw	Sw	WR	WR	WR	WR	Sw	Sw	WR	WR	Sw	WR	WR	WR	WR	WR	WR	Sw	WR	Sw	WR	WR	n/a	Sw	WR	Sw	Sw	n/a	Sw	n/a	Sw	WR	WR	Sw	n/a
R04532		Sw	Sw	Sw	WR	Sw	Sw	WR	WR	WR	Sw	WR	WR	Sw	Sw	WR	Sw	Sw	Sw	WR	Sw	Sw	Sw	WR	Sw	Sw	Sw	WR	Sw	WR	WR	WR	WR	Sw	Sw	WR	Sw	Sw	n/a	WR	WR	Sw	WR	Sw	n/a	Sw	Sw	WR	WR
R04533		WR	WR	Sw	WR	Sw	WR	Sw	WR	WR	Sw	Sw	WR	WR	Sw	Sw	Sw	WR	Sw	Sw	Sw	WR	WR	WR	WR	WR	WR	WR	WR	Sw	n/a	Sw	WR	Sw	WR	WR	n/a	Sw	n/a	Sw	WR	Sw	n/a	WR	Sw	WR	WR	n/a	WR
R04539		WR	Sw	Sw	WR	WR	WR	WR	Sw	WR	Sw	Sw	WR	n/a	WR	Sw	Sw	WR	Sw	Sw	WR	WR	Sw	Sw	Sw	Sw	Sw	Sw	WR	Sw	WR	Sw	WR	WR	WR	Sw	n/a	WR	WR	WR	WR	WR	n/a	WR	WR	n/a	WR	n/a	Sw
R04546		Sw	WR	WR	Sw	WR	WR	WR	Sw	WR	Sw	Sw	Sw	n/a	Sw	Sw	Sw	WR	Sw	WR	Sw	WR	Sw	WR	Sw	WR	WR	WR	Sw	WR	Sw	WR	WR	Sw	WR	Sw	Sw	n/a	WR	n/a	WR	Sw	Sw	n/a	Sw	n/a	WR	WR	Sw
R04549		Sw	Sw	WR	WR	Sw	WR	WR	Sw	WR	Sw	WR	WR	WR	Sw	Sw	Sw	WR	WR	WR	Sw	WR	Sw	Sw	Sw	Sw	WR	WR	Sw	WR	WR	WR	WR	WR	Sw	Sw	n/a	n/a	WR	WR	Sw	Sw	WR	Sw	Sw	WR	n/a	n/a	Sw
R04550		WR	WR	WR	WR	WR	WR	WR	WR	WR	WR	Sw	Sw	Sw	WR	WR	Sw	Sw	WR	WR	Sw	Sw	WR	WR	WR	Sw	WR	Sw	Sw	WR	Sw	WR	Sw	WR	WR	WR	WR	Sw	Sw	WR	WR	Sw	n/a	n/a	n/a	Sw	WR	WR	Sw
R04559		Sw	Sw	WR	Sw	Sw	WR	WR	Sw	Sw	WR	WR	Sw	Sw	Sw	Sw	Sw	Sw	WR	Sw	WR	Sw	Sw	WR	Sw	Sw	Sw	Sw	WR	Sw	WR	Sw	WR	Sw	Sw	WR	WR	Sw	WR	n/a	WR	Sw	n/a	WR	WR	n/a	Sw	WR	WR
R04574		Sw	WR	WR	Sw	WR	WR	WR	Sw	WR	WR	WR	Sw	Sw	Sw	WR	Sw	Sw	Sw	Sw	WR	Sw	Sw	Sw	WR	Sw	WR	Sw	Sw	Sw	Sw	WR	WR	Sw	WR	Sw	Sw	Sw	Sw	WR	Sw	WR	WR	WR	Sw	Sw	WR	WR	Sw
R04575		WR	Sw	Sw	WR	WR	WR	WR	Sw	WR	Sw	Sw	WR	Sw	n/a	Sw	Sw	WR	Sw	Sw	n/a	WR	Sw	Sw	Sw	Sw	Sw	Sw	WR	Sw	WR	Sw	WR	WR	WR	Sw	WR	WR	WR	n/a	n/a	WR	WR	WR	n/a	n/a	WR	WR	Sw
R04599		Sw	Sw	Sw	WR	Sw	Sw	WR	Sw	WR	Sw	WR	WR	n/a	Sw	WR	Sw	Sw	Sw	WR	Sw	Sw	Sw	WR	Sw	Sw	Sw	WR	Sw	WR	WR	WR	WR	Sw	Sw	WR	Sw	Sw	WR	WR	WR	Sw	n/a	Sw	Sw	Sw	Sw	n/a	Sw
R04610		WR	n/a	Sw	WR	Sw	Sw	Sw	Sw	Sw	WR	WR	Sw	Sw	WR	WR	WR	WR	WR	Sw	n/a	WR	WR	WR	WR	Sw	Sw	Sw	WR	WR	WR	Sw	WR	Sw	Sw	Sw	Sw	WR	WR	n/a	WR	Sw	Sw	Sw	Sw	WR	n/a	n/a	Sw
R04621		Sw	WR	Sw	WR	Sw	Sw	Sw	n/a	WR	Sw	Sw	n/a	Sw	WR	WR	Sw	Sw	WR	n/a	WR	n/a	Sw	WR	Sw	WR	WR	Sw	WR	Sw	Sw	Sw	Sw	WR	Sw	Sw	WR	Sw	Sw	WR	n/a	n/a	n/a	n/a	Sw	Sw	WR	n/a	WR
R04623		Sw	WR	WR	Sw	WR	WR	WR	Sw	WR	Sw	Sw	Sw	WR	Sw	Sw	Sw	WR	Sw	WR	Sw	WR	Sw	WR	Sw	WR	WR	WR	Sw	WR	Sw	WR	WR	Sw	WR	Sw	Sw	WR	WR	Sw	WR	Sw	n/a	Sw	Sw	n/a	n/a	WR	Sw
R04637		WR	Sw	WR	Sw	WR	Sw	Sw	Sw	WR	Sw	Sw	WR	Sw	Sw	Sw	Sw	WR	Sw	WR	WR	Sw	Sw	WR	WR	Sw	WR	Sw	Sw	Sw	Sw	WR	Sw	WR	Sw	Sw	n/a	Sw	Sw	WR	Sw	WR	n/a	Sw	WR	Sw	WR	Sw	WR
R04639		WR	Sw	WR	WR	WR	Sw	Sw	WR	WR	Sw	WR	Sw	WR	Sw	Sw	Sw	Sw	WR	WR	n/a	WR	Sw	WR	WR	WR	WR	WR	WR	Sw	Sw	Sw	Sw	WR	Sw	WR	WR	n/a	Sw	Sw	Sw	n/a	n/a	WR	Sw	n/a	Sw	WR	WR
R04645		WR	Sw	Sw	Sw	Sw	Sw	Sw	Sw	Sw	WR	WR	WR	WR	WR	WR	Sw	Sw	Sw	Sw	WR	WR	Sw	Sw	WR	Sw	Sw	Sw	WR	Sw	WR	Sw	WR	WR	Sw	WR	n/a	WR	Sw	Sw	Sw	n/a	WR	n/a	WR	n/a	WR	WR	n/a
R04649		Sw	WR	WR	Sw	WR	WR	WR	Sw	WR	Sw	Sw	Sw	WR	Sw	Sw	Sw	WR	Sw	WR	Sw	WR	Sw	WR	Sw	WR	WR	WR	Sw	WR	Sw	WR	WR	Sw	WR	Sw	n/a	WR	WR	Sw	WR	Sw	n/a	Sw	n/a	WR	n/a	WR	Sw
R04658		Sw	Sw	Sw	Sw	WR	WR	Sw	WR	Sw	Sw	WR	Sw	Sw	WR	Sw	Sw	Sw	WR	Sw	Sw	WR	WR	WR	Sw	Sw	Sw	WR	Sw	Sw	WR	WR	Sw	WR	Sw	Sw	Sw	WR	WR	Sw	WR	WR	WR	WR	Sw	WR	Sw	WR	Sw
R04662		Sw	Sw	WR	Sw	Sw	WR	WR	Sw	Sw	WR	WR	Sw	Sw	Sw	Sw	Sw	Sw	WR	Sw	WR	Sw	Sw	WR	Sw	Sw	Sw	Sw	WR	Sw	WR	Sw	WR	Sw	Sw	WR	WR	Sw	WR	n/a	WR	Sw	Sw	WR	WR	Sw	Sw	WR	WR
R04667		Sw	WR	Sw	WR	WR	Sw	Sw	WR	WR	Sw	Sw	WR	Sw	WR	WR	Sw	Sw	WR	Sw	WR	WR	WR	WR	Sw	WR	Sw	Sw	WR	Sw	Sw	n/a	Sw	Sw	Sw	Sw	n/a	Sw	Sw	WR	n/a	Sw	n/a	Sw	Sw	WR	WR	n/a	WR
R04670		WR	WR	Sw	WR	Sw	WR	Sw	Sw	Sw	WR	WR	Sw	Sw	WR	WR	WR	WR	WR	Sw	WR	WR	WR	WR	WR	Sw	Sw	Sw	WR	WR	WR	Sw	WR	Sw	Sw	Sw	Sw	WR	WR	Sw	WR	Sw	Sw	Sw	Sw	WR	Sw	Sw	Sw
R04672		WR	WR	WR	Sw	Sw	WR	WR	Sw	Sw	WR	Sw	Sw	WR	Sw	Sw	Sw	Sw	WR	Sw	WR	Sw	WR	Sw	WR	Sw	WR	WR	WR	WR	Sw	Sw	Sw	WR	WR	Sw	n/a	Sw	WR	Sw	WR	Sw	Sw	WR	n/a	n/a	Sw	WR	WR
R04690		Sw	Sw	Sw	WR	Sw	Sw	n/a	WR	WR	Sw	WR	WR	Sw	Sw	WR	Sw	Sw	Sw	WR	Sw	Sw	Sw	WR	Sw	Sw	Sw	WR	Sw	n/a	WR	WR	WR	Sw	Sw	WR	Sw	Sw	WR	WR	n/a	Sw	WR	Sw	Sw	Sw	Sw	WR	WR
R04699		Sw	Sw	WR	Sw	WR	WR	WR	WR	Sw	WR	Sw	Sw	Sw	WR	n/a	Sw	WR	Sw	WR	n/a	Sw	Sw	Sw	Sw	Sw	Sw	n/a	Sw	n/a	Sw	Sw	Sw	Sw	WR	n/a	n/a	Sw	Sw	n/a	Sw	WR	n/a	WR	Sw	Sw	n/a	Sw	Sw
R04703		Sw	Sw	WR	Sw	WR	WR	Sw	Sw	Sw	Sw	WR	Sw	n/a	Sw	Sw	WR	WR	WR	Sw	Sw	WR	Sw	WR	Sw	Sw	WR	Sw	WR	WR	WR	WR	Sw	WR	Sw	Sw	n/a	WR	WR	WR	Sw	WR	Sw	Sw	n/a	Sw	Sw	n/a	Sw
R04707		Sw	WR	WR	Sw	Sw	Sw	Sw	WR	Sw	WR	WR	Sw	WR	Sw	Sw	WR	WR	WR	WR	Sw	Sw	WR	WR	Sw	WR	WR	n/a	WR	WR	WR	Sw	WR	Sw	WR	WR	WR	Sw	WR	n/a	n/a	Sw	n/a	n/a	Sw	n/a	WR	n/a	WR
R04710		Sw	WR	Sw	WR	WR	WR	Sw	WR	WR	Sw	Sw	WR	Sw	WR	WR	Sw	WR	WR	Sw	WR	WR	WR	WR	Sw	Sw	Sw	WR	WR	Sw	Sw	Sw	Sw	Sw	Sw	Sw	Sw	n/a	Sw	WR	WR	Sw	n/a	Sw	Sw	WR	WR	WR	Sw
R04723		Sw	WR	Sw	WR	WR	WR	Sw	WR	n/a	Sw	WR	Sw	Sw	WR	WR	Sw	Sw	Sw	WR	Sw	WR	WR	WR	WR	Sw	Sw	WR	Sw	WR	WR	Sw	n/a	Sw	n/a	WR	n/a	n/a	Sw	Sw	WR	Sw	n/a	n/a	n/a	WR	n/a	n/a	WR
R04741		Sw	Sw	Sw	Sw	Sw	Sw	Sw	Sw	WR	WR	Sw	Sw	Sw	Sw	Sw	Sw	Sw	WR	n/a	Sw	Sw	Sw	Sw	WR	WR	Sw	Sw	Sw	WR	Sw	WR	Sw	Sw	n/a	Sw	WR	Sw	Sw	WR	Sw	Sw	n/a	Sw	WR	Sw	n/a	WR	Sw
R04746		WR	WR	WR	Sw	Sw	WR	WR	Sw	Sw	WR	Sw	Sw	WR	Sw	Sw	Sw	Sw	n/a	Sw	WR	Sw	WR	Sw	WR	Sw	WR	WR	WR	WR	Sw	Sw	Sw	WR	WR	Sw	Sw	n/a	WR	Sw	WR	n/a	Sw	n/a	Sw	n/a	Sw	WR	WR
R04758		Sw	Sw	Sw	Sw	Sw	Sw	Sw	Sw	WR	WR	Sw	Sw	Sw	Sw	Sw	Sw	Sw	WR	Sw	Sw	Sw	Sw	Sw	WR	WR	Sw	Sw	Sw	WR	n/a	WR	Sw	Sw	Sw	Sw	WR	Sw	Sw	n/a	n/a	Sw	n/a	Sw	n/a	n/a	n/a	WR	Sw
R04760		Sw	Sw	Sw	Sw	Sw	Sw	Sw	Sw	WR	WR	Sw	Sw	Sw	Sw	Sw	Sw	n/a	WR	Sw	Sw	Sw	n/a	Sw	WR	WR	Sw	Sw	Sw	WR	Sw	WR	Sw	Sw	Sw	Sw	WR	Sw	Sw	WR	Sw	Sw	n/a	n/a	n/a	n/a	Sw	WR	Sw
R04774		Sw	Sw	Sw	WR	Sw	Sw	WR	WR	WR	Sw	WR	WR	Sw	Sw	WR	Sw	Sw	Sw	WR	Sw	Sw	Sw	WR	Sw	Sw	Sw	WR	Sw	WR	WR	WR	WR	Sw	Sw	WR	Sw	Sw	WR	WR	WR	Sw	WR	Sw	Sw	Sw	Sw	WR	WR
R04781		WR	Sw	WR	WR	Sw	WR	Sw	WR	WR	WR	Sw	Sw	Sw	WR	WR	n/a	WR	WR	Sw	WR	WR	Sw	Sw	WR	Sw	WR	Sw	WR	WR	Sw	Sw	WR	Sw	WR	WR	Sw	Sw	WR	Sw	Sw	WR	n/a	WR	Sw	Sw	WR	WR	Sw
R04789		Sw	WR	WR	Sw	WR	WR	WR	Sw	WR	Sw	Sw	Sw	WR	Sw	Sw	Sw	WR	Sw	WR	Sw	WR	Sw	WR	Sw	WR	WR	WR	Sw	n/a	Sw	WR	WR	Sw	WR	Sw	Sw	WR	WR	n/a	WR	Sw	Sw	Sw	Sw	WR	WR	WR	Sw
R04790		WR	Sw	WR	WR	Sw	Sw	Sw	Sw	Sw	Sw	WR	Sw	Sw	n/a	WR	WR	WR	Sw	WR	WR	WR	n/a	WR	WR	Sw	Sw	WR	Sw	WR	Sw	WR	WR	WR	Sw	WR	WR	WR	Sw	WR	Sw	n/a	n/a	WR	n/a	WR	WR	WR	WR
R04800		Sw	Sw	Sw	WR	Sw	Sw	WR	WR	WR	Sw	WR	WR	Sw	Sw	WR	Sw	Sw	Sw	WR	n/a	Sw	Sw	WR	Sw	Sw	Sw	WR	Sw	WR	WR	WR	WR	Sw	Sw	WR	Sw	Sw	WR	WR	WR	n/a	WR	Sw	Sw	Sw	n/a	WR	n/a
R04802		WR	WR	Sw	WR	Sw	WR	WR	Sw	WR	WR	Sw	Sw	n/a	WR	WR	Sw	WR	WR	WR	n/a	WR	WR	WR	WR	Sw	Sw	WR	Sw	WR	WR	WR	Sw	WR	Sw	Sw	WR	n/a	Sw	WR	WR	Sw	n/a	n/a	n/a	Sw	n/a	Sw	Sw
R04811		Sw	WR	WR	Sw	WR	WR	WR	Sw	WR	Sw	Sw	Sw	WR	Sw	Sw	Sw	WR	Sw	WR	Sw	WR	Sw	WR	Sw	WR	WR	WR	Sw	WR	Sw	WR	WR	Sw	WR	Sw	Sw	n/a	WR	Sw	WR	Sw	Sw	Sw	Sw	WR	WR	WR	Sw
R04818		Sw	Sw	Sw	Sw	WR	WR	n/a	Sw	Sw	Sw	WR	n/a	WR	Sw	Sw	Sw	WR	Sw	n/a	n/a	Sw	n/a	WR	WR	WR	Sw	Sw	Sw	Sw	WR	n/a	Sw	WR	Sw	Sw	WR	n/a	Sw	WR	WR	n/a	Sw	Sw	n/a	n/a	Sw	WR	WR
R04826		Sw	Sw	WR	Sw	WR	WR	WR	Sw	WR	WR	WR	Sw	Sw	Sw	WR	WR	Sw	Sw	Sw	WR	Sw	Sw	Sw	WR	Sw	WR	Sw	Sw	Sw	WR	Sw	WR	Sw	WR	Sw	Sw	n/a	Sw	WR	n/a	Sw	WR	WR	Sw	n/a	WR	n/a	n/a
R04837		WR	Sw	Sw	Sw	Sw	WR	WR	WR	Sw	Sw	Sw	Sw	WR	n/a	WR	Sw	WR	WR	WR	WR	Sw	Sw	WR	WR	n/a	Sw	Sw	WR	Sw	WR	Sw	WR	WR	Sw	Sw	n/a	Sw	Sw	WR	Sw	WR	WR	WR	WR	n/a	WR	Sw	WR
R04843		Sw	WR	Sw	WR	WR	WR	Sw	WR	WR	Sw	Sw	WR	Sw	WR	WR	Sw	WR	WR	Sw	WR	WR	n/a	WR	Sw	Sw	Sw	WR	WR	Sw	Sw	Sw	Sw	Sw	Sw	Sw	Sw	Sw	Sw	WR	n/a	Sw	Sw	n/a	Sw	WR	n/a	WR	Sw
R04856		Sw	Sw	WR	n/a	WR	WR	WR	Sw	Sw	Sw	WR	Sw	WR	WR	WR	WR	WR	WR	Sw	Sw	WR	WR	WR	Sw	Sw	WR	Sw	Sw	WR	WR	WR	Sw	WR	Sw	Sw	Sw	n/a	WR	WR	n/a	WR	WR	Sw	n/a	n/a	n/a	Sw	Sw
R04860		WR	WR	Sw	WR	Sw	WR	WR	Sw	WR	WR	Sw	Sw	Sw	WR	WR	Sw	WR	WR	WR	WR	WR	n/a	WR	WR	Sw	Sw	WR	Sw	WR	WR	WR	Sw	WR	Sw	Sw	WR	Sw	Sw	WR	WR	Sw	n/a	WR	Sw	Sw	WR	Sw	Sw
R04863		WR	Sw	WR	WR	WR	Sw	Sw	WR	Sw	WR	WR	Sw	Sw	WR	Sw	WR	WR	Sw	WR	WR	Sw	Sw	Sw	WR	Sw	WR	WR	Sw	WR	n/a	Sw	WR	WR	WR	WR	Sw	WR	WR	WR	WR	n/a	n/a	Sw	Sw	n/a	n/a	WR	WR
R04864		WR	WR	WR	WR	WR	WR	WR	Sw	Sw	Sw	WR	Sw	Sw	Sw	WR	Sw	Sw	WR	WR	Sw	Sw	WR	WR	WR	Sw	WR	WR	Sw	WR	WR	WR	Sw	WR	Sw	WR	Sw	Sw	WR	WR	Sw	WR	WR	WR	WR	WR	n/a	WR	WR
R04869		Sw	Sw	Sw	WR	WR	WR	WR	WR	Sw	Sw	WR	Sw	WR	Sw	WR	WR	WR	WR	Sw	WR	Sw	Sw	WR	WR	Sw	WR	Sw	Sw	WR	WR	WR	WR	Sw	WR	Sw	n/a	Sw	WR	WR	WR	Sw	Sw	n/a	n/a	Sw	n/a	Sw	WR
R04884		WR	WR	Sw	WR	Sw	WR	Sw	Sw	Sw	WR	WR	Sw	Sw	WR	WR	WR	WR	WR	Sw	n/a	WR	WR	WR	WR	Sw	Sw	Sw	WR	WR	WR	Sw	WR	Sw	Sw	n/a	Sw	WR	WR	Sw	WR	Sw	Sw	Sw	Sw	WR	n/a	Sw	Sw
R04903		Sw	WR	Sw	WR	WR	WR	Sw	n/a	Sw	Sw	WR	Sw	Sw	WR	WR	Sw	Sw	Sw	WR	Sw	WR	WR	WR	WR	Sw	Sw	WR	Sw	WR	WR	Sw	WR	Sw	Sw	WR	WR	WR	Sw	Sw	n/a	Sw	n/a	Sw	n/a	n/a	n/a	Sw	WR
R04909		Sw	Sw	Sw	Sw	Sw	Sw	Sw	Sw	WR	WR	Sw	Sw	n/a	Sw	Sw	Sw	Sw	WR	Sw	Sw	Sw	Sw	Sw	WR	WR	Sw	Sw	Sw	WR	Sw	WR	Sw	Sw	Sw	Sw	WR	Sw	Sw	WR	n/a	Sw	Sw	Sw	WR	Sw	n/a	WR	Sw
R04915		WR	Sw	WR	Sw	WR	Sw	Sw	Sw	WR	Sw	Sw	WR	Sw	Sw	Sw	Sw	WR	Sw	WR	WR	Sw	Sw	WR	WR	Sw	WR	Sw	Sw	Sw	Sw	WR	Sw	WR	Sw	Sw	n/a	Sw	Sw	WR	n/a	WR	Sw	n/a	n/a	n/a	n/a	Sw	WR
R04925		WR	Sw	Sw	Sw	Sw	Sw	Sw	Sw	Sw	WR	WR	WR	WR	WR	WR	Sw	Sw	Sw	Sw	WR	WR	Sw	Sw	WR	Sw	Sw	Sw	WR	Sw	n/a	Sw	WR	WR	Sw	WR	WR	n/a	Sw	n/a	n/a	Sw	n/a	n/a	n/a	Sw	n/a	n/a	WR
R04930		WR	Sw	Sw	Sw	WR	Sw	Sw	Sw	WR	WR	Sw	Sw	WR	WR	WR	Sw	n/a	n/a	WR	WR	WR	WR	WR	Sw	Sw	Sw	WR	Sw	WR	Sw	WR	Sw	WR	Sw	WR	n/a	WR	WR	WR	Sw	WR	WR	n/a	Sw	n/a	n/a	n/a	Sw
R04931		Sw	Sw	Sw	WR	Sw	Sw	WR	WR	WR	Sw	WR	WR	Sw	Sw	WR	Sw	Sw	Sw	WR	Sw	Sw	Sw	WR	Sw	Sw	Sw	n/a	Sw	WR	WR	WR	WR	Sw	Sw	WR	Sw	Sw	WR	WR	WR	Sw	WR	Sw	Sw	Sw	Sw	WR	WR
R04933		WR	WR	Sw	WR	Sw	WR	WR	Sw	WR	WR	Sw	Sw	Sw	WR	WR	Sw	WR	WR	WR	WR	WR	WR	WR	WR	Sw	Sw	WR	Sw	WR	WR	WR	Sw	WR	Sw	Sw	WR	Sw	Sw	WR	WR	Sw	WR	WR	Sw	Sw	n/a	Sw	Sw
R04935		Sw	Sw	Sw	Sw	Sw	Sw	Sw	Sw	WR	WR	Sw	Sw	Sw	Sw	Sw	Sw	Sw	WR	Sw	Sw	Sw	Sw	Sw	WR	WR	Sw	Sw	Sw	WR	Sw	WR	n/a	Sw	Sw	n/a	WR	n/a	Sw	n/a	Sw	Sw	n/a	n/a	n/a	Sw	n/a	WR	Sw
R04939		WR	WR	WR	WR	WR	WR	WR	WR	WR	WR	Sw	Sw	Sw	WR	WR	Sw	Sw	WR	WR	Sw	Sw	WR	WR	WR	Sw	WR	Sw	Sw	WR	Sw	WR	Sw	WR	WR	WR	WR	Sw	Sw	WR	WR	Sw	n/a	WR	WR	Sw	WR	WR	Sw
R04944		Sw	Sw	Sw	Sw	Sw	Sw	Sw	n/a	WR	WR	Sw	Sw	Sw	Sw	Sw	Sw	Sw	WR	Sw	Sw	Sw	Sw	Sw	WR	WR	Sw	Sw	Sw	WR	Sw	WR	Sw	Sw	Sw	Sw	n/a	n/a	Sw	WR	Sw	Sw	Sw	Sw	WR	Sw	Sw	WR	Sw
R04970		Sw	Sw	WR	Sw	Sw	WR	WR	Sw	Sw	WR	WR	Sw	Sw	n/a	Sw	Sw	Sw	WR	Sw	n/a	Sw	Sw	WR	Sw	Sw	Sw	Sw	WR	Sw	WR	Sw	WR	Sw	Sw	WR	n/a	n/a	WR	n/a	WR	Sw	n/a	WR	n/a	Sw	n/a	WR	WR
R04976		Sw	Sw	Sw	Sw	Sw	Sw	Sw	Sw	WR	WR	Sw	Sw	Sw	Sw	Sw	Sw	Sw	WR	Sw	Sw	Sw	Sw	Sw	WR	WR	Sw	Sw	WR	WR	Sw	WR	Sw	Sw	Sw	Sw	WR	Sw	Sw	WR	Sw	Sw	Sw	WR	WR	n/a	n/a	WR	Sw
R04980		Sw	WR	WR	Sw	WR	WR	WR	Sw	WR	WR	WR	Sw	Sw	Sw	WR	Sw	Sw	Sw	Sw	WR	Sw	Sw	Sw	WR	Sw	WR	Sw	Sw	Sw	Sw	WR	WR	Sw	WR	Sw	Sw	Sw	Sw	WR	n/a	WR	WR	WR	Sw	Sw	n/a	WR	Sw
R04990		Sw	WR	Sw	WR	Sw	WR	Sw	WR	Sw	Sw	WR	Sw	Sw	WR	Sw	Sw	Sw	Sw	WR	Sw	WR	WR	WR	WR	Sw	Sw	WR	Sw	WR	WR	Sw	WR	Sw	Sw	WR	WR	WR	Sw	Sw	WR	Sw	Sw	Sw	WR	WR	WR	Sw	WR
R05002		Sw	Sw	WR	Sw	WR	WR	WR	WR	Sw	WR	Sw	Sw	Sw	WR	Sw	Sw	WR	Sw	WR	Sw	Sw	WR	Sw	Sw	Sw	Sw	Sw	Sw	Sw	Sw	Sw	Sw	WR	WR	Sw	n/a	Sw	Sw	Sw	Sw	Sw	WR	WR	Sw	Sw	Sw	Sw	Sw
R05003		Sw	WR	WR	Sw	Sw	Sw	Sw	WR	Sw	WR	WR	Sw	WR	Sw	Sw	WR	WR	WR	WR	Sw	Sw	WR	WR	Sw	WR	WR	WR	WR	WR	WR	Sw	WR	Sw	WR	WR	WR	n/a	WR	Sw	n/a	Sw	Sw	Sw	Sw	WR	n/a	Sw	WR
R05005		Sw	WR	Sw	Sw	Sw	Sw	WR	WR	WR	Sw	Sw	Sw	n/a	WR	WR	Sw	n/a	n/a	Sw	WR	Sw	WR	Sw	Sw	Sw	WR	Sw	Sw	Sw	Sw	Sw	WR	WR	WR	WR	WR	WR	Sw	WR	WR	Sw	n/a	WR	Sw	WR	n/a	Sw	WR
R05009		Sw	Sw	Sw	Sw	Sw	Sw	Sw	Sw	WR	WR	Sw	Sw	n/a	Sw	Sw	Sw	Sw	WR	n/a	Sw	n/a	Sw	n/a	WR	WR	Sw	Sw	Sw	WR	Sw	WR	Sw	Sw	Sw	Sw	n/a	n/a	n/a	WR	Sw	Sw	Sw	Sw	WR	n/a	n/a	WR	n/a
R05020		Sw	Sw	Sw	Sw	Sw	Sw	Sw	Sw	WR	WR	Sw	Sw	Sw	Sw	Sw	Sw	Sw	WR	Sw	Sw	Sw	Sw	Sw	WR	WR	Sw	Sw	Sw	WR	Sw	WR	Sw	Sw	Sw	Sw	WR	Sw	Sw	WR	Sw	Sw	Sw	Sw	n/a	Sw	Sw	n/a	Sw
R05025		Sw	WR	Sw	n/a	Sw	Sw	WR	WR	WR	Sw	Sw	Sw	Sw	WR	WR	Sw	Sw	WR	Sw	WR	Sw	n/a	Sw	Sw	Sw	WR	Sw	Sw	Sw	Sw	Sw	n/a	WR	WR	WR	WR	WR	Sw	WR	WR	Sw	WR	WR	Sw	WR	n/a	Sw	WR
R05027		Sw	WR	WR	Sw	WR	WR	WR	Sw	WR	WR	WR	Sw	Sw	Sw	WR	Sw	Sw	Sw	Sw	WR	Sw	Sw	Sw	WR	Sw	WR	Sw	Sw	Sw	Sw	WR	WR	Sw	WR	Sw	Sw	Sw	Sw	WR	Sw	WR	WR	WR	Sw	Sw	n/a	WR	Sw
R05031		WR	Sw	WR	Sw	WR	Sw	Sw	Sw	WR	Sw	Sw	WR	Sw	Sw	Sw	Sw	n/a	Sw	WR	WR	n/a	Sw	WR	WR	Sw	WR	Sw	Sw	Sw	n/a	WR	Sw	WR	Sw	Sw	Sw	n/a	Sw	WR	n/a	WR	n/a	n/a	n/a	Sw	n/a	n/a	n/a
R05036		Sw	Sw	Sw	Sw	WR	WR	Sw	WR	Sw	Sw	WR	Sw	Sw	WR	Sw	Sw	Sw	WR	Sw	Sw	WR	WR	WR	Sw	Sw	Sw	WR	Sw	Sw	WR	WR	Sw	WR	Sw	Sw	Sw	WR	WR	n/a	n/a	WR	WR	WR	n/a	n/a	n/a	WR	n/a
R05062		Sw	Sw	Sw	Sw	WR	WR	Sw	WR	Sw	Sw	WR	Sw	Sw	WR	Sw	Sw	Sw	WR	Sw	Sw	WR	n/a	WR	Sw	Sw	Sw	WR	Sw	Sw	WR	WR	Sw	WR	Sw	Sw	Sw	WR	WR	Sw	WR	WR	WR	n/a	Sw	WR	n/a	WR	Sw
R05068		WR	WR	Sw	WR	Sw	WR	Sw	WR	WR	Sw	Sw	WR	WR	Sw	Sw	Sw	WR	Sw	Sw	Sw	WR	WR	WR	WR	WR	WR	WR	WR	Sw	WR	Sw	WR	Sw	WR	WR	WR	n/a	WR	Sw	WR	Sw	WR	n/a	Sw	WR	WR	n/a	WR
R05070		WR	Sw	Sw	Sw	Sw	Sw	Sw	Sw	WR	Sw	Sw	Sw	WR	Sw	Sw	WR	Sw	Sw	WR	Sw	WR	WR	WR	WR	WR	WR	Sw	WR	WR	WR	WR	Sw	Sw	WR	WR	Sw	Sw	WR	Sw	Sw	WR	WR	Sw	Sw	n/a	WR	WR	Sw
R05072		WR	WR	n/a	Sw	Sw	WR	WR	Sw	Sw	WR	Sw	Sw	WR	WR	Sw	Sw	Sw	WR	Sw	WR	WR	WR	Sw	WR	Sw	WR	WR	Sw	WR	Sw	WR	Sw	WR	WR	Sw	Sw	Sw	Sw	Sw	Sw	Sw	n/a	Sw	Sw	WR	WR	WR	WR
R05093		Sw	Sw	WR	Sw	WR	WR	WR	Sw	n/a	Sw	Sw	WR	Sw	WR	Sw	Sw	WR	Sw	Sw	WR	WR	Sw	Sw	Sw	WR	Sw	Sw	Sw	Sw	n/a	Sw	n/a	WR	WR	Sw	n/a	WR	WR	Sw	n/a	WR	WR	WR	n/a	Sw	WR	WR	WR
R05098		WR	WR	Sw	WR	Sw	WR	Sw	WR	WR	Sw	Sw	WR	WR	Sw	Sw	Sw	WR	Sw	Sw	Sw	WR	WR	WR	WR	WR	WR	WR	WR	Sw	WR	Sw	WR	Sw	WR	WR	WR	n/a	WR	Sw	WR	Sw	WR	WR	Sw	WR	WR	Sw	WR
R05111		WR	Sw	Sw	Sw	Sw	Sw	Sw	Sw	WR	Sw	Sw	Sw	WR	Sw	Sw	WR	Sw	Sw	WR	Sw	WR	WR	WR	WR	WR	WR	Sw	WR	WR	WR	WR	Sw	Sw	WR	WR	Sw	n/a	WR	n/a	n/a	WR	WR	n/a	Sw	WR	n/a	WR	Sw
R05125		Sw	Sw	WR	Sw	WR	WR	WR	WR	Sw	WR	Sw	Sw	Sw	WR	Sw	Sw	WR	Sw	WR	Sw	n/a	WR	Sw	Sw	Sw	Sw	Sw	Sw	Sw	Sw	Sw	Sw	WR	WR	Sw	Sw	Sw	Sw	Sw	Sw	Sw	WR	n/a	Sw	Sw	Sw	Sw	Sw
R05136		WR	Sw	Sw	WR	WR	Sw	Sw	WR	n/a	Sw	WR	Sw	WR	WR	Sw	Sw	n/a	WR	WR	Sw	WR	Sw	WR	WR	WR	WR	WR	WR	Sw	Sw	Sw	Sw	WR	Sw	WR	WR	n/a	Sw	Sw	Sw	WR	WR	n/a	n/a	Sw	Sw	WR	WR
R05140		Sw	Sw	Sw	Sw	Sw	WR	WR	Sw	Sw	WR	WR	WR	Sw	Sw	WR	Sw	Sw	Sw	WR	WR	WR	WR	WR	WR	Sw	Sw	Sw	WR	Sw	WR	WR	WR	WR	Sw	Sw	n/a	n/a	Sw	Sw	Sw	Sw	WR	Sw	WR	Sw	WR	WR	Sw
R05155		WR	Sw	Sw	WR	WR	WR	WR	Sw	WR	Sw	Sw	WR	Sw	WR	Sw	Sw	WR	Sw	Sw	WR	WR	Sw	Sw	Sw	Sw	Sw	Sw	WR	Sw	WR	Sw	WR	WR	WR	Sw	WR	WR	WR	WR	n/a	WR	WR	n/a	n/a	n/a	n/a	WR	n/a
R05185		Sw	Sw	WR	Sw	Sw	WR	WR	Sw	Sw	WR	n/a	Sw	Sw	Sw	Sw	Sw	Sw	WR	n/a	WR	Sw	Sw	WR	Sw	Sw	Sw	Sw	WR	Sw	WR	Sw	WR	Sw	Sw	WR	WR	Sw	WR	WR	WR	Sw	n/a	n/a	WR	Sw	Sw	WR	WR
R05192		Sw	Sw	Sw	Sw	Sw	Sw	Sw	Sw	Sw	Sw	WR	WR	WR	Sw	Sw	WR	Sw	Sw	WR	Sw	WR	WR	Sw	Sw	Sw	Sw	WR	WR	Sw	WR	Sw	WR	Sw	WR	Sw	n/a	WR	Sw	n/a	Sw	WR	WR	WR	WR	WR	n/a	n/a	WR
R05199		Sw	Sw	Sw	WR	Sw	Sw	WR	WR	WR	Sw	WR	WR	Sw	Sw	WR	Sw	Sw	Sw	WR	Sw	Sw	Sw	WR	Sw	Sw	Sw	WR	Sw	WR	WR	WR	WR	Sw	Sw	WR	Sw	Sw	WR	WR	WR	Sw	WR	Sw	Sw	n/a	Sw	WR	WR
R05214		Sw	Sw	Sw	WR	Sw	Sw	WR	WR	WR	Sw	WR	WR	Sw	Sw	WR	Sw	Sw	Sw	WR	Sw	Sw	Sw	WR	Sw	Sw	Sw	WR	Sw	WR	WR	WR	WR	Sw	Sw	WR	n/a	Sw	WR	WR	WR	Sw	WR	n/a	Sw	Sw	Sw	WR	WR
R05215		Sw	Sw	WR	Sw	Sw	WR	WR	Sw	Sw	WR	WR	Sw	Sw	Sw	Sw	Sw	Sw	WR	Sw	WR	Sw	Sw	WR	Sw	Sw	Sw	Sw	WR	Sw	WR	Sw	WR	Sw	Sw	n/a	WR	Sw	WR	n/a	WR	Sw	Sw	n/a	WR	n/a	n/a	WR	WR
R05217		Sw	WR	Sw	Sw	Sw	Sw	WR	WR	WR	Sw	Sw	Sw	Sw	WR	WR	Sw	Sw	WR	Sw	WR	Sw	WR	Sw	Sw	Sw	WR	Sw	Sw	Sw	Sw	Sw	WR	WR	WR	WR	WR	WR	Sw	n/a	WR	n/a	WR	WR	Sw	WR	WR	Sw	WR
R05218		Sw	Sw	Sw	Sw	Sw	Sw	Sw	Sw	WR	WR	Sw	Sw	Sw	Sw	Sw	Sw	Sw	WR	Sw	Sw	Sw	Sw	Sw	WR	WR	Sw	Sw	Sw	WR	Sw	WR	Sw	Sw	Sw	Sw	WR	Sw	Sw	WR	Sw	Sw	Sw	Sw	n/a	Sw	Sw	WR	Sw
R05221		Sw	Sw	Sw	WR	Sw	Sw	WR	WR	WR	Sw	WR	WR	Sw	Sw	WR	Sw	Sw	Sw	WR	Sw	Sw	Sw	WR	Sw	n/a	Sw	WR	Sw	WR	WR	WR	WR	Sw	Sw	WR	Sw	n/a	WR	n/a	WR	Sw	WR	Sw	Sw	Sw	Sw	WR	WR
R05222		WR	Sw	Sw	WR	WR	WR	WR	Sw	WR	Sw	Sw	WR	Sw	WR	Sw	Sw	WR	Sw	Sw	WR	WR	Sw	Sw	Sw	Sw	Sw	Sw	WR	Sw	WR	Sw	WR	WR	WR	Sw	n/a	WR	WR	WR	WR	WR	n/a	WR	WR	Sw	WR	WR	Sw
R05224		Sw	WR	WR	Sw	Sw	Sw	Sw	WR	Sw	WR	WR	Sw	WR	Sw	Sw	WR	WR	WR	WR	Sw	Sw	WR	WR	Sw	WR	WR	WR	WR	WR	WR	Sw	WR	Sw	WR	WR	WR	Sw	WR	Sw	Sw	Sw	Sw	Sw	Sw	WR	WR	Sw	WR
R05234		Sw	WR	WR	Sw	WR	WR	WR	Sw	WR	Sw	Sw	Sw	WR	Sw	Sw	Sw	WR	Sw	WR	Sw	WR	Sw	WR	Sw	WR	WR	WR	Sw	WR	Sw	WR	WR	Sw	WR	Sw	Sw	WR	WR	Sw	n/a	Sw	Sw	Sw	Sw	WR	WR	WR	Sw
R05238		WR	WR	WR	WR	WR	WR	WR	WR	WR	WR	Sw	Sw	Sw	WR	WR	Sw	Sw	WR	WR	Sw	Sw	n/a	WR	WR	Sw	WR	Sw	Sw	n/a	Sw	n/a	Sw	WR	WR	WR	WR	n/a	Sw	WR	WR	n/a	n/a	WR	WR	Sw	WR	n/a	Sw
R05239		Sw	WR	WR	Sw	WR	WR	WR	Sw	WR	Sw	Sw	n/a	WR	Sw	Sw	Sw	WR	Sw	WR	Sw	WR	Sw	WR	Sw	WR	WR	WR	Sw	WR	Sw	WR	WR	Sw	WR	Sw	Sw	n/a	WR	Sw	WR	Sw	Sw	Sw	Sw	n/a	n/a	WR	Sw
R05246		WR	Sw	WR	WR	Sw	WR	Sw	WR	WR	WR	Sw	Sw	Sw	WR	WR	WR	WR	WR	Sw	WR	WR	Sw	Sw	WR	Sw	WR	Sw	WR	WR	Sw	Sw	WR	Sw	WR	WR	Sw	Sw	WR	Sw	Sw	WR	n/a	WR	Sw	n/a	n/a	n/a	Sw
R05248		WR	WR	Sw	WR	Sw	WR	WR	Sw	WR	n/a	Sw	Sw	Sw	WR	WR	Sw	WR	WR	WR	WR	WR	WR	WR	WR	Sw	Sw	WR	Sw	WR	WR	WR	Sw	WR	Sw	Sw	WR	Sw	Sw	WR	WR	Sw	WR	WR	Sw	Sw	WR	Sw	Sw
R05254		Sw	WR	Sw	WR	WR	WR	Sw	WR	Sw	Sw	WR	Sw	Sw	WR	WR	Sw	Sw	Sw	WR	Sw	WR	WR	WR	WR	Sw	Sw	WR	Sw	WR	WR	Sw	WR	Sw	Sw	WR	WR	WR	Sw	Sw	WR	Sw	Sw	Sw	WR	n/a	WR	Sw	WR
R05259		Sw	WR	n/a	Sw	Sw	Sw	WR	WR	WR	Sw	Sw	Sw	Sw	WR	WR	Sw	Sw	WR	Sw	WR	Sw	WR	Sw	Sw	Sw	WR	Sw	Sw	Sw	Sw	Sw	WR	WR	WR	WR	n/a	n/a	n/a	WR	WR	Sw	WR	WR	n/a	n/a	n/a	Sw	WR
R05262		WR	WR	WR	WR	WR	WR	WR	WR	WR	WR	Sw	Sw	Sw	WR	WR	Sw	Sw	WR	WR	Sw	Sw	WR	WR	WR	Sw	WR	Sw	Sw	WR	Sw	WR	Sw	WR	WR	WR	n/a	Sw	Sw	WR	WR	Sw	n/a	n/a	WR	Sw	WR	WR	Sw
R05268		Sw	Sw	WR	Sw	Sw	WR	WR	Sw	Sw	WR	WR	Sw	Sw	Sw	Sw	Sw	Sw	WR	Sw	WR	Sw	Sw	WR	Sw	Sw	Sw	Sw	WR	Sw	WR	Sw	WR	Sw	Sw	WR	WR	Sw	WR	WR	WR	Sw	Sw	WR	WR	Sw	Sw	WR	WR
R05284		Sw	Sw	Sw	Sw	Sw	Sw	Sw	Sw	n/a	WR	Sw	Sw	Sw	Sw	Sw	Sw	Sw	WR	Sw	Sw	Sw	Sw	Sw	WR	WR	Sw	Sw	Sw	WR	Sw	WR	Sw	Sw	Sw	Sw	WR	Sw	Sw	WR	Sw	Sw	Sw	Sw	WR	Sw	Sw	WR	Sw
R05290		Sw	Sw	Sw	WR	WR	WR	WR	WR	n/a	Sw	WR	Sw	WR	Sw	WR	WR	WR	WR	Sw	WR	Sw	Sw	WR	WR	Sw	WR	n/a	Sw	WR	n/a	WR	WR	Sw	WR	Sw	Sw	Sw	WR	WR	WR	Sw	n/a	n/a	WR	n/a	WR	Sw	WR
R05296		Sw	WR	Sw	WR	WR	WR	Sw	WR	WR	Sw	Sw	WR	Sw	WR	WR	Sw	WR	WR	Sw	WR	WR	WR	WR	Sw	Sw	Sw	WR	WR	Sw	Sw	Sw	Sw	Sw	Sw	Sw	Sw	n/a	Sw	WR	WR	Sw	Sw	Sw	Sw	WR	WR	WR	Sw
R05299		Sw	WR	Sw	Sw	Sw	Sw	WR	WR	WR	Sw	Sw	Sw	Sw	WR	WR	Sw	Sw	WR	Sw	WR	Sw	WR	Sw	Sw	Sw	WR	Sw	Sw	Sw	Sw	n/a	WR	WR	WR	WR	WR	WR	Sw	WR	WR	Sw	WR	WR	Sw	n/a	WR	Sw	WR
R05312		WR	WR	Sw	WR	Sw	WR	WR	Sw	WR	WR	Sw	Sw	Sw	WR	WR	Sw	WR	WR	WR	WR	WR	WR	WR	WR	Sw	Sw	WR	Sw	WR	WR	WR	Sw	WR	Sw	Sw	WR	n/a	Sw	WR	WR	Sw	WR	WR	n/a	Sw	n/a	Sw	Sw
R05316		WR	WR	Sw	WR	Sw	WR	n/a	Sw	WR	WR	Sw	Sw	Sw	WR	WR	Sw	WR	WR	WR	WR	WR	WR	WR	WR	Sw	Sw	WR	Sw	WR	n/a	WR	n/a	WR	Sw	Sw	WR	n/a	Sw	n/a	n/a	n/a	WR	n/a	n/a	n/a	n/a	Sw	Sw
R05322		WR	WR	WR	WR	WR	WR	WR	Sw	Sw	Sw	WR	Sw	Sw	Sw	WR	Sw	Sw	WR	WR	Sw	Sw	WR	WR	WR	Sw	WR	WR	Sw	WR	WR	WR	Sw	WR	Sw	WR	n/a	Sw	WR	n/a	Sw	WR	n/a	WR	n/a	n/a	n/a	n/a	WR
R05323		Sw	Sw	Sw	WR	Sw	Sw	WR	WR	WR	Sw	WR	WR	Sw	n/a	WR	Sw	Sw	Sw	WR	Sw	Sw	Sw	WR	Sw	Sw	Sw	WR	Sw	WR	WR	WR	WR	Sw	Sw	WR	Sw	Sw	WR	n/a	n/a	Sw	n/a	Sw	Sw	Sw	n/a	n/a	WR
R05331		Sw	WR	Sw	WR	WR	WR	Sw	WR	WR	Sw	Sw	WR	Sw	WR	WR	Sw	WR	WR	Sw	WR	WR	WR	WR	Sw	Sw	Sw	WR	WR	Sw	Sw	Sw	Sw	Sw	Sw	Sw	Sw	Sw	Sw	n/a	WR	Sw	Sw	Sw	n/a	n/a	n/a	n/a	Sw
R05334		WR	WR	WR	WR	WR	WR	WR	WR	WR	n/a	Sw	Sw	Sw	WR	WR	Sw	Sw	WR	WR	Sw	Sw	WR	WR	WR	Sw	WR	Sw	Sw	WR	Sw	WR	Sw	WR	WR	WR	WR	Sw	Sw	WR	WR	Sw	Sw	WR	WR	Sw	WR	WR	Sw
R05352		WR	Sw	Sw	Sw	WR	Sw	Sw	Sw	WR	WR	Sw	Sw	WR	WR	WR	Sw	Sw	WR	WR	WR	WR	WR	WR	Sw	Sw	Sw	WR	Sw	WR	Sw	WR	Sw	WR	Sw	WR	Sw	WR	WR	WR	Sw	WR	WR	Sw	Sw	WR	WR	WR	Sw
R05364		WR	WR	Sw	WR	Sw	WR	WR	Sw	WR	WR	Sw	Sw	Sw	WR	WR	Sw	WR	WR	WR	WR	WR	WR	WR	WR	Sw	Sw	WR	Sw	WR	WR	WR	Sw	WR	Sw	Sw	WR	n/a	Sw	WR	n/a	WR	n/a	n/a	Sw	Sw	n/a	Sw	Sw
R05392		WR	WR	Sw	Sw	Sw	WR	WR	Sw	Sw	WR	Sw	Sw	WR	WR	Sw	Sw	Sw	WR	Sw	WR	WR	WR	Sw	WR	Sw	WR	WR	Sw	WR	n/a	WR	Sw	WR	WR	Sw	Sw	n/a	Sw	Sw	Sw	Sw	Sw	Sw	Sw	WR	WR	WR	WR
R05408		WR	Sw	WR	WR	Sw	Sw	Sw	Sw	Sw	Sw	WR	Sw	Sw	Sw	WR	WR	WR	Sw	WR	WR	WR	WR	WR	WR	Sw	Sw	WR	Sw	WR	Sw	WR	WR	WR	Sw	WR	WR	WR	Sw	WR	Sw	Sw	WR	WR	Sw	n/a	n/a	n/a	WR
R05442		Sw	Sw	Sw	Sw	Sw	Sw	Sw	Sw	WR	WR	Sw	Sw	Sw	Sw	Sw	Sw	Sw	WR	Sw	Sw	Sw	Sw	Sw	WR	WR	Sw	Sw	Sw	WR	Sw	WR	Sw	Sw	Sw	Sw	n/a	Sw	Sw	WR	Sw	Sw	n/a	Sw	WR	Sw	n/a	n/a	Sw
R05448		Sw	Sw	Sw	WR	WR	Sw	Sw	Sw	Sw	Sw	Sw	WR	WR	Sw	Sw	Sw	Sw	WR	WR	WR	WR	Sw	Sw	WR	WR	WR	Sw	Sw	WR	WR	WR	WR	Sw	Sw	Sw	Sw	Sw	Sw	WR	Sw	WR	WR	n/a	Sw	Sw	Sw	n/a	Sw
R05449		Sw	WR	WR	Sw	WR	WR	WR	Sw	WR	WR	WR	Sw	Sw	Sw	WR	Sw	Sw	Sw	Sw	WR	Sw	Sw	Sw	WR	Sw	WR	Sw	Sw	Sw	Sw	WR	WR	Sw	WR	Sw	Sw	n/a	Sw	WR	Sw	WR	WR	WR	Sw	Sw	WR	WR	Sw
R05457		WR	WR	Sw	WR	Sw	WR	Sw	WR	WR	Sw	Sw	WR	WR	Sw	Sw	Sw	WR	Sw	Sw	Sw	WR	WR	WR	WR	WR	WR	WR	WR	Sw	WR	Sw	WR	Sw	WR	WR	WR	n/a	WR	Sw	WR	Sw	WR	WR	Sw	n/a	n/a	Sw	WR
R05461		WR	WR	Sw	WR	Sw	WR	Sw	WR	WR	Sw	Sw	WR	WR	Sw	Sw	Sw	WR	Sw	Sw	Sw	WR	WR	WR	WR	WR	WR	WR	WR	Sw	WR	Sw	WR	Sw	WR	WR	WR	Sw	WR	Sw	n/a	Sw	WR	WR	Sw	n/a	WR	Sw	WR
R05468		Sw	Sw	WR	Sw	WR	WR	Sw	Sw	Sw	Sw	WR	Sw	WR	Sw	Sw	WR	WR	WR	Sw	Sw	WR	Sw	WR	Sw	Sw	WR	Sw	WR	WR	WR	WR	Sw	WR	Sw	Sw	Sw	WR	WR	WR	Sw	WR	Sw	Sw	Sw	Sw	Sw	n/a	Sw
R05478		Sw	WR	Sw	WR	WR	WR	Sw	WR	Sw	Sw	WR	Sw	Sw	WR	WR	Sw	Sw	Sw	WR	n/a	WR	WR	WR	WR	Sw	Sw	WR	Sw	WR	WR	Sw	WR	Sw	Sw	WR	WR	WR	Sw	Sw	WR	Sw	Sw	Sw	WR	WR	WR	Sw	WR
R05489		Sw	WR	Sw	WR	WR	WR	WR	n/a	Sw	Sw	WR	WR	Sw	WR	WR	Sw	Sw	Sw	Sw	Sw	WR	WR	Sw	WR	WR	WR	Sw	Sw	Sw	Sw	Sw	WR	WR	WR	WR	n/a	n/a	Sw	Sw	WR	WR	Sw	n/a	Sw	Sw	Sw	n/a	Sw
R05496		Sw	Sw	Sw	WR	Sw	Sw	WR	WR	WR	Sw	WR	WR	Sw	Sw	WR	Sw	Sw	Sw	WR	Sw	Sw	Sw	WR	Sw	Sw	Sw	WR	Sw	WR	WR	WR	WR	Sw	Sw	WR	Sw	n/a	WR	WR	WR	Sw	WR	n/a	n/a	n/a	n/a	n/a	WR
R05500		Sw	Sw	WR	Sw	WR	WR	Sw	Sw	Sw	Sw	WR	Sw	n/a	Sw	Sw	WR	WR	WR	Sw	Sw	WR	Sw	WR	Sw	Sw	WR	Sw	WR	WR	WR	n/a	Sw	WR	Sw	Sw	Sw	WR	WR	WR	n/a	WR	Sw	Sw	Sw	Sw	n/a	n/a	Sw
R05512		Sw	Sw	Sw	Sw	Sw	Sw	Sw	Sw	Sw	Sw	WR	WR	WR	Sw	Sw	WR	Sw	Sw	WR	Sw	WR	WR	Sw	Sw	Sw	Sw	WR	WR	Sw	WR	Sw	WR	Sw	WR	Sw	Sw	WR	Sw	Sw	n/a	WR	n/a	WR	WR	n/a	Sw	Sw	WR
R05519		WR	Sw	Sw	WR	WR	WR	WR	Sw	WR	Sw	Sw	WR	Sw	WR	Sw	Sw	WR	Sw	Sw	WR	WR	Sw	Sw	Sw	Sw	Sw	Sw	WR	Sw	WR	Sw	WR	WR	WR	Sw	WR	WR	WR	WR	n/a	WR	n/a	n/a	WR	n/a	n/a	n/a	Sw
R05543		WR	Sw	Sw	Sw	Sw	Sw	Sw	Sw	WR	Sw	Sw	n/a	WR	Sw	Sw	WR	Sw	Sw	WR	Sw	WR	WR	WR	WR	WR	WR	Sw	WR	WR	WR	WR	n/a	Sw	WR	WR	Sw	Sw	WR	Sw	Sw	WR	WR	Sw	Sw	WR	WR	WR	Sw
R05561		Sw	Sw	Sw	Sw	Sw	Sw	Sw	Sw	WR	WR	Sw	Sw	Sw	Sw	Sw	Sw	Sw	WR	Sw	Sw	Sw	Sw	Sw	WR	WR	Sw	Sw	Sw	WR	Sw	WR	Sw	Sw	Sw	Sw	WR	Sw	Sw	WR	n/a	Sw	Sw	Sw	WR	Sw	n/a	WR	Sw
R05563		WR	WR	Sw	Sw	Sw	WR	WR	Sw	Sw	WR	Sw	Sw	WR	WR	Sw	Sw	Sw	WR	Sw	WR	WR	WR	Sw	WR	Sw	WR	WR	Sw	Sw	Sw	WR	Sw	WR	n/a	Sw	Sw	Sw	Sw	Sw	Sw	Sw	WR	Sw	Sw	n/a	WR	WR	WR
R05570		WR	WR	WR	Sw	Sw	WR	WR	Sw	Sw	WR	Sw	Sw	WR	Sw	Sw	Sw	Sw	WR	Sw	WR	Sw	WR	Sw	WR	Sw	WR	WR	WR	WR	Sw	Sw	Sw	WR	WR	Sw	Sw	Sw	WR	Sw	WR	Sw	Sw	WR	Sw	n/a	n/a	WR	WR
R05581		Sw	Sw	WR	Sw	n/a	WR	WR	Sw	Sw	WR	WR	WR	WR	WR	WR	WR	Sw	Sw	Sw	Sw	WR	WR	Sw	Sw	Sw	WR	Sw	Sw	WR	n/a	WR	n/a	WR	Sw	Sw	Sw	WR	WR	WR	n/a	Sw	WR	Sw	Sw	Sw	n/a	Sw	Sw
R05586		Sw	Sw	Sw	Sw	Sw	Sw	Sw	Sw	WR	WR	Sw	Sw	Sw	Sw	Sw	Sw	Sw	WR	Sw	Sw	Sw	Sw	Sw	WR	WR	Sw	Sw	Sw	WR	Sw	WR	n/a	Sw	Sw	Sw	WR	Sw	Sw	WR	Sw	Sw	Sw	n/a	WR	Sw	Sw	WR	Sw
R05593		Sw	Sw	Sw	Sw	n/a	WR	WR	Sw	Sw	Sw	WR	WR	WR	Sw	Sw	Sw	WR	Sw	WR	Sw	Sw	WR	WR	WR	WR	Sw	Sw	Sw	Sw	WR	WR	Sw	WR	Sw	Sw	WR	WR	Sw	WR	WR	Sw	Sw	Sw	WR	WR	Sw	n/a	WR
R05609		Sw	WR	WR	Sw	WR	WR	WR	Sw	n/a	WR	WR	Sw	Sw	Sw	WR	Sw	Sw	Sw	n/a	WR	Sw	Sw	Sw	WR	Sw	WR	Sw	Sw	Sw	Sw	WR	WR	Sw	WR	Sw	n/a	n/a	Sw	WR	Sw	WR	n/a	WR	Sw	Sw	WR	n/a	Sw
R05621		WR	WR	WR	Sw	Sw	WR	WR	Sw	Sw	WR	Sw	Sw	WR	Sw	Sw	Sw	Sw	WR	n/a	WR	Sw	WR	Sw	WR	Sw	WR	WR	WR	WR	Sw	Sw	Sw	WR	WR	n/a	Sw	Sw	WR	Sw	WR	Sw	Sw	n/a	Sw	WR	Sw	n/a	WR
R05624		Sw	WR	Sw	WR	WR	WR	WR	WR	Sw	n/a	WR	WR	Sw	WR	WR	Sw	Sw	Sw	Sw	Sw	WR	WR	Sw	WR	WR	WR	Sw	Sw	Sw	Sw	Sw	WR	WR	WR	WR	WR	Sw	Sw	Sw	WR	WR	Sw	WR	Sw	Sw	Sw	WR	Sw
R05629		WR	Sw	Sw	WR	WR	WR	WR	Sw	WR	Sw	Sw	WR	Sw	WR	Sw	Sw	WR	Sw	Sw	WR	WR	Sw	Sw	Sw	Sw	Sw	Sw	WR	Sw	WR	Sw	WR	WR	WR	Sw	WR	n/a	WR	WR	WR	WR	n/a	n/a	WR	Sw	WR	n/a	n/a
R05632		WR	WR	Sw	WR	Sw	WR	Sw	n/a	WR	Sw	Sw	WR	WR	Sw	Sw	Sw	WR	Sw	Sw	Sw	WR	WR	WR	WR	WR	WR	WR	WR	Sw	WR	Sw	WR	Sw	WR	WR	WR	Sw	WR	Sw	WR	Sw	WR	WR	Sw	WR	WR	Sw	WR
R05634		WR	Sw	Sw	WR	WR	Sw	Sw	WR	WR	Sw	WR	Sw	WR	WR	Sw	Sw	Sw	WR	WR	Sw	WR	Sw	WR	WR	WR	WR	WR	WR	Sw	Sw	Sw	Sw	WR	Sw	WR	n/a	n/a	Sw	Sw	Sw	WR	WR	WR	Sw	n/a	Sw	WR	WR
R05648		WR	WR	WR	Sw	Sw	WR	WR	Sw	Sw	WR	Sw	Sw	WR	Sw	Sw	Sw	n/a	WR	Sw	WR	Sw	WR	Sw	WR	Sw	WR	WR	WR	WR	n/a	Sw	Sw	WR	WR	n/a	Sw	n/a	WR	n/a	WR	Sw	n/a	WR	Sw	WR	Sw	WR	WR
R05650		WR	Sw	Sw	WR	WR	WR	WR	Sw	WR	Sw	Sw	WR	Sw	WR	Sw	Sw	WR	Sw	Sw	WR	WR	Sw	Sw	Sw	Sw	Sw	Sw	WR	Sw	WR	Sw	WR	WR	WR	Sw	WR	WR	WR	WR	WR	n/a	n/a	WR	WR	Sw	n/a	WR	Sw
R05675		WR	n/a	WR	WR	WR	WR	WR	WR	WR	WR	Sw	Sw	Sw	WR	WR	Sw	Sw	WR	WR	Sw	Sw	n/a	WR	WR	Sw	WR	Sw	Sw	WR	Sw	WR	Sw	WR	n/a	WR	WR	Sw	Sw	WR	WR	Sw	n/a	WR	WR	n/a	n/a	WR	Sw
R05678		WR	WR	WR	Sw	WR	Sw	WR	Sw	WR	WR	Sw	WR	Sw	WR	Sw	WR	WR	Sw	WR	Sw	WR	Sw	Sw	WR	WR	WR	Sw	Sw	Sw	WR	WR	WR	Sw	WR	Sw	Sw	WR	Sw	n/a	WR	Sw	WR	n/a	n/a	WR	n/a	Sw	Sw
R05713		Sw	WR	WR	WR	Sw	Sw	Sw	WR	Sw	Sw	WR	Sw	Sw	Sw	WR	Sw	Sw	WR	Sw	WR	Sw	Sw	WR	Sw	WR	WR	Sw	WR	Sw	Sw	WR	WR	WR	Sw	Sw	WR	WR	Sw	WR	n/a	Sw	n/a	Sw	Sw	Sw	WR	WR	WR
R05730		WR	WR	WR	Sw	Sw	WR	WR	Sw	Sw	WR	Sw	Sw	WR	Sw	Sw	Sw	Sw	WR	Sw	WR	Sw	WR	Sw	WR	Sw	WR	WR	WR	WR	Sw	Sw	Sw	WR	WR	Sw	Sw	Sw	WR	Sw	WR	Sw	Sw	n/a	Sw	WR	Sw	WR	WR
R05744		n/a	WR	WR	Sw	WR	WR	WR	Sw	WR	Sw	Sw	Sw	WR	Sw	Sw	Sw	WR	Sw	WR	Sw	WR	Sw	WR	Sw	WR	WR	WR	Sw	WR	Sw	WR	WR	Sw	WR	Sw	Sw	WR	WR	n/a	WR	Sw	n/a	Sw	Sw	WR	WR	WR	Sw
R05752		WR	Sw	WR	WR	Sw	Sw	Sw	Sw	Sw	Sw	WR	Sw	Sw	Sw	WR	WR	WR	Sw	WR	WR	WR	WR	WR	WR	Sw	Sw	WR	Sw	WR	Sw	WR	WR	WR	Sw	WR	WR	n/a	n/a	WR	Sw	Sw	WR	n/a	Sw	WR	WR	WR	WR
R05758		Sw	Sw	Sw	WR	WR	WR	WR	WR	Sw	Sw	WR	Sw	WR	Sw	WR	WR	WR	WR	Sw	WR	Sw	Sw	WR	WR	Sw	WR	Sw	Sw	n/a	WR	WR	WR	Sw	WR	Sw	Sw	Sw	WR	WR	WR	Sw	Sw	Sw	WR	Sw	WR	Sw	WR
R05760		Sw	WR	Sw	WR	WR	WR	Sw	WR	Sw	Sw	WR	n/a	Sw	WR	WR	Sw	Sw	Sw	WR	Sw	WR	WR	WR	WR	Sw	Sw	Sw	Sw	WR	n/a	Sw	WR	Sw	Sw	WR	n/a	n/a	Sw	Sw	WR	Sw	Sw	Sw	WR	WR	WR	Sw	WR
R05783		WR	WR	WR	Sw	Sw	WR	WR	Sw	Sw	WR	Sw	Sw	WR	Sw	Sw	Sw	Sw	WR	Sw	WR	Sw	WR	Sw	WR	Sw	WR	WR	WR	WR	Sw	Sw	Sw	WR	WR	Sw	Sw	n/a	WR	n/a	WR	n/a	n/a	n/a	n/a	n/a	n/a	WR	n/a
R05785		Sw	WR	Sw	Sw	Sw	Sw	WR	WR	WR	Sw	Sw	Sw	Sw	WR	WR	Sw	Sw	WR	Sw	WR	Sw	WR	Sw	Sw	Sw	WR	Sw	Sw	Sw	Sw	Sw	WR	WR	WR	n/a	WR	WR	Sw	WR	WR	Sw	WR	WR	Sw	WR	WR	Sw	WR
R05788		WR	WR	Sw	WR	n/a	WR	Sw	Sw	Sw	WR	WR	Sw	Sw	WR	WR	WR	WR	WR	Sw	WR	WR	Sw	WR	WR	Sw	Sw	Sw	WR	WR	WR	Sw	WR	Sw	Sw	Sw	Sw	WR	WR	Sw	WR	Sw	WR	Sw	Sw	WR	n/a	n/a	n/a
R05792		WR	Sw	WR	WR	Sw	Sw	Sw	Sw	Sw	Sw	WR	Sw	n/a	Sw	WR	WR	WR	Sw	WR	WR	WR	WR	WR	WR	Sw	Sw	WR	Sw	WR	n/a	WR	WR	WR	n/a	WR	WR	WR	Sw	WR	Sw	Sw	WR	n/a	Sw	n/a	n/a	n/a	WR
R05794		Sw	Sw	Sw	Sw	WR	WR	WR	Sw	Sw	Sw	WR	WR	WR	Sw	Sw	Sw	WR	Sw	WR	Sw	Sw	WR	WR	WR	WR	Sw	Sw	Sw	Sw	WR	WR	Sw	WR	Sw	Sw	WR	WR	Sw	n/a	WR	Sw	n/a	Sw	WR	WR	n/a	n/a	WR
R05798		WR	WR	Sw	WR	Sw	WR	Sw	WR	WR	Sw	Sw	WR	WR	Sw	Sw	Sw	WR	Sw	Sw	Sw	WR	WR	WR	WR	WR	WR	WR	WR	Sw	WR	Sw	WR	Sw	WR	WR	WR	n/a	WR	Sw	WR	Sw	WR	WR	Sw	n/a	WR	Sw	WR
R05804		Sw	WR	Sw	Sw	Sw	Sw	WR	WR	WR	Sw	Sw	Sw	Sw	n/a	WR	Sw	Sw	WR	Sw	WR	Sw	WR	Sw	Sw	Sw	WR	Sw	Sw	Sw	Sw	Sw	WR	WR	WR	n/a	WR	n/a	Sw	WR	WR	n/a	n/a	n/a	Sw	n/a	WR	Sw	WR
R05810		Sw	WR	Sw	WR	WR	WR	WR	WR	Sw	Sw	WR	WR	Sw	WR	WR	Sw	Sw	Sw	Sw	Sw	WR	WR	Sw	WR	WR	WR	Sw	Sw	Sw	Sw	Sw	n/a	WR	n/a	WR	WR	n/a	Sw	Sw	WR	n/a	n/a	n/a	Sw	Sw	Sw	WR	Sw
R05811		WR	Sw	Sw	Sw	Sw	Sw	Sw	Sw	WR	Sw	Sw	Sw	WR	Sw	Sw	WR	Sw	Sw	WR	Sw	WR	WR	WR	WR	WR	WR	Sw	WR	WR	WR	WR	Sw	Sw	WR	WR	Sw	Sw	WR	Sw	Sw	WR	WR	n/a	Sw	WR	WR	WR	Sw
R05812		WR	Sw	Sw	WR	WR	WR	WR	Sw	WR	Sw	Sw	n/a	Sw	WR	Sw	Sw	WR	Sw	Sw	WR	WR	Sw	Sw	Sw	Sw	Sw	Sw	WR	Sw	WR	Sw	WR	WR	WR	Sw	WR	WR	WR	WR	WR	n/a	WR	n/a	n/a	n/a	WR	n/a	n/a
R05815		WR	Sw	WR	Sw	WR	Sw	Sw	Sw	WR	Sw	Sw	WR	Sw	Sw	Sw	Sw	WR	Sw	WR	n/a	Sw	Sw	WR	WR	Sw	WR	Sw	Sw	Sw	Sw	WR	Sw	WR	Sw	Sw	n/a	Sw	Sw	WR	n/a	n/a	n/a	Sw	n/a	Sw	n/a	Sw	WR
R05824		Sw	Sw	WR	n/a	WR	WR	WR	WR	Sw	WR	Sw	Sw	Sw	WR	Sw	Sw	WR	Sw	WR	Sw	Sw	WR	Sw	Sw	Sw	Sw	Sw	Sw	Sw	Sw	Sw	Sw	WR	WR	Sw	Sw	Sw	Sw	Sw	Sw	Sw	n/a	n/a	Sw	Sw	n/a	n/a	Sw
R05829		Sw	Sw	Sw	Sw	WR	WR	WR	Sw	n/a	Sw	WR	WR	WR	Sw	Sw	Sw	WR	Sw	WR	Sw	n/a	WR	WR	WR	WR	Sw	Sw	Sw	Sw	WR	WR	Sw	WR	Sw	Sw	WR	WR	n/a	WR	n/a	Sw	n/a	n/a	WR	n/a	n/a	WR	n/a
R05837		Sw	WR	Sw	Sw	Sw	Sw	WR	WR	WR	Sw	Sw	Sw	Sw	WR	WR	Sw	Sw	WR	Sw	WR	Sw	WR	Sw	Sw	Sw	WR	Sw	Sw	Sw	Sw	Sw	WR	WR	WR	WR	WR	n/a	Sw	n/a	WR	Sw	WR	WR	Sw	WR	WR	n/a	WR
R05843		WR	WR	Sw	WR	Sw	WR	Sw	Sw	Sw	WR	WR	Sw	Sw	WR	WR	WR	WR	WR	Sw	WR	WR	WR	WR	WR	Sw	Sw	Sw	WR	WR	WR	Sw	WR	Sw	Sw	Sw	Sw	WR	WR	Sw	WR	Sw	Sw	n/a	Sw	WR	n/a	Sw	Sw
R05844		Sw	Sw	Sw	Sw	WR	WR	WR	Sw	Sw	Sw	WR	WR	WR	Sw	Sw	Sw	WR	Sw	WR	Sw	Sw	n/a	WR	WR	WR	Sw	Sw	Sw	Sw	WR	WR	Sw	WR	Sw	Sw	WR	WR	Sw	WR	WR	Sw	Sw	Sw	n/a	WR	Sw	n/a	WR
R05850		Sw	Sw	Sw	WR	Sw	Sw	WR	WR	WR	Sw	WR	WR	Sw	Sw	WR	Sw	Sw	Sw	WR	Sw	Sw	Sw	WR	Sw	Sw	Sw	WR	Sw	WR	WR	WR	WR	Sw	Sw	WR	Sw	Sw	WR	WR	WR	Sw	WR	Sw	Sw	n/a	Sw	n/a	WR
R05856		Sw	WR	Sw	Sw	Sw	Sw	WR	WR	WR	Sw	Sw	Sw	Sw	WR	WR	Sw	Sw	WR	Sw	WR	Sw	WR	Sw	Sw	Sw	WR	Sw	Sw	Sw	Sw	Sw	WR	WR	WR	WR	WR	WR	Sw	WR	WR	Sw	n/a	WR	n/a	n/a	WR	Sw	WR
R05879		WR	WR	WR	Sw	Sw	WR	WR	Sw	Sw	WR	Sw	Sw	WR	Sw	Sw	Sw	Sw	WR	Sw	WR	Sw	WR	Sw	WR	Sw	WR	WR	WR	WR	Sw	Sw	Sw	WR	WR	Sw	Sw	n/a	WR	Sw	WR	Sw	Sw	WR	n/a	WR	Sw	WR	WR
R05882		Sw	Sw	Sw	Sw	Sw	Sw	Sw	Sw	n/a	Sw	WR	WR	WR	Sw	Sw	WR	Sw	Sw	WR	Sw	WR	WR	Sw	Sw	Sw	Sw	WR	WR	n/a	WR	Sw	WR	Sw	WR	Sw	Sw	WR	Sw	Sw	Sw	WR	WR	WR	WR	n/a	n/a	Sw	WR
R05889		Sw	Sw	Sw	Sw	Sw	Sw	Sw	Sw	Sw	Sw	WR	WR	WR	Sw	Sw	WR	Sw	Sw	WR	Sw	WR	WR	Sw	Sw	Sw	Sw	WR	WR	Sw	WR	Sw	WR	Sw	WR	Sw	n/a	WR	Sw	Sw	Sw	WR	WR	n/a	WR	WR	Sw	Sw	WR
R05895		WR	Sw	WR	WR	WR	Sw	WR	WR	WR	Sw	Sw	Sw	WR	Sw	Sw	Sw	Sw	Sw	Sw	Sw	WR	WR	WR	Sw	Sw	WR	WR	Sw	Sw	Sw	Sw	WR	Sw	WR	Sw	Sw	Sw	Sw	Sw	Sw	WR	Sw	n/a	Sw	Sw	WR	Sw	WR
R05905		Sw	Sw	WR	WR	WR	Sw	Sw	WR	WR	WR	Sw	WR	Sw	Sw	Sw	Sw	WR	Sw	Sw	Sw	Sw	n/a	Sw	WR	WR	WR	Sw	Sw	WR	WR	Sw	Sw	Sw	Sw	Sw	WR	WR	Sw	Sw	Sw	Sw	Sw	WR	WR	n/a	Sw	n/a	WR
R05908		Sw	WR	WR	Sw	WR	WR	WR	Sw	WR	WR	WR	Sw	Sw	Sw	WR	Sw	Sw	Sw	n/a	WR	n/a	Sw	Sw	WR	Sw	WR	Sw	Sw	Sw	Sw	WR	WR	Sw	WR	Sw	Sw	n/a	Sw	n/a	Sw	WR	WR	WR	n/a	Sw	n/a	n/a	Sw
R05912		Sw	Sw	Sw	WR	WR	Sw	Sw	Sw	WR	WR	Sw	Sw	Sw	WR	Sw	Sw	Sw	WR	Sw	Sw	Sw	WR	Sw	n/a	WR	WR	Sw	WR	Sw	WR	WR	Sw	Sw	Sw	Sw	WR	n/a	Sw	n/a	Sw	Sw	Sw	WR	n/a	WR	Sw	WR	Sw
R05913		WR	WR	Sw	WR	Sw	WR	Sw	WR	WR	Sw	Sw	WR	WR	Sw	Sw	Sw	WR	Sw	Sw	Sw	WR	WR	WR	WR	WR	WR	WR	WR	Sw	WR	Sw	WR	Sw	WR	WR	WR	Sw	WR	Sw	WR	n/a	WR	WR	Sw	WR	n/a	Sw	WR
R05915		WR	WR	WR	WR	WR	Sw	WR	WR	WR	n/a	Sw	Sw	Sw	n/a	WR	Sw	Sw	Sw	WR	n/a	Sw	WR	WR	WR	Sw	Sw	Sw	Sw	WR	Sw	WR	Sw	WR	WR	WR	n/a	Sw	Sw	n/a	WR	Sw	Sw	WR	WR	n/a	WR	n/a	Sw
R05922		WR	Sw	Sw	WR	WR	Sw	Sw	WR	WR	Sw	WR	Sw	WR	n/a	Sw	Sw	Sw	WR	WR	Sw	WR	Sw	WR	WR	WR	WR	WR	WR	Sw	Sw	Sw	Sw	WR	Sw	WR	WR	WR	Sw	n/a	Sw	n/a	n/a	n/a	Sw	Sw	n/a	n/a	WR
R05940		WR	Sw	WR	WR	Sw	WR	Sw	WR	WR	WR	Sw	Sw	Sw	WR	WR	WR	WR	WR	Sw	WR	WR	Sw	Sw	WR	Sw	WR	Sw	WR	WR	Sw	Sw	WR	Sw	WR	WR	Sw	Sw	WR	n/a	Sw	n/a	WR	n/a	Sw	Sw	n/a	WR	n/a
R05962		WR	WR	Sw	WR	Sw	Sw	Sw	Sw	Sw	WR	WR	Sw	Sw	WR	WR	WR	WR	WR	Sw	WR	WR	WR	WR	WR	Sw	Sw	Sw	WR	WR	WR	Sw	WR	Sw	Sw	Sw	Sw	n/a	WR	Sw	WR	Sw	Sw	Sw	Sw	WR	Sw	Sw	n/a
R05976		Sw	Sw	WR	Sw	WR	WR	WR	WR	n/a	WR	Sw	Sw	Sw	WR	Sw	Sw	WR	Sw	WR	Sw	Sw	WR	Sw	Sw	Sw	Sw	Sw	Sw	n/a	Sw	Sw	Sw	WR	WR	Sw	n/a	n/a	Sw	n/a	n/a	n/a	WR	WR	Sw	Sw	n/a	Sw	Sw
R06001		WR	WR	WR	WR	WR	WR	WR	WR	WR	WR	Sw	Sw	Sw	WR	WR	Sw	Sw	WR	WR	Sw	Sw	WR	WR	WR	Sw	WR	Sw	Sw	WR	Sw	WR	Sw	WR	WR	WR	n/a	Sw	Sw	WR	WR	n/a	n/a	WR	WR	n/a	WR	WR	Sw
R06007		Sw	WR	WR	Sw	WR	WR	WR	Sw	WR	Sw	Sw	Sw	n/a	Sw	Sw	Sw	WR	Sw	WR	Sw	WR	Sw	WR	Sw	WR	WR	n/a	Sw	WR	Sw	WR	WR	Sw	WR	Sw	Sw	n/a	WR	n/a	n/a	n/a	Sw	Sw	n/a	n/a	n/a	WR	Sw
R06015		WR	WR	Sw	WR	Sw	WR	WR	Sw	WR	WR	Sw	Sw	Sw	WR	WR	Sw	WR	WR	WR	WR	WR	WR	WR	WR	Sw	Sw	WR	Sw	WR	n/a	WR	Sw	WR	Sw	Sw	WR	Sw	Sw	WR	WR	Sw	WR	WR	Sw	Sw	WR	Sw	Sw
R06022		Sw	Sw	Sw	Sw	Sw	Sw	Sw	Sw	Sw	Sw	WR	WR	WR	Sw	Sw	WR	Sw	Sw	WR	Sw	WR	n/a	Sw	Sw	Sw	Sw	WR	WR	Sw	WR	Sw	WR	Sw	WR	Sw	Sw	WR	Sw	Sw	Sw	WR	WR	WR	n/a	WR	n/a	Sw	WR
R06029		WR	Sw	Sw	WR	WR	WR	WR	Sw	WR	Sw	Sw	WR	Sw	WR	Sw	Sw	WR	Sw	Sw	WR	WR	Sw	Sw	Sw	Sw	Sw	Sw	WR	Sw	WR	Sw	WR	WR	WR	Sw	n/a	n/a	WR	WR	WR	WR	WR	WR	WR	Sw	WR	WR	Sw
R06035		WR	Sw	WR	Sw	WR	Sw	Sw	Sw	WR	Sw	Sw	WR	Sw	Sw	Sw	Sw	WR	Sw	WR	WR	Sw	Sw	WR	WR	Sw	WR	n/a	Sw	Sw	Sw	WR	Sw	WR	Sw	Sw	Sw	Sw	Sw	WR	Sw	WR	Sw	Sw	WR	Sw	WR	Sw	WR
R06036		Sw	Sw	WR	Sw	WR	WR	Sw	Sw	Sw	Sw	WR	Sw	WR	Sw	Sw	WR	WR	WR	Sw	Sw	WR	Sw	WR	Sw	Sw	WR	Sw	WR	WR	WR	WR	Sw	WR	Sw	Sw	Sw	WR	WR	n/a	n/a	WR	Sw	Sw	Sw	Sw	n/a	Sw	Sw
R06045		Sw	Sw	Sw	Sw	WR	WR	WR	Sw	Sw	Sw	WR	WR	WR	Sw	Sw	Sw	WR	Sw	WR	Sw	Sw	WR	WR	WR	WR	Sw	Sw	Sw	Sw	WR	WR	Sw	WR	Sw	Sw	WR	WR	Sw	WR	n/a	n/a	n/a	Sw	n/a	WR	n/a	WR	WR
R06065		Sw	Sw	WR	Sw	Sw	WR	WR	Sw	Sw	WR	WR	n/a	Sw	n/a	Sw	Sw	Sw	WR	Sw	WR	Sw	Sw	WR	Sw	Sw	Sw	Sw	WR	Sw	n/a	Sw	n/a	Sw	Sw	WR	WR	n/a	WR	WR	WR	Sw	Sw	WR	WR	n/a	Sw	n/a	WR
R06074		WR	WR	Sw	WR	Sw	WR	WR	Sw	WR	WR	Sw	Sw	Sw	WR	WR	Sw	WR	WR	WR	WR	WR	WR	WR	WR	Sw	Sw	WR	Sw	WR	WR	WR	Sw	WR	Sw	Sw	WR	n/a	Sw	WR	WR	Sw	WR	WR	Sw	n/a	WR	Sw	Sw
R06085		Sw	Sw	Sw	Sw	Sw	Sw	Sw	Sw	WR	WR	Sw	Sw	Sw	Sw	Sw	Sw	Sw	WR	Sw	n/a	Sw	n/a	Sw	WR	WR	Sw	Sw	Sw	WR	Sw	WR	Sw	Sw	Sw	n/a	WR	Sw	Sw	WR	Sw	Sw	Sw	Sw	WR	n/a	Sw	n/a	n/a
R06097		Sw	WR	Sw	WR	WR	WR	WR	WR	Sw	Sw	WR	WR	Sw	WR	WR	Sw	Sw	Sw	Sw	Sw	WR	WR	Sw	WR	WR	WR	Sw	Sw	Sw	Sw	Sw	WR	WR	WR	WR	WR	n/a	Sw	Sw	WR	WR	Sw	WR	n/a	Sw	Sw	n/a	Sw
R06108		Sw	WR	Sw	Sw	Sw	Sw	WR	Sw	WR	WR	WR	Sw	WR	Sw	Sw	Sw	Sw	Sw	WR	WR	WR	Sw	WR	Sw	WR	WR	Sw	WR	WR	Sw	WR	Sw	Sw	WR	WR	WR	WR	WR	Sw	WR	WR	Sw	WR	WR	Sw	WR	Sw	Sw
R06125		Sw	Sw	Sw	WR	WR	WR	WR	WR	Sw	Sw	WR	Sw	WR	Sw	WR	WR	WR	WR	Sw	WR	Sw	Sw	WR	WR	Sw	WR	Sw	Sw	WR	WR	WR	WR	Sw	WR	Sw	Sw	Sw	WR	WR	WR	Sw	n/a	n/a	WR	Sw	WR	Sw	WR
R06133		WR	Sw	WR	WR	Sw	WR	Sw	WR	WR	WR	Sw	Sw	Sw	WR	WR	WR	WR	WR	Sw	WR	WR	Sw	Sw	WR	Sw	WR	Sw	WR	WR	Sw	Sw	WR	Sw	WR	WR	Sw	Sw	WR	Sw	n/a	WR	WR	n/a	n/a	Sw	WR	WR	Sw
R06159		Sw	n/a	Sw	Sw	Sw	Sw	Sw	Sw	WR	WR	Sw	Sw	Sw	Sw	Sw	Sw	Sw	WR	Sw	Sw	Sw	n/a	Sw	WR	WR	Sw	Sw	Sw	WR	Sw	WR	Sw	Sw	Sw	Sw	n/a	Sw	n/a	WR	Sw	Sw	Sw	Sw	WR	Sw	Sw	n/a	Sw
R06170		Sw	WR	WR	Sw	WR	WR	WR	Sw	WR	Sw	Sw	Sw	WR	Sw	Sw	Sw	WR	Sw	WR	Sw	WR	Sw	WR	Sw	n/a	WR	WR	Sw	WR	Sw	WR	WR	Sw	WR	n/a	n/a	WR	WR	Sw	WR	Sw	Sw	n/a	Sw	n/a	WR	n/a	n/a
R06178		WR	Sw	WR	WR	WR	Sw	Sw	WR	Sw	WR	WR	Sw	Sw	WR	Sw	WR	WR	Sw	WR	WR	Sw	Sw	Sw	WR	Sw	WR	WR	Sw	WR	Sw	Sw	WR	WR	WR	WR	Sw	WR	WR	WR	WR	n/a	Sw	Sw	Sw	n/a	Sw	WR	WR
R06188		WR	Sw	Sw	WR	WR	Sw	Sw	WR	WR	Sw	WR	Sw	WR	WR	Sw	Sw	Sw	WR	WR	n/a	WR	Sw	WR	WR	WR	WR	WR	WR	Sw	Sw	Sw	Sw	WR	Sw	WR	WR	n/a	Sw	Sw	Sw	WR	n/a	WR	Sw	n/a	Sw	WR	WR
R06199		WR	WR	Sw	WR	Sw	WR	Sw	Sw	Sw	WR	WR	Sw	Sw	WR	WR	WR	WR	WR	Sw	WR	WR	WR	WR	WR	Sw	Sw	Sw	WR	WR	WR	Sw	WR	Sw	Sw	Sw	Sw	n/a	WR	Sw	WR	Sw	n/a	Sw	Sw	WR	Sw	n/a	Sw
R06210		Sw	Sw	WR	Sw	Sw	WR	WR	Sw	Sw	WR	WR	Sw	Sw	Sw	Sw	n/a	Sw	WR	Sw	WR	Sw	Sw	WR	Sw	Sw	Sw	Sw	WR	Sw	WR	Sw	WR	Sw	Sw	WR	WR	Sw	WR	WR	WR	Sw	Sw	WR	WR	Sw	Sw	WR	WR
R06215		WR	WR	WR	Sw	Sw	WR	WR	Sw	Sw	WR	Sw	Sw	WR	Sw	Sw	Sw	Sw	WR	Sw	WR	Sw	n/a	Sw	WR	Sw	WR	WR	WR	WR	Sw	Sw	Sw	WR	WR	Sw	n/a	Sw	WR	n/a	WR	Sw	Sw	WR	Sw	WR	n/a	n/a	WR
R06217		Sw	Sw	n/a	WR	WR	WR	Sw	WR	Sw	Sw	Sw	Sw	Sw	Sw	Sw	Sw	WR	Sw	WR	WR	Sw	Sw	Sw	WR	Sw	Sw	Sw	Sw	Sw	WR	WR	Sw	Sw	WR	Sw	Sw	n/a	Sw	WR	Sw	WR	n/a	WR	Sw	Sw	Sw	Sw	Sw
R06226		Sw	Sw	WR	WR	Sw	Sw	WR	Sw	WR	Sw	WR	Sw	WR	Sw	Sw	Sw	WR	Sw	WR	Sw	WR	Sw	WR	WR	Sw	WR	WR	Sw	WR	WR	WR	WR	WR	Sw	Sw	n/a	WR	WR	WR	Sw	Sw	WR	Sw	Sw	WR	WR	WR	Sw
R06235		Sw	Sw	Sw	Sw	WR	WR	WR	Sw	Sw	Sw	WR	WR	WR	Sw	Sw	Sw	WR	Sw	WR	Sw	Sw	WR	WR	WR	WR	Sw	Sw	Sw	Sw	WR	WR	Sw	WR	Sw	Sw	n/a	WR	Sw	WR	WR	n/a	Sw	n/a	WR	n/a	n/a	WR	WR
R06250		Sw	Sw	Sw	Sw	WR	WR	WR	Sw	Sw	Sw	WR	WR	WR	Sw	Sw	Sw	WR	Sw	WR	Sw	Sw	WR	WR	WR	WR	Sw	Sw	Sw	Sw	WR	WR	Sw	WR	Sw	Sw	n/a	WR	Sw	WR	WR	Sw	Sw	Sw	WR	n/a	Sw	n/a	WR
R06265		WR	Sw	WR	WR	Sw	WR	Sw	WR	WR	WR	Sw	Sw	Sw	WR	WR	WR	WR	WR	Sw	WR	WR	Sw	Sw	WR	Sw	WR	Sw	WR	WR	Sw	Sw	WR	Sw	WR	WR	Sw	Sw	WR	Sw	Sw	WR	WR	WR	Sw	Sw	WR	WR	Sw
R06277		Sw	Sw	Sw	Sw	Sw	Sw	Sw	Sw	WR	WR	Sw	Sw	Sw	Sw	Sw	Sw	Sw	WR	Sw	Sw	Sw	Sw	Sw	WR	WR	Sw	Sw	Sw	WR	Sw	WR	Sw	Sw	Sw	Sw	WR	Sw	Sw	WR	Sw	Sw	Sw	n/a	WR	Sw	Sw	n/a	Sw
R06279		WR	Sw	WR	Sw	WR	Sw	WR	WR	WR	Sw	Sw	Sw	WR	Sw	Sw	Sw	Sw	Sw	Sw	Sw	WR	WR	WR	Sw	Sw	WR	WR	Sw	Sw	Sw	WR	WR	Sw	WR	Sw	Sw	Sw	Sw	Sw	n/a	WR	Sw	WR	Sw	Sw	WR	Sw	WR
R06280		Sw	Sw	Sw	WR	WR	WR	WR	WR	n/a	Sw	WR	Sw	WR	Sw	WR	WR	WR	WR	Sw	WR	Sw	Sw	WR	WR	Sw	WR	Sw	Sw	WR	WR	WR	WR	Sw	WR	Sw	Sw	Sw	WR	WR	WR	Sw	Sw	Sw	WR	Sw	WR	Sw	WR
R06283		WR	Sw	Sw	Sw	Sw	Sw	Sw	Sw	Sw	WR	WR	WR	WR	WR	WR	Sw	Sw	Sw	Sw	WR	WR	Sw	Sw	WR	Sw	Sw	Sw	WR	Sw	WR	Sw	WR	WR	Sw	WR	WR	WR	Sw	Sw	Sw	Sw	WR	Sw	WR	Sw	n/a	n/a	WR
R06287		WR	WR	Sw	WR	Sw	WR	Sw	Sw	Sw	WR	WR	Sw	Sw	WR	WR	WR	WR	WR	Sw	WR	WR	WR	WR	WR	Sw	Sw	Sw	WR	WR	WR	Sw	WR	Sw	Sw	Sw	Sw	WR	WR	Sw	WR	Sw	Sw	Sw	Sw	WR	Sw	Sw	Sw
R06299		Sw	Sw	WR	Sw	WR	WR	WR	WR	Sw	WR	Sw	Sw	Sw	WR	Sw	Sw	WR	Sw	WR	Sw	Sw	WR	Sw	Sw	Sw	Sw	Sw	Sw	Sw	Sw	Sw	Sw	n/a	WR	Sw	Sw	Sw	Sw	Sw	Sw	Sw	WR	WR	Sw	n/a	n/a	n/a	Sw
R06315		Sw	Sw	Sw	WR	Sw	Sw	WR	WR	WR	Sw	WR	WR	Sw	Sw	WR	Sw	Sw	Sw	WR	n/a	Sw	Sw	WR	Sw	Sw	Sw	WR	Sw	WR	WR	WR	WR	Sw	Sw	WR	Sw	n/a	WR	n/a	WR	Sw	WR	Sw	Sw	n/a	n/a	WR	WR
R06321		n/a	Sw	WR	WR	Sw	WR	WR	Sw	Sw	WR	WR	Sw	Sw	Sw	Sw	Sw	Sw	WR	Sw	WR	Sw	Sw	WR	Sw	Sw	Sw	Sw	WR	Sw	WR	Sw	WR	Sw	Sw	WR	WR	Sw	WR	WR	n/a	Sw	Sw	WR	WR	Sw	Sw	WR	WR
R06322		WR	Sw	Sw	WR	WR	Sw	Sw	WR	WR	Sw	WR	Sw	WR	WR	Sw	Sw	Sw	WR	WR	Sw	WR	Sw	WR	WR	WR	WR	WR	WR	Sw	Sw	Sw	Sw	WR	Sw	WR	WR	n/a	Sw	n/a	Sw	WR	WR	WR	Sw	n/a	Sw	WR	WR
R06326		Sw	Sw	Sw	WR	WR	WR	WR	WR	Sw	Sw	WR	Sw	WR	n/a	WR	WR	WR	WR	Sw	WR	Sw	Sw	WR	WR	Sw	WR	Sw	Sw	WR	WR	WR	WR	Sw	WR	n/a	n/a	n/a	WR	WR	n/a	Sw	n/a	Sw	n/a	Sw	n/a	Sw	n/a
R06347		Sw	WR	Sw	WR	WR	WR	Sw	WR	WR	Sw	Sw	WR	Sw	WR	WR	Sw	WR	WR	Sw	WR	WR	WR	WR	Sw	Sw	Sw	WR	WR	Sw	Sw	Sw	Sw	Sw	Sw	Sw	Sw	Sw	Sw	WR	WR	Sw	n/a	Sw	Sw	WR	n/a	WR	Sw
R06366		WR	Sw	WR	WR	WR	Sw	Sw	WR	WR	Sw	WR	Sw	Sw	Sw	Sw	Sw	Sw	WR	WR	Sw	WR	Sw	WR	WR	WR	WR	WR	WR	Sw	Sw	Sw	Sw	WR	Sw	WR	WR	n/a	Sw	Sw	n/a	n/a	WR	WR	Sw	Sw	n/a	WR	WR
R06382		Sw	Sw	WR	WR	Sw	WR	WR	Sw	WR	Sw	WR	WR	WR	Sw	Sw	Sw	WR	WR	WR	n/a	WR	Sw	Sw	Sw	Sw	WR	WR	Sw	WR	WR	WR	WR	WR	Sw	Sw	WR	n/a	WR	n/a	Sw	Sw	n/a	Sw	Sw	WR	WR	WR	Sw
R06448		WR	WR	WR	WR	WR	WR	WR	WR	WR	WR	Sw	Sw	Sw	WR	WR	Sw	Sw	WR	WR	Sw	Sw	WR	WR	WR	Sw	WR	Sw	Sw	WR	Sw	WR	Sw	WR	WR	n/a	WR	Sw	Sw	WR	WR	Sw	Sw	WR	WR	Sw	WR	WR	Sw
R06451		Sw	Sw	WR	Sw	WR	WR	WR	WR	Sw	WR	Sw	Sw	Sw	WR	Sw	Sw	WR	Sw	WR	Sw	Sw	WR	Sw	Sw	Sw	Sw	Sw	Sw	n/a	Sw	Sw	Sw	WR	WR	Sw	Sw	n/a	Sw	n/a	Sw	Sw	WR	WR	Sw	Sw	n/a	Sw	Sw
R06457		WR	Sw	Sw	Sw	Sw	Sw	Sw	Sw	WR	Sw	Sw	Sw	WR	Sw	Sw	WR	Sw	Sw	WR	Sw	WR	WR	WR	WR	WR	WR	Sw	WR	WR	WR	WR	Sw	Sw	WR	WR	Sw	Sw	n/a	Sw	Sw	n/a	WR	Sw	Sw	WR	n/a	WR	n/a
R06464		WR	Sw	WR	Sw	Sw	Sw	Sw	WR	Sw	Sw	Sw	Sw	Sw	Sw	Sw	Sw	WR	WR	WR	WR	Sw	Sw	WR	Sw	Sw	WR	WR	WR	Sw	Sw	Sw	Sw	WR	Sw	Sw	n/a	WR	Sw	Sw	Sw	WR	Sw	Sw	WR	Sw	n/a	Sw	WR
R06472		Sw	WR	WR	Sw	WR	WR	WR	Sw	WR	WR	WR	Sw	Sw	Sw	WR	Sw	Sw	Sw	Sw	n/a	Sw	Sw	Sw	WR	Sw	WR	Sw	Sw	Sw	Sw	WR	WR	Sw	WR	Sw	Sw	Sw	Sw	WR	Sw	WR	WR	n/a	Sw	n/a	WR	WR	n/a
R06473		WR	WR	Sw	WR	Sw	WR	WR	n/a	WR	WR	Sw	Sw	Sw	WR	WR	Sw	WR	WR	WR	WR	WR	WR	WR	WR	Sw	Sw	WR	Sw	WR	WR	WR	Sw	WR	Sw	Sw	WR	Sw	Sw	WR	WR	Sw	WR	WR	Sw	n/a	WR	Sw	Sw
R06490		Sw	Sw	Sw	WR	Sw	Sw	WR	WR	WR	Sw	WR	WR	Sw	Sw	WR	Sw	Sw	Sw	WR	Sw	Sw	Sw	WR	Sw	Sw	Sw	WR	Sw	WR	WR	WR	WR	Sw	Sw	WR	Sw	Sw	WR	WR	WR	Sw	n/a	Sw	Sw	n/a	Sw	n/a	WR
R06498		WR	Sw	WR	Sw	WR	Sw	Sw	Sw	WR	Sw	Sw	WR	Sw	Sw	Sw	Sw	WR	Sw	WR	n/a	Sw	Sw	WR	WR	Sw	WR	Sw	Sw	Sw	n/a	WR	Sw	WR	Sw	Sw	n/a	Sw	Sw	WR	Sw	WR	Sw	Sw	WR	n/a	WR	Sw	WR
R06502		Sw	Sw	Sw	WR	Sw	Sw	WR	WR	WR	Sw	WR	WR	Sw	Sw	WR	Sw	Sw	Sw	WR	Sw	Sw	Sw	WR	Sw	n/a	Sw	WR	Sw	WR	n/a	WR	n/a	Sw	Sw	WR	n/a	Sw	n/a	WR	n/a	Sw	n/a	n/a	Sw	Sw	n/a	n/a	WR
R06504		WR	Sw	Sw	WR	WR	WR	WR	Sw	WR	Sw	Sw	WR	Sw	WR	Sw	Sw	WR	Sw	n/a	WR	WR	Sw	Sw	Sw	Sw	Sw	Sw	WR	Sw	WR	Sw	WR	WR	WR	Sw	WR	WR	WR	WR	WR	WR	WR	WR	WR	Sw	WR	WR	Sw
R06506		Sw	Sw	Sw	Sw	WR	WR	Sw	WR	Sw	Sw	WR	Sw	Sw	WR	Sw	Sw	Sw	WR	Sw	Sw	WR	WR	WR	Sw	Sw	Sw	WR	Sw	Sw	WR	WR	n/a	WR	n/a	Sw	Sw	n/a	WR	Sw	n/a	WR	WR	WR	Sw	WR	n/a	n/a	Sw
R06507		WR	Sw	Sw	WR	WR	Sw	Sw	WR	WR	n/a	WR	Sw	WR	WR	Sw	Sw	Sw	WR	WR	Sw	WR	Sw	WR	WR	WR	WR	WR	WR	Sw	Sw	Sw	Sw	WR	Sw	WR	WR	WR	Sw	Sw	Sw	WR	n/a	WR	Sw	Sw	Sw	WR	WR
R06522		WR	Sw	WR	Sw	WR	Sw	Sw	Sw	WR	Sw	Sw	WR	Sw	Sw	Sw	Sw	WR	Sw	WR	WR	Sw	Sw	WR	WR	Sw	WR	Sw	Sw	Sw	Sw	WR	Sw	WR	Sw	Sw	Sw	Sw	Sw	WR	Sw	WR	Sw	Sw	WR	Sw	n/a	Sw	WR
R06542		Sw	Sw	Sw	WR	WR	WR	WR	WR	Sw	Sw	WR	n/a	WR	Sw	WR	WR	WR	WR	Sw	WR	Sw	n/a	WR	WR	Sw	WR	Sw	n/a	WR	WR	n/a	WR	Sw	WR	Sw	Sw	Sw	WR	WR	WR	Sw	Sw	Sw	n/a	Sw	WR	Sw	WR
R06543		Sw	WR	WR	Sw	WR	WR	WR	Sw	WR	WR	WR	Sw	Sw	Sw	WR	Sw	Sw	Sw	Sw	WR	Sw	Sw	Sw	WR	Sw	WR	Sw	Sw	Sw	Sw	WR	n/a	Sw	n/a	Sw	Sw	Sw	Sw	n/a	Sw	WR	n/a	WR	Sw	n/a	n/a	WR	n/a
R06553		Sw	Sw	Sw	Sw	WR	WR	Sw	WR	Sw	Sw	WR	Sw	Sw	WR	Sw	Sw	Sw	WR	Sw	Sw	WR	WR	WR	Sw	Sw	Sw	WR	Sw	Sw	WR	WR	Sw	WR	Sw	Sw	Sw	WR	WR	Sw	WR	WR	n/a	WR	Sw	WR	n/a	WR	n/a
R06556		Sw	Sw	WR	Sw	WR	WR	WR	WR	Sw	WR	Sw	Sw	Sw	WR	Sw	Sw	WR	Sw	WR	Sw	Sw	WR	Sw	Sw	Sw	Sw	Sw	Sw	Sw	Sw	Sw	Sw	WR	WR	Sw	n/a	Sw	Sw	Sw	Sw	Sw	WR	WR	Sw	Sw	Sw	n/a	Sw
R06562		WR	Sw	Sw	WR	WR	Sw	Sw	WR	WR	Sw	WR	Sw	WR	WR	Sw	Sw	Sw	WR	WR	n/a	WR	n/a	WR	WR	WR	WR	WR	WR	Sw	Sw	Sw	Sw	WR	Sw	WR	n/a	WR	n/a	Sw	n/a	n/a	WR	WR	Sw	Sw	n/a	WR	WR
R06566		WR	WR	Sw	WR	Sw	WR	Sw	Sw	Sw	WR	WR	Sw	Sw	WR	WR	WR	WR	WR	Sw	WR	WR	WR	WR	WR	Sw	Sw	n/a	WR	WR	WR	Sw	WR	Sw	Sw	Sw	n/a	WR	WR	Sw	WR	Sw	n/a	Sw	n/a	WR	Sw	Sw	Sw
R06572		Sw	Sw	WR	Sw	WR	WR	Sw	Sw	Sw	n/a	WR	Sw	WR	Sw	Sw	WR	WR	WR	n/a	Sw	WR	n/a	WR	Sw	Sw	WR	Sw	WR	WR	WR	WR	Sw	WR	Sw	n/a	Sw	n/a	WR	WR	Sw	WR	n/a	Sw	Sw	Sw	Sw	n/a	Sw
R06603		Sw	Sw	Sw	Sw	WR	WR	Sw	WR	WR	Sw	Sw	Sw	WR	WR	WR	WR	WR	Sw	WR	WR	Sw	Sw	Sw	WR	WR	Sw	Sw	WR	Sw	n/a	Sw	WR	Sw	Sw	Sw	WR	n/a	Sw	Sw	Sw	WR	n/a	Sw	Sw	n/a	Sw	Sw	Sw
R06619		Sw	Sw	Sw	WR	Sw	Sw	WR	n/a	WR	Sw	WR	WR	Sw	Sw	WR	Sw	Sw	Sw	WR	Sw	Sw	Sw	WR	Sw	Sw	Sw	WR	Sw	WR	WR	WR	WR	Sw	Sw	WR	n/a	n/a	WR	WR	n/a	Sw	WR	Sw	n/a	Sw	Sw	WR	WR
R06622		Sw	Sw	Sw	Sw	WR	WR	Sw	WR	Sw	Sw	WR	Sw	Sw	WR	Sw	Sw	Sw	WR	Sw	Sw	WR	WR	WR	Sw	Sw	Sw	WR	Sw	Sw	WR	n/a	Sw	WR	Sw	Sw	Sw	WR	WR	Sw	WR	WR	WR	WR	n/a	n/a	Sw	WR	Sw
R06629		Sw	WR	WR	Sw	WR	WR	WR	Sw	WR	WR	WR	Sw	Sw	Sw	WR	Sw	Sw	Sw	Sw	WR	Sw	Sw	Sw	WR	Sw	WR	Sw	Sw	Sw	Sw	WR	WR	Sw	WR	Sw	Sw	n/a	Sw	WR	n/a	WR	WR	WR	Sw	Sw	n/a	WR	Sw
R06634		WR	WR	Sw	Sw	Sw	WR	WR	Sw	Sw	WR	Sw	Sw	WR	WR	Sw	Sw	Sw	WR	Sw	WR	WR	WR	Sw	WR	Sw	WR	WR	Sw	WR	Sw	WR	Sw	WR	WR	Sw	Sw	n/a	n/a	n/a	Sw	Sw	n/a	Sw	Sw	WR	WR	WR	n/a
R06636		Sw	Sw	Sw	WR	WR	WR	Sw	WR	Sw	WR	WR	WR	n/a	WR	WR	Sw	WR	WR	WR	Sw	Sw	Sw	Sw	Sw	WR	WR	WR	WR	Sw	WR	Sw	WR	Sw	WR	Sw	Sw	Sw	n/a	WR	Sw	WR	Sw	Sw	n/a	WR	Sw	Sw	n/a
R06637		Sw	Sw	Sw	WR	WR	WR	WR	WR	Sw	Sw	WR	Sw	WR	Sw	WR	WR	WR	WR	Sw	WR	Sw	Sw	WR	WR	Sw	n/a	Sw	Sw	WR	WR	WR	WR	Sw	WR	n/a	n/a	Sw	n/a	WR	WR	n/a	n/a	Sw	n/a	n/a	n/a	n/a	WR
R06651		Sw	WR	WR	Sw	WR	WR	WR	Sw	WR	WR	WR	Sw	Sw	Sw	WR	Sw	Sw	Sw	Sw	WR	Sw	Sw	Sw	WR	Sw	WR	Sw	Sw	Sw	Sw	WR	WR	Sw	WR	Sw	Sw	Sw	Sw	WR	Sw	WR	n/a	WR	n/a	Sw	WR	WR	Sw
R06656		Sw	WR	Sw	Sw	Sw	Sw	WR	WR	WR	Sw	Sw	Sw	Sw	WR	WR	Sw	Sw	WR	Sw	WR	Sw	WR	Sw	Sw	Sw	WR	Sw	Sw	Sw	Sw	Sw	n/a	WR	WR	WR	n/a	WR	Sw	WR	WR	Sw	n/a	WR	Sw	n/a	WR	Sw	WR
R06662		WR	WR	WR	WR	WR	Sw	WR	WR	WR	WR	Sw	Sw	Sw	WR	WR	Sw	Sw	Sw	WR	Sw	Sw	WR	WR	WR	Sw	Sw	Sw	Sw	WR	n/a	WR	Sw	WR	WR	WR	n/a	Sw	Sw	WR	WR	Sw	Sw	WR	WR	Sw	WR	n/a	n/a
R06674		WR	WR	WR	Sw	Sw	WR	WR	Sw	Sw	WR	Sw	Sw	WR	Sw	Sw	Sw	Sw	WR	Sw	WR	Sw	WR	Sw	n/a	Sw	WR	WR	WR	n/a	Sw	Sw	n/a	WR	WR	Sw	Sw	Sw	WR	Sw	WR	n/a	n/a	WR	Sw	WR	n/a	WR	WR
R06675		Sw	Sw	Sw	Sw	Sw	Sw	Sw	Sw	Sw	Sw	WR	WR	WR	Sw	Sw	WR	Sw	Sw	WR	Sw	WR	WR	Sw	Sw	Sw	Sw	WR	WR	Sw	WR	Sw	WR	Sw	WR	Sw	Sw	WR	Sw	Sw	Sw	WR	WR	WR	WR	WR	n/a	Sw	WR
R06677		WR	Sw	Sw	Sw	Sw	Sw	Sw	Sw	WR	Sw	Sw	Sw	WR	Sw	Sw	WR	Sw	Sw	WR	n/a	WR	WR	WR	WR	WR	WR	Sw	WR	WR	WR	WR	Sw	Sw	WR	WR	Sw	Sw	WR	Sw	Sw	n/a	WR	Sw	Sw	WR	n/a	WR	Sw
R06689		WR	Sw	Sw	Sw	Sw	Sw	Sw	Sw	Sw	WR	WR	WR	WR	WR	WR	Sw	Sw	Sw	n/a	WR	WR	Sw	Sw	WR	Sw	Sw	Sw	WR	Sw	WR	Sw	WR	WR	Sw	WR	WR	WR	Sw	Sw	Sw	Sw	WR	Sw	WR	Sw	n/a	WR	n/a
R06694		WR	Sw	Sw	WR	WR	Sw	Sw	WR	WR	Sw	WR	Sw	WR	WR	Sw	n/a	Sw	WR	WR	Sw	WR	Sw	WR	WR	WR	WR	WR	n/a	Sw	Sw	Sw	Sw	WR	Sw	WR	WR	n/a	Sw	Sw	Sw	WR	WR	n/a	Sw	n/a	Sw	WR	WR
R06699		Sw	Sw	WR	Sw	WR	WR	WR	WR	Sw	WR	Sw	Sw	Sw	WR	Sw	Sw	n/a	Sw	WR	Sw	Sw	WR	Sw	Sw	Sw	Sw	Sw	Sw	Sw	Sw	Sw	Sw	WR	WR	Sw	Sw	Sw	Sw	n/a	n/a	Sw	n/a	WR	Sw	Sw	Sw	Sw	n/a
R06711		WR	WR	WR	WR	WR	WR	WR	WR	WR	WR	Sw	Sw	Sw	WR	WR	Sw	Sw	WR	WR	Sw	Sw	WR	WR	WR	Sw	WR	Sw	Sw	WR	Sw	WR	Sw	WR	WR	n/a	WR	Sw	Sw	WR	WR	Sw	Sw	WR	WR	n/a	n/a	WR	Sw
R06713		Sw	Sw	Sw	Sw	Sw	Sw	Sw	Sw	WR	WR	Sw	Sw	Sw	Sw	Sw	Sw	Sw	WR	Sw	n/a	Sw	Sw	Sw	WR	WR	Sw	Sw	Sw	WR	Sw	WR	Sw	Sw	Sw	Sw	n/a	Sw	Sw	WR	n/a	n/a	Sw	n/a	WR	n/a	n/a	n/a	Sw
R06715		WR	Sw	Sw	WR	WR	Sw	Sw	WR	WR	Sw	WR	Sw	WR	WR	Sw	Sw	Sw	WR	WR	Sw	WR	Sw	WR	WR	WR	WR	WR	WR	Sw	Sw	Sw	Sw	WR	Sw	WR	WR	WR	Sw	Sw	Sw	WR	n/a	WR	Sw	Sw	n/a	WR	WR
R06721		Sw	WR	WR	Sw	WR	WR	WR	Sw	WR	WR	WR	Sw	Sw	Sw	WR	Sw	Sw	Sw	Sw	WR	Sw	Sw	Sw	WR	Sw	WR	Sw	Sw	Sw	Sw	WR	WR	Sw	WR	Sw	Sw	Sw	Sw	n/a	Sw	WR	WR	WR	Sw	Sw	n/a	WR	Sw
R06726		WR	WR	WR	WR	WR	WR	WR	Sw	Sw	Sw	WR	Sw	Sw	Sw	WR	Sw	Sw	WR	WR	Sw	Sw	WR	WR	WR	Sw	WR	WR	Sw	WR	WR	WR	Sw	WR	Sw	WR	n/a	Sw	WR	WR	n/a	WR	WR	WR	WR	WR	WR	n/a	WR
R06742		WR	Sw	WR	WR	Sw	WR	Sw	WR	WR	WR	Sw	Sw	Sw	WR	WR	WR	WR	WR	Sw	WR	WR	Sw	Sw	WR	Sw	WR	Sw	WR	WR	Sw	Sw	WR	Sw	WR	WR	Sw	Sw	WR	Sw	Sw	WR	WR	WR	Sw	n/a	n/a	WR	Sw
R06745		WR	WR	WR	WR	WR	WR	WR	Sw	Sw	Sw	WR	Sw	Sw	Sw	WR	Sw	Sw	WR	WR	Sw	Sw	WR	WR	WR	Sw	WR	WR	Sw	WR	WR	WR	Sw	WR	Sw	WR	Sw	n/a	WR	WR	Sw	WR	WR	WR	WR	WR	n/a	WR	WR
R06748		WR	n/a	Sw	WR	Sw	n/a	Sw	WR	WR	Sw	Sw	WR	WR	Sw	Sw	Sw	WR	Sw	Sw	Sw	WR	n/a	WR	WR	WR	WR	WR	WR	Sw	WR	Sw	WR	Sw	WR	WR	n/a	n/a	WR	Sw	WR	Sw	WR	WR	Sw	WR	n/a	Sw	WR
R06769		WR	WR	Sw	WR	Sw	WR	Sw	WR	WR	Sw	Sw	WR	WR	Sw	Sw	Sw	WR	Sw	Sw	Sw	WR	WR	WR	WR	WR	WR	WR	WR	Sw	WR	Sw	WR	Sw	WR	WR	WR	Sw	WR	Sw	WR	Sw	WR	WR	Sw	n/a	WR	Sw	WR
R06771		Sw	Sw	WR	Sw	WR	WR	WR	WR	Sw	WR	Sw	Sw	Sw	WR	Sw	Sw	WR	Sw	WR	Sw	Sw	WR	Sw	Sw	Sw	Sw	Sw	Sw	Sw	n/a	Sw	Sw	WR	WR	Sw	Sw	Sw	Sw	Sw	Sw	Sw	WR	WR	Sw	Sw	Sw	Sw	Sw
R06782		WR	WR	Sw	WR	Sw	WR	Sw	WR	WR	Sw	Sw	WR	WR	Sw	Sw	Sw	WR	Sw	Sw	Sw	WR	WR	WR	WR	WR	WR	WR	WR	Sw	WR	Sw	WR	Sw	WR	WR	n/a	Sw	WR	Sw	WR	Sw	n/a	n/a	n/a	n/a	WR	Sw	WR
R06793		WR	WR	Sw	WR	Sw	WR	WR	Sw	WR	WR	Sw	Sw	Sw	WR	WR	Sw	n/a	WR	WR	WR	WR	WR	WR	WR	Sw	Sw	WR	Sw	WR	WR	WR	Sw	WR	Sw	Sw	WR	Sw	Sw	WR	WR	Sw	WR	WR	Sw	Sw	WR	Sw	Sw
R06799		WR	Sw	Sw	Sw	Sw	Sw	Sw	Sw	WR	Sw	Sw	Sw	WR	Sw	Sw	WR	Sw	Sw	WR	Sw	WR	WR	WR	WR	WR	WR	Sw	WR	WR	WR	WR	Sw	Sw	WR	WR	Sw	Sw	WR	Sw	Sw	WR	WR	Sw	Sw	WR	WR	n/a	Sw
R06801		WR	WR	WR	WR	WR	WR	WR	WR	WR	WR	Sw	Sw	Sw	WR	WR	Sw	Sw	WR	WR	Sw	n/a	WR	WR	WR	Sw	WR	Sw	Sw	WR	Sw	WR	Sw	WR	WR	WR	WR	Sw	Sw	WR	WR	Sw	Sw	WR	WR	Sw	WR	n/a	Sw
R06824		Sw	Sw	Sw	Sw	WR	WR	Sw	WR	Sw	Sw	WR	Sw	Sw	WR	Sw	Sw	Sw	WR	Sw	Sw	WR	WR	WR	Sw	n/a	Sw	WR	Sw	Sw	WR	WR	Sw	WR	Sw	Sw	Sw	WR	WR	Sw	WR	WR	WR	WR	Sw	n/a	n/a	WR	Sw
R06842		Sw	WR	Sw	Sw	Sw	Sw	WR	WR	WR	Sw	Sw	Sw	Sw	WR	WR	Sw	Sw	WR	Sw	WR	Sw	WR	Sw	Sw	Sw	WR	Sw	Sw	Sw	Sw	Sw	WR	WR	WR	WR	WR	WR	Sw	WR	WR	Sw	WR	WR	n/a	WR	WR	Sw	WR
R06844		Sw	Sw	Sw	WR	Sw	Sw	WR	WR	WR	Sw	WR	WR	n/a	Sw	n/a	Sw	Sw	Sw	WR	Sw	Sw	Sw	WR	Sw	Sw	Sw	WR	Sw	WR	WR	WR	WR	Sw	Sw	WR	Sw	Sw	WR	WR	WR	Sw	WR	Sw	Sw	n/a	Sw	WR	WR
R06852		WR	Sw	Sw	WR	WR	Sw	Sw	WR	WR	Sw	WR	Sw	WR	WR	Sw	Sw	Sw	WR	WR	Sw	WR	n/a	WR	WR	WR	WR	WR	WR	Sw	Sw	Sw	Sw	WR	Sw	WR	WR	WR	Sw	Sw	Sw	WR	n/a	WR	Sw	Sw	n/a	WR	n/a
R06863		WR	Sw	Sw	WR	WR	Sw	Sw	WR	WR	Sw	WR	Sw	WR	WR	Sw	Sw	Sw	WR	WR	Sw	WR	Sw	WR	WR	WR	WR	WR	WR	Sw	Sw	Sw	Sw	WR	Sw	WR	WR	WR	Sw	Sw	Sw	WR	WR	WR	Sw	Sw	n/a	WR	WR
R06872		WR	Sw	Sw	WR	WR	WR	WR	n/a	WR	Sw	Sw	WR	Sw	WR	Sw	Sw	WR	Sw	Sw	WR	WR	n/a	Sw	Sw	Sw	Sw	Sw	WR	Sw	WR	Sw	WR	WR	WR	Sw	n/a	n/a	WR	WR	WR	WR	WR	WR	WR	Sw	n/a	WR	n/a
R06873		Sw	Sw	WR	Sw	WR	WR	Sw	Sw	Sw	Sw	WR	Sw	WR	Sw	Sw	WR	WR	WR	Sw	Sw	WR	Sw	WR	Sw	Sw	WR	Sw	WR	WR	WR	WR	Sw	WR	Sw	Sw	n/a	n/a	WR	WR	Sw	WR	Sw	Sw	n/a	n/a	Sw	n/a	Sw
R06875		Sw	Sw	Sw	Sw	Sw	Sw	Sw	Sw	WR	WR	Sw	Sw	Sw	Sw	Sw	Sw	Sw	WR	Sw	Sw	Sw	Sw	Sw	WR	WR	Sw	Sw	Sw	WR	Sw	WR	Sw	Sw	Sw	Sw	WR	Sw	Sw	n/a	Sw	n/a	Sw	Sw	WR	Sw	Sw	WR	n/a
R06886		Sw	Sw	Sw	Sw	Sw	Sw	Sw	Sw	WR	WR	Sw	Sw	Sw	Sw	Sw	Sw	Sw	WR	Sw	Sw	Sw	Sw	Sw	WR	WR	Sw	Sw	Sw	WR	Sw	WR	Sw	Sw	Sw	Sw	WR	n/a	Sw	WR	n/a	Sw	Sw	Sw	WR	Sw	n/a	WR	Sw
R06894		Sw	WR	Sw	WR	WR	WR	WR	WR	Sw	Sw	WR	WR	Sw	WR	WR	Sw	Sw	Sw	n/a	Sw	WR	WR	Sw	WR	WR	WR	Sw	Sw	Sw	Sw	Sw	WR	WR	WR	WR	n/a	Sw	Sw	Sw	WR	n/a	Sw	n/a	Sw	Sw	n/a	n/a	Sw
R06912		WR	Sw	Sw	Sw	Sw	Sw	WR	Sw	Sw	WR	WR	WR	WR	Sw	WR	Sw	Sw	Sw	Sw	WR	WR	WR	Sw	WR	Sw	Sw	Sw	WR	Sw	WR	Sw	WR	WR	Sw	WR	WR	WR	Sw	Sw	Sw	Sw	n/a	Sw	WR	n/a	n/a	WR	Sw
R06913		Sw	WR	Sw	Sw	Sw	Sw	WR	WR	WR	Sw	Sw	Sw	Sw	WR	WR	Sw	Sw	WR	Sw	n/a	Sw	WR	Sw	Sw	Sw	WR	Sw	Sw	Sw	Sw	Sw	WR	WR	WR	WR	WR	n/a	Sw	WR	WR	Sw	WR	WR	Sw	WR	n/a	Sw	WR
R06919		Sw	Sw	Sw	WR	Sw	WR	WR	Sw	WR	Sw	WR	WR	WR	Sw	Sw	Sw	WR	WR	WR	Sw	Sw	Sw	Sw	Sw	Sw	WR	WR	WR	WR	WR	WR	Sw	WR	Sw	Sw	n/a	Sw	WR	Sw	Sw	Sw	Sw	Sw	WR	n/a	n/a	Sw	Sw
R06923		WR	WR	WR	Sw	Sw	WR	WR	Sw	Sw	WR	Sw	Sw	WR	Sw	Sw	Sw	Sw	WR	Sw	WR	Sw	WR	Sw	WR	Sw	WR	WR	WR	WR	Sw	Sw	Sw	WR	WR	Sw	n/a	Sw	WR	Sw	n/a	Sw	Sw	WR	Sw	WR	n/a	WR	WR
R06933		Sw	Sw	Sw	WR	Sw	Sw	WR	WR	WR	n/a	WR	WR	Sw	Sw	WR	Sw	Sw	Sw	WR	Sw	Sw	n/a	WR	Sw	Sw	Sw	WR	Sw	WR	n/a	WR	WR	Sw	Sw	WR	Sw	Sw	WR	WR	WR	Sw	n/a	Sw	n/a	Sw	Sw	WR	n/a
R06944		Sw	Sw	Sw	Sw	WR	WR	WR	Sw	Sw	Sw	WR	WR	WR	Sw	Sw	Sw	n/a	Sw	WR	Sw	Sw	WR	WR	WR	WR	Sw	Sw	n/a	Sw	WR	WR	Sw	WR	Sw	Sw	WR	WR	n/a	WR	WR	Sw	Sw	Sw	WR	WR	n/a	WR	WR
R06951		Sw	WR	Sw	Sw	Sw	Sw	WR	WR	WR	Sw	Sw	Sw	Sw	WR	WR	Sw	Sw	WR	Sw	WR	Sw	WR	Sw	Sw	Sw	WR	Sw	Sw	Sw	Sw	Sw	WR	WR	WR	WR	WR	WR	Sw	WR	WR	Sw	WR	WR	Sw	n/a	WR	Sw	WR
R06964		Sw	Sw	Sw	Sw	WR	WR	Sw	WR	Sw	Sw	WR	Sw	Sw	WR	Sw	Sw	Sw	WR	Sw	Sw	WR	WR	WR	Sw	Sw	Sw	WR	Sw	Sw	WR	WR	Sw	WR	Sw	Sw	Sw	WR	WR	Sw	WR	n/a	WR	WR	Sw	WR	n/a	WR	Sw
R06966		Sw	Sw	Sw	WR	Sw	Sw	WR	Sw	WR	Sw	WR	WR	Sw	Sw	WR	Sw	Sw	Sw	WR	Sw	Sw	Sw	WR	Sw	Sw	Sw	WR	Sw	WR	WR	WR	WR	Sw	Sw	WR	Sw	Sw	WR	WR	WR	Sw	WR	Sw	Sw	Sw	Sw	WR	WR
R06972		Sw	WR	Sw	Sw	Sw	Sw	WR	WR	WR	Sw	Sw	Sw	Sw	WR	WR	Sw	Sw	WR	Sw	WR	Sw	WR	Sw	Sw	Sw	WR	Sw	Sw	Sw	Sw	Sw	WR	WR	WR	WR	WR	WR	Sw	WR	WR	n/a	n/a	WR	Sw	WR	n/a	Sw	WR
R06977		Sw	Sw	Sw	Sw	WR	WR	WR	Sw	Sw	Sw	WR	WR	WR	n/a	Sw	Sw	WR	Sw	WR	Sw	Sw	WR	WR	WR	WR	n/a	Sw	Sw	Sw	WR	WR	n/a	WR	Sw	Sw	WR	WR	Sw	n/a	n/a	n/a	n/a	Sw	n/a	n/a	n/a	n/a	WR
R07022		WR	WR	Sw	WR	Sw	WR	Sw	Sw	Sw	WR	WR	Sw	Sw	n/a	WR	WR	WR	WR	Sw	n/a	WR	n/a	WR	WR	n/a	Sw	Sw	WR	WR	WR	n/a	WR	Sw	Sw	n/a	Sw	WR	WR	Sw	n/a	Sw	Sw	Sw	Sw	WR	Sw	n/a	Sw
R07027		Sw	Sw	Sw	Sw	WR	WR	Sw	WR	Sw	Sw	WR	Sw	Sw	n/a	Sw	Sw	Sw	WR	Sw	Sw	WR	WR	WR	Sw	Sw	Sw	WR	Sw	Sw	WR	WR	Sw	WR	Sw	Sw	Sw	WR	WR	Sw	WR	WR	WR	WR	Sw	WR	Sw	WR	Sw
R07037		WR	WR	Sw	WR	Sw	WR	Sw	Sw	Sw	WR	WR	Sw	Sw	WR	WR	WR	WR	WR	Sw	WR	WR	WR	WR	WR	Sw	Sw	Sw	WR	WR	n/a	Sw	WR	Sw	Sw	Sw	Sw	WR	WR	Sw	WR	Sw	n/a	Sw	Sw	n/a	Sw	Sw	n/a
R07038		Sw	Sw	Sw	Sw	Sw	Sw	Sw	Sw	Sw	Sw	WR	WR	WR	Sw	Sw	WR	Sw	Sw	WR	Sw	WR	WR	Sw	Sw	Sw	Sw	WR	WR	Sw	WR	Sw	WR	Sw	WR	n/a	n/a	WR	Sw	Sw	Sw	WR	WR	WR	WR	WR	Sw	Sw	WR
R07062		Sw	WR	Sw	WR	WR	WR	WR	WR	Sw	Sw	WR	WR	Sw	WR	WR	Sw	Sw	Sw	Sw	Sw	WR	WR	Sw	WR	WR	WR	Sw	Sw	Sw	Sw	Sw	WR	WR	WR	WR	WR	Sw	Sw	Sw	WR	WR	Sw	WR	n/a	Sw	Sw	n/a	Sw
R07069		Sw	Sw	Sw	WR	WR	WR	WR	WR	Sw	Sw	WR	Sw	WR	Sw	WR	WR	WR	WR	Sw	WR	Sw	Sw	WR	WR	Sw	WR	Sw	Sw	WR	WR	WR	WR	Sw	WR	Sw	Sw	n/a	WR	WR	WR	n/a	Sw	n/a	WR	Sw	WR	n/a	WR
R07070		WR	Sw	Sw	WR	WR	WR	WR	Sw	WR	Sw	Sw	WR	Sw	WR	Sw	Sw	WR	Sw	Sw	WR	WR	Sw	Sw	Sw	Sw	Sw	Sw	WR	Sw	WR	n/a	WR	WR	WR	Sw	WR	n/a	WR	n/a	WR	WR	n/a	WR	WR	n/a	n/a	WR	Sw
R07071		Sw	WR	WR	Sw	WR	WR	WR	Sw	WR	Sw	Sw	Sw	WR	Sw	Sw	Sw	WR	Sw	WR	Sw	WR	Sw	WR	Sw	WR	WR	WR	Sw	WR	Sw	WR	WR	Sw	WR	Sw	Sw	WR	WR	Sw	WR	Sw	Sw	Sw	Sw	n/a	n/a	WR	Sw
R07087		WR	WR	Sw	WR	Sw	WR	WR	Sw	WR	WR	Sw	Sw	Sw	WR	WR	Sw	WR	WR	WR	WR	WR	WR	WR	WR	Sw	Sw	n/a	Sw	WR	n/a	WR	Sw	WR	Sw	Sw	n/a	Sw	Sw	WR	WR	Sw	WR	WR	n/a	Sw	WR	Sw	Sw
R07095		Sw	Sw	Sw	Sw	Sw	Sw	n/a	Sw	WR	WR	Sw	Sw	Sw	Sw	Sw	Sw	Sw	WR	Sw	Sw	Sw	n/a	Sw	WR	WR	Sw	Sw	Sw	WR	Sw	WR	Sw	Sw	Sw	Sw	WR	n/a	Sw	WR	Sw	Sw	Sw	Sw	WR	Sw	n/a	WR	Sw
R07100		Sw	Sw	Sw	Sw	Sw	Sw	Sw	Sw	Sw	Sw	WR	WR	WR	Sw	Sw	WR	n/a	Sw	WR	Sw	WR	WR	Sw	Sw	Sw	Sw	WR	WR	Sw	WR	Sw	WR	Sw	WR	Sw	Sw	WR	Sw	Sw	Sw	WR	WR	WR	WR	n/a	n/a	Sw	WR
R07112		Sw	WR	Sw	Sw	Sw	Sw	WR	WR	WR	Sw	Sw	Sw	Sw	WR	WR	Sw	Sw	WR	Sw	WR	Sw	WR	Sw	Sw	Sw	WR	Sw	Sw	Sw	Sw	Sw	WR	WR	WR	WR	WR	n/a	Sw	WR	WR	Sw	WR	n/a	n/a	WR	n/a	n/a	WR
R07141		Sw	Sw	WR	Sw	WR	WR	WR	Sw	Sw	Sw	WR	Sw	WR	WR	WR	WR	Sw	WR	Sw	Sw	WR	WR	WR	Sw	Sw	WR	Sw	Sw	WR	WR	WR	Sw	WR	Sw	Sw	Sw	WR	WR	WR	n/a	WR	WR	Sw	Sw	Sw	n/a	n/a	Sw
R07143		Sw	Sw	Sw	WR	WR	WR	WR	WR	Sw	Sw	WR	Sw	n/a	Sw	WR	WR	WR	WR	Sw	WR	n/a	Sw	WR	WR	Sw	WR	Sw	Sw	WR	WR	WR	WR	Sw	WR	Sw	n/a	Sw	WR	WR	WR	Sw	Sw	Sw	n/a	n/a	n/a	Sw	WR
R07145		WR	Sw	Sw	WR	WR	WR	WR	Sw	WR	Sw	Sw	WR	Sw	WR	Sw	Sw	WR	Sw	Sw	WR	n/a	Sw	Sw	Sw	Sw	Sw	Sw	WR	Sw	WR	Sw	WR	WR	WR	Sw	WR	WR	WR	WR	WR	WR	WR	WR	WR	n/a	WR	n/a	Sw
R07148		WR	Sw	Sw	WR	WR	Sw	Sw	WR	WR	Sw	WR	Sw	WR	WR	Sw	Sw	Sw	WR	WR	Sw	WR	Sw	WR	WR	WR	WR	WR	WR	Sw	n/a	Sw	Sw	WR	Sw	WR	n/a	n/a	Sw	Sw	Sw	WR	n/a	WR	Sw	Sw	Sw	WR	WR
R07188		WR	Sw	n/a	WR	Sw	WR	Sw	WR	WR	WR	Sw	Sw	Sw	WR	WR	WR	WR	WR	Sw	WR	WR	Sw	Sw	WR	Sw	WR	Sw	WR	WR	Sw	Sw	WR	Sw	WR	WR	Sw	Sw	WR	n/a	Sw	WR	n/a	WR	Sw	Sw	n/a	n/a	Sw
R07193		WR	WR	Sw	WR	Sw	WR	Sw	WR	WR	Sw	Sw	WR	WR	Sw	Sw	Sw	WR	Sw	Sw	Sw	WR	WR	WR	WR	WR	WR	WR	WR	Sw	WR	Sw	WR	Sw	WR	WR	WR	Sw	WR	Sw	WR	Sw	WR	n/a	Sw	WR	WR	Sw	WR
R07204		WR	Sw	Sw	WR	WR	WR	WR	Sw	WR	Sw	Sw	WR	Sw	WR	Sw	Sw	WR	Sw	Sw	WR	WR	Sw	Sw	Sw	Sw	Sw	Sw	WR	Sw	WR	Sw	WR	WR	WR	Sw	WR	WR	WR	WR	WR	WR	WR	WR	WR	Sw	WR	WR	Sw
R07224		Sw	WR	Sw	WR	WR	WR	Sw	WR	WR	Sw	Sw	WR	Sw	WR	WR	Sw	WR	WR	Sw	WR	WR	WR	WR	Sw	Sw	Sw	WR	WR	Sw	Sw	Sw	Sw	Sw	Sw	Sw	Sw	Sw	Sw	WR	n/a	Sw	Sw	Sw	Sw	n/a	WR	n/a	Sw
R07234		n/a	WR	WR	Sw	WR	WR	WR	Sw	WR	Sw	Sw	Sw	WR	Sw	Sw	Sw	WR	Sw	WR	Sw	WR	Sw	WR	Sw	WR	WR	WR	Sw	WR	Sw	WR	WR	Sw	WR	Sw	Sw	n/a	WR	Sw	WR	Sw	n/a	Sw	Sw	WR	n/a	WR	Sw
R07235		WR	Sw	WR	WR	Sw	WR	Sw	WR	WR	WR	Sw	Sw	Sw	WR	WR	WR	WR	WR	Sw	WR	WR	Sw	Sw	WR	Sw	WR	Sw	WR	WR	Sw	Sw	n/a	Sw	WR	WR	Sw	n/a	WR	Sw	n/a	n/a	n/a	n/a	n/a	n/a	WR	WR	n/a
R07236		Sw	Sw	WR	Sw	WR	WR	WR	WR	Sw	WR	Sw	Sw	Sw	WR	Sw	Sw	WR	Sw	WR	Sw	Sw	WR	Sw	Sw	Sw	Sw	Sw	Sw	Sw	Sw	Sw	Sw	WR	WR	Sw	Sw	Sw	Sw	Sw	Sw	n/a	n/a	n/a	Sw	Sw	n/a	n/a	Sw
R07285		Sw	Sw	WR	Sw	WR	WR	WR	WR	Sw	WR	Sw	Sw	Sw	WR	Sw	Sw	WR	Sw	WR	Sw	Sw	WR	Sw	Sw	Sw	Sw	Sw	Sw	Sw	Sw	Sw	Sw	WR	WR	Sw	Sw	Sw	Sw	Sw	Sw	Sw	n/a	WR	Sw	Sw	n/a	Sw	Sw
R07287		WR	WR	Sw	WR	Sw	WR	WR	Sw	WR	WR	Sw	Sw	Sw	WR	WR	Sw	WR	WR	WR	WR	WR	WR	WR	WR	Sw	Sw	WR	Sw	WR	WR	WR	Sw	WR	Sw	Sw	WR	n/a	Sw	WR	WR	Sw	n/a	WR	Sw	n/a	WR	Sw	Sw
R07306		WR	Sw	Sw	Sw	Sw	Sw	Sw	Sw	Sw	WR	WR	WR	WR	n/a	WR	Sw	Sw	Sw	Sw	WR	WR	Sw	Sw	WR	Sw	Sw	Sw	WR	Sw	WR	Sw	WR	WR	Sw	WR	WR	WR	Sw	Sw	n/a	Sw	WR	Sw	WR	Sw	WR	WR	WR
R07325		WR	Sw	Sw	Sw	Sw	Sw	Sw	Sw	Sw	WR	WR	WR	WR	WR	WR	Sw	Sw	Sw	Sw	WR	WR	Sw	Sw	WR	Sw	Sw	Sw	WR	Sw	WR	Sw	WR	WR	Sw	n/a	WR	n/a	Sw	Sw	Sw	n/a	WR	Sw	WR	n/a	WR	n/a	n/a
R07333		Sw	WR	WR	Sw	WR	WR	WR	Sw	WR	Sw	Sw	Sw	WR	Sw	Sw	Sw	WR	Sw	WR	Sw	WR	Sw	WR	Sw	WR	WR	WR	Sw	WR	Sw	WR	WR	Sw	WR	Sw	Sw	n/a	WR	Sw	WR	n/a	Sw	n/a	Sw	n/a	WR	WR	Sw
R07337		WR	Sw	Sw	Sw	Sw	WR	WR	WR	Sw	Sw	Sw	Sw	WR	WR	n/a	n/a	WR	WR	WR	WR	Sw	Sw	WR	WR	Sw	Sw	Sw	WR	Sw	WR	Sw	n/a	WR	n/a	Sw	n/a	n/a	Sw	WR	Sw	WR	WR	n/a	n/a	n/a	n/a	Sw	WR
R07345		WR	Sw	Sw	WR	WR	WR	WR	Sw	WR	Sw	Sw	WR	Sw	WR	Sw	Sw	WR	Sw	Sw	WR	WR	n/a	Sw	Sw	Sw	Sw	Sw	WR	n/a	WR	Sw	n/a	WR	WR	Sw	n/a	n/a	WR	WR	WR	WR	n/a	WR	n/a	n/a	WR	WR	Sw
R07372		WR	WR	WR	WR	WR	WR	WR	WR	WR	WR	Sw	Sw	Sw	WR	WR	Sw	Sw	WR	WR	Sw	Sw	WR	WR	WR	Sw	WR	Sw	Sw	WR	Sw	WR	Sw	WR	WR	WR	WR	Sw	Sw	WR	WR	Sw	Sw	WR	WR	n/a	WR	WR	Sw
R07374		Sw	WR	WR	Sw	WR	WR	WR	Sw	WR	WR	WR	Sw	Sw	Sw	WR	Sw	Sw	Sw	Sw	WR	Sw	Sw	Sw	WR	Sw	WR	Sw	Sw	n/a	Sw	WR	WR	Sw	WR	n/a	WR	Sw	Sw	WR	Sw	n/a	WR	WR	Sw	Sw	WR	WR	Sw
R07382		WR	Sw	Sw	Sw	Sw	Sw	Sw	Sw	WR	Sw	Sw	Sw	WR	Sw	Sw	WR	Sw	Sw	WR	n/a	WR	WR	WR	WR	WR	WR	Sw	WR	WR	WR	WR	Sw	Sw	WR	WR	Sw	Sw	WR	Sw	Sw	WR	WR	Sw	Sw	WR	WR	WR	Sw
R07385		WR	WR	Sw	WR	Sw	WR	WR	Sw	WR	WR	Sw	Sw	Sw	WR	WR	Sw	WR	WR	WR	WR	WR	WR	WR	WR	Sw	Sw	WR	Sw	WR	n/a	WR	Sw	WR	Sw	Sw	WR	n/a	Sw	Sw	WR	WR	n/a	WR	Sw	Sw	n/a	Sw	Sw
R07388		WR	Sw	Sw	Sw	Sw	Sw	Sw	Sw	WR	Sw	Sw	Sw	WR	Sw	Sw	WR	Sw	Sw	WR	Sw	WR	WR	WR	WR	WR	WR	Sw	WR	WR	n/a	WR	Sw	Sw	WR	WR	Sw	Sw	WR	Sw	Sw	WR	WR	n/a	Sw	n/a	n/a	WR	Sw
R07390		Sw	Sw	Sw	Sw	Sw	Sw	Sw	Sw	WR	WR	Sw	Sw	Sw	Sw	Sw	Sw	Sw	WR	Sw	Sw	Sw	Sw	Sw	WR	WR	Sw	Sw	n/a	WR	Sw	WR	Sw	Sw	Sw	Sw	WR	Sw	Sw	Sw	Sw	Sw	n/a	WR	WR	n/a	Sw	n/a	Sw
R07406		Sw	Sw	WR	Sw	WR	Sw	Sw	WR	WR	WR	Sw	WR	Sw	Sw	Sw	Sw	WR	Sw	Sw	Sw	Sw	n/a	Sw	WR	Sw	WR	Sw	Sw	WR	WR	Sw	Sw	WR	Sw	Sw	n/a	WR	Sw	Sw	Sw	Sw	Sw	WR	n/a	Sw	Sw	Sw	WR
R07408		WR	Sw	Sw	WR	WR	Sw	Sw	WR	WR	Sw	WR	Sw	WR	WR	Sw	Sw	Sw	WR	WR	Sw	WR	Sw	WR	WR	WR	WR	WR	WR	Sw	Sw	Sw	Sw	WR	n/a	WR	WR	WR	Sw	Sw	Sw	WR	WR	WR	Sw	Sw	Sw	WR	WR
R07409		WR	Sw	Sw	WR	WR	Sw	Sw	WR	WR	Sw	WR	Sw	WR	Sw	Sw	Sw	n/a	WR	WR	Sw	WR	Sw	WR	WR	WR	WR	WR	WR	Sw	Sw	Sw	Sw	WR	Sw	WR	n/a	WR	Sw	Sw	Sw	WR	n/a	WR	Sw	n/a	Sw	n/a	WR
R07426		Sw	Sw	Sw	Sw	Sw	Sw	Sw	Sw	WR	WR	Sw	Sw	Sw	Sw	Sw	Sw	Sw	WR	Sw	Sw	Sw	Sw	Sw	WR	WR	Sw	Sw	Sw	WR	Sw	WR	Sw	Sw	Sw	Sw	WR	Sw	Sw	WR	Sw	Sw	Sw	Sw	WR	Sw	n/a	WR	Sw
R07443		Sw	WR	Sw	Sw	Sw	Sw	Sw	WR	WR	Sw	Sw	Sw	Sw	WR	WR	Sw	Sw	WR	Sw	WR	Sw	WR	Sw	Sw	Sw	WR	Sw	Sw	Sw	Sw	n/a	n/a	WR	WR	WR	WR	n/a	Sw	WR	WR	Sw	WR	n/a	Sw	WR	WR	Sw	WR
R07458		Sw	WR	WR	Sw	Sw	Sw	Sw	WR	Sw	WR	WR	n/a	WR	Sw	Sw	WR	WR	WR	WR	Sw	Sw	WR	WR	Sw	WR	WR	WR	WR	WR	WR	Sw	WR	Sw	n/a	WR	n/a	Sw	WR	Sw	Sw	Sw	Sw	Sw	n/a	WR	WR	n/a	WR
R07462		WR	Sw	Sw	Sw	Sw	Sw	Sw	Sw	Sw	WR	WR	WR	WR	WR	WR	Sw	Sw	Sw	Sw	WR	WR	Sw	Sw	WR	Sw	Sw	Sw	WR	Sw	WR	Sw	WR	WR	Sw	WR	WR	WR	Sw	Sw	Sw	Sw	WR	Sw	WR	Sw	WR	n/a	WR
R07463		Sw	Sw	WR	n/a	Sw	WR	WR	Sw	Sw	WR	WR	Sw	Sw	Sw	Sw	Sw	Sw	WR	Sw	WR	Sw	Sw	WR	Sw	Sw	Sw	Sw	WR	Sw	WR	Sw	WR	Sw	Sw	WR	WR	n/a	WR	WR	n/a	Sw	Sw	n/a	n/a	n/a	Sw	WR	WR
R07476		Sw	Sw	Sw	WR	Sw	Sw	WR	WR	WR	Sw	WR	WR	Sw	Sw	WR	Sw	Sw	Sw	WR	Sw	Sw	Sw	WR	Sw	Sw	Sw	WR	Sw	WR	WR	WR	WR	Sw	Sw	WR	Sw	Sw	WR	WR	n/a	Sw	WR	n/a	Sw	Sw	Sw	WR	WR
R07481		Sw	WR	Sw	WR	WR	WR	Sw	WR	WR	Sw	Sw	WR	Sw	WR	WR	Sw	WR	WR	Sw	WR	WR	WR	WR	Sw	Sw	Sw	WR	WR	Sw	n/a	Sw	Sw	Sw	Sw	Sw	Sw	Sw	n/a	WR	WR	Sw	Sw	Sw	Sw	n/a	WR	WR	Sw
R07483		Sw	WR	Sw	Sw	Sw	Sw	WR	WR	WR	Sw	Sw	Sw	Sw	WR	WR	Sw	Sw	WR	Sw	WR	Sw	WR	Sw	Sw	Sw	WR	Sw	Sw	Sw	n/a	Sw	WR	WR	WR	WR	WR	WR	Sw	WR	WR	Sw	n/a	WR	Sw	n/a	WR	Sw	WR
R07484		Sw	WR	WR	Sw	WR	WR	WR	Sw	WR	WR	WR	Sw	Sw	Sw	WR	Sw	Sw	Sw	Sw	WR	Sw	Sw	Sw	WR	Sw	WR	Sw	Sw	Sw	Sw	WR	WR	Sw	WR	Sw	Sw	n/a	Sw	WR	Sw	n/a	n/a	WR	Sw	n/a	WR	n/a	Sw
R07507		WR	Sw	WR	WR	Sw	Sw	Sw	Sw	Sw	Sw	WR	Sw	Sw	Sw	WR	WR	WR	Sw	WR	WR	WR	WR	WR	WR	Sw	Sw	WR	Sw	WR	Sw	WR	WR	WR	Sw	n/a	n/a	WR	Sw	WR	n/a	n/a	WR	WR	n/a	WR	n/a	n/a	WR
R07513		Sw	Sw	Sw	WR	Sw	Sw	WR	WR	WR	Sw	WR	WR	Sw	Sw	WR	Sw	Sw	Sw	WR	Sw	Sw	Sw	WR	Sw	Sw	Sw	WR	Sw	WR	WR	WR	WR	Sw	Sw	WR	Sw	Sw	WR	WR	n/a	Sw	WR	Sw	Sw	n/a	n/a	WR	n/a
R07517		WR	WR	WR	WR	WR	WR	WR	WR	WR	WR	Sw	Sw	Sw	WR	WR	Sw	Sw	WR	WR	Sw	Sw	WR	WR	WR	Sw	WR	Sw	Sw	WR	Sw	WR	Sw	WR	WR	WR	n/a	Sw	Sw	WR	WR	Sw	n/a	WR	WR	n/a	WR	WR	Sw
R07518		Sw	WR	Sw	WR	WR	WR	WR	WR	Sw	Sw	WR	WR	Sw	WR	WR	Sw	Sw	Sw	Sw	Sw	WR	WR	Sw	WR	WR	WR	Sw	Sw	Sw	Sw	Sw	n/a	WR	WR	WR	WR	n/a	Sw	Sw	WR	WR	Sw	WR	n/a	Sw	Sw	WR	Sw
R07524		Sw	Sw	WR	Sw	WR	WR	Sw	Sw	Sw	Sw	WR	Sw	WR	Sw	Sw	WR	WR	WR	Sw	Sw	WR	Sw	WR	Sw	Sw	WR	Sw	WR	WR	WR	WR	Sw	WR	Sw	Sw	n/a	n/a	WR	n/a	Sw	WR	Sw	Sw	Sw	Sw	n/a	n/a	Sw
R07525		Sw	Sw	Sw	Sw	WR	WR	WR	Sw	Sw	Sw	WR	WR	WR	Sw	Sw	Sw	WR	Sw	WR	Sw	Sw	WR	WR	WR	WR	Sw	Sw	Sw	Sw	WR	WR	Sw	WR	Sw	Sw	WR	n/a	Sw	WR	WR	Sw	n/a	Sw	WR	WR	n/a	WR	WR
R07539		WR	Sw	WR	Sw	WR	Sw	Sw	Sw	WR	Sw	Sw	WR	Sw	Sw	Sw	Sw	WR	Sw	WR	WR	Sw	Sw	WR	WR	Sw	WR	Sw	Sw	Sw	Sw	WR	Sw	WR	Sw	Sw	Sw	Sw	Sw	WR	Sw	WR	Sw	Sw	WR	Sw	WR	Sw	WR
R07555		Sw	WR	Sw	WR	WR	WR	Sw	WR	WR	Sw	Sw	WR	Sw	WR	WR	Sw	WR	WR	Sw	WR	WR	WR	WR	Sw	Sw	Sw	WR	WR	Sw	Sw	Sw	Sw	Sw	Sw	Sw	Sw	Sw	Sw	WR	WR	Sw	Sw	Sw	Sw	WR	WR	WR	Sw
R07564		WR	Sw	Sw	Sw	Sw	Sw	Sw	Sw	WR	Sw	Sw	Sw	WR	Sw	Sw	WR	Sw	Sw	WR	Sw	WR	WR	WR	WR	WR	WR	Sw	WR	WR	WR	WR	Sw	Sw	WR	WR	n/a	Sw	WR	n/a	Sw	WR	n/a	Sw	n/a	WR	n/a	WR	Sw
R07570		WR	Sw	WR	Sw	WR	Sw	Sw	Sw	WR	Sw	Sw	WR	Sw	Sw	Sw	Sw	WR	Sw	WR	WR	Sw	Sw	WR	WR	Sw	WR	Sw	Sw	Sw	Sw	WR	Sw	WR	Sw	Sw	Sw	Sw	Sw	WR	Sw	WR	Sw	Sw	WR	n/a	WR	Sw	WR
R07572		Sw	WR	Sw	WR	WR	WR	Sw	WR	WR	Sw	Sw	WR	n/a	WR	WR	Sw	WR	WR	Sw	n/a	WR	WR	WR	Sw	Sw	Sw	WR	WR	Sw	Sw	Sw	Sw	Sw	Sw	Sw	Sw	Sw	Sw	WR	WR	n/a	Sw	Sw	Sw	WR	WR	WR	n/a
R07575		Sw	Sw	Sw	Sw	WR	WR	Sw	WR	Sw	Sw	WR	Sw	Sw	WR	Sw	Sw	Sw	WR	Sw	Sw	WR	WR	WR	Sw	Sw	Sw	WR	Sw	Sw	WR	WR	Sw	WR	Sw	Sw	Sw	WR	WR	Sw	WR	WR	WR	WR	Sw	WR	Sw	WR	n/a
R07577		Sw	Sw	WR	Sw	Sw	WR	WR	Sw	Sw	WR	WR	n/a	Sw	Sw	Sw	Sw	Sw	WR	Sw	n/a	Sw	Sw	WR	Sw	n/a	n/a	Sw	WR	Sw	WR	Sw	n/a	Sw	Sw	WR	WR	Sw	WR	WR	n/a	Sw	Sw	WR	n/a	n/a	Sw	WR	n/a
R07584		WR	WR	WR	WR	WR	WR	WR	Sw	Sw	Sw	WR	Sw	Sw	Sw	WR	Sw	Sw	WR	WR	Sw	Sw	WR	WR	WR	Sw	WR	WR	Sw	WR	WR	WR	n/a	WR	Sw	WR	Sw	n/a	WR	WR	Sw	WR	WR	WR	WR	WR	n/a	WR	WR
R07587		WR	Sw	WR	WR	Sw	WR	Sw	WR	WR	WR	Sw	Sw	Sw	WR	WR	WR	WR	WR	Sw	WR	WR	Sw	Sw	WR	Sw	WR	Sw	WR	WR	Sw	Sw	WR	Sw	WR	WR	n/a	n/a	WR	Sw	n/a	WR	WR	n/a	Sw	Sw	WR	WR	Sw
R07603		Sw	Sw	WR	Sw	WR	WR	WR	WR	Sw	WR	n/a	Sw	n/a	WR	Sw	Sw	WR	Sw	WR	Sw	Sw	WR	Sw	Sw	n/a	Sw	Sw	Sw	Sw	Sw	Sw	Sw	WR	WR	Sw	n/a	Sw	Sw	n/a	n/a	Sw	WR	WR	Sw	n/a	Sw	n/a	Sw
R07618		WR	Sw	Sw	Sw	Sw	Sw	Sw	Sw	WR	WR	Sw	Sw	WR	Sw	Sw	WR	Sw	Sw	WR	WR	WR	WR	WR	WR	WR	WR	Sw	Sw	WR	WR	WR	Sw	Sw	WR	WR	Sw	Sw	WR	Sw	WR	WR	WR	Sw	Sw	n/a	WR	WR	WR
R07622		WR	Sw	WR	WR	Sw	WR	Sw	WR	WR	WR	Sw	Sw	Sw	WR	n/a	WR	WR	WR	Sw	WR	WR	Sw	Sw	WR	Sw	WR	Sw	WR	WR	n/a	Sw	WR	Sw	WR	n/a	Sw	n/a	WR	Sw	n/a	WR	WR	WR	n/a	n/a	WR	WR	Sw
R07629		Sw	WR	Sw	Sw	Sw	Sw	WR	WR	WR	Sw	Sw	Sw	Sw	WR	WR	Sw	Sw	WR	Sw	WR	Sw	WR	Sw	Sw	Sw	WR	Sw	Sw	Sw	Sw	Sw	WR	WR	WR	WR	WR	WR	Sw	WR	WR	Sw	WR	WR	Sw	n/a	WR	Sw	WR
R07633		Sw	WR	Sw	Sw	Sw	Sw	WR	WR	WR	Sw	Sw	Sw	Sw	WR	WR	Sw	Sw	WR	Sw	WR	Sw	WR	Sw	Sw	Sw	WR	Sw	Sw	Sw	Sw	Sw	WR	WR	WR	WR	WR	n/a	Sw	n/a	WR	Sw	n/a	WR	Sw	WR	WR	n/a	WR
R07645		n/a	WR	Sw	Sw	Sw	Sw	WR	WR	n/a	Sw	Sw	Sw	n/a	WR	WR	Sw	Sw	WR	Sw	WR	Sw	WR	Sw	n/a	Sw	WR	Sw	Sw	Sw	Sw	Sw	WR	WR	WR	WR	WR	n/a	Sw	WR	WR	n/a	WR	WR	Sw	n/a	WR	Sw	WR
R07655		Sw	Sw	Sw	WR	WR	WR	WR	WR	Sw	Sw	WR	Sw	WR	Sw	WR	WR	WR	WR	Sw	WR	Sw	Sw	WR	WR	Sw	WR	Sw	Sw	n/a	WR	WR	WR	Sw	WR	Sw	Sw	n/a	WR	WR	WR	Sw	Sw	Sw	WR	Sw	WR	Sw	WR
R07680		Sw	Sw	Sw	WR	Sw	Sw	WR	WR	WR	Sw	WR	WR	Sw	Sw	WR	Sw	Sw	Sw	WR	Sw	Sw	Sw	WR	Sw	Sw	Sw	WR	Sw	WR	WR	WR	WR	Sw	Sw	WR	Sw	Sw	WR	WR	WR	Sw	WR	Sw	Sw	Sw	n/a	WR	WR
R07726		Sw	WR	WR	WR	Sw	Sw	Sw	WR	Sw	Sw	WR	Sw	Sw	Sw	WR	Sw	Sw	WR	Sw	WR	Sw	Sw	WR	Sw	WR	WR	Sw	WR	Sw	Sw	WR	Sw	WR	Sw	Sw	WR	n/a	Sw	WR	WR	Sw	Sw	Sw	Sw	Sw	WR	WR	WR
R07730		Sw	WR	Sw	WR	WR	WR	Sw	WR	Sw	Sw	WR	Sw	Sw	WR	WR	Sw	Sw	Sw	WR	Sw	WR	WR	WR	WR	Sw	Sw	WR	Sw	WR	WR	Sw	WR	Sw	Sw	WR	WR	WR	Sw	Sw	WR	Sw	Sw	Sw	WR	WR	WR	Sw	WR
R07734		Sw	WR	Sw	WR	WR	WR	WR	WR	Sw	Sw	WR	WR	Sw	WR	WR	Sw	Sw	Sw	Sw	Sw	WR	WR	Sw	WR	WR	WR	Sw	Sw	Sw	n/a	Sw	WR	WR	WR	WR	WR	Sw	Sw	Sw	WR	WR	Sw	WR	n/a	n/a	n/a	WR	Sw
R07735		WR	WR	Sw	WR	Sw	WR	Sw	WR	WR	Sw	Sw	WR	WR	Sw	Sw	Sw	WR	Sw	Sw	Sw	WR	WR	WR	WR	WR	WR	WR	WR	Sw	WR	Sw	WR	Sw	WR	WR	n/a	n/a	WR	Sw	WR	Sw	n/a	WR	Sw	n/a	WR	n/a	WR
R07750		WR	WR	Sw	WR	Sw	WR	Sw	Sw	Sw	WR	WR	Sw	Sw	WR	WR	WR	WR	WR	Sw	WR	WR	WR	WR	WR	Sw	Sw	Sw	WR	n/a	WR	Sw	WR	Sw	Sw	Sw	Sw	n/a	WR	n/a	WR	Sw	Sw	Sw	Sw	n/a	n/a	Sw	Sw
R07754		WR	WR	WR	Sw	Sw	WR	WR	Sw	Sw	WR	Sw	Sw	WR	Sw	Sw	Sw	Sw	WR	Sw	WR	Sw	WR	Sw	WR	n/a	WR	WR	WR	WR	n/a	Sw	Sw	WR	WR	Sw	Sw	Sw	WR	Sw	WR	n/a	Sw	WR	Sw	WR	n/a	WR	WR
R07756		Sw	Sw	Sw	WR	WR	WR	WR	WR	Sw	Sw	WR	Sw	WR	Sw	WR	WR	WR	WR	Sw	WR	Sw	Sw	WR	WR	Sw	WR	Sw	Sw	WR	WR	WR	WR	Sw	WR	Sw	Sw	Sw	WR	WR	WR	Sw	Sw	Sw	WR	Sw	n/a	Sw	WR
R07758		WR	Sw	Sw	WR	WR	Sw	Sw	WR	WR	Sw	WR	Sw	WR	WR	Sw	Sw	Sw	WR	WR	Sw	WR	Sw	WR	WR	WR	WR	WR	WR	Sw	Sw	Sw	Sw	WR	Sw	WR	n/a	WR	Sw	Sw	Sw	WR	n/a	WR	Sw	n/a	Sw	WR	WR
R07769		Sw	Sw	Sw	Sw	Sw	Sw	Sw	Sw	WR	WR	Sw	Sw	Sw	Sw	Sw	Sw	Sw	WR	Sw	Sw	Sw	Sw	Sw	WR	WR	Sw	Sw	Sw	WR	Sw	WR	Sw	Sw	Sw	n/a	WR	Sw	Sw	n/a	n/a	Sw	n/a	Sw	WR	Sw	n/a	n/a	Sw
R07774		WR	Sw	Sw	Sw	n/a	Sw	Sw	Sw	WR	Sw	Sw	Sw	WR	Sw	Sw	WR	Sw	Sw	WR	Sw	WR	WR	WR	WR	WR	WR	Sw	WR	WR	WR	WR	Sw	Sw	WR	WR	Sw	Sw	WR	Sw	Sw	WR	WR	Sw	Sw	n/a	n/a	WR	Sw
R07776		Sw	Sw	WR	Sw	WR	WR	Sw	Sw	WR	WR	Sw	Sw	Sw	WR	WR	WR	WR	Sw	WR	WR	Sw	Sw	Sw	WR	WR	WR	Sw	WR	Sw	Sw	Sw	n/a	Sw	WR	Sw	WR	n/a	Sw	Sw	Sw	WR	Sw	WR	Sw	n/a	n/a	Sw	Sw
R07784		Sw	Sw	WR	Sw	WR	WR	Sw	Sw	Sw	Sw	WR	Sw	WR	Sw	Sw	WR	WR	WR	Sw	Sw	WR	Sw	WR	Sw	Sw	WR	Sw	WR	WR	WR	WR	Sw	WR	Sw	Sw	Sw	WR	WR	WR	Sw	n/a	Sw	n/a	Sw	Sw	Sw	Sw	Sw
R07787		WR	WR	Sw	WR	Sw	WR	WR	Sw	WR	WR	Sw	Sw	Sw	WR	WR	Sw	WR	WR	WR	WR	WR	WR	WR	WR	Sw	Sw	WR	Sw	WR	WR	WR	Sw	WR	Sw	Sw	WR	Sw	Sw	n/a	WR	Sw	n/a	n/a	Sw	Sw	n/a	Sw	Sw
R07788		Sw	Sw	Sw	Sw	WR	WR	Sw	WR	Sw	Sw	WR	Sw	Sw	WR	Sw	Sw	Sw	WR	Sw	Sw	WR	WR	WR	Sw	Sw	Sw	WR	Sw	Sw	n/a	WR	n/a	WR	Sw	n/a	n/a	WR	WR	n/a	n/a	WR	n/a	WR	Sw	n/a	n/a	n/a	n/a
R07802		Sw	WR	WR	Sw	WR	WR	WR	Sw	WR	Sw	Sw	Sw	WR	Sw	Sw	Sw	WR	Sw	WR	Sw	WR	Sw	WR	Sw	WR	WR	WR	Sw	WR	Sw	WR	WR	Sw	WR	Sw	Sw	WR	WR	Sw	WR	Sw	n/a	Sw	Sw	n/a	WR	WR	Sw
R07839		WR	WR	Sw	WR	Sw	WR	WR	Sw	WR	WR	Sw	Sw	Sw	WR	WR	Sw	WR	WR	WR	WR	WR	WR	WR	WR	Sw	Sw	WR	Sw	WR	WR	WR	Sw	WR	Sw	Sw	WR	n/a	Sw	WR	WR	Sw	n/a	WR	Sw	n/a	WR	Sw	Sw
R07845		Sw	Sw	Sw	Sw	WR	WR	WR	Sw	Sw	Sw	WR	WR	WR	Sw	Sw	Sw	WR	Sw	WR	Sw	Sw	WR	WR	WR	WR	Sw	Sw	Sw	Sw	WR	WR	n/a	WR	Sw	n/a	WR	WR	Sw	WR	n/a	Sw	Sw	n/a	WR	n/a	n/a	WR	WR
R07849		Sw	Sw	Sw	Sw	WR	WR	WR	Sw	Sw	Sw	WR	WR	WR	Sw	Sw	Sw	WR	Sw	WR	Sw	Sw	n/a	WR	WR	WR	Sw	Sw	Sw	Sw	WR	WR	Sw	WR	Sw	Sw	WR	WR	Sw	WR	WR	Sw	Sw	Sw	WR	WR	n/a	WR	WR
R07853		WR	WR	WR	Sw	Sw	WR	WR	Sw	Sw	WR	Sw	Sw	WR	Sw	Sw	Sw	Sw	WR	Sw	WR	Sw	WR	Sw	WR	Sw	WR	WR	WR	WR	Sw	Sw	Sw	WR	WR	n/a	n/a	Sw	WR	n/a	n/a	Sw	Sw	WR	n/a	WR	Sw	WR	WR
R07857		WR	WR	WR	WR	WR	Sw	Sw	WR	WR	Sw	WR	Sw	Sw	Sw	Sw	WR	Sw	WR	WR	Sw	WR	Sw	WR	WR	WR	WR	WR	WR	n/a	Sw	Sw	Sw	WR	Sw	WR	WR	WR	Sw	Sw	Sw	WR	n/a	WR	n/a	Sw	n/a	WR	Sw
R07862		Sw	Sw	WR	Sw	WR	WR	WR	WR	Sw	WR	Sw	Sw	Sw	WR	Sw	Sw	WR	Sw	n/a	Sw	Sw	WR	Sw	Sw	Sw	Sw	Sw	Sw	Sw	Sw	Sw	Sw	WR	WR	Sw	Sw	Sw	Sw	Sw	Sw	Sw	n/a	WR	n/a	n/a	Sw	n/a	Sw
R07896		Sw	Sw	WR	Sw	WR	WR	Sw	Sw	Sw	Sw	WR	Sw	n/a	n/a	Sw	WR	WR	WR	Sw	n/a	WR	Sw	WR	Sw	n/a	WR	Sw	WR	WR	WR	WR	Sw	WR	n/a	Sw	Sw	WR	WR	WR	n/a	WR	n/a	Sw	Sw	n/a	n/a	n/a	n/a
R07905		WR	Sw	Sw	WR	WR	WR	WR	Sw	WR	Sw	Sw	WR	Sw	WR	Sw	Sw	WR	Sw	Sw	WR	WR	Sw	Sw	Sw	Sw	Sw	Sw	WR	Sw	WR	Sw	WR	WR	WR	Sw	WR	WR	WR	WR	n/a	WR	WR	n/a	WR	Sw	WR	WR	Sw
R07925		WR	Sw	Sw	Sw	Sw	Sw	Sw	Sw	Sw	WR	WR	WR	WR	WR	WR	Sw	Sw	Sw	Sw	WR	WR	n/a	Sw	WR	Sw	Sw	Sw	WR	Sw	WR	Sw	WR	WR	Sw	WR	WR	n/a	Sw	Sw	Sw	Sw	n/a	Sw	WR	n/a	WR	WR	WR
R07932		Sw	WR	Sw	WR	WR	WR	Sw	WR	n/a	Sw	Sw	WR	Sw	WR	WR	Sw	WR	WR	Sw	WR	WR	WR	WR	Sw	Sw	Sw	WR	WR	Sw	Sw	Sw	Sw	Sw	Sw	Sw	Sw	Sw	Sw	WR	WR	Sw	n/a	Sw	Sw	n/a	WR	n/a	Sw
R07938		Sw	n/a	Sw	Sw	Sw	Sw	Sw	Sw	WR	WR	Sw	Sw	Sw	Sw	Sw	Sw	Sw	WR	Sw	n/a	Sw	Sw	Sw	WR	WR	Sw	Sw	Sw	n/a	Sw	WR	n/a	Sw	Sw	Sw	n/a	n/a	n/a	WR	n/a	Sw	Sw	n/a	WR	n/a	n/a	WR	Sw
R07941		WR	Sw	Sw	Sw	Sw	Sw	Sw	Sw	WR	Sw	Sw	Sw	WR	Sw	Sw	WR	Sw	Sw	WR	Sw	WR	WR	WR	WR	WR	WR	Sw	WR	WR	WR	WR	Sw	Sw	WR	WR	Sw	n/a	WR	Sw	Sw	WR	WR	Sw	Sw	WR	WR	WR	Sw
R07942		Sw	Sw	Sw	WR	WR	WR	Sw	WR	Sw	Sw	Sw	Sw	Sw	Sw	Sw	Sw	WR	Sw	WR	WR	Sw	Sw	Sw	WR	Sw	Sw	Sw	Sw	Sw	n/a	WR	Sw	Sw	WR	Sw	Sw	Sw	Sw	WR	Sw	WR	n/a	WR	n/a	Sw	Sw	Sw	Sw
R07965		WR	WR	WR	WR	WR	WR	WR	WR	WR	WR	Sw	Sw	Sw	WR	WR	Sw	Sw	WR	WR	Sw	Sw	WR	WR	WR	Sw	WR	Sw	Sw	WR	Sw	WR	Sw	WR	WR	WR	n/a	Sw	Sw	n/a	WR	n/a	Sw	n/a	n/a	Sw	n/a	n/a	Sw
R07992		WR	Sw	Sw	WR	WR	Sw	Sw	WR	WR	Sw	WR	Sw	WR	Sw	Sw	Sw	Sw	WR	WR	Sw	WR	Sw	WR	WR	WR	WR	WR	WR	Sw	Sw	Sw	Sw	WR	Sw	WR	WR	WR	Sw	Sw	Sw	WR	WR	WR	Sw	Sw	n/a	WR	WR
R08004		WR	WR	Sw	WR	Sw	WR	Sw	Sw	Sw	WR	WR	Sw	Sw	WR	WR	WR	WR	WR	Sw	WR	WR	WR	WR	WR	Sw	Sw	Sw	WR	WR	WR	Sw	WR	Sw	Sw	Sw	n/a	n/a	WR	Sw	WR	Sw	Sw	Sw	Sw	WR	n/a	Sw	n/a
R08024		WR	WR	Sw	WR	Sw	WR	Sw	Sw	Sw	WR	WR	Sw	Sw	WR	WR	WR	WR	WR	Sw	WR	WR	WR	WR	WR	Sw	Sw	Sw	WR	WR	WR	Sw	n/a	Sw	Sw	Sw	Sw	WR	WR	n/a	n/a	Sw	Sw	Sw	Sw	n/a	Sw	Sw	n/a
R08041		WR	WR	Sw	WR	Sw	WR	WR	Sw	WR	WR	Sw	Sw	Sw	WR	WR	Sw	WR	WR	WR	WR	WR	WR	WR	WR	Sw	Sw	WR	Sw	WR	WR	WR	Sw	WR	Sw	Sw	WR	Sw	Sw	WR	WR	Sw	n/a	WR	Sw	Sw	WR	Sw	Sw
R08043		Sw	Sw	WR	Sw	WR	WR	Sw	Sw	Sw	Sw	WR	Sw	WR	Sw	Sw	WR	WR	WR	Sw	Sw	WR	Sw	WR	Sw	Sw	WR	Sw	WR	WR	n/a	WR	Sw	WR	Sw	Sw	Sw	WR	WR	WR	n/a	WR	n/a	n/a	n/a	n/a	Sw	Sw	Sw
R08045		Sw	Sw	Sw	Sw	Sw	Sw	Sw	Sw	WR	WR	Sw	Sw	Sw	Sw	Sw	Sw	Sw	WR	Sw	Sw	Sw	Sw	Sw	WR	WR	Sw	Sw	Sw	WR	Sw	WR	Sw	Sw	Sw	Sw	WR	Sw	Sw	WR	Sw	Sw	Sw	n/a	WR	n/a	n/a	WR	Sw
R08048		Sw	Sw	Sw	Sw	Sw	Sw	Sw	Sw	WR	WR	Sw	Sw	Sw	Sw	Sw	Sw	Sw	WR	Sw	Sw	Sw	Sw	Sw	WR	WR	Sw	Sw	Sw	WR	Sw	WR	Sw	Sw	Sw	Sw	WR	n/a	Sw	WR	Sw	n/a	Sw	n/a	WR	Sw	Sw	WR	n/a
R08058		WR	WR	WR	WR	WR	WR	WR	WR	WR	n/a	Sw	Sw	Sw	WR	WR	Sw	Sw	WR	WR	Sw	Sw	WR	WR	WR	Sw	WR	Sw	Sw	WR	Sw	WR	Sw	WR	WR	WR	WR	Sw	Sw	WR	WR	n/a	Sw	WR	WR	Sw	WR	WR	Sw
R08065		WR	Sw	WR	WR	Sw	Sw	Sw	Sw	Sw	Sw	WR	Sw	Sw	Sw	WR	WR	WR	Sw	WR	WR	WR	WR	WR	WR	Sw	Sw	WR	Sw	WR	Sw	WR	WR	WR	Sw	WR	WR	n/a	Sw	WR	Sw	Sw	WR	n/a	Sw	WR	WR	WR	WR
R08089		WR	Sw	Sw	Sw	Sw	Sw	Sw	Sw	WR	Sw	Sw	Sw	WR	Sw	Sw	WR	Sw	Sw	WR	Sw	WR	WR	WR	WR	WR	WR	Sw	WR	WR	WR	WR	Sw	Sw	WR	WR	Sw	Sw	WR	Sw	Sw	WR	WR	Sw	Sw	WR	WR	WR	Sw
R08096		WR	Sw	Sw	Sw	Sw	Sw	WR	Sw	Sw	WR	WR	WR	WR	Sw	WR	Sw	Sw	Sw	Sw	WR	WR	WR	Sw	WR	Sw	Sw	Sw	WR	Sw	WR	Sw	WR	WR	Sw	WR	WR	WR	Sw	Sw	n/a	Sw	WR	Sw	WR	Sw	n/a	n/a	Sw
R08103		Sw	WR	WR	Sw	Sw	Sw	Sw	WR	Sw	WR	WR	Sw	WR	Sw	Sw	WR	WR	WR	WR	Sw	Sw	WR	WR	Sw	WR	WR	WR	WR	WR	WR	Sw	WR	Sw	WR	WR	WR	Sw	WR	Sw	Sw	Sw	Sw	n/a	Sw	WR	n/a	n/a	WR
R08112		Sw	Sw	Sw	WR	Sw	Sw	WR	WR	WR	n/a	WR	WR	Sw	Sw	WR	Sw	Sw	Sw	WR	Sw	Sw	Sw	WR	Sw	Sw	Sw	WR	Sw	WR	WR	WR	WR	Sw	Sw	WR	Sw	Sw	WR	WR	n/a	Sw	n/a	Sw	n/a	n/a	n/a	WR	n/a
R08114		Sw	WR	WR	Sw	WR	WR	WR	Sw	WR	Sw	Sw	Sw	WR	Sw	Sw	Sw	WR	Sw	WR	Sw	WR	Sw	WR	Sw	n/a	WR	WR	Sw	WR	Sw	WR	WR	Sw	WR	Sw	n/a	WR	WR	Sw	WR	Sw	Sw	Sw	Sw	n/a	WR	WR	Sw
R08122		Sw	n/a	Sw	Sw	WR	WR	WR	Sw	Sw	Sw	WR	WR	WR	Sw	Sw	Sw	WR	Sw	n/a	Sw	Sw	WR	WR	WR	WR	Sw	Sw	Sw	Sw	WR	WR	Sw	WR	Sw	Sw	WR	WR	Sw	WR	WR	Sw	Sw	Sw	WR	n/a	Sw	WR	WR
R08133		WR	Sw	Sw	Sw	Sw	Sw	Sw	Sw	Sw	WR	WR	WR	WR	WR	WR	Sw	Sw	Sw	Sw	WR	WR	Sw	Sw	WR	Sw	Sw	Sw	WR	Sw	WR	Sw	WR	WR	Sw	WR	n/a	n/a	Sw	Sw	Sw	n/a	WR	n/a	WR	n/a	n/a	WR	n/a
R08135		WR	Sw	WR	WR	Sw	Sw	Sw	Sw	Sw	Sw	WR	Sw	n/a	Sw	WR	WR	n/a	Sw	WR	WR	WR	WR	WR	WR	Sw	Sw	WR	Sw	n/a	Sw	WR	WR	WR	Sw	WR	WR	WR	Sw	WR	n/a	Sw	n/a	WR	n/a	WR	WR	WR	WR
R08142		WR	Sw	Sw	Sw	Sw	Sw	Sw	Sw	WR	Sw	Sw	Sw	WR	n/a	Sw	WR	Sw	Sw	WR	Sw	WR	WR	WR	WR	WR	WR	Sw	WR	WR	WR	WR	n/a	Sw	WR	WR	n/a	n/a	WR	n/a	Sw	WR	WR	n/a	Sw	WR	n/a	WR	Sw
R08144		Sw	Sw	Sw	WR	WR	WR	WR	WR	Sw	Sw	WR	Sw	WR	Sw	WR	WR	WR	WR	Sw	WR	Sw	Sw	WR	WR	Sw	WR	Sw	Sw	WR	WR	WR	WR	Sw	WR	Sw	n/a	Sw	WR	WR	WR	Sw	Sw	Sw	WR	Sw	WR	Sw	WR
R08154		WR	WR	Sw	WR	Sw	WR	WR	Sw	WR	WR	Sw	Sw	Sw	WR	WR	Sw	WR	WR	WR	WR	WR	WR	WR	WR	Sw	Sw	WR	Sw	WR	WR	WR	n/a	WR	Sw	Sw	n/a	Sw	Sw	WR	WR	Sw	WR	WR	Sw	Sw	WR	Sw	Sw
R08156		Sw	Sw	Sw	Sw	Sw	Sw	Sw	Sw	WR	Sw	Sw	n/a	WR	WR	WR	Sw	Sw	WR	WR	WR	WR	WR	WR	Sw	Sw	Sw	WR	Sw	WR	WR	WR	WR	WR	Sw	WR	Sw	Sw	WR	WR	Sw	Sw	n/a	Sw	Sw	n/a	Sw	WR	Sw
R08161		WR	WR	Sw	WR	Sw	WR	Sw	Sw	Sw	WR	WR	Sw	Sw	WR	WR	WR	WR	WR	Sw	WR	WR	WR	WR	WR	Sw	Sw	Sw	WR	WR	WR	Sw	WR	Sw	Sw	Sw	Sw	WR	WR	Sw	WR	Sw	Sw	Sw	Sw	WR	Sw	Sw	Sw
R08163		Sw	Sw	Sw	WR	Sw	Sw	WR	WR	WR	Sw	WR	WR	Sw	Sw	WR	Sw	Sw	Sw	WR	Sw	Sw	Sw	WR	Sw	Sw	Sw	WR	Sw	WR	WR	WR	WR	Sw	Sw	WR	n/a	Sw	WR	WR	WR	Sw	WR	Sw	Sw	n/a	n/a	WR	WR
R08166		Sw	Sw	Sw	WR	Sw	Sw	WR	WR	WR	Sw	WR	WR	Sw	Sw	WR	Sw	Sw	Sw	WR	Sw	Sw	Sw	n/a	Sw	Sw	Sw	WR	Sw	WR	WR	WR	WR	Sw	Sw	WR	Sw	Sw	WR	WR	WR	Sw	WR	Sw	Sw	Sw	n/a	WR	WR
R08168		Sw	Sw	Sw	WR	Sw	Sw	WR	WR	WR	Sw	WR	WR	Sw	Sw	WR	Sw	Sw	Sw	WR	Sw	Sw	Sw	WR	Sw	Sw	Sw	WR	Sw	WR	WR	WR	WR	Sw	Sw	WR	Sw	Sw	WR	WR	WR	Sw	n/a	Sw	Sw	n/a	Sw	WR	WR
R08187		Sw	WR	Sw	Sw	Sw	Sw	WR	WR	WR	Sw	Sw	Sw	Sw	WR	WR	Sw	n/a	WR	Sw	WR	Sw	WR	Sw	Sw	Sw	WR	Sw	Sw	Sw	Sw	Sw	WR	WR	WR	WR	WR	WR	Sw	WR	WR	Sw	WR	WR	n/a	n/a	WR	Sw	WR
R08205		Sw	WR	WR	Sw	WR	WR	WR	Sw	WR	Sw	Sw	Sw	WR	Sw	Sw	Sw	WR	Sw	WR	Sw	WR	Sw	WR	Sw	WR	WR	WR	Sw	WR	Sw	WR	WR	Sw	WR	Sw	Sw	WR	WR	Sw	WR	Sw	Sw	Sw	Sw	WR	WR	WR	Sw
R08209		Sw	Sw	WR	WR	Sw	Sw	WR	Sw	WR	Sw	WR	Sw	WR	Sw	Sw	Sw	WR	Sw	WR	Sw	WR	Sw	n/a	WR	Sw	WR	WR	Sw	WR	Sw	WR	WR	WR	Sw	Sw	WR	WR	WR	WR	Sw	n/a	WR	Sw	Sw	WR	WR	WR	Sw
R08226		Sw	WR	Sw	Sw	Sw	Sw	Sw	WR	WR	Sw	Sw	Sw	Sw	WR	WR	Sw	Sw	WR	Sw	n/a	Sw	WR	Sw	Sw	Sw	WR	Sw	Sw	Sw	Sw	Sw	WR	WR	WR	n/a	WR	n/a	Sw	WR	WR	n/a	WR	WR	Sw	n/a	WR	Sw	WR
R08244		WR	WR	Sw	WR	Sw	WR	Sw	WR	WR	Sw	Sw	WR	WR	Sw	Sw	Sw	WR	Sw	Sw	Sw	WR	WR	WR	WR	WR	WR	WR	WR	Sw	WR	Sw	WR	Sw	WR	WR	WR	Sw	WR	Sw	WR	Sw	WR	WR	Sw	n/a	WR	Sw	WR
R08248		WR	WR	Sw	WR	Sw	WR	Sw	Sw	Sw	WR	WR	Sw	Sw	WR	WR	WR	WR	WR	Sw	WR	WR	WR	WR	WR	Sw	Sw	Sw	WR	WR	WR	Sw	WR	Sw	Sw	Sw	Sw	WR	WR	Sw	WR	n/a	Sw	Sw	n/a	n/a	n/a	Sw	Sw
R08256		WR	Sw	WR	WR	WR	Sw	Sw	WR	Sw	WR	WR	Sw	Sw	WR	WR	WR	WR	WR	Sw	WR	Sw	WR	Sw	WR	Sw	Sw	WR	Sw	WR	Sw	Sw	WR	WR	WR	WR	Sw	WR	WR	WR	n/a	Sw	Sw	Sw	Sw	WR	Sw	n/a	Sw
R08260		Sw	Sw	WR	Sw	Sw	WR	WR	Sw	Sw	WR	WR	Sw	Sw	Sw	Sw	Sw	Sw	WR	Sw	WR	Sw	Sw	WR	Sw	Sw	Sw	Sw	WR	Sw	WR	Sw	WR	Sw	Sw	WR	WR	n/a	WR	WR	n/a	Sw	Sw	WR	WR	Sw	n/a	WR	WR
R08261		Sw	Sw	WR	Sw	WR	WR	WR	WR	Sw	WR	Sw	Sw	Sw	WR	Sw	Sw	WR	Sw	WR	Sw	Sw	WR	Sw	Sw	Sw	Sw	Sw	Sw	Sw	Sw	Sw	Sw	WR	WR	Sw	Sw	Sw	Sw	Sw	n/a	Sw	WR	n/a	Sw	n/a	Sw	Sw	Sw
R08271		WR	WR	Sw	WR	Sw	WR	Sw	Sw	Sw	WR	WR	Sw	Sw	WR	WR	WR	WR	WR	Sw	WR	WR	WR	WR	WR	Sw	Sw	Sw	WR	WR	WR	Sw	WR	Sw	n/a	Sw	Sw	WR	WR	Sw	WR	Sw	Sw	Sw	Sw	WR	Sw	Sw	Sw
R08287		WR	WR	Sw	WR	Sw	WR	Sw	WR	WR	Sw	Sw	WR	WR	Sw	Sw	Sw	WR	Sw	Sw	Sw	WR	WR	WR	WR	WR	WR	WR	WR	Sw	WR	Sw	WR	Sw	WR	WR	WR	Sw	WR	Sw	WR	Sw	n/a	WR	Sw	WR	n/a	Sw	WR
R08291		WR	WR	Sw	WR	Sw	WR	WR	Sw	WR	WR	Sw	Sw	Sw	WR	WR	Sw	WR	WR	WR	WR	WR	n/a	WR	WR	Sw	Sw	n/a	Sw	WR	WR	WR	Sw	WR	Sw	Sw	WR	Sw	Sw	WR	WR	Sw	WR	WR	Sw	Sw	n/a	Sw	n/a
R08334		Sw	Sw	Sw	WR	WR	WR	Sw	WR	WR	WR	WR	Sw	Sw	WR	WR	Sw	Sw	Sw	WR	Sw	WR	WR	WR	WR	WR	WR	Sw	Sw	WR	Sw	Sw	n/a	Sw	Sw	WR	WR	WR	Sw	Sw	WR	n/a	Sw	Sw	WR	WR	WR	Sw	WR
R08355		WR	Sw	Sw	WR	WR	WR	WR	Sw	WR	Sw	Sw	WR	Sw	WR	Sw	Sw	WR	Sw	Sw	WR	WR	Sw	Sw	Sw	Sw	Sw	Sw	WR	Sw	WR	Sw	WR	WR	WR	Sw	WR	WR	WR	WR	WR	WR	WR	WR	WR	Sw	n/a	WR	Sw
R08364		Sw	Sw	Sw	Sw	WR	n/a	WR	Sw	Sw	Sw	WR	WR	WR	Sw	Sw	Sw	WR	Sw	WR	Sw	Sw	WR	WR	WR	WR	Sw	Sw	Sw	n/a	WR	WR	Sw	WR	Sw	Sw	n/a	n/a	Sw	n/a	WR	Sw	Sw	Sw	n/a	WR	Sw	n/a	n/a
R08367		Sw	Sw	WR	Sw	WR	WR	Sw	Sw	Sw	Sw	WR	Sw	WR	Sw	Sw	WR	WR	WR	Sw	Sw	WR	Sw	WR	Sw	Sw	WR	Sw	WR	WR	WR	WR	Sw	WR	Sw	Sw	Sw	WR	WR	WR	Sw	WR	Sw	Sw	Sw	Sw	Sw	Sw	Sw
R08370		WR	WR	Sw	Sw	Sw	WR	WR	Sw	Sw	WR	Sw	Sw	WR	WR	Sw	Sw	Sw	WR	Sw	WR	WR	WR	Sw	WR	Sw	WR	WR	Sw	WR	n/a	WR	Sw	WR	WR	n/a	Sw	Sw	Sw	Sw	n/a	n/a	n/a	n/a	Sw	n/a	n/a	WR	WR
R08371		Sw	WR	Sw	Sw	Sw	Sw	WR	WR	WR	Sw	Sw	Sw	Sw	WR	n/a	Sw	Sw	WR	Sw	WR	Sw	WR	Sw	Sw	Sw	WR	Sw	Sw	Sw	Sw	Sw	WR	WR	WR	WR	WR	WR	Sw	WR	WR	n/a	WR	WR	n/a	n/a	n/a	Sw	WR
R08379		Sw	Sw	Sw	Sw	Sw	Sw	Sw	Sw	n/a	WR	Sw	Sw	Sw	Sw	Sw	Sw	Sw	WR	Sw	Sw	Sw	Sw	Sw	WR	WR	Sw	Sw	Sw	WR	Sw	WR	Sw	Sw	Sw	Sw	WR	n/a	Sw	WR	n/a	Sw	Sw	Sw	WR	Sw	n/a	WR	n/a
R08383		WR	WR	Sw	WR	Sw	WR	WR	Sw	WR	WR	Sw	Sw	Sw	WR	WR	Sw	WR	WR	WR	WR	WR	WR	WR	WR	Sw	Sw	WR	Sw	WR	WR	n/a	Sw	WR	Sw	Sw	WR	n/a	Sw	WR	WR	n/a	WR	WR	Sw	n/a	WR	Sw	Sw
R08388		WR	Sw	WR	WR	Sw	WR	Sw	WR	WR	WR	Sw	Sw	Sw	WR	WR	WR	WR	WR	Sw	WR	WR	Sw	Sw	WR	Sw	WR	Sw	WR	WR	Sw	Sw	WR	Sw	WR	WR	Sw	n/a	WR	Sw	Sw	WR	n/a	WR	n/a	Sw	WR	WR	Sw
R08390		WR	Sw	Sw	WR	WR	WR	WR	Sw	WR	Sw	Sw	WR	Sw	WR	Sw	Sw	WR	Sw	Sw	WR	WR	Sw	Sw	Sw	Sw	Sw	Sw	WR	Sw	WR	Sw	WR	WR	WR	Sw	WR	WR	WR	WR	WR	WR	n/a	WR	WR	Sw	n/a	WR	Sw
R08391		Sw	Sw	WR	Sw	Sw	WR	WR	Sw	Sw	WR	WR	Sw	Sw	n/a	Sw	Sw	n/a	WR	Sw	WR	Sw	Sw	WR	Sw	Sw	Sw	Sw	WR	Sw	WR	Sw	WR	Sw	Sw	n/a	n/a	n/a	WR	WR	WR	Sw	Sw	WR	n/a	n/a	n/a	WR	WR
R08400		n/a	WR	WR	Sw	WR	WR	WR	Sw	WR	Sw	Sw	Sw	WR	Sw	Sw	Sw	WR	Sw	WR	Sw	WR	Sw	WR	Sw	WR	WR	WR	Sw	WR	Sw	WR	WR	Sw	WR	Sw	Sw	WR	WR	Sw	n/a	Sw	Sw	Sw	Sw	WR	WR	WR	Sw
R08413		WR	WR	Sw	WR	Sw	WR	Sw	WR	WR	Sw	Sw	WR	WR	Sw	Sw	Sw	WR	Sw	Sw	Sw	WR	WR	WR	WR	WR	WR	WR	WR	Sw	WR	Sw	WR	Sw	WR	WR	WR	n/a	WR	n/a	n/a	Sw	WR	n/a	Sw	n/a	WR	Sw	n/a
R08418		Sw	Sw	Sw	WR	n/a	WR	WR	WR	Sw	Sw	WR	Sw	WR	Sw	WR	WR	WR	WR	Sw	WR	Sw	Sw	WR	WR	Sw	WR	Sw	Sw	WR	WR	WR	n/a	Sw	n/a	Sw	n/a	Sw	WR	WR	WR	Sw	Sw	Sw	WR	n/a	WR	Sw	WR
R08419		WR	WR	Sw	WR	Sw	WR	Sw	WR	WR	Sw	Sw	WR	WR	Sw	Sw	Sw	WR	Sw	Sw	Sw	WR	WR	WR	WR	WR	WR	WR	WR	Sw	WR	Sw	WR	Sw	WR	WR	WR	Sw	WR	n/a	WR	Sw	WR	WR	Sw	n/a	n/a	n/a	n/a
R08466		WR	WR	Sw	WR	Sw	WR	Sw	Sw	Sw	WR	WR	Sw	Sw	WR	WR	WR	WR	WR	n/a	WR	WR	WR	WR	WR	Sw	Sw	Sw	WR	WR	WR	Sw	WR	Sw	Sw	Sw	n/a	WR	WR	n/a	WR	Sw	Sw	n/a	Sw	WR	Sw	n/a	Sw
R08479		Sw	Sw	Sw	WR	WR	WR	WR	WR	Sw	Sw	WR	Sw	WR	Sw	WR	WR	WR	WR	Sw	WR	Sw	Sw	WR	WR	Sw	WR	Sw	Sw	WR	WR	WR	WR	Sw	WR	Sw	Sw	Sw	WR	WR	WR	Sw	n/a	Sw	WR	n/a	WR	Sw	WR
R08496		WR	WR	Sw	WR	Sw	WR	Sw	Sw	Sw	WR	WR	Sw	Sw	WR	WR	WR	WR	WR	Sw	WR	WR	WR	WR	WR	Sw	Sw	Sw	WR	WR	WR	Sw	WR	Sw	Sw	Sw	Sw	WR	WR	Sw	WR	Sw	Sw	Sw	Sw	WR	n/a	Sw	Sw
R08504		Sw	Sw	Sw	WR	Sw	Sw	WR	WR	WR	Sw	WR	WR	Sw	Sw	WR	Sw	Sw	Sw	n/a	Sw	Sw	n/a	WR	Sw	Sw	Sw	WR	Sw	WR	WR	WR	WR	Sw	Sw	n/a	n/a	n/a	WR	WR	n/a	n/a	n/a	Sw	n/a	n/a	Sw	WR	n/a
R08509		Sw	WR	WR	Sw	WR	WR	WR	Sw	WR	Sw	Sw	Sw	n/a	Sw	Sw	Sw	WR	Sw	WR	Sw	WR	n/a	WR	Sw	WR	WR	WR	Sw	WR	Sw	WR	WR	Sw	WR	Sw	Sw	WR	WR	Sw	WR	Sw	Sw	Sw	Sw	WR	n/a	WR	Sw
R08510		WR	Sw	Sw	Sw	Sw	Sw	Sw	Sw	Sw	WR	WR	WR	WR	WR	WR	Sw	Sw	Sw	Sw	WR	WR	Sw	Sw	WR	Sw	Sw	Sw	WR	Sw	WR	Sw	n/a	WR	Sw	WR	WR	WR	Sw	Sw	Sw	Sw	WR	Sw	WR	Sw	n/a	WR	WR
R08514		Sw	WR	WR	Sw	Sw	Sw	Sw	WR	Sw	WR	WR	Sw	WR	Sw	Sw	WR	WR	WR	WR	Sw	Sw	WR	WR	Sw	WR	WR	WR	WR	WR	n/a	Sw	WR	Sw	WR	WR	n/a	Sw	WR	Sw	Sw	Sw	n/a	Sw	Sw	n/a	WR	n/a	WR
R08525		WR	Sw	Sw	WR	WR	Sw	Sw	WR	WR	Sw	WR	Sw	n/a	WR	Sw	Sw	n/a	WR	WR	Sw	WR	Sw	WR	WR	WR	WR	WR	WR	Sw	Sw	Sw	Sw	WR	Sw	n/a	WR	WR	Sw	Sw	Sw	WR	n/a	WR	Sw	n/a	Sw	WR	n/a
R08533		Sw	Sw	Sw	Sw	Sw	Sw	Sw	Sw	WR	WR	Sw	Sw	Sw	Sw	Sw	Sw	Sw	WR	Sw	Sw	Sw	Sw	Sw	WR	WR	Sw	Sw	Sw	WR	Sw	WR	Sw	Sw	Sw	Sw	n/a	Sw	Sw	WR	Sw	n/a	Sw	Sw	WR	Sw	Sw	WR	Sw
R08543		Sw	WR	WR	Sw	WR	WR	WR	Sw	WR	WR	WR	Sw	Sw	Sw	WR	Sw	Sw	Sw	n/a	WR	Sw	Sw	Sw	WR	n/a	WR	Sw	Sw	Sw	Sw	WR	WR	Sw	WR	Sw	Sw	Sw	Sw	WR	Sw	n/a	WR	WR	Sw	Sw	WR	WR	n/a
R08544		Sw	Sw	WR	Sw	WR	WR	WR	WR	Sw	WR	Sw	Sw	Sw	WR	Sw	Sw	WR	Sw	WR	Sw	Sw	WR	Sw	Sw	Sw	Sw	Sw	Sw	Sw	Sw	Sw	Sw	WR	WR	Sw	Sw	Sw	Sw	n/a	Sw	Sw	WR	WR	Sw	n/a	Sw	Sw	Sw
R08552		WR	WR	WR	Sw	Sw	WR	WR	Sw	Sw	WR	Sw	Sw	WR	Sw	Sw	Sw	Sw	WR	Sw	WR	Sw	WR	Sw	WR	Sw	WR	WR	WR	WR	n/a	Sw	Sw	WR	WR	Sw	Sw	Sw	WR	Sw	WR	Sw	n/a	WR	Sw	n/a	Sw	WR	WR
R08563		Sw	WR	Sw	WR	WR	WR	Sw	WR	Sw	Sw	WR	Sw	Sw	WR	WR	Sw	Sw	Sw	WR	Sw	WR	WR	WR	WR	Sw	Sw	WR	Sw	WR	WR	Sw	WR	Sw	Sw	WR	n/a	WR	Sw	Sw	n/a	Sw	n/a	Sw	WR	WR	n/a	Sw	WR
R08566		WR	WR	n/a	WR	Sw	WR	WR	Sw	WR	WR	Sw	Sw	Sw	WR	WR	Sw	WR	WR	WR	WR	WR	n/a	WR	WR	Sw	Sw	WR	Sw	WR	WR	WR	Sw	WR	Sw	Sw	n/a	Sw	Sw	WR	WR	Sw	WR	n/a	n/a	n/a	n/a	Sw	Sw
R08568		WR	Sw	Sw	WR	n/a	WR	WR	Sw	WR	Sw	Sw	WR	Sw	WR	Sw	Sw	WR	Sw	Sw	WR	WR	Sw	Sw	Sw	Sw	Sw	Sw	WR	Sw	WR	Sw	WR	WR	WR	Sw	WR	n/a	WR	WR	WR	WR	WR	WR	WR	Sw	WR	WR	Sw
R08571		Sw	WR	Sw	WR	WR	WR	WR	WR	Sw	Sw	WR	WR	Sw	WR	WR	Sw	Sw	Sw	Sw	Sw	WR	WR	Sw	WR	WR	WR	Sw	Sw	Sw	Sw	Sw	WR	WR	WR	WR	WR	Sw	Sw	Sw	n/a	WR	Sw	WR	Sw	n/a	Sw	WR	Sw
R08574		WR	WR	WR	WR	WR	WR	WR	WR	WR	WR	Sw	Sw	Sw	WR	WR	Sw	Sw	WR	WR	Sw	Sw	WR	WR	WR	Sw	WR	Sw	Sw	WR	Sw	WR	Sw	WR	WR	WR	WR	Sw	Sw	WR	WR	Sw	Sw	WR	WR	Sw	WR	WR	Sw
R08588		WR	Sw	Sw	WR	WR	Sw	Sw	WR	WR	Sw	WR	Sw	WR	WR	Sw	Sw	Sw	WR	WR	Sw	WR	Sw	WR	WR	WR	WR	n/a	WR	Sw	Sw	Sw	n/a	WR	Sw	WR	WR	WR	Sw	Sw	Sw	n/a	n/a	WR	Sw	Sw	Sw	WR	n/a
R08594		Sw	Sw	Sw	Sw	Sw	Sw	Sw	Sw	WR	WR	Sw	Sw	Sw	Sw	Sw	Sw	Sw	WR	Sw	Sw	Sw	Sw	Sw	WR	WR	Sw	Sw	Sw	WR	Sw	WR	Sw	Sw	Sw	Sw	WR	n/a	n/a	WR	Sw	n/a	Sw	Sw	WR	Sw	n/a	WR	Sw
R08596		n/a	WR	WR	Sw	WR	WR	WR	Sw	WR	Sw	Sw	Sw	WR	Sw	Sw	Sw	WR	Sw	WR	Sw	WR	Sw	WR	Sw	WR	WR	n/a	Sw	WR	Sw	WR	WR	Sw	WR	Sw	Sw	WR	WR	Sw	WR	Sw	Sw	Sw	Sw	WR	n/a	WR	n/a
R08604		WR	Sw	WR	Sw	WR	Sw	Sw	Sw	WR	Sw	Sw	WR	WR	Sw	Sw	Sw	WR	Sw	WR	WR	Sw	Sw	WR	n/a	Sw	WR	Sw	Sw	n/a	Sw	WR	Sw	WR	Sw	Sw	Sw	Sw	WR	WR	Sw	WR	Sw	Sw	n/a	Sw	n/a	Sw	WR
R08606		Sw	Sw	Sw	Sw	WR	WR	Sw	WR	Sw	Sw	WR	Sw	Sw	WR	Sw	Sw	Sw	WR	Sw	Sw	WR	WR	WR	n/a	Sw	Sw	WR	Sw	Sw	WR	WR	Sw	WR	Sw	Sw	Sw	n/a	WR	n/a	WR	n/a	WR	WR	n/a	n/a	n/a	WR	Sw
R08646		WR	Sw	Sw	WR	WR	WR	WR	Sw	WR	Sw	Sw	WR	Sw	WR	Sw	Sw	WR	Sw	Sw	WR	WR	Sw	Sw	Sw	Sw	Sw	Sw	WR	Sw	WR	Sw	WR	WR	WR	n/a	WR	n/a	WR	WR	n/a	WR	WR	WR	WR	Sw	n/a	WR	n/a
R08648		WR	Sw	Sw	Sw	Sw	Sw	Sw	Sw	Sw	WR	WR	WR	WR	WR	WR	Sw	Sw	Sw	Sw	WR	WR	n/a	Sw	WR	Sw	Sw	Sw	WR	Sw	WR	Sw	WR	WR	Sw	WR	WR	n/a	Sw	Sw	Sw	Sw	n/a	Sw	n/a	n/a	n/a	WR	WR
R08668		WR	WR	WR	Sw	Sw	WR	WR	Sw	n/a	WR	Sw	Sw	n/a	Sw	Sw	Sw	Sw	WR	Sw	WR	Sw	WR	Sw	WR	Sw	WR	WR	WR	WR	Sw	Sw	n/a	WR	WR	Sw	Sw	Sw	WR	Sw	n/a	Sw	Sw	WR	Sw	n/a	Sw	n/a	WR
R08672		Sw	Sw	WR	Sw	WR	WR	WR	WR	Sw	WR	Sw	Sw	n/a	WR	Sw	Sw	WR	Sw	WR	Sw	Sw	WR	Sw	Sw	n/a	Sw	Sw	Sw	Sw	Sw	Sw	Sw	WR	WR	n/a	Sw	Sw	Sw	Sw	n/a	Sw	WR	n/a	Sw	Sw	n/a	Sw	Sw
R08681		WR	WR	WR	Sw	Sw	WR	WR	Sw	Sw	WR	Sw	Sw	WR	Sw	Sw	Sw	Sw	WR	Sw	WR	Sw	WR	Sw	WR	Sw	WR	WR	WR	WR	Sw	Sw	Sw	WR	n/a	Sw	Sw	Sw	WR	Sw	WR	Sw	n/a	WR	Sw	WR	Sw	WR	WR
R08683		Sw	Sw	Sw	Sw	WR	WR	Sw	WR	Sw	Sw	WR	Sw	Sw	WR	Sw	Sw	Sw	WR	Sw	Sw	WR	WR	WR	Sw	Sw	Sw	WR	Sw	Sw	WR	WR	Sw	WR	Sw	Sw	Sw	WR	WR	Sw	WR	WR	WR	WR	Sw	WR	Sw	n/a	Sw
R08687		WR	Sw	WR	Sw	WR	Sw	Sw	Sw	WR	Sw	Sw	WR	Sw	Sw	Sw	Sw	WR	Sw	WR	WR	Sw	Sw	WR	WR	Sw	WR	Sw	Sw	Sw	Sw	WR	Sw	WR	Sw	Sw	Sw	Sw	Sw	WR	n/a	WR	Sw	Sw	WR	Sw	WR	Sw	WR
R08688		Sw	Sw	Sw	Sw	Sw	Sw	Sw	n/a	WR	WR	Sw	Sw	Sw	Sw	Sw	Sw	Sw	WR	Sw	Sw	Sw	Sw	Sw	WR	WR	Sw	Sw	Sw	WR	Sw	WR	Sw	Sw	Sw	n/a	WR	Sw	Sw	WR	Sw	n/a	Sw	Sw	WR	Sw	Sw	WR	n/a
R08691		WR	Sw	WR	WR	Sw	WR	Sw	WR	WR	WR	Sw	Sw	Sw	WR	WR	WR	WR	WR	Sw	WR	WR	Sw	Sw	WR	Sw	n/a	Sw	WR	WR	Sw	n/a	WR	Sw	WR	n/a	Sw	Sw	WR	Sw	n/a	WR	WR	WR	Sw	Sw	n/a	WR	Sw
R08696		WR	Sw	Sw	WR	WR	WR	WR	Sw	WR	Sw	Sw	WR	Sw	WR	Sw	n/a	WR	Sw	Sw	WR	WR	Sw	Sw	Sw	Sw	Sw	Sw	WR	Sw	WR	Sw	WR	WR	WR	Sw	WR	WR	WR	n/a	WR	WR	n/a	WR	WR	Sw	n/a	WR	Sw
R08698		WR	Sw	Sw	WR	WR	WR	WR	Sw	WR	Sw	Sw	WR	Sw	WR	Sw	Sw	WR	Sw	Sw	WR	WR	Sw	Sw	Sw	Sw	Sw	Sw	WR	Sw	WR	Sw	WR	WR	WR	Sw	WR	WR	WR	WR	WR	n/a	n/a	WR	WR	Sw	WR	WR	n/a
R08700		Sw	n/a	WR	Sw	Sw	Sw	Sw	WR	Sw	WR	WR	Sw	n/a	Sw	Sw	WR	WR	WR	WR	Sw	Sw	n/a	WR	Sw	WR	WR	WR	WR	WR	WR	Sw	WR	Sw	WR	n/a	n/a	Sw	WR	Sw	n/a	Sw	Sw	Sw	Sw	WR	WR	Sw	WR
R08704		WR	Sw	Sw	WR	WR	WR	WR	Sw	WR	Sw	Sw	WR	Sw	WR	Sw	Sw	WR	Sw	Sw	WR	WR	Sw	n/a	Sw	Sw	Sw	Sw	WR	Sw	WR	Sw	WR	WR	WR	Sw	WR	WR	WR	WR	WR	WR	WR	WR	WR	Sw	n/a	WR	Sw
R08705		WR	WR	Sw	WR	Sw	WR	Sw	Sw	Sw	WR	WR	Sw	Sw	WR	WR	WR	WR	WR	Sw	WR	WR	WR	WR	WR	Sw	Sw	Sw	WR	WR	WR	Sw	WR	Sw	Sw	Sw	Sw	WR	WR	Sw	WR	Sw	Sw	Sw	n/a	n/a	n/a	Sw	Sw
R08717		Sw	Sw	Sw	Sw	WR	WR	WR	Sw	Sw	Sw	WR	WR	WR	Sw	Sw	Sw	WR	Sw	WR	Sw	Sw	WR	WR	WR	WR	Sw	Sw	Sw	Sw	WR	WR	Sw	WR	Sw	Sw	WR	WR	Sw	WR	WR	n/a	Sw	Sw	WR	WR	n/a	WR	WR
R08720		WR	WR	Sw	WR	Sw	WR	WR	Sw	WR	WR	Sw	Sw	Sw	WR	WR	Sw	WR	WR	WR	WR	WR	WR	WR	WR	Sw	Sw	WR	Sw	WR	WR	WR	Sw	WR	Sw	Sw	n/a	n/a	Sw	n/a	WR	Sw	WR	n/a	Sw	Sw	n/a	Sw	Sw
R08721		n/a	WR	WR	Sw	WR	WR	WR	Sw	WR	Sw	Sw	Sw	WR	Sw	Sw	Sw	WR	Sw	WR	Sw	WR	Sw	WR	Sw	WR	WR	WR	Sw	WR	Sw	WR	WR	Sw	WR	Sw	Sw	WR	WR	Sw	n/a	Sw	n/a	Sw	n/a	n/a	WR	WR	Sw
R08727		Sw	Sw	Sw	Sw	Sw	Sw	Sw	Sw	WR	WR	Sw	Sw	Sw	Sw	Sw	Sw	Sw	WR	Sw	Sw	Sw	Sw	Sw	WR	WR	Sw	Sw	WR	WR	Sw	WR	Sw	Sw	Sw	Sw	n/a	Sw	Sw	n/a	Sw	Sw	Sw	Sw	WR	Sw	n/a	WR	Sw
R08774		Sw	WR	Sw	WR	WR	WR	Sw	WR	Sw	Sw	WR	Sw	Sw	WR	WR	Sw	Sw	Sw	WR	Sw	WR	WR	WR	WR	Sw	Sw	WR	Sw	WR	WR	Sw	n/a	Sw	Sw	WR	WR	WR	Sw	Sw	n/a	Sw	n/a	n/a	WR	n/a	n/a	Sw	WR
R08791		WR	WR	WR	Sw	Sw	n/a	WR	Sw	Sw	WR	Sw	Sw	WR	Sw	Sw	Sw	Sw	WR	Sw	n/a	Sw	WR	Sw	WR	Sw	WR	WR	WR	WR	Sw	Sw	Sw	WR	WR	Sw	Sw	Sw	WR	Sw	WR	n/a	Sw	WR	Sw	WR	n/a	WR	WR
R08801		WR	WR	WR	Sw	Sw	WR	WR	Sw	Sw	WR	Sw	Sw	WR	Sw	Sw	Sw	Sw	WR	Sw	WR	Sw	WR	Sw	WR	Sw	WR	WR	WR	WR	Sw	Sw	Sw	WR	WR	Sw	Sw	Sw	WR	Sw	WR	Sw	Sw	WR	Sw	WR	n/a	WR	WR
R08815		Sw	Sw	Sw	Sw	Sw	Sw	Sw	Sw	WR	WR	Sw	Sw	Sw	Sw	Sw	Sw	Sw	WR	Sw	Sw	Sw	Sw	Sw	WR	WR	Sw	Sw	Sw	n/a	Sw	WR	n/a	Sw	Sw	Sw	WR	n/a	Sw	WR	Sw	Sw	Sw	n/a	WR	Sw	n/a	WR	Sw
R08818		WR	Sw	WR	Sw	Sw	WR	WR	Sw	Sw	WR	WR	Sw	Sw	Sw	Sw	Sw	Sw	WR	Sw	WR	Sw	Sw	WR	Sw	Sw	Sw	n/a	WR	Sw	WR	Sw	n/a	Sw	Sw	WR	WR	n/a	WR	WR	WR	n/a	Sw	n/a	n/a	n/a	Sw	n/a	WR
R08841		WR	WR	Sw	WR	Sw	WR	WR	Sw	n/a	WR	Sw	Sw	Sw	n/a	WR	Sw	WR	WR	WR	WR	WR	WR	WR	n/a	Sw	Sw	WR	Sw	WR	n/a	WR	Sw	WR	Sw	Sw	WR	Sw	Sw	n/a	WR	n/a	WR	WR	Sw	n/a	WR	n/a	Sw
R08849		WR	Sw	Sw	WR	WR	WR	WR	Sw	WR	Sw	Sw	WR	Sw	WR	Sw	Sw	WR	Sw	Sw	WR	WR	Sw	Sw	Sw	Sw	Sw	Sw	WR	Sw	n/a	Sw	WR	WR	WR	Sw	WR	WR	WR	WR	WR	n/a	WR	WR	WR	Sw	n/a	WR	n/a
R08861		Sw	WR	Sw	WR	WR	WR	Sw	WR	Sw	Sw	WR	Sw	Sw	WR	WR	Sw	Sw	Sw	WR	Sw	WR	WR	WR	WR	Sw	Sw	WR	Sw	WR	WR	Sw	n/a	Sw	Sw	WR	WR	WR	Sw	Sw	WR	Sw	n/a	Sw	n/a	WR	WR	Sw	WR
R08869		Sw	Sw	WR	Sw	WR	WR	WR	WR	Sw	WR	Sw	Sw	Sw	WR	Sw	Sw	n/a	Sw	WR	Sw	Sw	WR	Sw	Sw	Sw	Sw	Sw	Sw	Sw	Sw	Sw	Sw	WR	WR	Sw	Sw	Sw	Sw	Sw	Sw	Sw	WR	n/a	Sw	Sw	Sw	Sw	Sw
R08871		WR	WR	WR	Sw	Sw	WR	WR	Sw	Sw	WR	Sw	Sw	WR	Sw	Sw	Sw	Sw	WR	Sw	WR	Sw	WR	Sw	WR	Sw	WR	WR	WR	WR	Sw	Sw	Sw	WR	WR	Sw	n/a	Sw	WR	Sw	n/a	Sw	Sw	n/a	Sw	n/a	n/a	WR	WR
R08877		Sw	WR	WR	Sw	WR	WR	WR	Sw	WR	Sw	Sw	Sw	WR	Sw	Sw	Sw	WR	Sw	WR	Sw	WR	Sw	WR	Sw	WR	WR	WR	Sw	n/a	Sw	WR	WR	Sw	WR	Sw	Sw	n/a	WR	Sw	n/a	Sw	n/a	n/a	Sw	WR	WR	n/a	Sw
R08890		Sw	Sw	Sw	Sw	Sw	Sw	Sw	Sw	WR	WR	n/a	Sw	n/a	n/a	Sw	Sw	n/a	WR	Sw	Sw	Sw	Sw	Sw	WR	WR	Sw	Sw	Sw	WR	n/a	WR	Sw	Sw	Sw	Sw	WR	Sw	Sw	WR	Sw	Sw	Sw	Sw	WR	n/a	Sw	WR	n/a
R08911		Sw	Sw	Sw	Sw	WR	WR	WR	Sw	Sw	Sw	WR	WR	WR	Sw	Sw	Sw	WR	Sw	WR	Sw	Sw	WR	WR	WR	WR	Sw	Sw	Sw	Sw	WR	WR	Sw	WR	Sw	Sw	n/a	WR	Sw	WR	WR	Sw	Sw	Sw	WR	n/a	Sw	WR	WR
R08916		Sw	WR	Sw	Sw	Sw	Sw	Sw	Sw	WR	Sw	Sw	Sw	Sw	WR	Sw	Sw	Sw	WR	Sw	WR	Sw	WR	Sw	WR	Sw	WR	WR	WR	WR	Sw	Sw	WR	WR	WR	n/a	WR	WR	Sw	Sw	Sw	Sw	Sw	WR	Sw	WR	WR	Sw	WR
R08925		Sw	Sw	WR	Sw	Sw	WR	WR	Sw	Sw	WR	WR	Sw	Sw	Sw	Sw	Sw	Sw	WR	Sw	WR	Sw	Sw	WR	Sw	Sw	Sw	Sw	WR	n/a	WR	Sw	WR	Sw	Sw	WR	WR	Sw	WR	WR	WR	Sw	Sw	WR	WR	n/a	n/a	n/a	WR
R08928		Sw	WR	Sw	WR	WR	WR	Sw	WR	Sw	Sw	WR	Sw	Sw	WR	WR	Sw	Sw	Sw	WR	Sw	WR	n/a	WR	WR	Sw	Sw	WR	Sw	n/a	WR	Sw	WR	Sw	Sw	WR	WR	n/a	Sw	Sw	WR	Sw	n/a	Sw	n/a	WR	n/a	Sw	WR
R08929		WR	Sw	WR	WR	Sw	WR	Sw	WR	WR	WR	Sw	Sw	Sw	WR	n/a	WR	WR	WR	Sw	n/a	WR	Sw	Sw	WR	Sw	WR	Sw	WR	WR	Sw	Sw	WR	Sw	WR	WR	Sw	Sw	WR	Sw	Sw	WR	n/a	WR	Sw	Sw	WR	WR	Sw
R08946		Sw	WR	WR	WR	Sw	Sw	Sw	WR	n/a	WR	WR	Sw	WR	Sw	WR	Sw	Sw	WR	Sw	WR	Sw	Sw	WR	Sw	WR	WR	Sw	WR	Sw	Sw	WR	WR	WR	Sw	Sw	WR	n/a	Sw	WR	WR	Sw	Sw	Sw	Sw	n/a	n/a	n/a	WR
R08950		Sw	Sw	Sw	Sw	WR	WR	Sw	WR	Sw	Sw	WR	Sw	Sw	WR	Sw	Sw	Sw	WR	Sw	Sw	WR	WR	WR	Sw	Sw	Sw	WR	Sw	Sw	WR	WR	Sw	WR	Sw	Sw	Sw	WR	WR	Sw	WR	WR	WR	n/a	Sw	WR	Sw	WR	Sw
R08954		n/a	Sw	WR	Sw	WR	Sw	Sw	Sw	WR	Sw	Sw	WR	Sw	Sw	Sw	Sw	WR	Sw	WR	WR	Sw	Sw	WR	WR	Sw	n/a	Sw	Sw	Sw	Sw	WR	Sw	WR	Sw	Sw	Sw	Sw	Sw	n/a	Sw	WR	n/a	Sw	WR	n/a	WR	Sw	WR
R08955		WR	Sw	WR	WR	Sw	WR	Sw	WR	WR	WR	Sw	Sw	Sw	WR	WR	WR	WR	WR	Sw	WR	WR	Sw	Sw	WR	Sw	WR	Sw	WR	WR	Sw	Sw	WR	Sw	WR	WR	n/a	Sw	WR	n/a	Sw	WR	WR	WR	Sw	Sw	n/a	n/a	Sw
R08970		WR	WR	Sw	WR	Sw	WR	Sw	Sw	Sw	WR	n/a	Sw	Sw	WR	WR	WR	WR	WR	Sw	WR	WR	Sw	WR	WR	Sw	Sw	n/a	WR	WR	WR	Sw	WR	Sw	Sw	Sw	Sw	WR	WR	Sw	WR	Sw	WR	Sw	Sw	WR	n/a	n/a	Sw
R08985		Sw	Sw	Sw	Sw	Sw	Sw	Sw	Sw	WR	WR	Sw	Sw	Sw	Sw	Sw	Sw	Sw	WR	Sw	Sw	Sw	Sw	Sw	WR	WR	Sw	Sw	Sw	WR	Sw	WR	Sw	Sw	Sw	Sw	WR	Sw	Sw	WR	Sw	n/a	n/a	Sw	WR	Sw	n/a	WR	Sw
R08986		Sw	Sw	Sw	Sw	Sw	Sw	Sw	Sw	Sw	Sw	WR	WR	WR	WR	Sw	WR	Sw	Sw	WR	Sw	WR	WR	Sw	Sw	Sw	Sw	WR	WR	Sw	WR	Sw	WR	Sw	WR	Sw	Sw	n/a	Sw	Sw	Sw	WR	WR	WR	WR	WR	n/a	Sw	WR
R08993		Sw	WR	Sw	Sw	Sw	Sw	WR	WR	WR	Sw	Sw	Sw	Sw	WR	WR	Sw	Sw	WR	Sw	WR	Sw	WR	Sw	Sw	Sw	WR	Sw	Sw	Sw	Sw	Sw	n/a	WR	WR	WR	n/a	n/a	Sw	WR	n/a	n/a	WR	WR	Sw	WR	n/a	Sw	WR
R09003		WR	Sw	Sw	Sw	Sw	Sw	Sw	Sw	Sw	WR	WR	WR	WR	WR	WR	Sw	Sw	Sw	Sw	WR	WR	Sw	Sw	WR	Sw	Sw	Sw	WR	Sw	WR	Sw	WR	WR	Sw	WR	WR	WR	Sw	Sw	Sw	n/a	WR	Sw	WR	Sw	WR	n/a	WR
R09006		Sw	Sw	WR	Sw	WR	WR	WR	WR	Sw	WR	Sw	Sw	Sw	WR	Sw	Sw	WR	Sw	n/a	Sw	Sw	WR	Sw	Sw	Sw	Sw	Sw	Sw	Sw	Sw	Sw	Sw	WR	WR	Sw	Sw	Sw	Sw	Sw	Sw	Sw	WR	WR	Sw	Sw	Sw	Sw	Sw
R09013		Sw	Sw	Sw	Sw	Sw	Sw	Sw	Sw	Sw	Sw	WR	WR	WR	Sw	Sw	WR	Sw	Sw	WR	n/a	WR	WR	Sw	n/a	Sw	Sw	WR	WR	Sw	WR	Sw	WR	Sw	WR	Sw	n/a	WR	Sw	n/a	n/a	WR	n/a	n/a	WR	n/a	n/a	Sw	WR
R09016		Sw	Sw	Sw	Sw	WR	WR	WR	Sw	Sw	Sw	WR	WR	WR	Sw	Sw	Sw	WR	Sw	WR	Sw	Sw	WR	WR	WR	WR	Sw	Sw	Sw	Sw	WR	WR	Sw	WR	Sw	Sw	WR	WR	Sw	WR	WR	Sw	Sw	Sw	WR	WR	Sw	WR	WR
R09025		Sw	Sw	Sw	Sw	WR	WR	WR	Sw	Sw	Sw	WR	WR	WR	Sw	Sw	Sw	WR	Sw	WR	Sw	Sw	WR	WR	WR	WR	Sw	Sw	Sw	Sw	WR	WR	Sw	WR	Sw	Sw	WR	WR	Sw	WR	WR	Sw	Sw	Sw	WR	WR	n/a	WR	WR
R09029		Sw	WR	WR	Sw	Sw	Sw	Sw	WR	Sw	WR	WR	Sw	WR	Sw	Sw	WR	WR	WR	WR	Sw	Sw	WR	WR	Sw	WR	WR	WR	WR	WR	WR	Sw	WR	Sw	WR	WR	WR	Sw	WR	Sw	Sw	n/a	Sw	Sw	Sw	WR	n/a	Sw	WR
R09032		WR	Sw	Sw	WR	WR	Sw	Sw	WR	WR	Sw	WR	Sw	WR	WR	Sw	Sw	Sw	WR	WR	Sw	WR	Sw	WR	WR	WR	WR	WR	WR	Sw	Sw	Sw	Sw	WR	Sw	WR	n/a	WR	Sw	Sw	Sw	WR	WR	WR	Sw	Sw	Sw	WR	WR
R09036		WR	Sw	Sw	Sw	Sw	Sw	Sw	Sw	Sw	WR	WR	WR	WR	WR	WR	Sw	Sw	Sw	n/a	WR	WR	Sw	Sw	WR	Sw	Sw	Sw	WR	Sw	WR	Sw	WR	WR	Sw	WR	WR	WR	Sw	Sw	Sw	Sw	n/a	Sw	n/a	n/a	n/a	n/a	n/a
R09052		Sw	Sw	WR	Sw	WR	WR	Sw	Sw	Sw	n/a	WR	Sw	WR	Sw	Sw	WR	WR	WR	Sw	Sw	WR	n/a	WR	Sw	Sw	WR	Sw	WR	WR	WR	WR	Sw	WR	Sw	Sw	Sw	WR	WR	WR	Sw	n/a	Sw	Sw	Sw	Sw	Sw	Sw	Sw
R09060		WR	WR	WR	WR	WR	Sw	Sw	Sw	Sw	Sw	WR	WR	Sw	WR	WR	Sw	Sw	WR	WR	Sw	WR	WR	Sw	WR	WR	WR	Sw	WR	Sw	n/a	WR	Sw	WR	WR	WR	Sw	WR	WR	n/a	Sw	WR	Sw	n/a	Sw	n/a	n/a	n/a	n/a
R09086		WR	WR	Sw	WR	Sw	WR	Sw	Sw	Sw	WR	WR	Sw	Sw	WR	WR	WR	WR	WR	Sw	WR	WR	WR	WR	WR	Sw	Sw	Sw	WR	WR	WR	Sw	WR	Sw	Sw	Sw	Sw	WR	WR	Sw	WR	Sw	Sw	Sw	Sw	n/a	Sw	Sw	Sw
R09106		WR	Sw	WR	WR	Sw	WR	Sw	WR	WR	WR	Sw	Sw	Sw	WR	WR	WR	WR	WR	Sw	WR	WR	Sw	Sw	WR	Sw	WR	Sw	WR	WR	Sw	Sw	WR	Sw	WR	WR	Sw	Sw	WR	Sw	Sw	WR	WR	WR	Sw	Sw	n/a	WR	Sw
R09119		Sw	Sw	Sw	Sw	Sw	Sw	Sw	Sw	WR	WR	Sw	Sw	Sw	Sw	Sw	Sw	Sw	WR	Sw	Sw	Sw	Sw	Sw	WR	WR	Sw	Sw	Sw	WR	Sw	WR	Sw	Sw	Sw	Sw	WR	Sw	Sw	WR	Sw	Sw	Sw	Sw	n/a	Sw	Sw	WR	Sw
R09149		WR	Sw	WR	Sw	WR	Sw	Sw	Sw	WR	Sw	Sw	WR	Sw	Sw	Sw	Sw	WR	Sw	WR	WR	Sw	Sw	WR	WR	Sw	WR	Sw	Sw	Sw	Sw	WR	Sw	WR	Sw	Sw	Sw	Sw	Sw	WR	Sw	WR	Sw	Sw	WR	Sw	WR	Sw	WR
R09152		WR	Sw	Sw	WR	WR	Sw	Sw	WR	WR	Sw	WR	Sw	WR	WR	Sw	Sw	Sw	WR	WR	Sw	WR	Sw	WR	WR	WR	WR	WR	WR	Sw	Sw	Sw	Sw	WR	Sw	WR	WR	WR	Sw	Sw	Sw	WR	n/a	n/a	Sw	Sw	Sw	WR	WR
R09159		Sw	WR	WR	Sw	WR	WR	WR	Sw	WR	Sw	Sw	Sw	WR	Sw	n/a	Sw	WR	Sw	WR	Sw	WR	Sw	WR	Sw	WR	WR	WR	Sw	WR	Sw	n/a	WR	Sw	WR	Sw	n/a	WR	WR	n/a	WR	Sw	n/a	Sw	Sw	n/a	n/a	WR	n/a
R09160		WR	WR	Sw	WR	Sw	WR	Sw	WR	WR	Sw	Sw	WR	WR	Sw	Sw	Sw	WR	Sw	Sw	Sw	WR	WR	WR	WR	WR	WR	WR	WR	Sw	WR	Sw	WR	Sw	WR	WR	WR	Sw	WR	Sw	WR	Sw	WR	n/a	Sw	WR	n/a	n/a	WR
R09173		Sw	Sw	Sw	WR	Sw	WR	WR	WR	Sw	Sw	WR	WR	WR	Sw	WR	WR	WR	WR	Sw	WR	Sw	Sw	WR	WR	Sw	WR	Sw	Sw	WR	WR	WR	WR	Sw	WR	Sw	Sw	Sw	Sw	WR	WR	WR	WR	Sw	WR	Sw	n/a	Sw	WR
R09176		WR	Sw	Sw	WR	WR	Sw	Sw	WR	WR	Sw	WR	Sw	WR	WR	Sw	Sw	Sw	WR	WR	n/a	WR	Sw	WR	WR	WR	WR	WR	WR	Sw	Sw	Sw	Sw	WR	Sw	WR	WR	n/a	Sw	Sw	Sw	WR	WR	n/a	Sw	Sw	n/a	WR	WR
R09178		Sw	Sw	Sw	Sw	WR	WR	WR	Sw	Sw	Sw	WR	WR	WR	n/a	Sw	Sw	WR	Sw	WR	Sw	Sw	WR	WR	WR	WR	Sw	Sw	Sw	Sw	WR	WR	Sw	WR	Sw	Sw	WR	n/a	Sw	WR	n/a	Sw	Sw	Sw	WR	WR	Sw	WR	WR
R09182		Sw	Sw	Sw	Sw	Sw	Sw	Sw	Sw	WR	WR	Sw	Sw	Sw	n/a	Sw	Sw	Sw	WR	Sw	Sw	Sw	Sw	Sw	WR	WR	Sw	Sw	WR	Sw	WR	WR	Sw	Sw	Sw	Sw	WR	Sw	Sw	Sw	Sw	Sw	Sw	n/a	WR	Sw	n/a	WR	Sw
R09194		WR	Sw	WR	WR	Sw	Sw	WR	Sw	WR	Sw	WR	Sw	n/a	WR	WR	WR	WR	Sw	n/a	WR	Sw	Sw	WR	Sw	WR	WR	WR	Sw	WR	WR	Sw	WR	WR	WR	Sw	n/a	n/a	Sw	WR	n/a	Sw	n/a	WR	Sw	WR	n/a	WR	Sw
R09199		WR	Sw	Sw	WR	WR	WR	WR	Sw	WR	Sw	Sw	WR	Sw	WR	Sw	Sw	WR	Sw	Sw	WR	WR	Sw	Sw	Sw	Sw	Sw	Sw	WR	Sw	WR	Sw	WR	WR	WR	Sw	WR	WR	WR	WR	WR	WR	WR	WR	WR	Sw	WR	WR	Sw
R09206		Sw	Sw	WR	Sw	WR	WR	WR	Sw	Sw	Sw	WR	Sw	WR	WR	WR	WR	Sw	WR	Sw	Sw	WR	WR	WR	Sw	Sw	WR	Sw	Sw	WR	WR	WR	Sw	WR	Sw	Sw	Sw	WR	WR	n/a	n/a	WR	WR	Sw	Sw	Sw	WR	Sw	Sw
R09209		WR	WR	Sw	WR	Sw	WR	Sw	WR	WR	Sw	Sw	WR	WR	Sw	Sw	Sw	WR	Sw	Sw	Sw	WR	WR	WR	WR	WR	WR	WR	WR	Sw	WR	Sw	WR	Sw	WR	WR	n/a	Sw	WR	Sw	WR	Sw	WR	WR	Sw	WR	WR	Sw	WR
R09243		Sw	Sw	Sw	Sw	Sw	Sw	Sw	Sw	WR	WR	Sw	Sw	Sw	Sw	Sw	Sw	Sw	WR	Sw	Sw	Sw	Sw	Sw	WR	WR	Sw	Sw	Sw	WR	Sw	WR	Sw	Sw	Sw	Sw	WR	Sw	Sw	n/a	Sw	Sw	Sw	n/a	WR	Sw	Sw	WR	Sw
R09249		Sw	Sw	Sw	Sw	WR	WR	WR	Sw	Sw	Sw	WR	WR	WR	Sw	Sw	Sw	WR	Sw	WR	Sw	Sw	WR	WR	WR	WR	Sw	Sw	Sw	Sw	WR	WR	Sw	WR	Sw	Sw	WR	WR	Sw	WR	WR	Sw	Sw	Sw	WR	WR	Sw	WR	WR
R09258		WR	Sw	WR	WR	WR	Sw	Sw	WR	Sw	WR	WR	Sw	Sw	WR	Sw	WR	WR	Sw	WR	WR	Sw	Sw	Sw	WR	Sw	WR	WR	Sw	WR	Sw	Sw	WR	WR	WR	WR	Sw	WR	WR	WR	WR	Sw	Sw	Sw	n/a	n/a	n/a	n/a	WR
R09260		WR	WR	Sw	WR	Sw	WR	Sw	WR	WR	Sw	Sw	WR	WR	Sw	Sw	Sw	WR	Sw	Sw	Sw	WR	WR	WR	WR	WR	WR	WR	WR	Sw	WR	Sw	WR	Sw	WR	WR	WR	Sw	WR	Sw	WR	Sw	WR	n/a	Sw	WR	n/a	Sw	WR
R09266		WR	Sw	WR	WR	Sw	Sw	Sw	Sw	Sw	Sw	WR	Sw	Sw	Sw	WR	WR	WR	Sw	WR	WR	WR	WR	WR	WR	Sw	Sw	WR	Sw	WR	Sw	WR	n/a	WR	Sw	n/a	WR	WR	Sw	n/a	Sw	Sw	WR	WR	Sw	n/a	WR	WR	WR
R09270		Sw	WR	WR	Sw	WR	WR	WR	Sw	WR	WR	WR	Sw	Sw	Sw	WR	Sw	Sw	Sw	n/a	WR	Sw	Sw	Sw	WR	Sw	WR	Sw	Sw	Sw	Sw	WR	WR	Sw	WR	Sw	Sw	Sw	Sw	WR	Sw	WR	n/a	WR	Sw	n/a	n/a	WR	Sw
R09278		Sw	Sw	Sw	Sw	Sw	Sw	Sw	Sw	Sw	Sw	WR	WR	WR	Sw	Sw	WR	Sw	Sw	n/a	Sw	WR	WR	Sw	Sw	Sw	n/a	WR	WR	Sw	WR	Sw	WR	Sw	WR	Sw	Sw	WR	Sw	Sw	Sw	WR	WR	WR	WR	WR	Sw	Sw	WR
R09290		WR	Sw	WR	Sw	WR	Sw	n/a	Sw	WR	Sw	Sw	WR	Sw	Sw	Sw	Sw	WR	Sw	WR	WR	Sw	Sw	WR	WR	Sw	WR	Sw	Sw	n/a	Sw	WR	Sw	WR	Sw	Sw	Sw	Sw	Sw	WR	Sw	WR	Sw	Sw	WR	Sw	WR	n/a	WR
R09302		Sw	WR	WR	Sw	WR	WR	WR	Sw	WR	WR	WR	Sw	Sw	Sw	WR	Sw	Sw	Sw	n/a	WR	Sw	Sw	Sw	WR	Sw	WR	Sw	Sw	Sw	Sw	WR	WR	Sw	WR	Sw	n/a	Sw	Sw	WR	n/a	n/a	WR	WR	Sw	Sw	n/a	WR	Sw
R09308		n/a	Sw	WR	Sw	Sw	WR	WR	Sw	Sw	WR	WR	Sw	Sw	Sw	Sw	Sw	n/a	WR	Sw	WR	Sw	Sw	WR	Sw	Sw	Sw	Sw	WR	Sw	WR	Sw	WR	Sw	Sw	WR	n/a	Sw	WR	WR	WR	Sw	n/a	WR	WR	Sw	Sw	WR	WR
R09311		Sw	WR	WR	Sw	WR	WR	WR	Sw	WR	Sw	Sw	WR	Sw	WR	Sw	Sw	WR	Sw	Sw	WR	WR	Sw	Sw	Sw	WR	Sw	Sw	Sw	Sw	Sw	Sw	WR	WR	WR	WR	Sw	WR	WR	Sw	n/a	WR	WR	n/a	WR	Sw	n/a	WR	WR
R09314		Sw	Sw	Sw	Sw	Sw	Sw	Sw	Sw	WR	WR	Sw	Sw	n/a	Sw	Sw	Sw	Sw	WR	Sw	Sw	Sw	Sw	Sw	WR	WR	Sw	Sw	Sw	WR	Sw	WR	Sw	Sw	Sw	n/a	WR	n/a	Sw	WR	Sw	Sw	n/a	Sw	WR	n/a	Sw	WR	Sw
R09335		Sw	WR	Sw	WR	WR	WR	WR	WR	Sw	Sw	WR	WR	Sw	WR	WR	Sw	Sw	Sw	Sw	Sw	WR	WR	Sw	WR	WR	WR	Sw	Sw	Sw	Sw	Sw	WR	WR	WR	WR	WR	Sw	Sw	Sw	WR	WR	Sw	WR	Sw	Sw	Sw	WR	Sw
R09340		WR	WR	Sw	WR	Sw	WR	Sw	Sw	Sw	WR	WR	Sw	Sw	WR	WR	WR	WR	WR	Sw	WR	WR	n/a	WR	WR	Sw	Sw	Sw	WR	WR	WR	Sw	WR	Sw	Sw	Sw	Sw	n/a	WR	Sw	WR	Sw	Sw	n/a	n/a	WR	Sw	n/a	Sw
R09343		WR	WR	Sw	WR	Sw	WR	Sw	Sw	Sw	WR	WR	Sw	Sw	WR	WR	WR	WR	WR	Sw	WR	WR	WR	WR	WR	Sw	Sw	Sw	WR	WR	WR	Sw	WR	Sw	Sw	Sw	Sw	n/a	WR	Sw	n/a	Sw	Sw	Sw	Sw	n/a	n/a	Sw	Sw
R09359		Sw	Sw	Sw	WR	Sw	WR	WR	WR	Sw	Sw	WR	WR	WR	Sw	WR	WR	WR	WR	Sw	WR	Sw	Sw	WR	WR	Sw	WR	Sw	Sw	WR	WR	WR	WR	Sw	WR	Sw	Sw	Sw	Sw	WR	WR	WR	WR	Sw	WR	n/a	WR	n/a	WR
R09372		Sw	WR	WR	Sw	WR	WR	WR	Sw	WR	WR	WR	Sw	Sw	Sw	WR	Sw	Sw	Sw	Sw	WR	Sw	Sw	Sw	WR	Sw	WR	Sw	Sw	Sw	n/a	WR	WR	Sw	WR	Sw	Sw	n/a	Sw	n/a	Sw	WR	WR	WR	n/a	n/a	n/a	n/a	Sw
R09373		Sw	Sw	Sw	Sw	WR	WR	WR	Sw	Sw	Sw	WR	WR	WR	Sw	Sw	Sw	WR	Sw	WR	Sw	Sw	WR	WR	WR	WR	Sw	Sw	Sw	Sw	WR	WR	Sw	WR	Sw	Sw	WR	WR	Sw	WR	WR	Sw	Sw	Sw	WR	WR	Sw	WR	WR
R09389		WR	Sw	Sw	WR	WR	Sw	Sw	WR	WR	Sw	WR	Sw	WR	WR	Sw	Sw	Sw	WR	WR	Sw	WR	Sw	WR	WR	WR	WR	WR	WR	Sw	Sw	Sw	n/a	WR	Sw	WR	WR	WR	Sw	Sw	n/a	WR	n/a	WR	Sw	n/a	n/a	WR	WR
R09398		WR	WR	Sw	WR	Sw	WR	Sw	Sw	Sw	WR	WR	Sw	Sw	WR	WR	WR	WR	WR	Sw	WR	WR	WR	WR	WR	Sw	Sw	Sw	WR	WR	WR	Sw	WR	Sw	Sw	Sw	Sw	WR	WR	Sw	WR	Sw	Sw	Sw	Sw	WR	Sw	Sw	n/a
R09403		Sw	Sw	Sw	Sw	Sw	Sw	Sw	Sw	WR	WR	Sw	Sw	Sw	Sw	Sw	Sw	Sw	WR	Sw	Sw	Sw	Sw	Sw	WR	WR	Sw	Sw	Sw	WR	Sw	WR	Sw	Sw	Sw	Sw	WR	Sw	Sw	WR	Sw	Sw	n/a	n/a	WR	n/a	Sw	WR	Sw
R09414		Sw	Sw	Sw	WR	Sw	Sw	WR	WR	WR	Sw	WR	WR	Sw	Sw	WR	Sw	Sw	Sw	WR	Sw	Sw	Sw	WR	Sw	Sw	Sw	WR	Sw	WR	WR	WR	WR	Sw	Sw	WR	Sw	Sw	WR	WR	WR	n/a	n/a	Sw	Sw	Sw	Sw	n/a	WR
R09424		WR	WR	Sw	WR	Sw	WR	WR	Sw	WR	WR	Sw	Sw	Sw	WR	WR	Sw	WR	WR	n/a	WR	WR	WR	WR	WR	Sw	n/a	WR	Sw	WR	WR	n/a	Sw	WR	Sw	Sw	n/a	Sw	Sw	WR	WR	Sw	WR	WR	Sw	Sw	n/a	Sw	Sw
R09428		WR	Sw	Sw	Sw	Sw	Sw	Sw	Sw	Sw	WR	WR	WR	WR	WR	WR	Sw	Sw	Sw	Sw	WR	WR	Sw	Sw	WR	Sw	Sw	Sw	WR	Sw	WR	Sw	WR	WR	Sw	WR	WR	WR	Sw	Sw	Sw	n/a	WR	Sw	WR	Sw	n/a	WR	WR
R09431		WR	WR	Sw	WR	Sw	WR	Sw	WR	WR	Sw	Sw	WR	WR	Sw	Sw	Sw	WR	Sw	Sw	Sw	WR	WR	WR	WR	WR	WR	WR	WR	Sw	WR	Sw	WR	Sw	WR	WR	WR	Sw	WR	Sw	WR	Sw	n/a	WR	Sw	WR	WR	Sw	WR
R09467		Sw	Sw	Sw	WR	Sw	Sw	WR	WR	WR	Sw	WR	WR	Sw	Sw	WR	Sw	Sw	Sw	WR	Sw	n/a	Sw	WR	Sw	Sw	Sw	WR	Sw	WR	WR	WR	WR	Sw	Sw	WR	Sw	n/a	WR	WR	WR	Sw	WR	Sw	Sw	n/a	Sw	WR	WR
R09469		Sw	Sw	n/a	Sw	Sw	Sw	Sw	Sw	WR	WR	Sw	Sw	Sw	Sw	Sw	Sw	Sw	WR	Sw	Sw	Sw	Sw	Sw	WR	WR	Sw	Sw	Sw	WR	Sw	WR	n/a	Sw	Sw	Sw	n/a	Sw	Sw	WR	n/a	Sw	n/a	Sw	n/a	Sw	Sw	n/a	Sw
R09472		WR	Sw	Sw	Sw	Sw	Sw	Sw	Sw	WR	Sw	Sw	Sw	WR	Sw	Sw	WR	Sw	Sw	n/a	Sw	WR	WR	WR	WR	WR	WR	Sw	WR	WR	n/a	WR	n/a	Sw	WR	WR	Sw	Sw	WR	Sw	Sw	WR	WR	Sw	Sw	n/a	n/a	WR	Sw
R09473		Sw	Sw	Sw	WR	Sw	Sw	WR	WR	WR	Sw	WR	WR	Sw	Sw	WR	Sw	Sw	Sw	WR	Sw	Sw	Sw	WR	Sw	Sw	Sw	WR	Sw	WR	n/a	WR	WR	Sw	Sw	WR	Sw	Sw	WR	WR	WR	Sw	WR	Sw	n/a	Sw	Sw	n/a	WR
R09482		WR	WR	Sw	WR	Sw	n/a	Sw	Sw	Sw	WR	WR	Sw	Sw	WR	WR	WR	WR	WR	Sw	n/a	WR	WR	WR	WR	Sw	Sw	Sw	WR	WR	WR	Sw	WR	Sw	Sw	Sw	Sw	WR	WR	Sw	WR	Sw	Sw	Sw	Sw	n/a	Sw	Sw	n/a
R09503		WR	Sw	WR	WR	Sw	WR	Sw	WR	WR	WR	Sw	Sw	Sw	WR	WR	WR	WR	WR	Sw	WR	WR	Sw	Sw	WR	Sw	WR	Sw	WR	WR	Sw	Sw	WR	Sw	WR	WR	Sw	Sw	WR	Sw	Sw	WR	WR	WR	Sw	n/a	n/a	WR	Sw
R09509		Sw	WR	Sw	Sw	Sw	Sw	WR	WR	WR	Sw	Sw	Sw	Sw	WR	WR	Sw	Sw	WR	Sw	WR	Sw	n/a	Sw	Sw	Sw	WR	Sw	Sw	Sw	Sw	Sw	WR	WR	WR	WR	n/a	WR	Sw	WR	WR	Sw	WR	WR	Sw	WR	WR	Sw	n/a
R09515		WR	Sw	Sw	Sw	Sw	Sw	Sw	Sw	Sw	WR	WR	WR	WR	WR	WR	Sw	Sw	Sw	Sw	WR	WR	Sw	Sw	WR	Sw	Sw	Sw	WR	Sw	WR	Sw	WR	WR	Sw	WR	n/a	WR	Sw	Sw	n/a	Sw	WR	Sw	WR	n/a	WR	n/a	WR
R09540		Sw	Sw	Sw	Sw	Sw	Sw	Sw	Sw	WR	WR	Sw	Sw	Sw	Sw	Sw	Sw	Sw	WR	Sw	Sw	Sw	Sw	Sw	WR	WR	Sw	Sw	Sw	WR	Sw	WR	Sw	Sw	Sw	Sw	WR	n/a	Sw	WR	Sw	Sw	Sw	Sw	WR	n/a	Sw	WR	Sw
R09555		WR	Sw	WR	WR	Sw	Sw	Sw	Sw	Sw	Sw	WR	Sw	Sw	Sw	WR	WR	WR	Sw	WR	WR	WR	WR	WR	WR	Sw	Sw	WR	Sw	WR	Sw	WR	WR	WR	Sw	WR	WR	WR	Sw	WR	Sw	Sw	WR	WR	Sw	WR	WR	WR	WR
R09561		WR	Sw	WR	WR	Sw	Sw	Sw	Sw	Sw	Sw	WR	Sw	Sw	Sw	WR	WR	WR	Sw	WR	n/a	WR	WR	WR	WR	Sw	Sw	WR	Sw	WR	Sw	WR	WR	WR	Sw	WR	n/a	WR	Sw	WR	Sw	Sw	n/a	WR	Sw	WR	WR	WR	WR
R09563		WR	WR	WR	WR	WR	Sw	WR	WR	WR	WR	Sw	Sw	Sw	WR	WR	Sw	Sw	Sw	WR	Sw	Sw	WR	WR	WR	Sw	Sw	Sw	Sw	WR	Sw	WR	Sw	WR	WR	WR	WR	Sw	Sw	WR	WR	Sw	Sw	WR	n/a	Sw	WR	n/a	Sw
R09572		Sw	WR	WR	Sw	WR	WR	WR	Sw	WR	WR	WR	Sw	Sw	n/a	WR	Sw	Sw	Sw	Sw	WR	Sw	Sw	Sw	WR	Sw	WR	Sw	Sw	Sw	n/a	WR	WR	Sw	WR	n/a	Sw	n/a	Sw	WR	Sw	WR	WR	WR	Sw	n/a	n/a	WR	Sw
R09582		WR	WR	Sw	WR	Sw	WR	WR	Sw	WR	WR	Sw	Sw	Sw	WR	WR	Sw	WR	WR	WR	WR	WR	WR	WR	WR	Sw	Sw	WR	Sw	WR	WR	WR	Sw	WR	n/a	Sw	WR	Sw	Sw	WR	WR	Sw	WR	n/a	Sw	Sw	WR	Sw	Sw
R09588		Sw	Sw	Sw	WR	Sw	Sw	WR	WR	WR	Sw	WR	WR	Sw	Sw	WR	Sw	Sw	Sw	WR	Sw	Sw	Sw	WR	Sw	Sw	Sw	WR	Sw	WR	WR	WR	WR	Sw	Sw	WR	n/a	n/a	WR	WR	WR	Sw	n/a	Sw	n/a	Sw	Sw	WR	WR
R09600		WR	Sw	WR	WR	Sw	Sw	Sw	Sw	Sw	Sw	WR	Sw	Sw	Sw	WR	WR	WR	Sw	n/a	WR	WR	WR	WR	WR	Sw	Sw	WR	Sw	WR	Sw	WR	WR	WR	Sw	WR	WR	WR	Sw	WR	Sw	Sw	WR	WR	Sw	n/a	n/a	WR	WR
R09601		WR	WR	WR	WR	WR	WR	WR	Sw	Sw	Sw	WR	Sw	Sw	Sw	WR	Sw	Sw	WR	WR	Sw	Sw	WR	WR	WR	Sw	WR	WR	Sw	WR	WR	WR	Sw	WR	Sw	WR	Sw	Sw	n/a	WR	Sw	n/a	n/a	WR	WR	n/a	n/a	WR	WR
R09603		Sw	Sw	Sw	WR	WR	WR	WR	WR	Sw	Sw	WR	Sw	WR	Sw	WR	WR	WR	WR	Sw	WR	Sw	Sw	WR	WR	Sw	WR	Sw	Sw	WR	WR	WR	WR	Sw	WR	Sw	Sw	Sw	WR	WR	WR	Sw	Sw	Sw	WR	Sw	WR	Sw	WR
R09605		Sw	Sw	Sw	Sw	WR	WR	WR	Sw	Sw	Sw	WR	WR	WR	Sw	Sw	Sw	WR	Sw	WR	Sw	Sw	WR	WR	WR	WR	Sw	Sw	Sw	Sw	WR	WR	Sw	WR	Sw	Sw	WR	WR	Sw	WR	WR	Sw	Sw	Sw	WR	WR	Sw	WR	WR
R09628		Sw	WR	Sw	Sw	Sw	Sw	WR	WR	WR	Sw	Sw	Sw	Sw	WR	WR	Sw	Sw	WR	Sw	WR	Sw	WR	Sw	Sw	n/a	WR	Sw	Sw	Sw	Sw	Sw	WR	WR	WR	WR	WR	WR	Sw	n/a	WR	Sw	n/a	WR	n/a	n/a	n/a	Sw	WR
R09632		WR	WR	Sw	WR	Sw	WR	Sw	WR	WR	Sw	Sw	WR	WR	Sw	Sw	Sw	WR	Sw	Sw	Sw	WR	WR	WR	WR	WR	WR	WR	WR	Sw	WR	Sw	WR	Sw	WR	WR	n/a	Sw	WR	Sw	WR	Sw	WR	WR	Sw	WR	WR	Sw	WR
R09637		WR	WR	Sw	WR	Sw	WR	Sw	WR	WR	Sw	Sw	WR	WR	Sw	Sw	Sw	WR	Sw	Sw	Sw	WR	WR	WR	WR	WR	WR	WR	WR	Sw	WR	Sw	WR	Sw	WR	WR	WR	Sw	WR	Sw	WR	Sw	WR	WR	Sw	WR	WR	Sw	WR
R09648		n/a	WR	WR	Sw	WR	WR	WR	n/a	WR	Sw	Sw	Sw	WR	Sw	Sw	Sw	WR	Sw	WR	Sw	WR	Sw	WR	Sw	WR	WR	WR	Sw	WR	Sw	WR	WR	Sw	WR	Sw	n/a	WR	WR	Sw	WR	Sw	n/a	n/a	Sw	n/a	WR	WR	n/a
R09681		Sw	WR	WR	Sw	WR	WR	WR	Sw	WR	Sw	Sw	Sw	WR	Sw	Sw	Sw	WR	Sw	WR	Sw	WR	Sw	WR	Sw	WR	WR	WR	Sw	WR	Sw	WR	WR	Sw	WR	Sw	Sw	WR	WR	Sw	WR	Sw	n/a	Sw	Sw	n/a	n/a	WR	Sw
R09702		Sw	Sw	Sw	Sw	Sw	Sw	Sw	Sw	Sw	Sw	WR	WR	WR	Sw	Sw	WR	Sw	Sw	WR	Sw	WR	n/a	Sw	Sw	Sw	Sw	WR	WR	Sw	WR	Sw	WR	Sw	WR	Sw	Sw	WR	Sw	Sw	Sw	WR	WR	WR	WR	WR	Sw	n/a	WR
R09709		WR	WR	WR	Sw	Sw	WR	WR	Sw	Sw	WR	Sw	Sw	WR	Sw	Sw	Sw	Sw	WR	Sw	WR	Sw	WR	Sw	WR	Sw	WR	WR	WR	WR	Sw	Sw	Sw	WR	WR	Sw	Sw	Sw	WR	Sw	WR	Sw	Sw	WR	Sw	WR	Sw	WR	WR
R09712		Sw	Sw	Sw	Sw	Sw	Sw	Sw	Sw	Sw	Sw	WR	WR	WR	Sw	Sw	WR	Sw	Sw	WR	Sw	WR	n/a	Sw	Sw	Sw	Sw	WR	WR	Sw	WR	Sw	WR	Sw	WR	Sw	n/a	WR	Sw	Sw	Sw	WR	n/a	n/a	WR	WR	Sw	Sw	WR
R09721		Sw	Sw	WR	Sw	Sw	WR	WR	Sw	Sw	WR	WR	Sw	Sw	Sw	Sw	Sw	Sw	WR	Sw	WR	Sw	Sw	WR	Sw	Sw	Sw	Sw	WR	Sw	WR	Sw	WR	Sw	Sw	WR	WR	n/a	WR	WR	WR	Sw	Sw	WR	WR	n/a	Sw	WR	WR
R09735		Sw	Sw	WR	WR	WR	Sw	Sw	WR	WR	n/a	Sw	n/a	Sw	Sw	Sw	Sw	WR	Sw	Sw	Sw	Sw	WR	Sw	WR	WR	n/a	Sw	Sw	WR	n/a	Sw	n/a	Sw	Sw	n/a	WR	n/a	Sw	Sw	Sw	Sw	Sw	WR	WR	n/a	n/a	Sw	n/a
R09738		WR	Sw	Sw	Sw	Sw	Sw	Sw	Sw	WR	Sw	Sw	Sw	WR	Sw	Sw	WR	Sw	Sw	WR	Sw	WR	WR	WR	WR	WR	WR	Sw	WR	WR	WR	WR	Sw	Sw	WR	WR	Sw	n/a	WR	Sw	Sw	n/a	n/a	Sw	Sw	n/a	WR	WR	Sw
R09740		Sw	WR	WR	Sw	WR	WR	WR	Sw	WR	WR	WR	Sw	Sw	Sw	WR	Sw	Sw	Sw	Sw	WR	Sw	Sw	Sw	WR	Sw	WR	Sw	Sw	Sw	n/a	WR	WR	Sw	WR	Sw	Sw	Sw	Sw	WR	Sw	WR	n/a	WR	Sw	Sw	n/a	WR	Sw
R09768		Sw	Sw	Sw	Sw	n/a	Sw	Sw	Sw	WR	WR	Sw	Sw	Sw	Sw	Sw	Sw	Sw	WR	Sw	Sw	Sw	Sw	Sw	WR	WR	Sw	Sw	Sw	WR	n/a	WR	Sw	Sw	Sw	Sw	WR	Sw	Sw	n/a	Sw	Sw	Sw	Sw	WR	n/a	n/a	WR	Sw
R09773		Sw	Sw	WR	WR	Sw	WR	WR	Sw	Sw	WR	WR	Sw	Sw	Sw	Sw	Sw	Sw	WR	Sw	WR	Sw	Sw	WR	Sw	Sw	Sw	Sw	WR	n/a	n/a	Sw	WR	Sw	Sw	WR	WR	Sw	WR	WR	WR	n/a	n/a	WR	n/a	n/a	Sw	WR	WR
R09780		Sw	WR	WR	Sw	WR	WR	WR	Sw	WR	WR	WR	Sw	Sw	Sw	WR	Sw	Sw	Sw	Sw	WR	Sw	Sw	Sw	WR	Sw	WR	Sw	Sw	Sw	Sw	WR	WR	Sw	WR	Sw	Sw	Sw	Sw	WR	Sw	WR	WR	WR	Sw	Sw	n/a	WR	Sw
R09798		Sw	Sw	WR	Sw	WR	WR	WR	WR	Sw	WR	Sw	Sw	Sw	WR	Sw	Sw	WR	Sw	WR	Sw	Sw	WR	Sw	Sw	Sw	Sw	Sw	Sw	Sw	Sw	Sw	Sw	WR	WR	Sw	Sw	Sw	Sw	Sw	Sw	Sw	WR	WR	n/a	Sw	Sw	Sw	n/a
R09806		WR	WR	Sw	WR	Sw	WR	WR	Sw	WR	WR	Sw	Sw	Sw	n/a	WR	Sw	WR	WR	WR	WR	WR	n/a	n/a	WR	Sw	Sw	WR	Sw	WR	Sw	WR	Sw	WR	Sw	Sw	WR	Sw	Sw	Sw	WR	WR	n/a	WR	n/a	n/a	WR	WR	Sw
R09826		Sw	WR	Sw	WR	WR	WR	WR	WR	Sw	Sw	WR	WR	Sw	WR	WR	Sw	Sw	Sw	n/a	Sw	WR	WR	Sw	WR	WR	WR	Sw	Sw	Sw	Sw	Sw	WR	WR	WR	WR	n/a	Sw	Sw	Sw	WR	WR	n/a	WR	Sw	n/a	Sw	WR	Sw
R09831		WR	Sw	Sw	WR	WR	Sw	Sw	WR	WR	Sw	WR	Sw	WR	WR	Sw	Sw	Sw	WR	WR	Sw	WR	Sw	WR	WR	WR	WR	WR	WR	Sw	Sw	Sw	Sw	WR	Sw	WR	WR	WR	Sw	Sw	Sw	WR	WR	WR	n/a	n/a	n/a	WR	WR
R09836		WR	WR	WR	Sw	Sw	WR	WR	Sw	Sw	WR	Sw	Sw	WR	Sw	Sw	Sw	Sw	WR	Sw	WR	Sw	WR	Sw	WR	Sw	WR	WR	WR	WR	Sw	Sw	Sw	WR	WR	Sw	Sw	Sw	WR	Sw	WR	Sw	n/a	WR	Sw	n/a	Sw	WR	WR
R09845		Sw	Sw	WR	Sw	WR	WR	WR	WR	Sw	WR	Sw	Sw	Sw	WR	Sw	Sw	WR	Sw	WR	Sw	Sw	WR	Sw	Sw	Sw	Sw	Sw	Sw	Sw	Sw	Sw	Sw	WR	WR	Sw	Sw	Sw	Sw	Sw	Sw	Sw	WR	WR	Sw	n/a	Sw	Sw	Sw
R09864		Sw	Sw	Sw	WR	Sw	Sw	WR	WR	WR	Sw	WR	WR	Sw	Sw	WR	Sw	Sw	Sw	WR	Sw	Sw	Sw	WR	Sw	Sw	Sw	WR	Sw	WR	WR	WR	WR	Sw	Sw	WR	Sw	Sw	WR	WR	WR	n/a	WR	Sw	Sw	n/a	Sw	WR	WR
R09871		WR	Sw	WR	Sw	WR	Sw	Sw	Sw	WR	Sw	Sw	WR	Sw	Sw	Sw	Sw	WR	Sw	WR	WR	Sw	Sw	WR	WR	Sw	WR	Sw	Sw	Sw	n/a	WR	Sw	WR	Sw	Sw	Sw	n/a	Sw	WR	Sw	WR	n/a	Sw	WR	n/a	WR	Sw	WR
R09875		Sw	Sw	Sw	Sw	WR	WR	WR	Sw	Sw	Sw	WR	WR	WR	Sw	Sw	Sw	WR	Sw	WR	Sw	Sw	WR	WR	WR	WR	Sw	Sw	Sw	Sw	WR	WR	Sw	WR	Sw	Sw	WR	n/a	Sw	WR	WR	Sw	Sw	n/a	WR	WR	Sw	WR	WR
R09878		Sw	Sw	Sw	Sw	WR	WR	WR	Sw	Sw	Sw	WR	WR	WR	Sw	Sw	Sw	WR	Sw	WR	Sw	Sw	WR	WR	WR	WR	Sw	Sw	Sw	Sw	WR	WR	Sw	WR	Sw	Sw	WR	WR	Sw	WR	WR	Sw	Sw	Sw	WR	WR	Sw	WR	WR
R09880		WR	WR	Sw	WR	Sw	WR	Sw	Sw	Sw	WR	WR	Sw	Sw	WR	WR	WR	WR	WR	Sw	WR	WR	WR	WR	WR	Sw	Sw	Sw	WR	WR	WR	Sw	WR	Sw	Sw	Sw	Sw	WR	n/a	Sw	WR	Sw	Sw	Sw	Sw	WR	Sw	n/a	Sw
R09912		Sw	Sw	WR	Sw	WR	WR	WR	WR	Sw	WR	Sw	Sw	Sw	WR	Sw	Sw	WR	Sw	n/a	Sw	Sw	WR	Sw	Sw	Sw	Sw	Sw	Sw	n/a	Sw	Sw	Sw	WR	WR	Sw	n/a	Sw	Sw	Sw	Sw	Sw	WR	WR	Sw	n/a	n/a	Sw	Sw
R09925		WR	WR	n/a	WR	WR	WR	WR	WR	WR	WR	Sw	Sw	Sw	WR	WR	Sw	Sw	WR	WR	Sw	Sw	WR	WR	WR	Sw	WR	Sw	Sw	WR	Sw	WR	Sw	WR	WR	WR	WR	Sw	Sw	WR	WR	Sw	n/a	WR	n/a	n/a	n/a	WR	Sw
R09936		WR	Sw	Sw	WR	WR	WR	WR	Sw	WR	Sw	Sw	WR	Sw	WR	Sw	Sw	WR	Sw	Sw	WR	WR	Sw	Sw	Sw	Sw	Sw	Sw	WR	Sw	WR	Sw	n/a	WR	WR	Sw	n/a	WR	WR	WR	n/a	WR	n/a	WR	WR	Sw	n/a	WR	Sw
R09950		Sw	WR	Sw	Sw	Sw	Sw	WR	WR	WR	Sw	Sw	Sw	Sw	WR	WR	Sw	Sw	WR	Sw	WR	Sw	WR	Sw	Sw	Sw	WR	Sw	Sw	Sw	Sw	Sw	n/a	WR	WR	WR	n/a	WR	Sw	WR	WR	n/a	n/a	WR	Sw	WR	WR	Sw	WR
R09954		Sw	Sw	WR	Sw	Sw	WR	WR	Sw	Sw	WR	n/a	Sw	Sw	Sw	Sw	Sw	Sw	WR	Sw	WR	Sw	Sw	WR	Sw	Sw	Sw	Sw	WR	Sw	WR	Sw	WR	Sw	Sw	WR	WR	Sw	WR	WR	n/a	Sw	Sw	WR	WR	n/a	Sw	WR	WR
R09958		Sw	Sw	WR	Sw	WR	WR	Sw	Sw	Sw	Sw	WR	Sw	WR	Sw	Sw	WR	WR	WR	Sw	Sw	WR	Sw	WR	Sw	Sw	WR	Sw	WR	WR	WR	WR	Sw	WR	Sw	Sw	n/a	n/a	WR	WR	n/a	n/a	Sw	Sw	Sw	Sw	Sw	Sw	Sw
R09961		WR	Sw	WR	Sw	WR	Sw	Sw	Sw	WR	Sw	Sw	WR	Sw	Sw	Sw	Sw	WR	Sw	WR	WR	Sw	Sw	WR	WR	Sw	WR	Sw	Sw	Sw	Sw	WR	Sw	WR	Sw	Sw	Sw	Sw	Sw	WR	n/a	WR	Sw	n/a	WR	n/a	WR	n/a	WR
R09962		WR	Sw	Sw	WR	WR	Sw	Sw	WR	WR	Sw	WR	Sw	WR	WR	Sw	Sw	Sw	WR	WR	Sw	WR	n/a	WR	WR	WR	WR	WR	WR	Sw	Sw	Sw	Sw	WR	Sw	WR	WR	WR	Sw	Sw	n/a	WR	WR	WR	Sw	n/a	Sw	n/a	WR
R09963		Sw	WR	WR	Sw	Sw	Sw	Sw	WR	Sw	WR	WR	Sw	WR	Sw	Sw	WR	WR	WR	WR	Sw	Sw	WR	WR	Sw	WR	WR	WR	WR	WR	WR	Sw	WR	Sw	WR	WR	WR	Sw	WR	Sw	Sw	Sw	n/a	Sw	Sw	WR	n/a	Sw	WR
R09966		Sw	Sw	Sw	WR	Sw	WR	WR	WR	Sw	Sw	WR	WR	WR	Sw	WR	WR	WR	WR	Sw	WR	Sw	Sw	WR	WR	Sw	WR	Sw	Sw	WR	WR	WR	WR	Sw	WR	Sw	Sw	Sw	Sw	WR	WR	n/a	n/a	n/a	WR	Sw	n/a	Sw	WR
R09993		Sw	Sw	WR	Sw	WR	WR	Sw	Sw	Sw	Sw	WR	Sw	WR	Sw	Sw	WR	WR	WR	Sw	Sw	WR	Sw	WR	Sw	Sw	WR	Sw	WR	WR	WR	WR	Sw	WR	Sw	Sw	n/a	WR	n/a	WR	Sw	WR	Sw	Sw	n/a	Sw	n/a	Sw	Sw
R10003		Sw	Sw	Sw	WR	WR	WR	WR	WR	Sw	Sw	WR	Sw	WR	Sw	WR	WR	WR	n/a	n/a	WR	Sw	Sw	WR	WR	Sw	n/a	Sw	Sw	n/a	WR	WR	WR	Sw	WR	Sw	Sw	n/a	n/a	WR	WR	Sw	Sw	Sw	WR	n/a	n/a	n/a	WR
R10006		WR	Sw	Sw	Sw	Sw	Sw	Sw	Sw	Sw	WR	WR	WR	WR	WR	WR	Sw	Sw	Sw	Sw	WR	WR	Sw	Sw	WR	Sw	Sw	Sw	WR	Sw	WR	Sw	n/a	WR	Sw	WR	n/a	WR	Sw	Sw	Sw	Sw	n/a	Sw	WR	Sw	WR	WR	WR
R10035		WR	WR	Sw	WR	Sw	WR	Sw	WR	WR	Sw	Sw	WR	WR	Sw	Sw	Sw	WR	Sw	Sw	Sw	WR	WR	WR	WR	WR	WR	WR	WR	Sw	WR	Sw	WR	Sw	WR	WR	WR	Sw	WR	Sw	WR	n/a	n/a	n/a	Sw	WR	WR	Sw	WR
R10049		Sw	WR	Sw	Sw	Sw	Sw	Sw	WR	WR	Sw	Sw	Sw	Sw	WR	WR	Sw	Sw	WR	Sw	WR	Sw	WR	Sw	Sw	Sw	WR	Sw	Sw	Sw	Sw	Sw	WR	WR	WR	WR	WR	WR	Sw	WR	WR	Sw	WR	WR	Sw	WR	n/a	Sw	WR
R10052		WR	Sw	Sw	WR	WR	Sw	Sw	WR	WR	Sw	WR	Sw	WR	WR	Sw	Sw	Sw	WR	WR	Sw	WR	Sw	WR	WR	WR	WR	WR	WR	Sw	Sw	Sw	n/a	WR	Sw	WR	n/a	WR	Sw	Sw	Sw	n/a	n/a	WR	Sw	Sw	Sw	WR	WR
R10064		Sw	WR	WR	Sw	WR	WR	WR	Sw	WR	Sw	Sw	Sw	WR	Sw	Sw	Sw	WR	Sw	WR	Sw	WR	Sw	WR	Sw	WR	WR	WR	Sw	WR	Sw	WR	WR	Sw	WR	Sw	Sw	n/a	WR	Sw	WR	n/a	Sw	Sw	Sw	WR	WR	WR	Sw
R10076		WR	Sw	Sw	Sw	Sw	Sw	Sw	Sw	WR	Sw	Sw	Sw	WR	Sw	Sw	WR	Sw	Sw	WR	Sw	WR	WR	WR	WR	WR	WR	Sw	WR	WR	WR	WR	Sw	Sw	WR	WR	Sw	Sw	WR	Sw	Sw	WR	WR	n/a	Sw	WR	n/a	WR	Sw
R10083		WR	WR	WR	WR	WR	WR	WR	WR	WR	WR	Sw	Sw	Sw	WR	WR	Sw	Sw	WR	WR	Sw	Sw	WR	WR	WR	Sw	WR	Sw	Sw	WR	Sw	WR	Sw	WR	WR	WR	WR	Sw	Sw	WR	WR	Sw	Sw	n/a	n/a	Sw	WR	WR	Sw
R10085		WR	WR	Sw	Sw	Sw	WR	WR	Sw	Sw	WR	Sw	Sw	WR	Sw	Sw	Sw	Sw	WR	Sw	WR	Sw	WR	Sw	WR	Sw	WR	WR	WR	WR	Sw	Sw	Sw	WR	WR	Sw	Sw	Sw	WR	Sw	n/a	Sw	Sw	WR	Sw	n/a	Sw	WR	WR
R10089		WR	Sw	WR	Sw	WR	Sw	Sw	Sw	WR	Sw	Sw	WR	Sw	Sw	Sw	Sw	WR	Sw	WR	n/a	Sw	Sw	WR	WR	Sw	WR	Sw	Sw	Sw	Sw	WR	Sw	WR	Sw	Sw	Sw	Sw	Sw	WR	Sw	WR	Sw	n/a	WR	Sw	WR	n/a	WR
R10094		Sw	WR	WR	Sw	WR	WR	WR	Sw	n/a	Sw	Sw	Sw	WR	Sw	Sw	Sw	WR	Sw	WR	Sw	WR	Sw	WR	Sw	WR	WR	WR	Sw	WR	Sw	WR	WR	Sw	WR	Sw	Sw	WR	WR	Sw	WR	Sw	Sw	n/a	n/a	n/a	WR	WR	Sw
R10106		WR	Sw	Sw	WR	WR	WR	WR	Sw	WR	Sw	Sw	WR	Sw	WR	Sw	Sw	WR	Sw	Sw	WR	WR	Sw	Sw	Sw	Sw	Sw	Sw	WR	Sw	WR	Sw	WR	WR	WR	Sw	WR	WR	WR	WR	WR	WR	WR	WR	WR	Sw	WR	WR	Sw
R10113		WR	WR	Sw	WR	Sw	WR	Sw	WR	WR	Sw	Sw	WR	WR	Sw	Sw	Sw	WR	Sw	Sw	Sw	WR	WR	WR	WR	WR	WR	WR	WR	Sw	WR	Sw	WR	Sw	WR	n/a	n/a	Sw	WR	Sw	WR	Sw	WR	n/a	Sw	WR	n/a	Sw	WR
R10122		WR	WR	WR	WR	WR	WR	WR	WR	WR	WR	Sw	Sw	Sw	WR	WR	Sw	Sw	WR	WR	Sw	Sw	WR	WR	WR	Sw	WR	Sw	Sw	WR	Sw	WR	Sw	WR	WR	n/a	WR	Sw	Sw	WR	n/a	Sw	Sw	n/a	n/a	n/a	n/a	WR	Sw
R10123		Sw	Sw	Sw	Sw	WR	WR	WR	Sw	Sw	Sw	WR	WR	WR	Sw	Sw	Sw	WR	Sw	WR	Sw	Sw	WR	WR	WR	WR	Sw	Sw	Sw	Sw	WR	WR	Sw	WR	Sw	Sw	WR	n/a	Sw	WR	WR	Sw	Sw	n/a	WR	WR	Sw	WR	WR
R10127		Sw	WR	Sw	Sw	Sw	Sw	WR	WR	WR	Sw	Sw	Sw	Sw	WR	WR	Sw	Sw	WR	Sw	WR	Sw	WR	Sw	Sw	Sw	WR	Sw	Sw	Sw	Sw	Sw	n/a	WR	WR	WR	WR	WR	Sw	WR	WR	Sw	WR	n/a	n/a	n/a	WR	Sw	WR
R10128		WR	Sw	WR	WR	Sw	WR	Sw	WR	WR	WR	Sw	Sw	Sw	WR	WR	WR	WR	WR	Sw	WR	WR	Sw	Sw	WR	Sw	WR	Sw	WR	n/a	Sw	Sw	WR	Sw	WR	WR	Sw	Sw	WR	Sw	Sw	WR	WR	WR	Sw	n/a	WR	WR	Sw
R10146		Sw	Sw	Sw	WR	Sw	Sw	WR	WR	WR	Sw	WR	WR	Sw	Sw	WR	Sw	Sw	Sw	WR	Sw	Sw	Sw	WR	Sw	Sw	Sw	WR	Sw	WR	n/a	WR	WR	Sw	Sw	WR	Sw	Sw	WR	WR	WR	Sw	WR	Sw	Sw	Sw	n/a	WR	WR
R10158		Sw	Sw	Sw	Sw	WR	WR	Sw	WR	Sw	Sw	WR	Sw	Sw	WR	Sw	Sw	Sw	WR	Sw	Sw	WR	WR	WR	Sw	Sw	Sw	WR	Sw	Sw	WR	WR	Sw	WR	Sw	Sw	n/a	WR	WR	Sw	WR	WR	WR	WR	Sw	n/a	n/a	WR	Sw
R10159		Sw	Sw	Sw	Sw	Sw	Sw	Sw	Sw	Sw	Sw	WR	WR	WR	Sw	Sw	WR	Sw	n/a	WR	Sw	WR	WR	Sw	Sw	Sw	Sw	WR	WR	Sw	WR	Sw	WR	Sw	WR	Sw	Sw	WR	Sw	Sw	n/a	WR	n/a	n/a	WR	WR	n/a	Sw	WR
R10160		WR	WR	Sw	WR	Sw	WR	Sw	Sw	Sw	WR	WR	Sw	Sw	WR	WR	WR	WR	WR	Sw	WR	WR	WR	WR	WR	Sw	Sw	Sw	WR	WR	WR	Sw	WR	Sw	Sw	Sw	Sw	WR	WR	Sw	WR	Sw	n/a	Sw	Sw	n/a	Sw	Sw	Sw
R10170		WR	Sw	Sw	Sw	Sw	Sw	Sw	Sw	Sw	WR	WR	WR	WR	WR	WR	Sw	Sw	Sw	Sw	WR	WR	Sw	Sw	WR	Sw	Sw	Sw	WR	Sw	WR	Sw	WR	WR	n/a	WR	WR	WR	Sw	Sw	Sw	Sw	WR	Sw	WR	Sw	WR	WR	WR
R10174		WR	WR	WR	WR	WR	WR	WR	Sw	Sw	Sw	WR	Sw	Sw	Sw	WR	Sw	Sw	WR	WR	Sw	Sw	WR	WR	WR	Sw	WR	WR	Sw	WR	WR	WR	Sw	WR	Sw	n/a	Sw	n/a	WR	WR	Sw	WR	n/a	WR	n/a	WR	WR	n/a	WR
R10198		WR	WR	Sw	WR	Sw	WR	WR	Sw	WR	WR	Sw	Sw	Sw	WR	WR	Sw	WR	WR	WR	WR	WR	WR	WR	WR	Sw	Sw	WR	Sw	WR	WR	WR	Sw	WR	Sw	Sw	WR	Sw	Sw	WR	WR	Sw	WR	WR	Sw	Sw	WR	n/a	Sw
R10205		WR	Sw	Sw	Sw	Sw	Sw	Sw	Sw	Sw	WR	WR	WR	WR	WR	WR	Sw	Sw	Sw	Sw	WR	WR	Sw	Sw	WR	Sw	Sw	Sw	WR	Sw	WR	n/a	WR	WR	Sw	WR	WR	WR	Sw	Sw	n/a	n/a	WR	n/a	WR	n/a	WR	WR	n/a
R10214		WR	Sw	Sw	Sw	Sw	Sw	Sw	Sw	Sw	WR	WR	WR	WR	WR	WR	Sw	Sw	Sw	Sw	WR	WR	Sw	Sw	WR	Sw	Sw	Sw	WR	Sw	n/a	Sw	WR	WR	n/a	WR	n/a	WR	Sw	Sw	Sw	n/a	WR	Sw	WR	n/a	n/a	WR	n/a
R10219		Sw	Sw	Sw	WR	Sw	WR	WR	Sw	WR	Sw	WR	WR	WR	Sw	Sw	Sw	WR	WR	WR	Sw	Sw	Sw	Sw	Sw	Sw	WR	n/a	WR	WR	WR	WR	Sw	WR	Sw	Sw	Sw	Sw	WR	Sw	n/a	Sw	Sw	Sw	WR	n/a	n/a	n/a	Sw
R10226		Sw	Sw	Sw	Sw	Sw	Sw	Sw	Sw	WR	WR	Sw	Sw	Sw	Sw	Sw	Sw	Sw	WR	Sw	Sw	Sw	Sw	Sw	WR	WR	Sw	Sw	Sw	WR	Sw	WR	Sw	Sw	Sw	Sw	WR	n/a	Sw	WR	Sw	Sw	Sw	Sw	WR	n/a	Sw	WR	Sw
R10232		WR	WR	WR	Sw	Sw	WR	WR	Sw	Sw	WR	Sw	Sw	WR	n/a	Sw	Sw	Sw	WR	Sw	WR	Sw	WR	Sw	WR	Sw	WR	WR	WR	WR	Sw	Sw	Sw	WR	WR	Sw	Sw	Sw	WR	Sw	WR	Sw	Sw	WR	Sw	WR	Sw	WR	WR
R10244		WR	WR	Sw	WR	Sw	WR	WR	Sw	WR	WR	Sw	Sw	Sw	WR	WR	Sw	WR	WR	WR	WR	WR	WR	WR	WR	Sw	Sw	WR	Sw	WR	WR	WR	Sw	WR	Sw	Sw	WR	n/a	Sw	n/a	WR	Sw	WR	n/a	Sw	Sw	WR	Sw	Sw
R10283		WR	Sw	WR	WR	Sw	WR	Sw	WR	WR	WR	Sw	Sw	Sw	WR	WR	WR	WR	WR	Sw	WR	WR	Sw	Sw	WR	Sw	WR	Sw	WR	WR	Sw	Sw	WR	Sw	WR	WR	Sw	n/a	WR	Sw	Sw	WR	WR	WR	n/a	n/a	WR	WR	Sw
R10291		Sw	Sw	Sw	Sw	WR	WR	WR	Sw	Sw	Sw	WR	WR	n/a	Sw	Sw	Sw	WR	Sw	WR	Sw	Sw	WR	WR	WR	WR	Sw	Sw	Sw	Sw	WR	WR	Sw	WR	Sw	Sw	WR	WR	Sw	WR	WR	Sw	Sw	Sw	WR	WR	Sw	WR	WR
R10294		Sw	WR	Sw	WR	WR	WR	Sw	WR	WR	Sw	Sw	n/a	Sw	WR	WR	Sw	WR	WR	Sw	WR	WR	WR	WR	Sw	Sw	Sw	WR	WR	Sw	Sw	Sw	Sw	Sw	Sw	Sw	Sw	Sw	Sw	WR	WR	Sw	n/a	Sw	Sw	WR	WR	WR	Sw
R10298		Sw	Sw	Sw	Sw	WR	WR	Sw	WR	Sw	Sw	WR	Sw	Sw	WR	Sw	Sw	Sw	WR	Sw	Sw	WR	WR	WR	Sw	Sw	Sw	WR	Sw	Sw	WR	WR	Sw	WR	Sw	Sw	Sw	WR	WR	n/a	n/a	WR	WR	n/a	Sw	n/a	n/a	WR	Sw
R10304		Sw	WR	WR	Sw	WR	WR	WR	Sw	WR	WR	WR	Sw	Sw	Sw	WR	Sw	Sw	Sw	Sw	n/a	Sw	Sw	Sw	WR	Sw	WR	Sw	Sw	Sw	Sw	WR	WR	Sw	WR	Sw	Sw	Sw	Sw	WR	Sw	WR	WR	WR	Sw	n/a	WR	WR	Sw
R10314		Sw	Sw	WR	Sw	Sw	WR	WR	Sw	Sw	WR	WR	Sw	Sw	Sw	Sw	Sw	n/a	WR	Sw	n/a	Sw	Sw	WR	Sw	Sw	Sw	Sw	WR	Sw	WR	Sw	WR	Sw	Sw	WR	WR	Sw	WR	WR	WR	Sw	n/a	WR	WR	Sw	n/a	n/a	WR
R10339		WR	WR	WR	WR	Sw	Sw	Sw	WR	WR	Sw	Sw	WR	Sw	WR	WR	Sw	Sw	WR	WR	Sw	WR	WR	Sw	WR	WR	WR	Sw	WR	Sw	Sw	WR	Sw	WR	WR	WR	Sw	WR	WR	Sw	Sw	WR	Sw	Sw	Sw	Sw	WR	Sw	WR
R10341		Sw	Sw	WR	Sw	WR	WR	WR	Sw	WR	WR	WR	Sw	Sw	Sw	WR	Sw	Sw	Sw	Sw	WR	Sw	Sw	Sw	WR	Sw	WR	Sw	Sw	Sw	WR	WR	WR	Sw	WR	Sw	n/a	n/a	Sw	WR	Sw	Sw	WR	WR	Sw	Sw	WR	WR	Sw
R10356		WR	WR	Sw	WR	Sw	WR	Sw	WR	WR	Sw	Sw	WR	WR	Sw	Sw	Sw	WR	Sw	Sw	Sw	WR	WR	WR	WR	WR	WR	WR	WR	Sw	WR	Sw	WR	Sw	WR	WR	WR	Sw	WR	Sw	WR	Sw	WR	WR	Sw	n/a	WR	Sw	WR
R10359		WR	WR	WR	WR	WR	WR	WR	Sw	Sw	Sw	WR	Sw	Sw	Sw	WR	Sw	Sw	WR	WR	Sw	Sw	WR	WR	WR	Sw	WR	WR	Sw	WR	WR	WR	Sw	WR	Sw	WR	Sw	n/a	WR	WR	Sw	WR	WR	WR	WR	WR	WR	WR	WR
R10368		WR	WR	Sw	WR	Sw	WR	Sw	WR	WR	Sw	Sw	WR	WR	Sw	Sw	Sw	WR	Sw	Sw	Sw	WR	WR	WR	WR	WR	WR	WR	WR	Sw	WR	Sw	WR	Sw	WR	WR	WR	Sw	WR	Sw	WR	n/a	WR	WR	Sw	n/a	WR	Sw	WR
R10370		WR	n/a	WR	Sw	WR	Sw	Sw	Sw	WR	Sw	Sw	WR	Sw	Sw	Sw	Sw	WR	Sw	WR	WR	Sw	Sw	WR	WR	Sw	WR	Sw	Sw	Sw	Sw	WR	Sw	WR	Sw	Sw	Sw	Sw	Sw	n/a	Sw	WR	n/a	Sw	n/a	n/a	WR	Sw	n/a
R10383		WR	WR	WR	Sw	Sw	WR	WR	Sw	Sw	WR	Sw	Sw	WR	Sw	Sw	Sw	Sw	WR	Sw	WR	Sw	WR	Sw	WR	Sw	WR	WR	WR	WR	Sw	Sw	Sw	WR	WR	Sw	n/a	n/a	WR	Sw	WR	Sw	Sw	WR	n/a	WR	Sw	WR	WR
R10400		WR	WR	Sw	WR	Sw	WR	Sw	WR	WR	Sw	Sw	WR	WR	Sw	Sw	Sw	WR	Sw	Sw	Sw	WR	WR	WR	WR	WR	WR	WR	WR	Sw	WR	Sw	WR	Sw	WR	WR	WR	Sw	WR	Sw	WR	Sw	WR	WR	Sw	WR	WR	Sw	WR
R10403		Sw	WR	WR	Sw	Sw	Sw	Sw	WR	Sw	WR	WR	Sw	WR	Sw	Sw	WR	WR	WR	WR	n/a	Sw	WR	WR	Sw	WR	WR	WR	WR	WR	WR	Sw	WR	Sw	WR	WR	WR	n/a	WR	Sw	Sw	Sw	Sw	Sw	Sw	WR	WR	Sw	WR
R10406		Sw	Sw	Sw	Sw	Sw	Sw	Sw	Sw	WR	WR	Sw	Sw	n/a	Sw	Sw	Sw	Sw	WR	Sw	n/a	Sw	Sw	Sw	WR	WR	Sw	Sw	Sw	WR	Sw	WR	Sw	Sw	Sw	Sw	WR	n/a	Sw	WR	Sw	Sw	Sw	n/a	WR	Sw	n/a	WR	n/a
R10410		Sw	Sw	Sw	Sw	Sw	Sw	Sw	Sw	Sw	Sw	WR	WR	WR	Sw	Sw	WR	Sw	Sw	WR	n/a	WR	WR	Sw	Sw	Sw	Sw	WR	WR	Sw	WR	Sw	WR	Sw	WR	Sw	Sw	n/a	Sw	Sw	Sw	WR	WR	WR	WR	n/a	n/a	Sw	n/a
R10413		WR	Sw	WR	WR	Sw	Sw	Sw	Sw	Sw	Sw	WR	Sw	n/a	Sw	WR	Sw	WR	Sw	WR	WR	WR	WR	WR	WR	Sw	Sw	n/a	Sw	WR	Sw	WR	WR	WR	Sw	WR	WR	WR	Sw	WR	Sw	Sw	n/a	WR	Sw	WR	WR	WR	WR
R10442		Sw	Sw	Sw	Sw	WR	WR	WR	Sw	Sw	Sw	WR	WR	WR	Sw	Sw	Sw	WR	Sw	WR	Sw	Sw	WR	WR	WR	n/a	Sw	Sw	Sw	Sw	WR	WR	Sw	WR	Sw	Sw	WR	n/a	Sw	WR	WR	Sw	Sw	Sw	WR	WR	Sw	WR	WR
R10445		Sw	Sw	Sw	WR	Sw	Sw	WR	WR	WR	Sw	WR	WR	Sw	Sw	WR	Sw	Sw	Sw	WR	Sw	Sw	Sw	WR	Sw	Sw	Sw	WR	Sw	WR	WR	WR	WR	Sw	Sw	WR	Sw	Sw	WR	WR	n/a	Sw	WR	Sw	Sw	Sw	Sw	n/a	WR
R10451		WR	WR	Sw	WR	Sw	WR	WR	Sw	WR	WR	Sw	Sw	n/a	WR	WR	Sw	WR	WR	WR	WR	WR	WR	WR	WR	Sw	Sw	WR	Sw	WR	WR	WR	Sw	WR	Sw	Sw	WR	Sw	Sw	WR	WR	Sw	n/a	n/a	Sw	Sw	n/a	Sw	Sw
R10455		WR	Sw	WR	Sw	WR	Sw	Sw	Sw	WR	Sw	Sw	WR	Sw	Sw	Sw	Sw	WR	Sw	WR	WR	Sw	Sw	WR	WR	Sw	WR	Sw	Sw	Sw	Sw	WR	Sw	WR	Sw	Sw	Sw	Sw	Sw	WR	Sw	WR	n/a	n/a	WR	Sw	n/a	Sw	WR
R10472		WR	WR	Sw	WR	Sw	WR	Sw	Sw	Sw	WR	WR	Sw	Sw	WR	WR	WR	WR	WR	Sw	WR	WR	WR	WR	WR	Sw	Sw	Sw	WR	WR	WR	Sw	WR	Sw	Sw	Sw	Sw	n/a	WR	Sw	WR	n/a	Sw	Sw	Sw	WR	Sw	Sw	Sw
R10473		Sw	Sw	Sw	Sw	WR	WR	WR	Sw	Sw	Sw	WR	WR	WR	Sw	Sw	Sw	WR	Sw	WR	Sw	Sw	WR	WR	WR	WR	Sw	Sw	Sw	n/a	WR	WR	Sw	WR	Sw	Sw	WR	WR	Sw	WR	n/a	Sw	Sw	Sw	n/a	WR	Sw	n/a	WR
R10487		WR	Sw	Sw	Sw	Sw	Sw	Sw	Sw	WR	n/a	Sw	Sw	WR	Sw	Sw	WR	Sw	Sw	WR	Sw	WR	WR	WR	WR	WR	WR	Sw	WR	WR	n/a	WR	Sw	Sw	WR	WR	Sw	n/a	WR	Sw	Sw	WR	WR	n/a	Sw	n/a	n/a	WR	Sw
R10527		WR	WR	Sw	Sw	Sw	WR	WR	Sw	Sw	WR	Sw	Sw	WR	WR	Sw	Sw	Sw	WR	Sw	WR	WR	WR	Sw	WR	Sw	WR	WR	Sw	Sw	Sw	WR	Sw	WR	WR	Sw	Sw	Sw	Sw	Sw	Sw	Sw	WR	Sw	Sw	WR	n/a	WR	WR
R10528		WR	WR	Sw	WR	Sw	WR	Sw	WR	WR	Sw	Sw	WR	WR	Sw	Sw	Sw	WR	Sw	Sw	Sw	WR	WR	WR	WR	WR	WR	WR	WR	Sw	WR	Sw	WR	Sw	WR	WR	WR	Sw	WR	Sw	WR	Sw	n/a	n/a	n/a	WR	WR	Sw	WR
R10530		Sw	Sw	Sw	Sw	Sw	Sw	Sw	Sw	WR	WR	Sw	Sw	Sw	Sw	Sw	Sw	Sw	WR	Sw	Sw	Sw	Sw	Sw	WR	WR	Sw	Sw	Sw	WR	Sw	WR	Sw	Sw	Sw	Sw	n/a	Sw	Sw	WR	Sw	Sw	Sw	n/a	WR	n/a	n/a	WR	Sw
R10545		WR	WR	Sw	WR	Sw	WR	Sw	Sw	Sw	WR	WR	Sw	Sw	WR	WR	WR	WR	WR	Sw	WR	n/a	WR	WR	WR	Sw	Sw	Sw	WR	WR	WR	Sw	WR	Sw	Sw	Sw	Sw	WR	WR	Sw	n/a	Sw	n/a	Sw	n/a	WR	Sw	n/a	Sw
R10547		Sw	Sw	Sw	WR	Sw	WR	WR	WR	Sw	Sw	WR	WR	WR	Sw	WR	WR	WR	WR	Sw	WR	Sw	Sw	WR	WR	Sw	WR	Sw	Sw	WR	WR	WR	WR	Sw	WR	Sw	n/a	n/a	Sw	WR	n/a	WR	WR	Sw	n/a	Sw	n/a	Sw	WR
R10555		WR	Sw	WR	WR	Sw	Sw	Sw	Sw	Sw	Sw	WR	Sw	Sw	Sw	WR	WR	WR	Sw	WR	WR	WR	WR	WR	WR	Sw	Sw	WR	Sw	WR	Sw	WR	WR	WR	Sw	WR	n/a	n/a	Sw	WR	Sw	Sw	WR	WR	n/a	WR	WR	WR	n/a
R10567		Sw	WR	Sw	WR	WR	WR	Sw	WR	WR	Sw	Sw	WR	Sw	WR	WR	Sw	WR	WR	Sw	WR	WR	n/a	WR	Sw	Sw	Sw	WR	WR	Sw	Sw	Sw	Sw	Sw	Sw	Sw	n/a	n/a	Sw	WR	WR	Sw	Sw	Sw	Sw	WR	WR	WR	Sw
R10570		Sw	Sw	Sw	Sw	WR	WR	Sw	WR	Sw	Sw	WR	Sw	n/a	WR	Sw	Sw	Sw	WR	Sw	Sw	WR	WR	WR	Sw	Sw	Sw	WR	Sw	Sw	WR	WR	Sw	WR	Sw	Sw	Sw	n/a	WR	Sw	WR	WR	WR	WR	n/a	WR	Sw	WR	Sw
R10577		WR	WR	Sw	WR	Sw	WR	Sw	Sw	Sw	WR	WR	Sw	n/a	WR	WR	WR	WR	WR	Sw	WR	WR	WR	WR	WR	Sw	Sw	Sw	WR	WR	WR	Sw	WR	Sw	Sw	Sw	Sw	WR	WR	Sw	WR	Sw	Sw	Sw	Sw	WR	Sw	Sw	Sw
R10579		Sw	WR	WR	Sw	WR	WR	WR	Sw	WR	WR	WR	Sw	Sw	Sw	WR	Sw	Sw	Sw	Sw	WR	Sw	Sw	Sw	WR	Sw	WR	Sw	Sw	Sw	Sw	WR	WR	Sw	WR	Sw	Sw	Sw	Sw	WR	Sw	WR	WR	WR	n/a	Sw	WR	WR	Sw
R10602		Sw	Sw	WR	Sw	WR	WR	WR	WR	Sw	WR	Sw	Sw	Sw	WR	Sw	Sw	WR	Sw	WR	Sw	Sw	WR	Sw	Sw	Sw	Sw	Sw	Sw	Sw	Sw	Sw	Sw	WR	WR	Sw	Sw	n/a	Sw	Sw	Sw	Sw	WR	WR	Sw	Sw	Sw	Sw	Sw
R10617		Sw	Sw	WR	Sw	Sw	WR	WR	Sw	Sw	WR	WR	Sw	Sw	Sw	Sw	Sw	n/a	WR	Sw	WR	n/a	Sw	WR	Sw	Sw	Sw	Sw	WR	Sw	WR	Sw	n/a	Sw	Sw	WR	WR	Sw	WR	WR	WR	Sw	Sw	WR	WR	Sw	Sw	WR	n/a
R10633		WR	Sw	Sw	WR	WR	Sw	Sw	WR	WR	Sw	WR	Sw	WR	WR	Sw	Sw	Sw	WR	WR	Sw	WR	Sw	WR	WR	WR	WR	WR	WR	Sw	Sw	Sw	Sw	WR	Sw	WR	WR	WR	Sw	Sw	n/a	WR	n/a	WR	Sw	Sw	Sw	WR	WR
R10641		WR	Sw	Sw	Sw	Sw	Sw	Sw	Sw	n/a	WR	WR	WR	WR	WR	WR	Sw	Sw	Sw	Sw	WR	WR	Sw	Sw	WR	Sw	Sw	Sw	WR	Sw	WR	Sw	WR	WR	Sw	WR	WR	WR	Sw	Sw	Sw	Sw	n/a	Sw	WR	Sw	n/a	WR	WR
R10643		WR	n/a	WR	WR	WR	WR	WR	WR	WR	WR	Sw	Sw	Sw	n/a	WR	Sw	Sw	WR	WR	Sw	Sw	WR	WR	WR	Sw	Sw	Sw	Sw	WR	Sw	WR	Sw	WR	WR	WR	WR	Sw	Sw	WR	WR	Sw	Sw	WR	WR	Sw	WR	Sw	Sw
R10651		Sw	WR	Sw	Sw	Sw	Sw	WR	WR	WR	Sw	Sw	Sw	Sw	WR	WR	Sw	Sw	WR	Sw	WR	Sw	WR	Sw	Sw	Sw	WR	Sw	Sw	Sw	Sw	Sw	WR	WR	WR	WR	n/a	n/a	Sw	WR	WR	Sw	WR	WR	n/a	n/a	WR	Sw	WR
R10657		WR	WR	WR	Sw	Sw	WR	WR	Sw	Sw	WR	Sw	Sw	WR	Sw	Sw	Sw	Sw	WR	Sw	WR	Sw	WR	Sw	WR	Sw	WR	WR	WR	WR	Sw	n/a	Sw	WR	WR	Sw	Sw	Sw	WR	Sw	WR	Sw	Sw	WR	Sw	n/a	Sw	WR	WR
R10662		Sw	Sw	Sw	Sw	WR	WR	WR	Sw	Sw	Sw	WR	WR	WR	Sw	Sw	Sw	WR	Sw	WR	Sw	Sw	WR	WR	WR	WR	Sw	Sw	n/a	Sw	WR	WR	n/a	WR	Sw	Sw	WR	WR	Sw	WR	WR	Sw	n/a	Sw	WR	WR	Sw	WR	WR
R10669		WR	WR	Sw	WR	Sw	WR	WR	Sw	WR	WR	Sw	Sw	Sw	WR	WR	Sw	WR	WR	WR	WR	WR	n/a	WR	WR	n/a	Sw	WR	Sw	WR	WR	WR	Sw	WR	Sw	Sw	n/a	n/a	Sw	WR	n/a	Sw	WR	WR	Sw	n/a	n/a	Sw	Sw
R10676		n/a	Sw	Sw	WR	Sw	WR	WR	WR	Sw	Sw	WR	WR	WR	Sw	WR	WR	WR	WR	n/a	WR	Sw	n/a	WR	WR	Sw	WR	Sw	Sw	WR	WR	WR	WR	Sw	WR	n/a	n/a	n/a	Sw	WR	WR	n/a	WR	n/a	WR	n/a	WR	n/a	WR
R10686		Sw	WR	WR	Sw	WR	WR	WR	Sw	WR	WR	WR	Sw	Sw	Sw	WR	Sw	Sw	Sw	Sw	WR	Sw	Sw	Sw	WR	Sw	WR	Sw	Sw	Sw	Sw	WR	WR	Sw	WR	Sw	Sw	Sw	Sw	WR	Sw	WR	WR	WR	Sw	Sw	n/a	WR	n/a
R10694		Sw	Sw	WR	Sw	WR	WR	Sw	Sw	Sw	Sw	WR	Sw	n/a	Sw	Sw	WR	WR	WR	Sw	Sw	WR	Sw	WR	Sw	Sw	WR	Sw	WR	WR	WR	WR	Sw	WR	Sw	Sw	Sw	WR	WR	WR	Sw	WR	Sw	Sw	Sw	Sw	Sw	Sw	Sw
R10696		Sw	Sw	Sw	Sw	WR	WR	Sw	WR	Sw	Sw	WR	Sw	Sw	WR	Sw	Sw	Sw	WR	Sw	Sw	WR	WR	WR	Sw	Sw	Sw	WR	Sw	Sw	WR	WR	Sw	WR	Sw	Sw	Sw	WR	WR	Sw	WR	n/a	WR	WR	n/a	n/a	n/a	WR	n/a
R10698		WR	WR	WR	Sw	Sw	WR	WR	Sw	Sw	WR	Sw	Sw	n/a	Sw	Sw	Sw	Sw	WR	Sw	WR	Sw	WR	Sw	WR	Sw	WR	WR	WR	WR	Sw	Sw	Sw	WR	WR	Sw	Sw	Sw	WR	Sw	WR	Sw	Sw	WR	n/a	WR	Sw	WR	WR
R10725		WR	WR	WR	Sw	Sw	WR	WR	Sw	Sw	WR	Sw	Sw	WR	Sw	Sw	Sw	Sw	WR	Sw	WR	Sw	WR	Sw	WR	Sw	WR	WR	WR	WR	Sw	Sw	Sw	WR	WR	Sw	Sw	Sw	WR	Sw	WR	Sw	Sw	WR	Sw	WR	Sw	n/a	WR
R10756		Sw	Sw	Sw	Sw	WR	WR	Sw	WR	Sw	Sw	WR	Sw	Sw	WR	Sw	Sw	Sw	WR	Sw	Sw	WR	WR	WR	Sw	Sw	Sw	WR	Sw	Sw	WR	WR	Sw	WR	Sw	Sw	n/a	n/a	WR	Sw	WR	WR	WR	WR	n/a	n/a	Sw	n/a	Sw
R10766		WR	WR	Sw	WR	Sw	WR	Sw	WR	WR	Sw	Sw	WR	WR	Sw	Sw	Sw	WR	Sw	Sw	Sw	WR	WR	WR	WR	n/a	WR	WR	WR	Sw	WR	Sw	WR	Sw	WR	WR	WR	Sw	WR	Sw	WR	Sw	n/a	WR	Sw	WR	WR	Sw	WR
R10767		Sw	WR	Sw	Sw	Sw	Sw	WR	WR	WR	Sw	Sw	Sw	Sw	WR	WR	Sw	Sw	WR	Sw	WR	Sw	n/a	Sw	Sw	Sw	WR	Sw	Sw	Sw	Sw	Sw	n/a	WR	WR	WR	n/a	n/a	Sw	WR	WR	Sw	WR	WR	Sw	WR	n/a	Sw	n/a
R10769		WR	WR	WR	Sw	Sw	WR	WR	Sw	Sw	WR	Sw	n/a	WR	Sw	Sw	Sw	n/a	WR	Sw	WR	Sw	WR	Sw	WR	Sw	WR	WR	WR	WR	Sw	Sw	Sw	WR	WR	Sw	n/a	Sw	WR	Sw	WR	Sw	Sw	WR	Sw	n/a	n/a	WR	WR
R10792		Sw	WR	WR	Sw	Sw	Sw	Sw	WR	Sw	WR	WR	Sw	WR	Sw	Sw	WR	WR	WR	WR	Sw	Sw	WR	WR	Sw	WR	WR	WR	WR	WR	WR	Sw	WR	Sw	WR	WR	WR	Sw	WR	n/a	Sw	Sw	Sw	Sw	Sw	WR	n/a	Sw	WR
R10800		WR	Sw	WR	Sw	WR	Sw	Sw	Sw	WR	Sw	Sw	WR	Sw	Sw	Sw	Sw	WR	Sw	WR	WR	n/a	Sw	WR	WR	Sw	WR	n/a	Sw	Sw	Sw	WR	n/a	WR	Sw	n/a	n/a	Sw	Sw	n/a	n/a	WR	Sw	Sw	n/a	n/a	WR	Sw	n/a
R10801		Sw	WR	Sw	WR	WR	WR	Sw	WR	WR	Sw	Sw	WR	Sw	WR	WR	Sw	WR	WR	Sw	WR	WR	WR	WR	Sw	Sw	Sw	WR	WR	Sw	Sw	Sw	Sw	Sw	Sw	Sw	Sw	Sw	Sw	WR	WR	Sw	n/a	Sw	Sw	n/a	WR	WR	Sw
R10811		Sw	Sw	Sw	WR	Sw	Sw	WR	WR	WR	Sw	WR	WR	Sw	Sw	WR	Sw	Sw	Sw	WR	Sw	Sw	Sw	WR	Sw	Sw	Sw	WR	Sw	WR	WR	WR	n/a	Sw	Sw	WR	Sw	Sw	WR	WR	WR	Sw	n/a	n/a	Sw	Sw	Sw	WR	WR
R10817		Sw	Sw	Sw	Sw	WR	WR	WR	Sw	Sw	Sw	WR	WR	WR	Sw	Sw	Sw	WR	Sw	WR	Sw	Sw	WR	WR	WR	WR	Sw	Sw	Sw	Sw	WR	WR	Sw	WR	Sw	Sw	WR	WR	Sw	n/a	WR	Sw	Sw	Sw	WR	WR	Sw	WR	WR
R10822		WR	Sw	WR	WR	Sw	WR	Sw	WR	WR	WR	Sw	Sw	n/a	n/a	WR	WR	WR	WR	Sw	WR	WR	Sw	Sw	WR	Sw	WR	Sw	WR	WR	Sw	Sw	WR	Sw	WR	n/a	Sw	n/a	WR	n/a	Sw	WR	WR	WR	Sw	Sw	WR	WR	Sw
R10828		Sw	Sw	Sw	Sw	Sw	Sw	WR	Sw	WR	Sw	WR	WR	WR	Sw	WR	Sw	Sw	Sw	WR	WR	WR	Sw	WR	Sw	Sw	Sw	WR	Sw	WR	WR	WR	WR	Sw	Sw	WR	Sw	n/a	WR	WR	n/a	Sw	n/a	Sw	n/a	Sw	Sw	WR	n/a
R10870		WR	Sw	Sw	Sw	Sw	Sw	Sw	Sw	WR	WR	Sw	Sw	WR	Sw	Sw	WR	Sw	Sw	WR	WR	WR	WR	WR	WR	WR	WR	Sw	WR	WR	WR	WR	Sw	Sw	WR	WR	Sw	n/a	WR	Sw	n/a	WR	WR	Sw	n/a	n/a	WR	WR	Sw
R10881		Sw	Sw	WR	Sw	WR	WR	Sw	Sw	n/a	Sw	WR	Sw	WR	Sw	Sw	WR	WR	WR	Sw	Sw	WR	Sw	WR	Sw	Sw	WR	Sw	WR	WR	WR	WR	n/a	WR	Sw	Sw	Sw	n/a	n/a	WR	n/a	n/a	Sw	Sw	Sw	n/a	Sw	n/a	Sw
R10896		WR	WR	Sw	WR	Sw	WR	Sw	Sw	Sw	WR	WR	Sw	Sw	WR	WR	WR	n/a	WR	Sw	WR	WR	WR	WR	WR	Sw	Sw	Sw	WR	WR	WR	n/a	WR	Sw	Sw	Sw	Sw	n/a	WR	Sw	WR	Sw	Sw	Sw	Sw	WR	Sw	Sw	Sw
R10898		WR	Sw	Sw	WR	WR	Sw	Sw	WR	WR	Sw	WR	Sw	WR	WR	Sw	Sw	Sw	WR	WR	Sw	WR	Sw	WR	WR	WR	WR	WR	WR	Sw	Sw	Sw	n/a	WR	Sw	WR	n/a	n/a	Sw	Sw	Sw	WR	WR	n/a	Sw	Sw	Sw	WR	WR
R10908		WR	WR	WR	Sw	Sw	WR	WR	Sw	Sw	WR	Sw	Sw	WR	Sw	Sw	Sw	Sw	WR	Sw	WR	Sw	WR	Sw	WR	Sw	WR	WR	WR	WR	Sw	Sw	Sw	WR	WR	Sw	Sw	n/a	WR	Sw	WR	Sw	n/a	WR	n/a	n/a	Sw	WR	WR
R10931		WR	WR	WR	WR	WR	WR	WR	Sw	Sw	Sw	WR	Sw	Sw	Sw	WR	Sw	Sw	WR	WR	Sw	Sw	WR	WR	WR	Sw	WR	WR	Sw	WR	WR	WR	Sw	WR	Sw	WR	n/a	Sw	n/a	WR	Sw	n/a	n/a	WR	WR	WR	WR	WR	WR
R10941		Sw	Sw	WR	Sw	WR	WR	Sw	Sw	Sw	Sw	WR	Sw	WR	Sw	Sw	WR	WR	WR	Sw	Sw	WR	Sw	WR	Sw	Sw	WR	Sw	WR	WR	WR	WR	Sw	WR	Sw	Sw	Sw	WR	WR	n/a	Sw	WR	Sw	Sw	Sw	Sw	n/a	n/a	Sw
R10942		Sw	WR	WR	Sw	WR	WR	WR	Sw	WR	WR	WR	Sw	Sw	Sw	WR	Sw	Sw	Sw	n/a	WR	Sw	Sw	Sw	WR	Sw	WR	Sw	Sw	Sw	Sw	WR	WR	Sw	WR	Sw	Sw	Sw	Sw	WR	Sw	WR	n/a	WR	n/a	n/a	n/a	WR	Sw
R10961		Sw	WR	Sw	WR	WR	WR	Sw	WR	WR	Sw	Sw	WR	Sw	WR	WR	Sw	WR	WR	Sw	WR	WR	n/a	WR	Sw	Sw	Sw	WR	WR	Sw	Sw	Sw	Sw	Sw	Sw	Sw	Sw	Sw	Sw	n/a	WR	Sw	Sw	Sw	Sw	WR	WR	WR	Sw
R10984		Sw	Sw	WR	Sw	WR	WR	WR	WR	Sw	WR	Sw	Sw	Sw	WR	Sw	Sw	WR	Sw	WR	Sw	Sw	WR	Sw	Sw	Sw	Sw	Sw	Sw	Sw	Sw	Sw	Sw	WR	WR	Sw	Sw	Sw	Sw	Sw	Sw	Sw	WR	WR	Sw	n/a	n/a	Sw	Sw
R10989		Sw	Sw	WR	Sw	WR	WR	Sw	Sw	Sw	Sw	WR	Sw	WR	Sw	Sw	WR	WR	WR	Sw	Sw	WR	Sw	WR	Sw	Sw	WR	Sw	WR	n/a	n/a	WR	Sw	WR	Sw	Sw	Sw	WR	WR	WR	Sw	WR	Sw	Sw	Sw	Sw	Sw	Sw	Sw
R10995		Sw	Sw	Sw	Sw	Sw	Sw	Sw	Sw	WR	WR	Sw	Sw	Sw	Sw	Sw	Sw	Sw	WR	Sw	n/a	Sw	Sw	Sw	WR	WR	Sw	Sw	Sw	WR	Sw	WR	Sw	Sw	Sw	Sw	WR	Sw	Sw	WR	Sw	Sw	n/a	Sw	WR	Sw	Sw	WR	Sw
R10998		n/a	Sw	WR	Sw	Sw	WR	WR	Sw	Sw	WR	WR	Sw	Sw	Sw	Sw	Sw	Sw	WR	Sw	WR	Sw	Sw	WR	Sw	Sw	Sw	Sw	WR	Sw	WR	Sw	WR	Sw	Sw	WR	n/a	Sw	WR	WR	WR	Sw	Sw	WR	WR	Sw	Sw	WR	WR
R11009		Sw	Sw	Sw	Sw	WR	WR	WR	Sw	Sw	Sw	WR	WR	WR	Sw	Sw	Sw	WR	Sw	WR	Sw	Sw	WR	WR	WR	WR	Sw	Sw	Sw	Sw	WR	WR	Sw	WR	Sw	Sw	WR	n/a	Sw	WR	WR	Sw	n/a	Sw	WR	WR	n/a	WR	WR
R11018		Sw	WR	Sw	Sw	Sw	Sw	WR	WR	WR	Sw	Sw	Sw	Sw	WR	WR	Sw	Sw	WR	Sw	n/a	Sw	WR	Sw	Sw	Sw	WR	Sw	Sw	Sw	Sw	Sw	WR	WR	WR	WR	WR	WR	Sw	WR	WR	Sw	WR	WR	Sw	WR	WR	Sw	n/a
R11058		Sw	WR	WR	Sw	Sw	Sw	Sw	WR	Sw	WR	WR	Sw	WR	Sw	Sw	WR	WR	WR	WR	Sw	Sw	WR	WR	Sw	WR	WR	WR	WR	WR	WR	n/a	WR	Sw	n/a	WR	WR	Sw	WR	Sw	Sw	n/a	Sw	Sw	Sw	WR	n/a	Sw	WR
R11060		Sw	Sw	Sw	WR	WR	WR	WR	WR	Sw	Sw	WR	Sw	WR	Sw	WR	WR	WR	WR	Sw	n/a	Sw	Sw	WR	WR	Sw	WR	Sw	Sw	WR	WR	WR	n/a	Sw	WR	Sw	Sw	Sw	WR	WR	WR	Sw	n/a	n/a	n/a	Sw	n/a	Sw	WR
R11069		WR	Sw	WR	WR	Sw	WR	Sw	WR	WR	WR	Sw	Sw	Sw	WR	WR	WR	WR	WR	Sw	WR	WR	Sw	Sw	WR	Sw	WR	Sw	WR	WR	Sw	Sw	WR	Sw	WR	WR	Sw	Sw	WR	Sw	Sw	WR	n/a	WR	Sw	Sw	n/a	WR	Sw
R11071		Sw	WR	Sw	Sw	Sw	Sw	WR	WR	WR	Sw	Sw	Sw	Sw	WR	WR	Sw	Sw	WR	Sw	WR	Sw	WR	Sw	Sw	n/a	WR	Sw	Sw	Sw	Sw	Sw	WR	WR	WR	WR	WR	WR	Sw	WR	WR	n/a	WR	WR	Sw	WR	n/a	Sw	WR
R11075		Sw	WR	Sw	WR	WR	Sw	Sw	WR	WR	Sw	Sw	WR	Sw	WR	WR	Sw	WR	WR	Sw	WR	WR	WR	WR	Sw	Sw	Sw	WR	WR	Sw	Sw	Sw	n/a	Sw	Sw	Sw	Sw	Sw	Sw	WR	WR	Sw	Sw	Sw	Sw	n/a	WR	WR	Sw
R11078		Sw	Sw	WR	Sw	WR	WR	Sw	Sw	Sw	Sw	WR	Sw	n/a	Sw	Sw	WR	WR	WR	Sw	Sw	WR	Sw	WR	Sw	Sw	WR	Sw	WR	WR	WR	WR	n/a	WR	Sw	Sw	Sw	WR	WR	WR	Sw	n/a	Sw	Sw	Sw	Sw	Sw	Sw	Sw
R11093		Sw	WR	Sw	WR	WR	WR	WR	WR	Sw	Sw	WR	WR	Sw	WR	WR	Sw	Sw	Sw	Sw	Sw	WR	WR	Sw	WR	WR	WR	Sw	Sw	Sw	Sw	Sw	WR	WR	WR	WR	WR	n/a	Sw	Sw	WR	WR	Sw	WR	Sw	Sw	Sw	WR	Sw
R11095		Sw	Sw	Sw	Sw	WR	WR	Sw	WR	Sw	Sw	WR	Sw	Sw	WR	Sw	Sw	Sw	WR	Sw	Sw	WR	WR	WR	Sw	Sw	Sw	WR	Sw	Sw	WR	WR	Sw	WR	Sw	Sw	Sw	WR	WR	Sw	WR	WR	WR	WR	Sw	WR	Sw	WR	Sw
R11096		Sw	Sw	Sw	WR	Sw	Sw	WR	WR	WR	Sw	WR	WR	Sw	Sw	WR	Sw	Sw	Sw	WR	Sw	Sw	Sw	WR	Sw	Sw	Sw	WR	Sw	n/a	WR	WR	WR	Sw	Sw	WR	Sw	n/a	WR	WR	WR	Sw	WR	Sw	Sw	Sw	Sw	n/a	WR
R11097		Sw	WR	WR	Sw	WR	WR	WR	Sw	WR	Sw	Sw	Sw	WR	Sw	Sw	Sw	WR	Sw	WR	Sw	WR	Sw	WR	Sw	WR	WR	WR	Sw	WR	Sw	WR	WR	Sw	WR	Sw	Sw	WR	WR	Sw	n/a	n/a	Sw	Sw	Sw	n/a	n/a	WR	Sw
R11098		WR	Sw	WR	WR	Sw	Sw	Sw	Sw	Sw	Sw	WR	Sw	Sw	Sw	WR	WR	WR	Sw	WR	WR	WR	WR	WR	WR	Sw	Sw	WR	Sw	WR	Sw	WR	WR	WR	Sw	WR	n/a	WR	Sw	WR	Sw	Sw	WR	n/a	Sw	n/a	n/a	n/a	WR
R11113		WR	WR	Sw	WR	Sw	WR	Sw	WR	WR	Sw	Sw	WR	WR	Sw	Sw	Sw	WR	Sw	Sw	Sw	WR	WR	WR	WR	WR	WR	WR	WR	Sw	WR	Sw	WR	Sw	WR	WR	WR	Sw	WR	Sw	WR	Sw	n/a	WR	Sw	WR	n/a	Sw	WR
R11127		Sw	WR	WR	Sw	WR	WR	WR	Sw	WR	WR	WR	Sw	Sw	Sw	WR	Sw	n/a	Sw	Sw	WR	Sw	n/a	Sw	WR	Sw	WR	Sw	Sw	Sw	Sw	WR	WR	Sw	WR	Sw	n/a	Sw	Sw	WR	Sw	WR	WR	WR	Sw	Sw	n/a	WR	Sw
R11133		Sw	WR	WR	Sw	WR	WR	WR	Sw	WR	WR	WR	Sw	Sw	Sw	WR	Sw	Sw	Sw	Sw	WR	Sw	Sw	Sw	WR	Sw	WR	Sw	Sw	Sw	Sw	WR	WR	Sw	WR	Sw	Sw	Sw	Sw	WR	Sw	WR	WR	WR	Sw	Sw	WR	WR	Sw
R11141		Sw	Sw	Sw	WR	WR	WR	WR	WR	Sw	Sw	WR	Sw	WR	Sw	WR	WR	WR	WR	Sw	WR	Sw	Sw	WR	WR	Sw	WR	Sw	Sw	WR	WR	WR	WR	Sw	WR	Sw	Sw	n/a	WR	WR	WR	Sw	n/a	n/a	n/a	n/a	WR	Sw	WR
R11164		Sw	Sw	Sw	WR	Sw	Sw	WR	WR	WR	Sw	WR	WR	Sw	Sw	WR	Sw	Sw	Sw	WR	Sw	Sw	Sw	WR	Sw	Sw	Sw	WR	Sw	WR	WR	WR	WR	Sw	Sw	n/a	n/a	Sw	n/a	WR	WR	Sw	n/a	Sw	n/a	n/a	n/a	WR	WR
R11176		WR	Sw	Sw	WR	WR	WR	WR	Sw	WR	Sw	Sw	WR	Sw	WR	Sw	Sw	WR	Sw	Sw	WR	WR	Sw	Sw	Sw	Sw	Sw	Sw	WR	Sw	WR	Sw	WR	WR	WR	Sw	n/a	WR	WR	WR	WR	WR	n/a	WR	WR	Sw	WR	WR	Sw
R11193		Sw	Sw	WR	Sw	WR	WR	WR	Sw	WR	Sw	Sw	WR	Sw	WR	Sw	Sw	WR	Sw	Sw	WR	WR	Sw	Sw	Sw	WR	Sw	Sw	Sw	Sw	n/a	Sw	WR	WR	WR	Sw	Sw	WR	WR	Sw	WR	WR	WR	WR	WR	n/a	WR	WR	WR
R11198		Sw	WR	WR	Sw	WR	Sw	Sw	WR	Sw	Sw	Sw	WR	Sw	WR	Sw	Sw	Sw	WR	Sw	Sw	WR	Sw	WR	Sw	WR	Sw	WR	Sw	Sw	Sw	WR	WR	WR	WR	WR	Sw	Sw	WR	Sw	Sw	WR	WR	WR	WR	Sw	n/a	Sw	WR
R11214		Sw	WR	WR	Sw	Sw	Sw	Sw	Sw	WR	WR	Sw	Sw	Sw	WR	Sw	Sw	WR	WR	Sw	WR	WR	WR	Sw	WR	WR	WR	WR	WR	WR	Sw	WR	Sw	WR	WR	Sw	Sw	Sw	WR	Sw	Sw	Sw	n/a	WR	Sw	WR	n/a	WR	WR
R11217		WR	Sw	Sw	Sw	Sw	WR	WR	WR	Sw	Sw	Sw	Sw	WR	WR	WR	Sw	Sw	WR	WR	WR	Sw	Sw	WR	WR	Sw	n/a	Sw	WR	Sw	WR	Sw	WR	WR	Sw	Sw	Sw	Sw	Sw	Sw	Sw	WR	WR	WR	WR	WR	n/a	Sw	WR
R11236		Sw	Sw	Sw	WR	WR	WR	WR	WR	Sw	Sw	WR	Sw	WR	Sw	WR	WR	WR	WR	Sw	WR	Sw	Sw	WR	WR	Sw	WR	Sw	Sw	WR	WR	WR	WR	Sw	WR	Sw	Sw	Sw	WR	WR	WR	Sw	Sw	Sw	WR	n/a	WR	Sw	WR
R11238		Sw	Sw	Sw	Sw	Sw	Sw	Sw	Sw	WR	WR	Sw	Sw	Sw	Sw	Sw	Sw	Sw	WR	Sw	Sw	Sw	Sw	Sw	WR	WR	Sw	Sw	Sw	WR	Sw	WR	Sw	Sw	Sw	Sw	WR	n/a	Sw	n/a	Sw	Sw	Sw	n/a	WR	Sw	n/a	WR	Sw
R11243		Sw	WR	WR	Sw	WR	WR	WR	Sw	WR	WR	WR	Sw	Sw	Sw	WR	Sw	Sw	Sw	Sw	WR	Sw	Sw	Sw	WR	Sw	WR	Sw	Sw	Sw	Sw	WR	n/a	Sw	WR	n/a	WR	n/a	Sw	WR	Sw	WR	WR	n/a	Sw	Sw	n/a	WR	Sw
R11256		WR	Sw	Sw	Sw	n/a	Sw	Sw	Sw	Sw	WR	WR	WR	WR	n/a	WR	Sw	Sw	Sw	Sw	n/a	WR	Sw	Sw	WR	Sw	Sw	Sw	WR	Sw	WR	Sw	WR	WR	Sw	WR	n/a	WR	Sw	Sw	n/a	n/a	n/a	Sw	WR	Sw	WR	WR	WR
R11264		WR	WR	WR	WR	WR	WR	WR	WR	WR	WR	Sw	Sw	Sw	WR	WR	Sw	Sw	WR	WR	Sw	Sw	WR	WR	WR	Sw	WR	Sw	Sw	WR	Sw	WR	Sw	WR	WR	n/a	WR	Sw	Sw	WR	WR	Sw	Sw	n/a	WR	n/a	WR	WR	Sw
R11272		WR	Sw	Sw	WR	Sw	Sw	Sw	Sw	Sw	WR	WR	Sw	Sw	Sw	Sw	Sw	WR	WR	WR	Sw	WR	WR	WR	WR	Sw	WR	Sw	Sw	Sw	WR	WR	WR	Sw	Sw	Sw	WR	WR	Sw	WR	WR	Sw	WR	WR	WR	Sw	WR	Sw	WR
R11275		Sw	WR	Sw	WR	WR	WR	Sw	WR	Sw	Sw	WR	Sw	Sw	WR	WR	Sw	Sw	Sw	WR	n/a	WR	n/a	WR	WR	Sw	Sw	Sw	Sw	WR	WR	Sw	WR	Sw	Sw	WR	WR	WR	Sw	n/a	n/a	Sw	Sw	n/a	n/a	WR	WR	Sw	WR
R11280		WR	WR	WR	WR	WR	WR	WR	Sw	Sw	Sw	WR	Sw	Sw	Sw	WR	Sw	Sw	WR	WR	n/a	Sw	WR	WR	WR	Sw	WR	WR	Sw	WR	WR	WR	Sw	WR	Sw	WR	Sw	Sw	n/a	n/a	Sw	WR	n/a	WR	WR	n/a	WR	n/a	WR
R11292		WR	Sw	Sw	Sw	Sw	Sw	Sw	Sw	WR	Sw	Sw	Sw	WR	Sw	Sw	WR	Sw	Sw	WR	Sw	WR	WR	WR	WR	WR	WR	Sw	WR	WR	WR	WR	Sw	n/a	WR	WR	Sw	Sw	WR	Sw	Sw	n/a	WR	Sw	Sw	WR	WR	WR	n/a
R11314		WR	Sw	Sw	WR	WR	WR	WR	Sw	WR	Sw	Sw	WR	Sw	WR	Sw	Sw	WR	Sw	Sw	WR	WR	Sw	Sw	Sw	Sw	Sw	Sw	WR	Sw	WR	Sw	WR	WR	WR	Sw	WR	WR	WR	WR	WR	WR	WR	WR	n/a	Sw	n/a	WR	Sw
R11353		Sw	Sw	Sw	Sw	Sw	Sw	Sw	Sw	WR	WR	Sw	Sw	Sw	Sw	Sw	Sw	Sw	WR	Sw	Sw	Sw	Sw	Sw	WR	WR	Sw	Sw	Sw	WR	Sw	WR	Sw	Sw	Sw	Sw	WR	n/a	Sw	WR	Sw	Sw	Sw	Sw	WR	Sw	n/a	WR	Sw
R11355		Sw	WR	Sw	WR	WR	WR	Sw	WR	Sw	Sw	WR	Sw	Sw	WR	WR	Sw	Sw	Sw	WR	Sw	WR	WR	WR	WR	Sw	Sw	n/a	Sw	WR	WR	Sw	WR	Sw	Sw	WR	WR	WR	Sw	n/a	WR	Sw	Sw	Sw	WR	WR	WR	Sw	WR
R11367		Sw	WR	WR	Sw	WR	WR	WR	Sw	WR	Sw	Sw	Sw	WR	Sw	Sw	n/a	WR	Sw	WR	Sw	WR	Sw	WR	Sw	WR	WR	WR	Sw	WR	Sw	WR	WR	Sw	WR	n/a	Sw	n/a	WR	Sw	WR	Sw	Sw	n/a	Sw	n/a	n/a	WR	Sw
R11375		Sw	WR	Sw	WR	WR	WR	Sw	WR	WR	Sw	Sw	WR	Sw	WR	WR	Sw	WR	WR	Sw	WR	WR	WR	WR	Sw	Sw	Sw	WR	WR	Sw	Sw	Sw	Sw	Sw	Sw	Sw	Sw	Sw	Sw	n/a	WR	Sw	Sw	Sw	n/a	n/a	WR	WR	Sw
R11393		WR	Sw	Sw	Sw	Sw	Sw	Sw	Sw	WR	Sw	Sw	Sw	WR	Sw	Sw	WR	Sw	Sw	WR	Sw	WR	WR	WR	WR	WR	WR	Sw	WR	WR	WR	WR	Sw	Sw	WR	WR	n/a	Sw	WR	Sw	Sw	n/a	WR	Sw	Sw	n/a	WR	WR	Sw
R11403		Sw	Sw	Sw	Sw	Sw	Sw	Sw	Sw	Sw	Sw	WR	WR	WR	Sw	Sw	WR	Sw	Sw	WR	Sw	WR	WR	Sw	Sw	Sw	Sw	WR	WR	Sw	WR	Sw	WR	Sw	WR	Sw	n/a	WR	Sw	Sw	Sw	WR	WR	WR	n/a	n/a	Sw	Sw	WR
R11420		Sw	Sw	Sw	WR	WR	WR	WR	WR	Sw	Sw	WR	Sw	WR	Sw	WR	WR	WR	WR	Sw	WR	Sw	Sw	WR	WR	Sw	WR	Sw	Sw	WR	WR	WR	WR	Sw	WR	Sw	Sw	Sw	WR	WR	WR	Sw	WR	Sw	n/a	Sw	WR	Sw	WR
R11423		Sw	WR	WR	Sw	WR	WR	WR	Sw	WR	Sw	Sw	Sw	WR	Sw	Sw	Sw	WR	Sw	WR	Sw	WR	Sw	WR	Sw	WR	WR	WR	Sw	WR	Sw	WR	WR	Sw	WR	Sw	Sw	WR	WR	Sw	WR	Sw	Sw	n/a	Sw	WR	n/a	n/a	n/a
R11440		WR	WR	WR	WR	WR	WR	WR	WR	WR	WR	Sw	Sw	Sw	WR	WR	Sw	Sw	WR	WR	Sw	Sw	WR	WR	WR	Sw	WR	Sw	Sw	WR	Sw	WR	Sw	WR	WR	WR	n/a	Sw	Sw	WR	WR	Sw	n/a	WR	WR	n/a	WR	WR	n/a
R11441		WR	WR	Sw	WR	Sw	WR	WR	Sw	WR	WR	Sw	Sw	Sw	WR	WR	Sw	WR	WR	WR	WR	WR	WR	WR	WR	Sw	Sw	WR	Sw	WR	WR	WR	Sw	WR	Sw	n/a	WR	Sw	Sw	n/a	WR	Sw	WR	n/a	Sw	Sw	WR	Sw	Sw
R11458		Sw	Sw	Sw	Sw	WR	WR	Sw	WR	Sw	Sw	WR	Sw	Sw	WR	Sw	Sw	Sw	WR	Sw	Sw	WR	WR	WR	Sw	Sw	Sw	n/a	Sw	Sw	WR	WR	Sw	WR	Sw	Sw	Sw	WR	WR	Sw	WR	WR	WR	WR	Sw	WR	n/a	WR	Sw
R11482		Sw	Sw	WR	Sw	WR	WR	n/a	Sw	Sw	Sw	WR	Sw	WR	n/a	Sw	WR	WR	WR	n/a	Sw	WR	Sw	WR	Sw	Sw	WR	Sw	WR	WR	WR	WR	Sw	WR	Sw	Sw	n/a	WR	WR	WR	n/a	WR	Sw	n/a	Sw	Sw	n/a	Sw	n/a
R11497		Sw	WR	WR	WR	WR	WR	WR	WR	Sw	Sw	WR	WR	WR	Sw	WR	Sw	Sw	WR	Sw	Sw	Sw	Sw	WR	Sw	Sw	Sw	WR	WR	Sw	WR	Sw	n/a	Sw	WR	Sw	Sw	WR	WR	WR	WR	Sw	Sw	n/a	WR	WR	Sw	WR	Sw
R11513		Sw	WR	WR	Sw	WR	WR	WR	Sw	WR	WR	WR	Sw	Sw	Sw	WR	Sw	Sw	Sw	Sw	WR	Sw	Sw	Sw	WR	Sw	WR	Sw	Sw	Sw	Sw	WR	WR	Sw	WR	Sw	n/a	Sw	n/a	WR	Sw	WR	WR	WR	Sw	Sw	n/a	n/a	Sw
R11523		WR	WR	Sw	WR	Sw	WR	Sw	Sw	Sw	WR	WR	Sw	n/a	WR	WR	WR	WR	WR	Sw	WR	WR	WR	WR	WR	Sw	Sw	Sw	WR	n/a	WR	Sw	WR	Sw	Sw	Sw	Sw	WR	WR	n/a	WR	Sw	Sw	n/a	Sw	WR	n/a	Sw	Sw
R11530		WR	Sw	Sw	WR	WR	WR	WR	Sw	WR	Sw	Sw	WR	Sw	WR	Sw	Sw	WR	Sw	Sw	WR	WR	n/a	Sw	Sw	Sw	Sw	Sw	WR	Sw	WR	Sw	WR	WR	WR	Sw	n/a	WR	WR	WR	n/a	WR	n/a	WR	WR	Sw	n/a	WR	Sw
R11537		WR	WR	Sw	WR	n/a	WR	Sw	Sw	Sw	WR	WR	Sw	Sw	WR	WR	WR	WR	WR	Sw	WR	WR	WR	WR	WR	Sw	Sw	Sw	WR	WR	n/a	Sw	WR	Sw	Sw	Sw	Sw	WR	WR	Sw	WR	Sw	Sw	Sw	Sw	WR	Sw	Sw	Sw
R11541		WR	WR	Sw	WR	Sw	WR	Sw	n/a	WR	Sw	Sw	WR	WR	n/a	Sw	Sw	WR	Sw	Sw	n/a	WR	WR	WR	WR	WR	WR	WR	WR	Sw	WR	Sw	WR	Sw	WR	WR	WR	Sw	WR	Sw	WR	Sw	WR	WR	Sw	n/a	WR	Sw	WR
R11542		Sw	WR	Sw	WR	WR	WR	Sw	WR	WR	Sw	Sw	WR	Sw	WR	WR	Sw	WR	WR	Sw	WR	WR	WR	WR	Sw	Sw	Sw	WR	WR	Sw	Sw	Sw	Sw	Sw	Sw	Sw	Sw	n/a	Sw	WR	WR	Sw	n/a	Sw	Sw	WR	WR	WR	Sw
R11546		Sw	Sw	n/a	Sw	Sw	WR	WR	Sw	Sw	WR	WR	Sw	Sw	Sw	Sw	Sw	Sw	WR	Sw	WR	Sw	Sw	WR	Sw	Sw	Sw	Sw	WR	Sw	WR	Sw	WR	Sw	Sw	WR	WR	Sw	WR	WR	WR	Sw	n/a	WR	WR	Sw	Sw	WR	n/a
R11568		Sw	WR	WR	Sw	WR	WR	WR	Sw	WR	n/a	Sw	Sw	WR	Sw	Sw	Sw	WR	Sw	WR	Sw	WR	Sw	WR	Sw	WR	WR	WR	Sw	WR	Sw	WR	WR	Sw	WR	Sw	n/a	WR	WR	Sw	n/a	Sw	Sw	Sw	Sw	n/a	WR	WR	Sw
R11572		Sw	WR	Sw	WR	WR	WR	Sw	n/a	WR	Sw	Sw	WR	Sw	WR	WR	Sw	WR	WR	Sw	WR	WR	WR	WR	Sw	Sw	Sw	WR	WR	Sw	Sw	Sw	Sw	Sw	Sw	Sw	Sw	n/a	Sw	WR	n/a	Sw	Sw	Sw	Sw	WR	n/a	WR	n/a
R11573		Sw	WR	WR	Sw	WR	WR	WR	Sw	WR	Sw	Sw	Sw	WR	Sw	Sw	Sw	WR	Sw	WR	Sw	WR	Sw	WR	Sw	WR	WR	WR	Sw	WR	Sw	n/a	n/a	Sw	WR	n/a	n/a	WR	WR	n/a	WR	Sw	Sw	Sw	Sw	n/a	n/a	WR	n/a
R11577		Sw	WR	Sw	WR	WR	WR	Sw	WR	WR	Sw	Sw	WR	Sw	WR	WR	Sw	WR	WR	Sw	WR	WR	WR	WR	Sw	Sw	Sw	WR	WR	Sw	Sw	Sw	Sw	Sw	Sw	Sw	Sw	n/a	n/a	WR	WR	Sw	Sw	Sw	Sw	WR	WR	WR	Sw
R11590		WR	WR	Sw	WR	Sw	WR	Sw	WR	WR	Sw	Sw	WR	WR	Sw	Sw	Sw	WR	Sw	Sw	Sw	WR	WR	WR	WR	WR	WR	WR	WR	Sw	WR	Sw	WR	Sw	WR	WR	WR	Sw	WR	Sw	WR	Sw	WR	WR	n/a	WR	WR	Sw	WR
R11598		WR	WR	Sw	WR	Sw	WR	Sw	Sw	Sw	WR	WR	Sw	Sw	WR	WR	WR	WR	WR	Sw	WR	WR	WR	WR	WR	Sw	Sw	Sw	WR	WR	WR	Sw	n/a	Sw	Sw	Sw	Sw	n/a	n/a	Sw	n/a	Sw	Sw	Sw	Sw	n/a	Sw	Sw	Sw
R11602		WR	Sw	Sw	WR	WR	WR	WR	Sw	WR	Sw	Sw	WR	Sw	WR	Sw	Sw	WR	Sw	Sw	WR	WR	Sw	Sw	Sw	Sw	Sw	Sw	WR	Sw	WR	Sw	WR	WR	WR	Sw	WR	n/a	WR	WR	WR	WR	WR	WR	WR	n/a	WR	WR	Sw
R11608		Sw	Sw	Sw	Sw	Sw	Sw	Sw	Sw	WR	WR	Sw	Sw	Sw	Sw	Sw	Sw	Sw	WR	Sw	n/a	Sw	Sw	Sw	WR	WR	Sw	Sw	Sw	WR	Sw	WR	Sw	Sw	Sw	Sw	n/a	n/a	Sw	WR	n/a	Sw	Sw	Sw	WR	n/a	n/a	n/a	Sw
R11611		WR	WR	WR	WR	WR	WR	WR	Sw	Sw	Sw	WR	n/a	Sw	Sw	WR	Sw	Sw	WR	WR	Sw	Sw	WR	WR	WR	Sw	WR	WR	Sw	WR	WR	WR	Sw	WR	Sw	WR	n/a	n/a	WR	WR	Sw	WR	n/a	n/a	WR	n/a	n/a	WR	n/a
R11618		WR	Sw	Sw	WR	WR	Sw	Sw	WR	WR	Sw	WR	Sw	WR	WR	Sw	Sw	Sw	WR	WR	Sw	WR	Sw	WR	WR	WR	WR	WR	WR	Sw	Sw	Sw	Sw	WR	Sw	WR	n/a	WR	Sw	Sw	Sw	WR	n/a	WR	Sw	Sw	Sw	WR	WR
R11629		Sw	Sw	Sw	Sw	Sw	Sw	Sw	Sw	Sw	Sw	WR	WR	WR	Sw	Sw	WR	Sw	Sw	WR	Sw	WR	WR	Sw	Sw	Sw	Sw	WR	WR	Sw	WR	Sw	WR	Sw	WR	Sw	n/a	WR	Sw	Sw	Sw	WR	WR	WR	WR	WR	Sw	Sw	n/a
R11634		WR	WR	Sw	WR	Sw	WR	WR	Sw	WR	WR	Sw	Sw	n/a	WR	WR	Sw	WR	WR	WR	WR	WR	WR	WR	WR	Sw	Sw	WR	Sw	WR	WR	WR	Sw	WR	n/a	Sw	WR	n/a	Sw	WR	WR	n/a	n/a	WR	n/a	Sw	n/a	Sw	Sw
R11644		Sw	Sw	Sw	Sw	WR	WR	Sw	WR	Sw	Sw	WR	Sw	Sw	WR	Sw	Sw	Sw	WR	Sw	Sw	WR	WR	WR	Sw	Sw	Sw	WR	Sw	n/a	WR	WR	Sw	WR	Sw	Sw	Sw	WR	WR	Sw	WR	WR	WR	n/a	Sw	WR	Sw	n/a	Sw
R11656		Sw	Sw	WR	Sw	WR	WR	WR	WR	Sw	WR	Sw	Sw	Sw	WR	Sw	Sw	WR	Sw	WR	Sw	Sw	WR	Sw	Sw	Sw	Sw	Sw	Sw	Sw	Sw	Sw	Sw	WR	WR	Sw	Sw	Sw	Sw	Sw	Sw	Sw	WR	WR	Sw	n/a	n/a	Sw	Sw
R11677		WR	Sw	Sw	Sw	Sw	Sw	Sw	n/a	WR	Sw	Sw	Sw	WR	Sw	Sw	WR	Sw	Sw	WR	n/a	WR	WR	WR	WR	WR	WR	Sw	WR	WR	WR	WR	Sw	Sw	WR	WR	n/a	Sw	n/a	Sw	Sw	WR	WR	n/a	Sw	n/a	n/a	WR	n/a
R11685		Sw	WR	WR	Sw	WR	WR	WR	Sw	WR	Sw	Sw	Sw	WR	Sw	Sw	Sw	WR	Sw	WR	Sw	WR	Sw	WR	Sw	WR	WR	WR	Sw	WR	Sw	WR	WR	Sw	WR	Sw	Sw	WR	WR	n/a	WR	Sw	Sw	Sw	Sw	WR	WR	WR	Sw
R11694		WR	WR	Sw	WR	Sw	WR	Sw	Sw	Sw	WR	WR	Sw	Sw	WR	WR	WR	WR	WR	Sw	WR	WR	WR	WR	WR	Sw	Sw	Sw	WR	WR	WR	Sw	WR	Sw	Sw	Sw	Sw	WR	WR	Sw	WR	Sw	Sw	n/a	Sw	WR	Sw	Sw	Sw
R11705		WR	Sw	Sw	WR	WR	WR	WR	Sw	WR	WR	WR	Sw	WR	WR	Sw	WR	WR	WR	WR	WR	Sw	WR	WR	Sw	WR	Sw	WR	WR	WR	Sw	WR	Sw	Sw	WR	Sw	WR	Sw	WR	Sw	Sw	WR	n/a	Sw	n/a	n/a	WR	WR	Sw
R11707		Sw	Sw	Sw	Sw	WR	WR	Sw	WR	Sw	Sw	WR	Sw	n/a	WR	Sw	Sw	Sw	WR	Sw	Sw	WR	WR	WR	Sw	Sw	Sw	WR	Sw	Sw	WR	WR	Sw	WR	Sw	Sw	Sw	WR	WR	Sw	WR	WR	WR	WR	Sw	n/a	Sw	WR	n/a
R11709		Sw	Sw	WR	Sw	WR	WR	WR	WR	Sw	WR	Sw	Sw	Sw	WR	Sw	Sw	WR	Sw	WR	Sw	Sw	WR	Sw	Sw	Sw	Sw	Sw	Sw	Sw	Sw	Sw	Sw	WR	WR	Sw	Sw	Sw	Sw	Sw	Sw	Sw	WR	n/a	Sw	Sw	Sw	Sw	Sw
R11730		Sw	Sw	Sw	Sw	Sw	Sw	Sw	Sw	WR	WR	Sw	Sw	Sw	Sw	Sw	Sw	Sw	WR	Sw	Sw	Sw	Sw	Sw	WR	WR	Sw	Sw	Sw	WR	Sw	WR	Sw	Sw	Sw	Sw	WR	Sw	Sw	WR	Sw	Sw	Sw	Sw	n/a	n/a	n/a	n/a	Sw
R11732		WR	WR	Sw	WR	Sw	WR	Sw	Sw	Sw	WR	WR	Sw	Sw	WR	WR	WR	WR	WR	Sw	n/a	WR	WR	WR	WR	Sw	Sw	Sw	WR	WR	n/a	Sw	n/a	Sw	Sw	Sw	Sw	WR	WR	Sw	WR	n/a	Sw	Sw	Sw	WR	Sw	n/a	Sw
R11747		Sw	WR	WR	Sw	Sw	Sw	Sw	WR	Sw	WR	WR	Sw	WR	n/a	Sw	WR	WR	WR	WR	Sw	Sw	WR	WR	Sw	WR	WR	WR	WR	WR	WR	Sw	n/a	Sw	WR	WR	n/a	Sw	WR	Sw	Sw	Sw	Sw	Sw	Sw	n/a	WR	Sw	n/a
R11754		WR	WR	WR	WR	WR	WR	WR	Sw	Sw	Sw	WR	Sw	Sw	Sw	WR	Sw	Sw	WR	WR	Sw	Sw	WR	WR	WR	Sw	WR	WR	Sw	WR	WR	WR	Sw	WR	Sw	WR	n/a	Sw	WR	n/a	Sw	WR	n/a	WR	WR	WR	WR	n/a	WR
R11763		WR	WR	WR	WR	WR	WR	WR	Sw	Sw	Sw	WR	Sw	Sw	Sw	WR	Sw	Sw	WR	WR	Sw	Sw	WR	WR	WR	Sw	WR	WR	Sw	WR	WR	WR	Sw	WR	Sw	WR	Sw	Sw	WR	WR	Sw	WR	WR	WR	WR	n/a	WR	n/a	WR
R11772		Sw	WR	Sw	WR	WR	WR	WR	WR	Sw	Sw	WR	WR	Sw	WR	WR	Sw	Sw	Sw	Sw	Sw	WR	WR	Sw	WR	WR	WR	Sw	Sw	Sw	n/a	Sw	WR	WR	WR	WR	WR	n/a	n/a	Sw	WR	WR	Sw	WR	Sw	n/a	n/a	n/a	Sw
R11780		WR	WR	Sw	WR	Sw	WR	Sw	WR	WR	Sw	Sw	WR	WR	Sw	Sw	Sw	WR	Sw	Sw	Sw	WR	WR	WR	WR	WR	WR	WR	WR	Sw	WR	Sw	WR	Sw	WR	WR	WR	Sw	WR	Sw	n/a	Sw	WR	WR	Sw	WR	WR	Sw	WR
R11786		Sw	Sw	Sw	Sw	WR	WR	WR	n/a	Sw	Sw	WR	WR	WR	n/a	Sw	Sw	WR	Sw	n/a	Sw	Sw	WR	WR	WR	WR	Sw	Sw	Sw	Sw	WR	WR	Sw	WR	Sw	Sw	WR	WR	Sw	WR	WR	Sw	n/a	Sw	WR	WR	n/a	WR	WR
R11790		Sw	Sw	Sw	Sw	Sw	Sw	Sw	Sw	WR	WR	Sw	Sw	Sw	Sw	Sw	Sw	Sw	WR	Sw	Sw	Sw	Sw	Sw	WR	WR	Sw	n/a	Sw	WR	Sw	WR	Sw	Sw	Sw	Sw	WR	n/a	Sw	WR	Sw	Sw	Sw	Sw	WR	n/a	Sw	WR	Sw
R11805		WR	WR	WR	WR	WR	WR	Sw	Sw	Sw	Sw	WR	Sw	Sw	WR	WR	Sw	Sw	WR	WR	Sw	Sw	WR	Sw	WR	Sw	WR	Sw	Sw	WR	n/a	WR	Sw	WR	Sw	WR	Sw	WR	WR	WR	Sw	WR	n/a	Sw	WR	n/a	n/a	Sw	WR
R11811		Sw	Sw	Sw	WR	n/a	n/a	WR	n/a	Sw	Sw	WR	Sw	WR	Sw	WR	WR	WR	WR	Sw	n/a	Sw	Sw	n/a	n/a	Sw	WR	Sw	Sw	n/a	n/a	n/a	WR	Sw	WR	Sw	Sw	Sw	n/a	WR	WR	Sw	n/a	Sw	n/a	Sw	WR	Sw	WR
R11820		WR	Sw	Sw	Sw	Sw	Sw	Sw	Sw	Sw	WR	WR	WR	WR	WR	WR	Sw	Sw	Sw	Sw	WR	WR	Sw	Sw	WR	Sw	Sw	Sw	WR	Sw	WR	Sw	WR	WR	Sw	WR	WR	WR	Sw	Sw	n/a	Sw	WR	n/a	WR	Sw	WR	n/a	WR
R11822		WR	Sw	Sw	Sw	Sw	WR	WR	n/a	Sw	Sw	Sw	Sw	WR	WR	WR	Sw	WR	WR	WR	n/a	Sw	Sw	WR	WR	Sw	Sw	Sw	WR	Sw	WR	Sw	WR	WR	Sw	Sw	Sw	Sw	Sw	WR	Sw	WR	n/a	WR	WR	WR	WR	Sw	WR
R11828		Sw	Sw	WR	Sw	WR	WR	WR	WR	Sw	WR	Sw	Sw	Sw	WR	Sw	Sw	WR	Sw	WR	Sw	Sw	WR	Sw	Sw	Sw	Sw	Sw	Sw	Sw	Sw	Sw	Sw	WR	WR	Sw	Sw	Sw	Sw	Sw	Sw	Sw	WR	WR	Sw	n/a	Sw	Sw	Sw
R11833		WR	WR	Sw	WR	Sw	WR	n/a	Sw	WR	WR	Sw	Sw	Sw	WR	WR	Sw	WR	WR	WR	n/a	WR	WR	WR	WR	Sw	Sw	WR	Sw	WR	WR	WR	Sw	WR	Sw	Sw	WR	Sw	Sw	n/a	WR	Sw	WR	n/a	Sw	Sw	WR	Sw	Sw
R11847		Sw	WR	WR	Sw	WR	WR	WR	Sw	WR	WR	WR	Sw	Sw	Sw	WR	Sw	Sw	Sw	Sw	WR	Sw	Sw	Sw	WR	Sw	WR	Sw	Sw	Sw	Sw	WR	WR	Sw	WR	Sw	Sw	Sw	Sw	WR	Sw	WR	WR	WR	Sw	Sw	n/a	WR	n/a
R11854		Sw	Sw	Sw	Sw	WR	WR	Sw	WR	Sw	Sw	WR	Sw	Sw	WR	Sw	Sw	Sw	WR	Sw	Sw	WR	WR	WR	Sw	Sw	Sw	WR	Sw	Sw	WR	WR	Sw	WR	n/a	Sw	Sw	WR	WR	Sw	WR	WR	WR	n/a	Sw	n/a	n/a	WR	n/a
R11866		Sw	WR	Sw	WR	WR	WR	Sw	WR	WR	Sw	Sw	WR	Sw	WR	WR	Sw	WR	WR	Sw	n/a	WR	WR	WR	Sw	Sw	Sw	WR	WR	Sw	Sw	Sw	Sw	Sw	Sw	Sw	Sw	Sw	Sw	WR	WR	n/a	Sw	n/a	Sw	WR	n/a	WR	n/a
R11868		Sw	Sw	WR	Sw	WR	WR	Sw	Sw	Sw	Sw	WR	Sw	WR	Sw	Sw	WR	WR	WR	n/a	Sw	WR	Sw	WR	Sw	Sw	WR	Sw	WR	WR	WR	WR	Sw	WR	Sw	n/a	Sw	n/a	WR	n/a	Sw	WR	Sw	Sw	Sw	n/a	Sw	Sw	Sw
R11874		Sw	Sw	Sw	WR	Sw	Sw	WR	WR	WR	Sw	WR	WR	Sw	Sw	WR	Sw	n/a	Sw	WR	Sw	Sw	Sw	WR	Sw	Sw	Sw	WR	Sw	WR	WR	WR	WR	Sw	Sw	WR	Sw	Sw	WR	WR	WR	Sw	WR	Sw	Sw	Sw	n/a	WR	WR
R11894		Sw	Sw	Sw	Sw	Sw	Sw	Sw	Sw	WR	WR	Sw	Sw	Sw	Sw	n/a	Sw	Sw	WR	Sw	Sw	Sw	Sw	Sw	WR	WR	Sw	Sw	Sw	WR	Sw	WR	Sw	Sw	Sw	Sw	WR	Sw	n/a	WR	Sw	Sw	n/a	Sw	WR	n/a	Sw	n/a	Sw
R11897		WR	WR	Sw	WR	Sw	WR	WR	Sw	WR	WR	Sw	Sw	Sw	WR	WR	Sw	WR	WR	WR	WR	WR	WR	WR	WR	Sw	Sw	WR	Sw	WR	WR	WR	Sw	WR	Sw	Sw	WR	n/a	Sw	n/a	WR	Sw	WR	WR	Sw	n/a	n/a	Sw	Sw
R11916		WR	Sw	Sw	WR	WR	WR	WR	Sw	WR	Sw	Sw	WR	Sw	WR	Sw	Sw	WR	Sw	Sw	WR	WR	Sw	Sw	Sw	Sw	Sw	Sw	WR	Sw	WR	Sw	WR	WR	WR	Sw	WR	WR	WR	WR	WR	WR	WR	WR	WR	Sw	WR	WR	Sw
R11917		Sw	Sw	Sw	Sw	Sw	Sw	Sw	Sw	Sw	Sw	WR	WR	WR	Sw	Sw	WR	Sw	Sw	WR	Sw	WR	WR	Sw	Sw	n/a	Sw	WR	WR	Sw	WR	Sw	WR	Sw	WR	Sw	Sw	WR	Sw	Sw	n/a	WR	WR	WR	n/a	n/a	n/a	n/a	WR
R11920		WR	WR	Sw	WR	Sw	WR	WR	Sw	WR	WR	Sw	Sw	n/a	WR	WR	Sw	WR	WR	WR	WR	WR	WR	WR	WR	Sw	Sw	WR	Sw	WR	WR	WR	Sw	WR	Sw	Sw	WR	Sw	Sw	WR	n/a	Sw	n/a	WR	Sw	Sw	WR	Sw	Sw
R11921		Sw	Sw	Sw	WR	WR	WR	Sw	WR	Sw	Sw	Sw	WR	Sw	Sw	Sw	Sw	WR	Sw	WR	WR	WR	Sw	Sw	WR	WR	Sw	Sw	Sw	Sw	WR	WR	Sw	Sw	WR	Sw	Sw	Sw	Sw	WR	Sw	WR	n/a	WR	Sw	n/a	n/a	Sw	Sw
R11963		Sw	WR	Sw	Sw	Sw	Sw	WR	WR	WR	Sw	Sw	n/a	Sw	WR	WR	Sw	Sw	WR	Sw	WR	Sw	WR	Sw	Sw	Sw	WR	Sw	Sw	Sw	Sw	Sw	WR	WR	WR	WR	WR	WR	Sw	WR	WR	Sw	n/a	WR	Sw	WR	WR	Sw	WR
R11972		WR	WR	Sw	WR	Sw	WR	Sw	Sw	Sw	WR	WR	Sw	Sw	WR	WR	WR	WR	WR	Sw	WR	WR	WR	WR	n/a	Sw	Sw	Sw	WR	WR	WR	Sw	WR	Sw	Sw	Sw	Sw	WR	WR	Sw	n/a	Sw	Sw	Sw	Sw	WR	n/a	n/a	Sw
R11980		Sw	Sw	Sw	Sw	WR	WR	WR	Sw	Sw	Sw	WR	WR	WR	Sw	Sw	Sw	WR	Sw	WR	Sw	Sw	WR	WR	WR	WR	Sw	Sw	Sw	Sw	WR	WR	Sw	WR	Sw	Sw	WR	n/a	Sw	WR	WR	Sw	Sw	n/a	WR	n/a	n/a	n/a	n/a
R12000		Sw	Sw	WR	Sw	WR	WR	WR	WR	Sw	WR	Sw	Sw	n/a	WR	Sw	Sw	WR	Sw	WR	Sw	Sw	WR	Sw	Sw	Sw	Sw	Sw	Sw	Sw	Sw	Sw	Sw	WR	WR	Sw	n/a	Sw	Sw	Sw	Sw	Sw	WR	WR	Sw	Sw	n/a	n/a	Sw
R12001		Sw	Sw	WR	Sw	WR	WR	Sw	Sw	Sw	Sw	WR	Sw	WR	Sw	Sw	WR	WR	WR	Sw	Sw	WR	Sw	WR	Sw	Sw	WR	Sw	WR	WR	WR	WR	Sw	WR	Sw	Sw	Sw	n/a	WR	WR	n/a	WR	n/a	Sw	Sw	Sw	n/a	Sw	Sw
R12026		WR	WR	WR	Sw	Sw	WR	WR	Sw	Sw	WR	Sw	Sw	WR	Sw	Sw	Sw	Sw	WR	Sw	WR	Sw	WR	Sw	WR	Sw	WR	WR	WR	WR	Sw	Sw	Sw	WR	WR	Sw	Sw	Sw	WR	Sw	WR	Sw	Sw	WR	Sw	n/a	Sw	WR	WR
R12031		Sw	Sw	Sw	Sw	WR	WR	Sw	WR	Sw	Sw	WR	Sw	Sw	WR	Sw	Sw	Sw	WR	Sw	Sw	WR	WR	WR	Sw	Sw	Sw	WR	Sw	Sw	WR	WR	Sw	WR	Sw	Sw	Sw	n/a	WR	Sw	WR	WR	WR	WR	Sw	WR	Sw	WR	Sw
R12034		Sw	WR	Sw	WR	WR	WR	Sw	WR	WR	Sw	Sw	WR	Sw	WR	WR	Sw	WR	WR	Sw	WR	WR	WR	WR	Sw	Sw	Sw	WR	WR	Sw	Sw	Sw	n/a	Sw	Sw	Sw	Sw	Sw	Sw	WR	WR	Sw	Sw	Sw	Sw	WR	WR	n/a	Sw
R12044		Sw	WR	WR	Sw	Sw	Sw	WR	Sw	WR	WR	WR	Sw	WR	Sw	Sw	Sw	Sw	Sw	WR	WR	WR	Sw	n/a	Sw	WR	WR	Sw	WR	WR	Sw	WR	Sw	Sw	WR	WR	WR	WR	WR	Sw	WR	WR	Sw	WR	WR	Sw	WR	n/a	Sw
R12059		Sw	Sw	WR	Sw	WR	WR	WR	Sw	WR	WR	WR	Sw	Sw	Sw	WR	WR	Sw	Sw	Sw	WR	Sw	Sw	Sw	WR	Sw	WR	Sw	Sw	n/a	n/a	WR	WR	Sw	WR	Sw	Sw	Sw	Sw	n/a	Sw	Sw	n/a	WR	n/a	Sw	n/a	WR	Sw
R12060		WR	WR	WR	Sw	Sw	WR	WR	Sw	Sw	WR	Sw	Sw	WR	Sw	Sw	Sw	Sw	WR	Sw	WR	Sw	WR	Sw	WR	Sw	WR	WR	WR	WR	Sw	Sw	Sw	WR	WR	Sw	Sw	n/a	WR	Sw	WR	Sw	n/a	WR	Sw	n/a	Sw	WR	WR
R12065		Sw	WR	WR	Sw	WR	Sw	Sw	WR	Sw	Sw	Sw	WR	Sw	WR	Sw	Sw	Sw	WR	Sw	Sw	WR	Sw	WR	WR	WR	Sw	WR	Sw	Sw	Sw	WR	WR	WR	WR	WR	n/a	n/a	WR	Sw	Sw	WR	WR	n/a	WR	Sw	n/a	n/a	WR
R12069		Sw	Sw	WR	Sw	Sw	WR	WR	Sw	Sw	WR	WR	Sw	Sw	Sw	Sw	Sw	n/a	WR	Sw	WR	Sw	Sw	WR	Sw	Sw	Sw	Sw	WR	Sw	WR	Sw	WR	Sw	Sw	WR	WR	Sw	WR	WR	n/a	Sw	Sw	WR	WR	Sw	n/a	WR	WR
R12078		Sw	WR	WR	Sw	WR	Sw	Sw	WR	Sw	Sw	Sw	WR	Sw	WR	Sw	Sw	Sw	WR	Sw	Sw	WR	Sw	WR	Sw	WR	Sw	WR	Sw	Sw	Sw	WR	WR	WR	WR	WR	Sw	Sw	WR	Sw	Sw	WR	WR	n/a	n/a	n/a	n/a	Sw	WR
R12090		WR	Sw	WR	Sw	WR	Sw	Sw	Sw	WR	Sw	Sw	WR	Sw	Sw	Sw	Sw	WR	Sw	WR	WR	Sw	Sw	WR	WR	Sw	WR	Sw	Sw	Sw	Sw	WR	Sw	WR	Sw	Sw	Sw	Sw	Sw	WR	Sw	WR	Sw	Sw	WR	Sw	WR	Sw	WR
R12098		Sw	Sw	WR	Sw	WR	WR	Sw	Sw	Sw	Sw	WR	Sw	WR	Sw	Sw	WR	WR	WR	Sw	Sw	n/a	Sw	WR	Sw	Sw	WR	Sw	WR	WR	WR	WR	Sw	WR	Sw	Sw	Sw	WR	WR	WR	n/a	WR	Sw	n/a	Sw	n/a	n/a	Sw	Sw
R12113		WR	WR	Sw	WR	Sw	WR	Sw	WR	WR	Sw	Sw	WR	WR	Sw	Sw	Sw	WR	Sw	Sw	Sw	WR	WR	WR	WR	WR	WR	WR	WR	Sw	WR	Sw	WR	Sw	WR	WR	WR	Sw	WR	Sw	WR	Sw	n/a	WR	Sw	WR	WR	Sw	WR
R12119		WR	Sw	Sw	Sw	Sw	Sw	Sw	Sw	WR	Sw	Sw	Sw	WR	Sw	Sw	WR	Sw	Sw	WR	Sw	WR	WR	WR	WR	WR	WR	Sw	WR	WR	n/a	WR	Sw	Sw	WR	WR	Sw	Sw	WR	Sw	Sw	WR	WR	Sw	Sw	WR	n/a	WR	Sw
R12125		Sw	Sw	Sw	Sw	Sw	Sw	Sw	Sw	Sw	Sw	WR	WR	WR	Sw	Sw	WR	Sw	n/a	WR	Sw	WR	WR	Sw	Sw	Sw	Sw	WR	WR	Sw	WR	Sw	WR	Sw	WR	Sw	Sw	WR	Sw	Sw	Sw	WR	n/a	WR	WR	WR	n/a	Sw	WR
R12128		WR	Sw	Sw	WR	WR	Sw	Sw	WR	WR	Sw	n/a	Sw	WR	WR	Sw	Sw	Sw	WR	n/a	Sw	WR	Sw	WR	WR	WR	WR	WR	WR	Sw	n/a	Sw	Sw	WR	Sw	WR	WR	n/a	Sw	Sw	Sw	WR	n/a	WR	Sw	n/a	Sw	WR	WR
R12134		Sw	Sw	WR	Sw	WR	WR	Sw	Sw	Sw	Sw	WR	Sw	WR	Sw	Sw	WR	WR	WR	Sw	Sw	WR	Sw	WR	Sw	Sw	WR	Sw	WR	WR	WR	WR	Sw	WR	Sw	Sw	Sw	n/a	WR	WR	Sw	WR	Sw	Sw	Sw	Sw	Sw	Sw	Sw
R12136		Sw	Sw	WR	n/a	WR	WR	WR	WR	Sw	WR	Sw	Sw	Sw	WR	Sw	Sw	WR	Sw	WR	Sw	Sw	WR	Sw	Sw	Sw	Sw	Sw	Sw	Sw	Sw	Sw	Sw	WR	WR	Sw	Sw	Sw	Sw	Sw	Sw	n/a	WR	WR	Sw	n/a	n/a	Sw	Sw
R12140		Sw	WR	Sw	WR	WR	WR	Sw	WR	WR	Sw	Sw	WR	Sw	WR	WR	Sw	WR	WR	Sw	WR	WR	WR	WR	Sw	Sw	Sw	WR	WR	Sw	Sw	Sw	Sw	Sw	Sw	Sw	Sw	Sw	Sw	WR	WR	Sw	Sw	Sw	Sw	n/a	WR	WR	Sw
R12146		WR	WR	WR	Sw	Sw	WR	WR	n/a	Sw	WR	Sw	Sw	WR	Sw	Sw	Sw	Sw	WR	Sw	WR	Sw	WR	Sw	WR	Sw	WR	WR	WR	WR	Sw	Sw	Sw	WR	WR	Sw	Sw	n/a	WR	Sw	WR	Sw	Sw	n/a	Sw	WR	n/a	WR	WR
R12162		Sw	Sw	WR	Sw	WR	WR	WR	WR	Sw	WR	Sw	Sw	Sw	WR	Sw	Sw	WR	Sw	WR	Sw	Sw	WR	Sw	Sw	Sw	Sw	Sw	Sw	Sw	Sw	Sw	Sw	WR	WR	Sw	Sw	Sw	Sw	Sw	Sw	Sw	n/a	WR	Sw	Sw	n/a	Sw	Sw
R12174		Sw	Sw	Sw	Sw	Sw	Sw	Sw	Sw	WR	WR	Sw	Sw	Sw	Sw	Sw	Sw	Sw	WR	Sw	Sw	Sw	Sw	Sw	WR	WR	Sw	Sw	Sw	n/a	n/a	WR	Sw	Sw	Sw	Sw	WR	n/a	Sw	WR	Sw	n/a	Sw	Sw	WR	Sw	Sw	WR	Sw
R12175		Sw	Sw	Sw	Sw	WR	WR	Sw	WR	Sw	Sw	WR	Sw	Sw	WR	Sw	Sw	Sw	WR	Sw	Sw	WR	WR	WR	Sw	Sw	Sw	WR	Sw	Sw	WR	WR	Sw	WR	Sw	Sw	Sw	WR	WR	Sw	WR	WR	WR	WR	Sw	WR	n/a	n/a	Sw
R12178		WR	WR	Sw	WR	Sw	WR	WR	Sw	WR	WR	Sw	Sw	Sw	WR	WR	Sw	WR	WR	WR	WR	WR	WR	WR	WR	Sw	Sw	WR	Sw	WR	WR	WR	Sw	WR	Sw	Sw	WR	n/a	n/a	WR	WR	Sw	n/a	WR	Sw	n/a	n/a	Sw	Sw
R12199		Sw	WR	Sw	WR	WR	WR	Sw	WR	WR	Sw	Sw	WR	Sw	WR	WR	Sw	WR	WR	Sw	WR	WR	WR	WR	Sw	Sw	Sw	WR	WR	Sw	Sw	Sw	Sw	Sw	Sw	Sw	Sw	n/a	Sw	WR	WR	Sw	Sw	Sw	Sw	WR	WR	WR	Sw
R12200		Sw	Sw	WR	Sw	WR	WR	Sw	Sw	Sw	Sw	WR	Sw	WR	Sw	Sw	WR	WR	WR	Sw	Sw	WR	Sw	WR	Sw	Sw	WR	Sw	WR	WR	WR	WR	Sw	WR	Sw	Sw	Sw	WR	WR	WR	Sw	WR	Sw	Sw	Sw	Sw	n/a	Sw	n/a
R12221		WR	Sw	Sw	Sw	Sw	Sw	Sw	Sw	Sw	WR	WR	WR	WR	WR	WR	Sw	Sw	Sw	Sw	WR	WR	Sw	Sw	WR	Sw	Sw	Sw	WR	Sw	WR	Sw	WR	WR	Sw	WR	WR	WR	Sw	Sw	Sw	Sw	n/a	Sw	WR	Sw	n/a	WR	WR
R12223		Sw	Sw	Sw	Sw	Sw	Sw	Sw	Sw	Sw	Sw	WR	WR	WR	Sw	Sw	WR	Sw	Sw	WR	Sw	WR	WR	Sw	Sw	Sw	Sw	WR	WR	Sw	WR	n/a	WR	Sw	WR	n/a	n/a	n/a	Sw	Sw	n/a	WR	WR	WR	WR	WR	n/a	n/a	WR
R12225		Sw	WR	WR	Sw	WR	WR	WR	Sw	WR	Sw	Sw	Sw	WR	Sw	Sw	Sw	WR	Sw	WR	Sw	WR	Sw	WR	Sw	WR	WR	WR	Sw	WR	Sw	WR	WR	Sw	WR	Sw	Sw	WR	WR	Sw	WR	Sw	Sw	Sw	Sw	n/a	WR	n/a	Sw
R12230		Sw	Sw	WR	Sw	WR	WR	WR	WR	Sw	WR	Sw	Sw	Sw	WR	Sw	Sw	WR	Sw	WR	Sw	Sw	WR	Sw	Sw	Sw	Sw	Sw	Sw	Sw	Sw	Sw	Sw	WR	WR	Sw	Sw	Sw	Sw	Sw	Sw	Sw	WR	WR	Sw	Sw	Sw	Sw	Sw
R12233		Sw	Sw	WR	Sw	WR	WR	WR	WR	Sw	WR	Sw	Sw	Sw	WR	Sw	Sw	WR	Sw	WR	Sw	Sw	WR	Sw	Sw	Sw	Sw	Sw	Sw	Sw	Sw	Sw	Sw	WR	WR	Sw	Sw	Sw	Sw	Sw	Sw	Sw	WR	WR	Sw	Sw	n/a	n/a	Sw
R12242		Sw	Sw	WR	Sw	WR	WR	WR	WR	Sw	WR	Sw	Sw	n/a	WR	Sw	Sw	WR	Sw	WR	Sw	Sw	WR	Sw	Sw	Sw	Sw	Sw	Sw	Sw	Sw	Sw	Sw	WR	WR	Sw	Sw	Sw	Sw	Sw	Sw	Sw	WR	WR	Sw	n/a	Sw	Sw	Sw
R12247		Sw	Sw	WR	Sw	WR	WR	WR	Sw	Sw	Sw	WR	Sw	WR	WR	WR	WR	WR	WR	Sw	Sw	WR	WR	WR	Sw	Sw	WR	n/a	Sw	WR	WR	WR	Sw	WR	Sw	Sw	Sw	WR	WR	WR	WR	WR	WR	Sw	Sw	Sw	WR	Sw	Sw
R12248		WR	n/a	Sw	WR	WR	WR	WR	Sw	WR	Sw	Sw	WR	Sw	WR	Sw	Sw	WR	Sw	Sw	WR	WR	Sw	Sw	Sw	Sw	Sw	Sw	WR	Sw	WR	Sw	WR	WR	WR	Sw	WR	n/a	WR	WR	n/a	WR	WR	WR	WR	Sw	n/a	WR	Sw
R12257		WR	WR	Sw	WR	Sw	WR	WR	Sw	WR	n/a	Sw	Sw	Sw	WR	WR	Sw	WR	WR	WR	WR	WR	WR	WR	WR	Sw	Sw	WR	Sw	n/a	WR	WR	Sw	WR	Sw	Sw	n/a	Sw	Sw	WR	WR	n/a	WR	WR	Sw	n/a	WR	Sw	Sw
R12266		WR	WR	Sw	WR	Sw	WR	Sw	WR	WR	Sw	Sw	WR	WR	Sw	Sw	Sw	WR	Sw	Sw	Sw	WR	WR	WR	WR	WR	WR	WR	WR	Sw	WR	Sw	WR	Sw	n/a	WR	WR	Sw	WR	Sw	WR	Sw	WR	WR	Sw	n/a	WR	Sw	WR
R12278		Sw	Sw	Sw	Sw	WR	WR	WR	Sw	n/a	Sw	WR	WR	WR	Sw	Sw	Sw	WR	Sw	WR	n/a	Sw	WR	WR	WR	WR	Sw	Sw	Sw	Sw	n/a	WR	Sw	WR	n/a	Sw	WR	WR	Sw	WR	WR	Sw	n/a	Sw	WR	WR	Sw	WR	WR
R12282		Sw	Sw	Sw	Sw	Sw	Sw	Sw	Sw	WR	WR	Sw	Sw	Sw	Sw	Sw	Sw	Sw	WR	Sw	Sw	Sw	Sw	Sw	WR	WR	Sw	Sw	Sw	WR	Sw	WR	Sw	Sw	Sw	Sw	WR	n/a	Sw	WR	Sw	Sw	Sw	Sw	WR	Sw	n/a	WR	Sw
R12285		Sw	WR	WR	Sw	Sw	Sw	Sw	WR	Sw	WR	WR	Sw	WR	Sw	Sw	WR	WR	WR	WR	Sw	Sw	WR	WR	Sw	WR	WR	n/a	WR	WR	WR	Sw	WR	Sw	WR	n/a	WR	Sw	WR	n/a	Sw	Sw	n/a	Sw	Sw	n/a	n/a	Sw	n/a
R12289		Sw	Sw	WR	Sw	WR	WR	Sw	Sw	Sw	Sw	WR	n/a	WR	Sw	Sw	WR	WR	WR	Sw	n/a	WR	Sw	WR	Sw	Sw	WR	Sw	WR	WR	WR	WR	Sw	WR	Sw	Sw	Sw	WR	WR	WR	Sw	WR	Sw	Sw	Sw	n/a	Sw	Sw	Sw
R12298		WR	Sw	WR	Sw	WR	Sw	Sw	WR	Sw	Sw	Sw	WR	Sw	Sw	Sw	Sw	WR	Sw	WR	WR	Sw	Sw	WR	WR	Sw	WR	WR	WR	Sw	Sw	Sw	Sw	WR	Sw	Sw	WR	WR	Sw	n/a	n/a	n/a	n/a	Sw	WR	Sw	WR	n/a	n/a
R12311		WR	Sw	WR	WR	Sw	WR	Sw	WR	WR	WR	Sw	Sw	Sw	WR	WR	WR	WR	WR	Sw	WR	WR	Sw	Sw	WR	Sw	WR	Sw	WR	WR	Sw	Sw	WR	Sw	WR	WR	Sw	Sw	WR	Sw	Sw	WR	WR	WR	Sw	Sw	WR	WR	Sw
R12314		Sw	Sw	Sw	WR	Sw	Sw	WR	WR	WR	Sw	WR	WR	Sw	Sw	WR	Sw	Sw	Sw	WR	Sw	Sw	Sw	WR	Sw	Sw	Sw	WR	Sw	WR	WR	WR	WR	Sw	Sw	WR	Sw	Sw	WR	WR	n/a	Sw	WR	Sw	Sw	Sw	n/a	n/a	WR
R12332		Sw	Sw	Sw	Sw	WR	WR	WR	Sw	Sw	Sw	WR	WR	WR	Sw	Sw	Sw	n/a	Sw	WR	Sw	Sw	WR	WR	WR	WR	Sw	Sw	Sw	Sw	WR	WR	Sw	WR	Sw	Sw	WR	WR	Sw	WR	WR	Sw	Sw	Sw	WR	WR	Sw	n/a	WR
R12338		Sw	Sw	WR	Sw	WR	WR	WR	WR	Sw	WR	Sw	Sw	Sw	WR	Sw	Sw	WR	Sw	WR	Sw	Sw	WR	Sw	Sw	Sw	Sw	Sw	Sw	Sw	Sw	Sw	Sw	WR	WR	Sw	Sw	Sw	Sw	n/a	Sw	Sw	WR	n/a	Sw	n/a	n/a	Sw	Sw
R12350		Sw	Sw	WR	Sw	WR	WR	WR	WR	Sw	WR	Sw	Sw	Sw	WR	Sw	Sw	WR	Sw	WR	Sw	Sw	WR	Sw	Sw	Sw	Sw	Sw	Sw	Sw	Sw	Sw	Sw	WR	WR	Sw	Sw	Sw	Sw	Sw	Sw	Sw	WR	WR	Sw	Sw	n/a	Sw	Sw
R12354		WR	Sw	WR	WR	Sw	Sw	Sw	Sw	Sw	Sw	WR	Sw	Sw	Sw	WR	WR	WR	Sw	WR	WR	WR	WR	WR	WR	Sw	Sw	WR	Sw	WR	Sw	WR	WR	WR	Sw	WR	WR	WR	Sw	WR	Sw	Sw	n/a	WR	Sw	WR	WR	WR	n/a
R12368		WR	Sw	WR	WR	Sw	Sw	Sw	Sw	Sw	Sw	WR	Sw	Sw	Sw	n/a	WR	WR	Sw	n/a	WR	WR	n/a	WR	n/a	Sw	Sw	WR	Sw	WR	Sw	WR	WR	WR	n/a	WR	WR	n/a	Sw	WR	Sw	n/a	n/a	WR	Sw	n/a	n/a	WR	WR
R12388		WR	WR	Sw	WR	Sw	WR	WR	Sw	WR	WR	Sw	Sw	Sw	WR	WR	Sw	n/a	WR	WR	n/a	WR	WR	WR	WR	Sw	Sw	n/a	Sw	WR	WR	WR	Sw	WR	Sw	n/a	WR	Sw	Sw	n/a	n/a	Sw	WR	n/a	n/a	n/a	n/a	n/a	Sw
R12402		WR	Sw	WR	Sw	WR	Sw	Sw	Sw	WR	Sw	Sw	WR	n/a	Sw	Sw	Sw	WR	Sw	WR	WR	Sw	Sw	WR	WR	Sw	WR	Sw	Sw	Sw	Sw	WR	Sw	WR	Sw	Sw	n/a	n/a	Sw	WR	Sw	WR	n/a	Sw	WR	Sw	WR	Sw	WR
R12418		Sw	Sw	Sw	Sw	Sw	Sw	Sw	Sw	Sw	Sw	WR	WR	WR	n/a	Sw	WR	n/a	Sw	WR	Sw	WR	WR	Sw	Sw	Sw	Sw	WR	WR	Sw	WR	Sw	WR	Sw	WR	Sw	Sw	WR	Sw	Sw	Sw	n/a	WR	WR	WR	WR	n/a	n/a	WR
R12420		Sw	WR	WR	Sw	Sw	Sw	Sw	WR	Sw	WR	WR	Sw	WR	Sw	Sw	WR	WR	WR	WR	Sw	Sw	WR	WR	Sw	WR	WR	WR	WR	WR	WR	Sw	WR	Sw	WR	WR	WR	Sw	WR	Sw	Sw	Sw	n/a	n/a	Sw	WR	WR	Sw	n/a
R12425		Sw	Sw	WR	Sw	WR	WR	Sw	Sw	Sw	Sw	WR	Sw	WR	Sw	Sw	WR	WR	WR	Sw	Sw	WR	Sw	WR	Sw	Sw	WR	Sw	WR	WR	WR	WR	Sw	WR	Sw	Sw	Sw	WR	WR	WR	n/a	n/a	n/a	Sw	Sw	n/a	n/a	Sw	Sw
R12432		Sw	Sw	WR	Sw	WR	WR	WR	WR	Sw	WR	Sw	Sw	Sw	WR	Sw	Sw	WR	Sw	WR	Sw	Sw	WR	Sw	Sw	Sw	Sw	Sw	Sw	Sw	Sw	Sw	Sw	WR	WR	Sw	n/a	Sw	Sw	Sw	Sw	Sw	WR	WR	Sw	Sw	Sw	Sw	Sw
R12447		WR	WR	WR	WR	WR	Sw	Sw	Sw	Sw	WR	Sw	WR	Sw	Sw	Sw	WR	WR	WR	WR	Sw	Sw	Sw	Sw	WR	Sw	Sw	WR	WR	Sw	WR	WR	Sw	Sw	WR	Sw	n/a	WR	Sw	Sw	Sw	Sw	n/a	Sw	n/a	WR	n/a	WR	Sw
R12460		Sw	Sw	WR	Sw	WR	WR	WR	WR	Sw	WR	Sw	Sw	Sw	WR	Sw	Sw	WR	Sw	n/a	Sw	Sw	WR	Sw	Sw	Sw	Sw	Sw	Sw	Sw	Sw	Sw	Sw	WR	n/a	Sw	Sw	n/a	Sw	Sw	Sw	Sw	WR	WR	Sw	n/a	Sw	Sw	Sw
R12467		WR	WR	Sw	WR	Sw	WR	WR	Sw	WR	WR	n/a	Sw	Sw	WR	WR	Sw	WR	WR	WR	WR	WR	WR	WR	WR	Sw	Sw	WR	n/a	WR	WR	WR	Sw	WR	Sw	Sw	WR	n/a	Sw	WR	WR	Sw	WR	WR	n/a	n/a	n/a	n/a	Sw
R12481		Sw	Sw	Sw	Sw	Sw	Sw	Sw	Sw	WR	WR	Sw	Sw	Sw	Sw	Sw	Sw	Sw	WR	Sw	Sw	Sw	Sw	Sw	WR	WR	Sw	Sw	Sw	WR	Sw	WR	Sw	Sw	Sw	Sw	WR	Sw	Sw	WR	Sw	Sw	Sw	n/a	WR	Sw	n/a	WR	Sw
R12482		WR	Sw	Sw	Sw	Sw	Sw	Sw	Sw	Sw	WR	WR	WR	WR	WR	WR	Sw	Sw	Sw	n/a	WR	WR	Sw	Sw	WR	n/a	Sw	Sw	WR	Sw	WR	Sw	WR	WR	Sw	WR	WR	n/a	Sw	Sw	Sw	Sw	n/a	Sw	n/a	n/a	n/a	n/a	n/a
R12492		WR	Sw	Sw	Sw	Sw	Sw	Sw	Sw	WR	Sw	Sw	Sw	WR	Sw	Sw	WR	Sw	Sw	WR	n/a	WR	WR	WR	WR	WR	WR	Sw	WR	WR	WR	WR	Sw	Sw	WR	WR	Sw	Sw	WR	Sw	Sw	WR	n/a	Sw	Sw	n/a	WR	WR	Sw
R12499		Sw	WR	Sw	Sw	Sw	Sw	WR	WR	WR	Sw	Sw	Sw	Sw	WR	WR	Sw	Sw	WR	Sw	WR	Sw	WR	Sw	Sw	Sw	WR	Sw	Sw	Sw	Sw	Sw	WR	WR	WR	n/a	n/a	n/a	Sw	n/a	n/a	n/a	n/a	WR	Sw	WR	n/a	n/a	WR
R12501		WR	WR	Sw	WR	Sw	Sw	Sw	Sw	Sw	WR	WR	Sw	Sw	WR	WR	WR	WR	WR	Sw	WR	WR	WR	WR	WR	Sw	Sw	Sw	WR	WR	WR	Sw	WR	Sw	Sw	Sw	Sw	WR	WR	Sw	WR	Sw	Sw	n/a	Sw	WR	Sw	Sw	Sw
R12504		WR	Sw	WR	WR	Sw	Sw	Sw	Sw	Sw	Sw	WR	Sw	Sw	Sw	WR	WR	WR	Sw	WR	WR	WR	WR	WR	WR	Sw	Sw	WR	Sw	WR	Sw	WR	WR	WR	Sw	WR	WR	n/a	Sw	WR	Sw	Sw	n/a	WR	n/a	n/a	n/a	WR	WR
R12524		Sw	Sw	Sw	Sw	WR	WR	Sw	WR	Sw	Sw	WR	Sw	Sw	WR	Sw	Sw	Sw	WR	Sw	Sw	WR	WR	WR	Sw	Sw	Sw	WR	Sw	Sw	WR	WR	Sw	WR	Sw	Sw	Sw	WR	WR	Sw	WR	n/a	WR	WR	Sw	WR	n/a	n/a	Sw
R12526		WR	Sw	WR	WR	Sw	Sw	WR	Sw	WR	Sw	WR	Sw	Sw	WR	WR	WR	WR	Sw	Sw	WR	Sw	Sw	WR	Sw	WR	WR	WR	Sw	WR	WR	Sw	WR	WR	WR	Sw	Sw	Sw	Sw	WR	Sw	Sw	Sw	WR	n/a	WR	n/a	WR	Sw
R12528		Sw	Sw	Sw	Sw	Sw	Sw	Sw	Sw	WR	WR	Sw	Sw	Sw	Sw	Sw	Sw	Sw	WR	Sw	Sw	Sw	Sw	Sw	WR	WR	Sw	Sw	Sw	WR	n/a	WR	Sw	Sw	Sw	Sw	WR	n/a	Sw	WR	Sw	Sw	Sw	Sw	WR	n/a	n/a	n/a	Sw
R12531		Sw	Sw	WR	Sw	WR	WR	Sw	Sw	Sw	Sw	WR	Sw	WR	WR	Sw	WR	WR	WR	Sw	Sw	WR	Sw	WR	Sw	Sw	WR	Sw	WR	WR	WR	WR	Sw	WR	Sw	Sw	Sw	WR	WR	WR	WR	WR	Sw	Sw	n/a	n/a	Sw	Sw	Sw
R12545		Sw	Sw	Sw	Sw	WR	WR	Sw	WR	Sw	Sw	WR	Sw	Sw	WR	Sw	Sw	Sw	WR	Sw	Sw	WR	WR	WR	Sw	Sw	Sw	WR	Sw	Sw	WR	WR	Sw	WR	Sw	Sw	n/a	WR	WR	Sw	WR	WR	WR	WR	Sw	WR	n/a	WR	Sw
R12547		WR	Sw	Sw	WR	WR	Sw	Sw	WR	WR	Sw	n/a	Sw	WR	WR	Sw	Sw	Sw	WR	WR	Sw	WR	Sw	WR	WR	WR	WR	WR	WR	Sw	Sw	Sw	Sw	WR	Sw	WR	n/a	WR	Sw	n/a	Sw	WR	WR	WR	Sw	Sw	n/a	n/a	WR
R12550		Sw	Sw	Sw	WR	WR	WR	WR	WR	Sw	Sw	WR	Sw	WR	Sw	WR	WR	WR	WR	Sw	WR	Sw	Sw	WR	WR	Sw	WR	Sw	Sw	WR	WR	WR	WR	Sw	WR	Sw	Sw	n/a	WR	WR	WR	Sw	Sw	Sw	n/a	Sw	WR	n/a	WR
R12559		Sw	WR	Sw	WR	WR	WR	WR	WR	Sw	n/a	WR	WR	Sw	WR	WR	Sw	Sw	Sw	Sw	Sw	WR	WR	Sw	WR	WR	WR	Sw	Sw	Sw	Sw	Sw	WR	WR	WR	WR	WR	Sw	Sw	Sw	n/a	WR	n/a	n/a	Sw	Sw	n/a	WR	Sw
R12572		Sw	WR	WR	Sw	WR	WR	WR	Sw	WR	WR	WR	Sw	Sw	Sw	WR	Sw	Sw	Sw	Sw	WR	Sw	Sw	Sw	WR	Sw	WR	Sw	Sw	Sw	Sw	WR	WR	Sw	WR	Sw	n/a	Sw	n/a	WR	Sw	WR	WR	WR	Sw	Sw	n/a	WR	Sw
R12581		WR	Sw	WR	WR	Sw	Sw	Sw	Sw	Sw	Sw	WR	Sw	Sw	Sw	WR	WR	WR	Sw	WR	n/a	WR	WR	WR	WR	Sw	Sw	WR	Sw	WR	Sw	WR	WR	WR	Sw	WR	WR	WR	Sw	WR	Sw	Sw	WR	WR	Sw	WR	WR	WR	WR
R12590		WR	WR	WR	WR	WR	WR	WR	Sw	Sw	Sw	WR	Sw	Sw	Sw	WR	Sw	Sw	WR	WR	Sw	Sw	WR	WR	WR	Sw	WR	WR	Sw	WR	Sw	WR	Sw	WR	Sw	WR	Sw	WR	WR	WR	Sw	WR	WR	WR	WR	WR	n/a	WR	WR
R12594		Sw	Sw	Sw	WR	WR	WR	WR	WR	Sw	Sw	WR	Sw	WR	Sw	WR	WR	WR	WR	Sw	WR	Sw	Sw	WR	WR	Sw	WR	Sw	Sw	WR	WR	WR	WR	Sw	WR	Sw	Sw	n/a	WR	WR	WR	Sw	n/a	Sw	WR	Sw	n/a	Sw	WR
R12596		Sw	WR	WR	Sw	WR	WR	WR	Sw	WR	WR	WR	Sw	Sw	Sw	WR	Sw	Sw	Sw	Sw	WR	Sw	Sw	Sw	WR	Sw	WR	Sw	Sw	Sw	Sw	WR	WR	Sw	WR	Sw	n/a	Sw	Sw	n/a	Sw	n/a	WR	n/a	Sw	Sw	n/a	n/a	n/a
R12601		WR	WR	WR	Sw	Sw	WR	WR	Sw	Sw	WR	Sw	Sw	WR	Sw	Sw	Sw	Sw	WR	Sw	WR	Sw	WR	Sw	WR	Sw	WR	WR	WR	WR	Sw	Sw	Sw	WR	n/a	Sw	Sw	Sw	WR	Sw	WR	Sw	Sw	WR	Sw	WR	n/a	WR	WR
R12608		WR	WR	WR	WR	WR	Sw	Sw	Sw	Sw	WR	Sw	WR	Sw	Sw	Sw	WR	WR	WR	WR	Sw	Sw	Sw	Sw	WR	Sw	Sw	WR	WR	Sw	WR	WR	Sw	Sw	WR	Sw	n/a	WR	Sw	Sw	Sw	Sw	n/a	Sw	Sw	WR	n/a	WR	Sw
R12611		Sw	Sw	Sw	Sw	Sw	Sw	Sw	Sw	WR	WR	Sw	Sw	Sw	Sw	Sw	Sw	Sw	WR	Sw	Sw	Sw	Sw	Sw	WR	WR	Sw	Sw	Sw	WR	Sw	WR	Sw	Sw	Sw	Sw	WR	Sw	Sw	n/a	Sw	Sw	Sw	Sw	WR	Sw	Sw	WR	Sw
R12625		Sw	Sw	Sw	Sw	Sw	Sw	Sw	Sw	Sw	Sw	WR	WR	WR	Sw	Sw	WR	Sw	Sw	WR	Sw	WR	WR	Sw	Sw	Sw	Sw	WR	WR	Sw	WR	Sw	WR	Sw	WR	Sw	n/a	WR	Sw	Sw	Sw	n/a	n/a	WR	WR	WR	Sw	Sw	WR
R12626		Sw	Sw	WR	Sw	WR	WR	Sw	Sw	Sw	Sw	WR	Sw	WR	Sw	Sw	WR	WR	WR	Sw	Sw	WR	Sw	WR	Sw	Sw	WR	Sw	WR	WR	n/a	WR	Sw	WR	Sw	Sw	Sw	WR	WR	WR	Sw	WR	n/a	Sw	Sw	Sw	Sw	Sw	Sw
R12629		Sw	Sw	Sw	Sw	Sw	Sw	Sw	Sw	WR	WR	Sw	Sw	Sw	Sw	Sw	Sw	Sw	WR	Sw	Sw	Sw	Sw	Sw	WR	WR	Sw	Sw	Sw	WR	Sw	WR	Sw	Sw	Sw	Sw	WR	Sw	Sw	WR	Sw	Sw	Sw	Sw	n/a	Sw	n/a	n/a	Sw
R12631		Sw	Sw	WR	Sw	WR	WR	Sw	Sw	Sw	Sw	WR	Sw	n/a	Sw	Sw	WR	WR	WR	Sw	Sw	WR	Sw	WR	Sw	Sw	WR	Sw	WR	WR	WR	WR	n/a	WR	Sw	Sw	Sw	n/a	n/a	WR	n/a	WR	n/a	Sw	Sw	n/a	Sw	Sw	n/a
R12651		Sw	Sw	WR	Sw	WR	WR	Sw	Sw	Sw	Sw	WR	Sw	WR	Sw	Sw	WR	WR	WR	Sw	Sw	WR	Sw	WR	Sw	Sw	WR	Sw	WR	WR	WR	WR	Sw	WR	Sw	Sw	Sw	WR	WR	WR	n/a	WR	n/a	n/a	Sw	n/a	Sw	n/a	n/a
R12655		n/a	WR	WR	Sw	Sw	Sw	WR	Sw	WR	WR	WR	Sw	WR	Sw	Sw	Sw	Sw	Sw	WR	WR	WR	Sw	WR	Sw	WR	WR	Sw	WR	WR	Sw	WR	Sw	Sw	WR	WR	n/a	WR	WR	Sw	WR	WR	Sw	WR	n/a	Sw	WR	Sw	Sw
R12662		WR	WR	Sw	WR	Sw	WR	Sw	Sw	Sw	WR	n/a	Sw	Sw	WR	WR	WR	WR	WR	Sw	WR	WR	WR	WR	WR	Sw	Sw	Sw	WR	WR	WR	Sw	WR	Sw	Sw	Sw	Sw	WR	WR	Sw	WR	Sw	n/a	n/a	Sw	WR	n/a	Sw	Sw
R12665		WR	WR	Sw	WR	Sw	WR	Sw	WR	WR	Sw	Sw	WR	WR	Sw	Sw	Sw	WR	Sw	Sw	Sw	WR	WR	WR	WR	WR	WR	WR	WR	Sw	WR	Sw	WR	Sw	WR	WR	WR	n/a	WR	n/a	WR	Sw	WR	WR	Sw	n/a	n/a	Sw	WR
R12688		WR	WR	WR	WR	WR	WR	WR	WR	WR	WR	Sw	Sw	Sw	WR	WR	Sw	Sw	WR	WR	Sw	Sw	WR	WR	WR	Sw	WR	Sw	Sw	WR	Sw	WR	Sw	WR	WR	WR	WR	n/a	Sw	WR	n/a	n/a	n/a	WR	n/a	Sw	WR	n/a	Sw
R12703		Sw	WR	Sw	WR	WR	WR	WR	WR	Sw	Sw	WR	WR	Sw	WR	WR	Sw	Sw	Sw	Sw	Sw	WR	WR	Sw	WR	WR	WR	Sw	Sw	Sw	Sw	Sw	WR	WR	WR	WR	WR	Sw	Sw	Sw	WR	WR	n/a	WR	Sw	Sw	Sw	WR	Sw
R12719		Sw	Sw	Sw	WR	Sw	Sw	WR	WR	WR	Sw	WR	WR	Sw	Sw	WR	Sw	Sw	Sw	WR	Sw	Sw	Sw	WR	Sw	Sw	Sw	WR	Sw	WR	WR	WR	n/a	Sw	Sw	WR	Sw	Sw	WR	WR	WR	Sw	n/a	Sw	Sw	n/a	Sw	WR	WR
R12722		WR	WR	WR	WR	WR	WR	WR	WR	WR	WR	Sw	Sw	Sw	WR	WR	Sw	Sw	WR	WR	Sw	Sw	WR	WR	WR	Sw	WR	Sw	Sw	WR	Sw	WR	Sw	WR	WR	WR	WR	Sw	Sw	WR	WR	Sw	Sw	WR	WR	n/a	n/a	WR	Sw
R12730		Sw	n/a	Sw	Sw	Sw	Sw	Sw	Sw	WR	WR	Sw	Sw	Sw	Sw	Sw	Sw	Sw	WR	Sw	Sw	Sw	Sw	Sw	WR	WR	Sw	Sw	Sw	WR	Sw	WR	Sw	Sw	Sw	Sw	WR	Sw	Sw	WR	n/a	Sw	Sw	Sw	WR	Sw	Sw	WR	Sw
R12733		Sw	WR	Sw	WR	WR	WR	Sw	WR	Sw	Sw	WR	Sw	Sw	WR	WR	Sw	Sw	Sw	WR	Sw	WR	WR	WR	WR	Sw	Sw	WR	Sw	WR	WR	Sw	WR	Sw	Sw	WR	WR	n/a	Sw	Sw	n/a	Sw	Sw	Sw	WR	n/a	n/a	n/a	WR
R12734		Sw	Sw	Sw	WR	Sw	Sw	WR	WR	WR	Sw	WR	WR	Sw	Sw	WR	Sw	Sw	Sw	WR	Sw	Sw	Sw	WR	Sw	Sw	Sw	WR	Sw	WR	WR	WR	WR	Sw	Sw	WR	Sw	Sw	WR	WR	WR	Sw	WR	Sw	n/a	n/a	Sw	n/a	WR
R12738		Sw	WR	Sw	Sw	WR	WR	Sw	Sw	Sw	Sw	Sw	WR	WR	Sw	WR	Sw	WR	WR	Sw	WR	WR	Sw	WR	WR	WR	WR	WR	WR	Sw	WR	WR	WR	Sw	WR	Sw	Sw	n/a	Sw	Sw	WR	Sw	n/a	n/a	Sw	WR	Sw	Sw	Sw
R12739		Sw	Sw	Sw	WR	WR	WR	Sw	Sw	WR	Sw	Sw	WR	WR	Sw	Sw	Sw	WR	Sw	Sw	Sw	Sw	WR	WR	WR	Sw	Sw	Sw	WR	Sw	Sw	WR	WR	WR	Sw	Sw	Sw	Sw	Sw	Sw	Sw	WR	Sw	Sw	WR	WR	Sw	n/a	Sw
R12752		Sw	Sw	Sw	WR	Sw	Sw	WR	WR	WR	Sw	WR	WR	Sw	Sw	WR	Sw	Sw	Sw	WR	Sw	Sw	Sw	WR	Sw	Sw	n/a	WR	Sw	WR	n/a	WR	WR	Sw	Sw	WR	Sw	Sw	WR	WR	n/a	Sw	WR	Sw	Sw	Sw	Sw	WR	WR
R12754		Sw	Sw	WR	Sw	Sw	WR	WR	Sw	Sw	WR	WR	Sw	Sw	Sw	Sw	Sw	Sw	WR	Sw	WR	Sw	Sw	WR	Sw	Sw	Sw	Sw	WR	Sw	WR	Sw	n/a	Sw	Sw	WR	n/a	Sw	WR	WR	WR	Sw	Sw	WR	WR	Sw	n/a	WR	WR
R12759		WR	Sw	Sw	WR	WR	Sw	Sw	WR	WR	Sw	WR	Sw	WR	WR	Sw	Sw	Sw	WR	WR	Sw	n/a	Sw	WR	WR	n/a	WR	WR	WR	Sw	n/a	Sw	Sw	WR	Sw	WR	WR	WR	Sw	Sw	Sw	WR	WR	WR	Sw	Sw	Sw	WR	WR
R12773		Sw	Sw	Sw	WR	WR	WR	WR	WR	Sw	Sw	WR	n/a	WR	Sw	WR	WR	WR	WR	Sw	WR	Sw	Sw	WR	WR	Sw	WR	Sw	Sw	WR	WR	WR	WR	Sw	WR	Sw	Sw	Sw	WR	WR	WR	Sw	Sw	Sw	n/a	Sw	WR	Sw	n/a
R12776		WR	WR	WR	Sw	Sw	WR	WR	Sw	Sw	WR	Sw	Sw	WR	Sw	Sw	Sw	Sw	WR	Sw	WR	n/a	WR	Sw	WR	n/a	WR	WR	WR	WR	n/a	Sw	Sw	WR	WR	Sw	n/a	n/a	WR	Sw	n/a	n/a	n/a	WR	n/a	n/a	Sw	WR	n/a
R12798		WR	WR	Sw	WR	Sw	WR	Sw	Sw	Sw	WR	WR	Sw	Sw	WR	WR	WR	WR	WR	Sw	WR	WR	WR	WR	WR	Sw	Sw	Sw	WR	WR	WR	Sw	WR	Sw	n/a	Sw	Sw	WR	WR	n/a	WR	Sw	Sw	n/a	Sw	WR	Sw	n/a	Sw
R12802		Sw	Sw	WR	Sw	Sw	WR	WR	Sw	Sw	WR	WR	Sw	Sw	Sw	Sw	Sw	Sw	WR	Sw	WR	Sw	Sw	WR	Sw	Sw	Sw	Sw	WR	Sw	WR	Sw	WR	Sw	Sw	WR	WR	Sw	WR	WR	WR	Sw	Sw	WR	WR	Sw	Sw	WR	WR
R12819		Sw	WR	WR	Sw	WR	WR	WR	Sw	WR	Sw	Sw	Sw	WR	Sw	Sw	Sw	WR	Sw	WR	Sw	WR	Sw	WR	Sw	WR	WR	WR	Sw	WR	Sw	WR	WR	Sw	WR	n/a	Sw	n/a	WR	Sw	WR	Sw	Sw	Sw	Sw	WR	WR	WR	Sw
R12828		Sw	Sw	Sw	WR	Sw	Sw	WR	WR	WR	Sw	WR	WR	Sw	Sw	WR	Sw	Sw	Sw	WR	n/a	Sw	Sw	WR	Sw	n/a	Sw	WR	Sw	WR	WR	WR	WR	Sw	Sw	WR	Sw	n/a	WR	n/a	WR	Sw	WR	n/a	Sw	n/a	Sw	WR	WR
R12829		Sw	WR	Sw	WR	WR	WR	Sw	WR	WR	Sw	Sw	WR	n/a	WR	WR	Sw	WR	WR	Sw	WR	WR	WR	WR	Sw	Sw	Sw	WR	WR	Sw	Sw	Sw	Sw	Sw	Sw	Sw	Sw	n/a	Sw	WR	WR	Sw	Sw	Sw	Sw	n/a	WR	WR	Sw
R12832		WR	Sw	Sw	Sw	Sw	Sw	Sw	Sw	WR	Sw	Sw	Sw	WR	Sw	Sw	WR	Sw	Sw	WR	Sw	WR	WR	WR	WR	WR	WR	Sw	WR	WR	WR	WR	Sw	Sw	WR	WR	n/a	Sw	WR	n/a	n/a	WR	WR	Sw	Sw	n/a	n/a	WR	Sw
R12848		WR	Sw	WR	WR	Sw	Sw	Sw	Sw	Sw	Sw	WR	Sw	Sw	Sw	WR	WR	WR	Sw	WR	WR	WR	WR	WR	WR	Sw	Sw	WR	Sw	WR	Sw	WR	WR	WR	Sw	WR	WR	WR	n/a	WR	Sw	Sw	WR	WR	Sw	WR	WR	WR	WR
R12856		Sw	Sw	Sw	Sw	WR	WR	Sw	WR	Sw	Sw	WR	Sw	Sw	WR	Sw	Sw	Sw	WR	Sw	Sw	WR	WR	WR	Sw	Sw	Sw	WR	Sw	Sw	WR	WR	Sw	WR	Sw	Sw	Sw	WR	WR	Sw	n/a	WR	WR	WR	Sw	WR	n/a	WR	n/a
R12861		Sw	Sw	Sw	WR	WR	WR	WR	WR	Sw	Sw	WR	Sw	WR	Sw	WR	WR	WR	WR	Sw	WR	Sw	Sw	WR	WR	Sw	WR	Sw	Sw	WR	WR	WR	WR	Sw	WR	Sw	Sw	Sw	WR	WR	WR	Sw	Sw	Sw	WR	n/a	WR	Sw	WR
R12877		WR	Sw	Sw	WR	WR	WR	WR	Sw	WR	Sw	Sw	WR	Sw	WR	Sw	Sw	WR	Sw	Sw	WR	WR	Sw	Sw	Sw	Sw	Sw	Sw	WR	Sw	WR	Sw	WR	WR	WR	Sw	WR	WR	WR	WR	WR	WR	WR	WR	n/a	Sw	WR	n/a	Sw
R12891		WR	Sw	WR	WR	Sw	WR	Sw	WR	WR	WR	Sw	Sw	Sw	WR	WR	WR	WR	WR	Sw	WR	WR	Sw	Sw	WR	Sw	WR	Sw	WR	WR	Sw	Sw	WR	Sw	WR	WR	n/a	Sw	WR	Sw	Sw	WR	WR	n/a	Sw	n/a	WR	n/a	Sw
R12897		Sw	Sw	Sw	Sw	WR	WR	Sw	WR	Sw	Sw	WR	Sw	Sw	WR	Sw	Sw	Sw	WR	Sw	Sw	WR	WR	WR	Sw	Sw	Sw	WR	Sw	Sw	WR	WR	Sw	WR	Sw	Sw	n/a	WR	WR	Sw	n/a	n/a	n/a	WR	Sw	n/a	n/a	n/a	n/a
R12927		WR	Sw	Sw	Sw	Sw	Sw	Sw	Sw	Sw	WR	WR	WR	WR	WR	WR	Sw	Sw	Sw	Sw	WR	WR	Sw	Sw	WR	Sw	Sw	n/a	WR	Sw	WR	Sw	WR	WR	Sw	WR	WR	WR	Sw	Sw	Sw	Sw	WR	Sw	n/a	Sw	n/a	WR	WR
R12935		Sw	Sw	Sw	WR	Sw	Sw	WR	WR	WR	Sw	WR	WR	Sw	Sw	WR	Sw	Sw	Sw	WR	Sw	Sw	Sw	WR	Sw	Sw	Sw	WR	Sw	WR	WR	WR	WR	Sw	Sw	WR	Sw	Sw	WR	WR	WR	Sw	WR	Sw	Sw	Sw	n/a	WR	n/a
R12938		Sw	WR	Sw	WR	Sw	WR	Sw	WR	Sw	Sw	WR	Sw	Sw	WR	WR	Sw	n/a	Sw	WR	Sw	WR	WR	WR	WR	Sw	Sw	WR	Sw	WR	WR	Sw	WR	Sw	Sw	WR	n/a	n/a	Sw	Sw	WR	Sw	Sw	Sw	WR	WR	WR	n/a	WR
R12945		Sw	Sw	WR	Sw	WR	WR	Sw	Sw	Sw	Sw	WR	Sw	WR	Sw	Sw	WR	WR	WR	Sw	Sw	WR	Sw	WR	Sw	Sw	WR	Sw	WR	WR	WR	WR	Sw	WR	Sw	Sw	Sw	WR	WR	WR	Sw	WR	n/a	Sw	Sw	Sw	Sw	Sw	Sw
R12951		WR	n/a	Sw	WR	n/a	WR	Sw	WR	WR	Sw	n/a	WR	WR	Sw	Sw	Sw	WR	Sw	Sw	Sw	WR	WR	WR	WR	WR	WR	WR	WR	Sw	WR	Sw	WR	Sw	WR	WR	WR	Sw	WR	Sw	n/a	Sw	WR	WR	Sw	n/a	n/a	n/a	WR
R12967		WR	Sw	Sw	Sw	Sw	Sw	Sw	Sw	WR	Sw	Sw	Sw	WR	Sw	Sw	WR	Sw	Sw	WR	Sw	WR	WR	WR	WR	WR	WR	Sw	WR	WR	WR	WR	Sw	Sw	WR	WR	Sw	Sw	WR	Sw	Sw	WR	n/a	n/a	Sw	WR	WR	WR	Sw
R12973		Sw	WR	WR	Sw	WR	WR	WR	Sw	WR	WR	WR	Sw	Sw	Sw	WR	Sw	Sw	Sw	Sw	WR	n/a	Sw	Sw	WR	Sw	WR	Sw	Sw	Sw	Sw	WR	WR	Sw	WR	Sw	n/a	Sw	Sw	WR	Sw	n/a	WR	WR	Sw	Sw	n/a	WR	n/a
R12975		WR	WR	WR	WR	WR	WR	WR	Sw	Sw	Sw	WR	Sw	Sw	Sw	WR	Sw	Sw	WR	WR	n/a	Sw	WR	WR	WR	Sw	WR	WR	Sw	WR	n/a	WR	Sw	WR	Sw	n/a	Sw	WR	WR	WR	n/a	WR	WR	WR	n/a	n/a	WR	n/a	WR
R12978		Sw	Sw	Sw	WR	WR	WR	WR	WR	Sw	Sw	WR	Sw	WR	Sw	WR	WR	WR	WR	Sw	WR	Sw	n/a	WR	WR	Sw	WR	n/a	Sw	WR	WR	WR	WR	Sw	WR	Sw	Sw	Sw	WR	WR	WR	Sw	n/a	Sw	WR	Sw	n/a	n/a	WR
R12992		WR	Sw	Sw	Sw	Sw	Sw	Sw	Sw	WR	Sw	Sw	Sw	WR	Sw	Sw	WR	Sw	Sw	WR	Sw	WR	WR	WR	WR	WR	WR	Sw	WR	n/a	WR	WR	n/a	Sw	WR	WR	Sw	Sw	WR	Sw	n/a	WR	WR	Sw	Sw	WR	WR	WR	n/a
R13001		WR	WR	Sw	WR	Sw	WR	WR	Sw	WR	WR	Sw	Sw	Sw	WR	WR	Sw	WR	WR	WR	WR	WR	WR	WR	WR	Sw	Sw	WR	Sw	WR	WR	WR	Sw	WR	Sw	Sw	WR	Sw	Sw	WR	WR	Sw	n/a	n/a	Sw	n/a	n/a	Sw	n/a
R13011		WR	WR	Sw	WR	Sw	WR	Sw	WR	WR	Sw	Sw	WR	WR	Sw	Sw	Sw	WR	Sw	Sw	Sw	WR	WR	WR	WR	WR	WR	WR	WR	Sw	WR	Sw	WR	Sw	WR	WR	n/a	Sw	WR	Sw	WR	Sw	WR	WR	Sw	n/a	WR	n/a	WR
R13020		Sw	WR	WR	Sw	WR	WR	WR	Sw	WR	Sw	Sw	Sw	WR	Sw	Sw	Sw	WR	Sw	WR	Sw	WR	Sw	WR	Sw	WR	WR	WR	Sw	WR	Sw	WR	WR	Sw	WR	Sw	Sw	WR	WR	Sw	WR	Sw	Sw	Sw	Sw	WR	WR	WR	n/a
R13027		Sw	Sw	Sw	Sw	Sw	Sw	Sw	Sw	WR	WR	Sw	Sw	Sw	Sw	Sw	Sw	Sw	WR	Sw	Sw	Sw	Sw	Sw	WR	WR	Sw	Sw	Sw	WR	Sw	WR	Sw	Sw	Sw	Sw	WR	n/a	Sw	WR	Sw	Sw	Sw	Sw	WR	n/a	n/a	WR	Sw
R13028		WR	Sw	WR	WR	WR	Sw	WR	WR	WR	Sw	Sw	Sw	WR	Sw	Sw	Sw	n/a	Sw	Sw	Sw	WR	n/a	WR	Sw	Sw	WR	WR	Sw	Sw	Sw	Sw	n/a	Sw	n/a	Sw	Sw	Sw	Sw	Sw	Sw	WR	Sw	WR	Sw	Sw	n/a	Sw	WR
R13030		WR	Sw	Sw	WR	WR	Sw	Sw	WR	WR	Sw	WR	Sw	WR	WR	Sw	Sw	Sw	WR	WR	Sw	WR	Sw	WR	WR	WR	WR	WR	WR	Sw	Sw	Sw	Sw	WR	Sw	WR	WR	WR	Sw	Sw	n/a	WR	WR	n/a	Sw	Sw	Sw	WR	WR
R13050		WR	Sw	Sw	Sw	Sw	Sw	Sw	Sw	WR	Sw	Sw	Sw	WR	Sw	Sw	WR	Sw	Sw	WR	Sw	WR	WR	WR	WR	WR	WR	Sw	WR	WR	WR	WR	Sw	Sw	WR	WR	Sw	Sw	WR	Sw	n/a	WR	WR	Sw	Sw	n/a	WR	n/a	Sw
R13057		WR	WR	WR	Sw	Sw	WR	WR	Sw	Sw	WR	Sw	Sw	WR	Sw	Sw	Sw	Sw	WR	Sw	WR	Sw	WR	Sw	WR	Sw	WR	WR	WR	WR	Sw	Sw	Sw	WR	WR	Sw	Sw	n/a	WR	Sw	WR	Sw	Sw	WR	Sw	WR	Sw	n/a	n/a
R13060		Sw	Sw	Sw	WR	Sw	Sw	WR	WR	WR	Sw	WR	WR	Sw	Sw	WR	Sw	Sw	Sw	WR	Sw	Sw	Sw	WR	Sw	Sw	Sw	WR	Sw	WR	WR	WR	WR	Sw	Sw	WR	n/a	Sw	WR	WR	WR	Sw	WR	n/a	Sw	Sw	Sw	WR	WR
R13065		Sw	Sw	Sw	WR	WR	WR	WR	WR	Sw	Sw	WR	Sw	n/a	Sw	WR	WR	WR	WR	Sw	n/a	Sw	Sw	WR	WR	Sw	WR	Sw	Sw	WR	WR	WR	WR	Sw	WR	Sw	n/a	n/a	WR	WR	WR	Sw	Sw	Sw	WR	Sw	WR	Sw	WR
R13072		WR	WR	Sw	WR	Sw	WR	Sw	Sw	Sw	WR	WR	Sw	Sw	WR	WR	WR	WR	WR	Sw	WR	WR	WR	WR	WR	Sw	Sw	Sw	WR	WR	WR	Sw	WR	Sw	Sw	Sw	Sw	WR	WR	n/a	WR	Sw	Sw	Sw	Sw	n/a	Sw	Sw	n/a
R13078		WR	Sw	Sw	Sw	Sw	Sw	WR	WR	WR	WR	Sw	Sw	WR	WR	WR	Sw	WR	Sw	Sw	WR	Sw	Sw	WR	WR	Sw	WR	n/a	Sw	WR	Sw	WR	Sw	WR	WR	WR	WR	Sw	Sw	Sw	WR	Sw	WR	Sw	Sw	WR	n/a	Sw	WR
R13098		Sw	WR	Sw	Sw	Sw	Sw	WR	WR	WR	Sw	Sw	Sw	Sw	WR	WR	Sw	Sw	WR	Sw	WR	Sw	WR	Sw	Sw	Sw	WR	Sw	Sw	Sw	Sw	Sw	WR	WR	WR	WR	WR	n/a	Sw	WR	WR	Sw	WR	WR	Sw	n/a	n/a	Sw	WR
R13119		WR	Sw	Sw	Sw	Sw	Sw	Sw	Sw	WR	WR	Sw	Sw	n/a	Sw	Sw	WR	Sw	Sw	WR	WR	WR	WR	WR	WR	WR	WR	Sw	Sw	WR	WR	WR	Sw	Sw	WR	WR	Sw	Sw	WR	Sw	WR	WR	WR	n/a	Sw	WR	WR	WR	WR
R13124		Sw	Sw	Sw	Sw	Sw	Sw	Sw	Sw	Sw	Sw	WR	WR	WR	Sw	Sw	WR	Sw	Sw	WR	Sw	WR	WR	Sw	Sw	Sw	Sw	WR	WR	Sw	WR	Sw	WR	Sw	WR	Sw	Sw	n/a	Sw	Sw	Sw	WR	n/a	n/a	WR	WR	Sw	Sw	WR
R13137		Sw	Sw	Sw	Sw	Sw	Sw	Sw	Sw	WR	WR	Sw	Sw	Sw	Sw	Sw	Sw	Sw	WR	Sw	Sw	Sw	Sw	Sw	WR	WR	Sw	Sw	Sw	WR	Sw	WR	Sw	Sw	Sw	Sw	WR	Sw	Sw	WR	Sw	n/a	n/a	Sw	WR	Sw	Sw	WR	Sw
R13141		Sw	WR	WR	Sw	WR	WR	WR	Sw	WR	WR	WR	Sw	Sw	Sw	WR	Sw	Sw	Sw	Sw	WR	Sw	Sw	Sw	WR	Sw	WR	Sw	Sw	Sw	Sw	WR	WR	Sw	WR	Sw	n/a	Sw	Sw	WR	Sw	WR	WR	WR	n/a	Sw	WR	WR	Sw
R13158		Sw	WR	WR	Sw	n/a	WR	WR	Sw	WR	WR	WR	Sw	Sw	n/a	WR	Sw	Sw	Sw	Sw	WR	Sw	Sw	Sw	WR	Sw	WR	Sw	Sw	Sw	n/a	WR	WR	Sw	WR	Sw	Sw	n/a	n/a	WR	Sw	WR	WR	WR	Sw	n/a	WR	n/a	Sw
R13169		WR	WR	WR	WR	WR	WR	WR	Sw	Sw	Sw	WR	Sw	Sw	Sw	WR	Sw	Sw	WR	WR	n/a	Sw	WR	WR	WR	Sw	WR	WR	Sw	WR	WR	WR	Sw	WR	Sw	WR	Sw	Sw	WR	WR	Sw	WR	WR	WR	WR	n/a	WR	WR	WR
R13172		Sw	Sw	Sw	WR	Sw	Sw	WR	WR	WR	Sw	WR	WR	Sw	Sw	WR	Sw	Sw	Sw	WR	Sw	Sw	Sw	WR	Sw	Sw	Sw	WR	Sw	WR	WR	WR	WR	Sw	Sw	n/a	Sw	Sw	WR	WR	n/a	Sw	n/a	Sw	Sw	Sw	Sw	WR	WR
R13184		Sw	Sw	WR	Sw	WR	WR	WR	Sw	Sw	WR	WR	Sw	WR	WR	WR	WR	Sw	WR	Sw	Sw	WR	n/a	WR	Sw	Sw	WR	Sw	Sw	WR	WR	WR	Sw	WR	Sw	Sw	Sw	WR	WR	WR	WR	n/a	WR	n/a	n/a	Sw	WR	n/a	Sw
R13186		WR	WR	Sw	WR	Sw	WR	Sw	WR	WR	Sw	n/a	WR	WR	Sw	Sw	Sw	WR	Sw	Sw	n/a	WR	WR	WR	WR	WR	WR	n/a	WR	Sw	WR	Sw	WR	Sw	WR	WR	WR	Sw	WR	Sw	WR	Sw	n/a	WR	Sw	WR	n/a	Sw	WR
R13191		Sw	Sw	Sw	Sw	Sw	Sw	Sw	Sw	WR	WR	Sw	Sw	Sw	Sw	Sw	Sw	Sw	WR	Sw	n/a	Sw	Sw	Sw	WR	WR	Sw	Sw	Sw	WR	Sw	WR	Sw	Sw	Sw	Sw	WR	Sw	Sw	WR	Sw	Sw	Sw	Sw	WR	Sw	n/a	WR	Sw
R13197		WR	Sw	Sw	WR	WR	WR	WR	Sw	WR	Sw	Sw	WR	Sw	WR	Sw	Sw	WR	Sw	Sw	WR	WR	Sw	Sw	Sw	Sw	Sw	Sw	WR	Sw	WR	Sw	WR	WR	WR	n/a	n/a	WR	WR	WR	WR	WR	WR	n/a	WR	n/a	n/a	n/a	Sw
R13202		Sw	Sw	Sw	WR	WR	WR	WR	WR	Sw	Sw	WR	Sw	WR	Sw	WR	WR	WR	WR	Sw	WR	Sw	Sw	WR	WR	Sw	WR	Sw	Sw	WR	WR	WR	WR	Sw	WR	Sw	Sw	n/a	WR	WR	WR	Sw	n/a	n/a	n/a	Sw	WR	Sw	WR
R13206		WR	Sw	Sw	WR	WR	WR	WR	Sw	WR	Sw	Sw	WR	Sw	WR	Sw	Sw	WR	Sw	Sw	WR	WR	Sw	Sw	Sw	Sw	Sw	Sw	WR	Sw	WR	Sw	WR	WR	WR	Sw	WR	n/a	WR	WR	n/a	WR	n/a	n/a	WR	n/a	n/a	WR	Sw
R13209		Sw	Sw	WR	Sw	WR	WR	WR	WR	Sw	WR	Sw	Sw	Sw	WR	Sw	Sw	WR	Sw	WR	Sw	Sw	WR	Sw	Sw	Sw	Sw	Sw	Sw	Sw	Sw	Sw	Sw	WR	WR	Sw	n/a	Sw	Sw	Sw	Sw	Sw	WR	WR	Sw	n/a	Sw	n/a	Sw
R13213		Sw	Sw	WR	Sw	WR	WR	WR	WR	Sw	WR	Sw	Sw	n/a	WR	Sw	Sw	WR	Sw	WR	Sw	Sw	WR	Sw	Sw	Sw	Sw	Sw	Sw	Sw	Sw	Sw	Sw	WR	WR	Sw	Sw	Sw	Sw	n/a	n/a	Sw	WR	WR	Sw	n/a	n/a	n/a	Sw
R13265		Sw	WR	WR	Sw	WR	WR	WR	Sw	WR	WR	WR	Sw	n/a	Sw	WR	Sw	Sw	Sw	Sw	WR	Sw	Sw	Sw	WR	Sw	WR	Sw	Sw	n/a	Sw	WR	WR	Sw	WR	Sw	Sw	Sw	Sw	WR	Sw	WR	WR	WR	Sw	Sw	n/a	n/a	Sw
R13270		Sw	Sw	Sw	WR	Sw	Sw	WR	WR	WR	Sw	WR	n/a	Sw	n/a	WR	Sw	Sw	Sw	n/a	Sw	n/a	Sw	WR	Sw	Sw	Sw	WR	Sw	WR	n/a	WR	WR	Sw	Sw	WR	Sw	Sw	WR	WR	n/a	Sw	WR	Sw	Sw	n/a	n/a	WR	n/a
R13271		n/a	WR	Sw	Sw	Sw	WR	WR	Sw	Sw	WR	Sw	Sw	WR	Sw	Sw	Sw	Sw	WR	Sw	WR	Sw	WR	Sw	WR	Sw	WR	WR	WR	WR	Sw	Sw	Sw	WR	WR	Sw	Sw	n/a	WR	Sw	n/a	Sw	Sw	Sw	Sw	WR	n/a	n/a	WR
R13277		WR	WR	Sw	WR	Sw	Sw	Sw	Sw	Sw	WR	WR	Sw	Sw	WR	WR	WR	WR	WR	Sw	WR	WR	WR	Sw	WR	Sw	Sw	Sw	Sw	WR	WR	Sw	WR	Sw	Sw	Sw	Sw	WR	WR	Sw	WR	Sw	Sw	Sw	Sw	n/a	Sw	n/a	Sw
R13279		Sw	WR	Sw	Sw	Sw	Sw	Sw	WR	WR	Sw	Sw	Sw	Sw	WR	WR	Sw	Sw	WR	Sw	WR	Sw	WR	Sw	Sw	Sw	WR	Sw	Sw	Sw	Sw	Sw	WR	WR	WR	WR	n/a	WR	Sw	WR	WR	Sw	WR	WR	Sw	n/a	WR	Sw	WR
R13281		Sw	WR	WR	Sw	WR	WR	WR	Sw	WR	WR	WR	Sw	Sw	Sw	WR	Sw	Sw	Sw	Sw	WR	Sw	Sw	Sw	WR	Sw	WR	Sw	Sw	Sw	n/a	WR	WR	Sw	WR	Sw	n/a	Sw	Sw	WR	Sw	WR	WR	n/a	Sw	Sw	n/a	n/a	Sw
R13282		WR	Sw	Sw	Sw	Sw	Sw	Sw	Sw	Sw	WR	WR	WR	WR	WR	WR	Sw	Sw	Sw	Sw	WR	WR	Sw	Sw	WR	Sw	Sw	Sw	WR	Sw	WR	Sw	WR	WR	Sw	WR	WR	WR	Sw	Sw	Sw	Sw	n/a	Sw	WR	Sw	WR	WR	WR
R13288		WR	WR	Sw	WR	Sw	WR	WR	Sw	WR	WR	Sw	Sw	Sw	WR	WR	Sw	WR	WR	WR	WR	WR	WR	WR	WR	Sw	Sw	WR	Sw	WR	WR	WR	Sw	WR	Sw	Sw	WR	Sw	Sw	WR	WR	Sw	n/a	n/a	n/a	Sw	WR	Sw	Sw
R13295		Sw	Sw	Sw	Sw	Sw	Sw	Sw	Sw	WR	WR	Sw	Sw	Sw	Sw	Sw	Sw	Sw	WR	Sw	Sw	Sw	Sw	Sw	WR	WR	Sw	Sw	Sw	WR	Sw	WR	Sw	Sw	Sw	Sw	WR	Sw	Sw	WR	Sw	Sw	n/a	Sw	WR	Sw	Sw	WR	Sw
R13297		Sw	WR	WR	Sw	WR	WR	WR	Sw	WR	WR	WR	Sw	Sw	Sw	WR	Sw	WR	Sw	n/a	WR	Sw	Sw	Sw	WR	Sw	WR	Sw	Sw	Sw	Sw	WR	WR	Sw	WR	Sw	Sw	Sw	Sw	n/a	Sw	WR	WR	WR	Sw	Sw	WR	WR	n/a
R13300		Sw	WR	Sw	Sw	Sw	Sw	WR	WR	WR	Sw	Sw	Sw	Sw	WR	WR	Sw	Sw	WR	Sw	WR	Sw	WR	Sw	Sw	Sw	WR	Sw	Sw	Sw	Sw	Sw	WR	WR	WR	WR	WR	WR	Sw	WR	WR	n/a	n/a	WR	Sw	WR	WR	Sw	WR
R13310		Sw	Sw	Sw	WR	Sw	Sw	WR	WR	WR	Sw	WR	WR	Sw	Sw	WR	Sw	Sw	Sw	WR	Sw	Sw	n/a	WR	Sw	Sw	Sw	WR	Sw	WR	WR	WR	WR	Sw	Sw	WR	Sw	n/a	WR	WR	WR	n/a	WR	Sw	Sw	Sw	n/a	n/a	WR
R13322		Sw	Sw	WR	Sw	WR	WR	Sw	Sw	Sw	Sw	WR	Sw	WR	Sw	Sw	WR	WR	WR	Sw	Sw	WR	Sw	WR	Sw	Sw	WR	Sw	WR	WR	WR	WR	n/a	WR	Sw	Sw	n/a	WR	WR	WR	Sw	WR	Sw	n/a	Sw	Sw	n/a	Sw	Sw
R13323		Sw	WR	Sw	Sw	Sw	Sw	WR	WR	WR	Sw	Sw	Sw	Sw	WR	WR	Sw	Sw	WR	Sw	WR	Sw	WR	Sw	Sw	Sw	WR	Sw	Sw	Sw	Sw	Sw	WR	WR	WR	WR	WR	n/a	Sw	WR	n/a	Sw	n/a	n/a	n/a	n/a	WR	n/a	WR
R13328		Sw	Sw	WR	Sw	WR	WR	WR	WR	Sw	WR	Sw	Sw	Sw	WR	Sw	Sw	WR	Sw	WR	Sw	Sw	WR	Sw	Sw	Sw	Sw	Sw	Sw	Sw	Sw	Sw	Sw	WR	WR	Sw	Sw	Sw	Sw	Sw	Sw	Sw	WR	WR	n/a	Sw	Sw	Sw	Sw
R13341		Sw	Sw	Sw	Sw	Sw	Sw	Sw	Sw	WR	WR	Sw	Sw	Sw	Sw	Sw	Sw	Sw	n/a	Sw	Sw	Sw	Sw	Sw	WR	WR	Sw	Sw	Sw	WR	Sw	WR	Sw	Sw	Sw	Sw	WR	Sw	Sw	WR	n/a	Sw	Sw	Sw	WR	n/a	Sw	WR	Sw
R13342		WR	WR	WR	Sw	Sw	WR	WR	Sw	Sw	n/a	Sw	Sw	WR	Sw	Sw	Sw	Sw	WR	Sw	WR	Sw	WR	Sw	WR	Sw	WR	WR	WR	WR	Sw	Sw	Sw	WR	WR	Sw	Sw	Sw	WR	Sw	WR	Sw	Sw	WR	n/a	WR	Sw	WR	WR
R13343		Sw	Sw	Sw	Sw	Sw	Sw	Sw	Sw	WR	WR	Sw	Sw	Sw	Sw	Sw	Sw	Sw	WR	Sw	Sw	Sw	Sw	Sw	n/a	WR	Sw	Sw	Sw	WR	Sw	WR	Sw	Sw	Sw	Sw	WR	Sw	Sw	WR	Sw	Sw	Sw	Sw	n/a	n/a	n/a	WR	Sw
R13350		WR	WR	Sw	WR	Sw	WR	Sw	Sw	Sw	WR	WR	Sw	Sw	WR	WR	WR	WR	WR	Sw	WR	WR	WR	WR	WR	Sw	Sw	Sw	WR	WR	WR	Sw	WR	Sw	Sw	Sw	Sw	n/a	WR	Sw	WR	Sw	Sw	Sw	Sw	WR	Sw	n/a	Sw
R13351		WR	Sw	Sw	Sw	Sw	Sw	Sw	Sw	Sw	WR	WR	WR	WR	WR	WR	Sw	Sw	Sw	Sw	WR	WR	Sw	Sw	WR	Sw	Sw	Sw	WR	Sw	n/a	Sw	WR	WR	Sw	WR	n/a	n/a	Sw	Sw	Sw	Sw	WR	Sw	n/a	Sw	n/a	n/a	WR
R13353		WR	Sw	Sw	WR	WR	WR	WR	Sw	WR	Sw	Sw	WR	Sw	WR	Sw	Sw	WR	Sw	Sw	WR	WR	Sw	Sw	Sw	Sw	Sw	Sw	WR	Sw	WR	Sw	WR	WR	WR	Sw	WR	n/a	n/a	n/a	WR	WR	n/a	WR	WR	Sw	WR	n/a	Sw
R13358		WR	Sw	WR	Sw	WR	Sw	Sw	Sw	WR	Sw	Sw	WR	Sw	Sw	Sw	Sw	WR	Sw	WR	WR	Sw	Sw	WR	WR	Sw	WR	Sw	Sw	Sw	Sw	WR	Sw	WR	Sw	Sw	Sw	n/a	Sw	WR	Sw	n/a	n/a	Sw	n/a	Sw	WR	Sw	WR
R13363		WR	Sw	Sw	Sw	Sw	Sw	Sw	Sw	Sw	WR	WR	WR	WR	WR	WR	Sw	Sw	Sw	Sw	WR	WR	Sw	Sw	WR	Sw	Sw	Sw	WR	Sw	WR	Sw	WR	WR	Sw	WR	n/a	WR	Sw	Sw	n/a	Sw	n/a	n/a	WR	Sw	n/a	n/a	WR
R13377		Sw	Sw	Sw	Sw	WR	WR	WR	Sw	Sw	Sw	WR	WR	WR	Sw	Sw	Sw	WR	Sw	WR	Sw	Sw	WR	WR	WR	WR	Sw	Sw	Sw	Sw	WR	WR	Sw	WR	Sw	Sw	WR	WR	Sw	WR	WR	Sw	n/a	n/a	WR	WR	Sw	WR	WR
R13386		Sw	Sw	Sw	Sw	Sw	Sw	Sw	Sw	WR	WR	Sw	Sw	Sw	Sw	Sw	Sw	Sw	WR	Sw	Sw	Sw	Sw	Sw	WR	WR	Sw	Sw	Sw	WR	Sw	WR	Sw	Sw	Sw	Sw	n/a	Sw	Sw	WR	Sw	Sw	Sw	n/a	WR	n/a	n/a	WR	Sw
R13401		Sw	Sw	Sw	WR	WR	WR	n/a	WR	Sw	Sw	WR	Sw	WR	Sw	WR	WR	WR	WR	Sw	WR	Sw	Sw	WR	WR	Sw	WR	Sw	Sw	WR	WR	WR	WR	Sw	WR	Sw	Sw	Sw	WR	WR	n/a	Sw	Sw	n/a	n/a	Sw	WR	Sw	WR
R13409		WR	Sw	WR	Sw	WR	Sw	Sw	Sw	WR	Sw	Sw	WR	Sw	Sw	Sw	Sw	WR	Sw	WR	WR	Sw	Sw	WR	WR	Sw	WR	Sw	Sw	Sw	Sw	WR	Sw	WR	Sw	Sw	n/a	Sw	Sw	WR	Sw	WR	Sw	Sw	WR	Sw	WR	n/a	WR
R13411		WR	Sw	WR	Sw	WR	Sw	n/a	Sw	WR	Sw	Sw	WR	Sw	Sw	Sw	Sw	WR	Sw	WR	WR	Sw	Sw	WR	WR	Sw	WR	Sw	Sw	Sw	Sw	WR	Sw	WR	Sw	Sw	Sw	Sw	Sw	WR	Sw	WR	Sw	n/a	n/a	Sw	n/a	Sw	n/a
R13422		WR	Sw	Sw	Sw	Sw	Sw	Sw	Sw	WR	Sw	Sw	Sw	WR	Sw	Sw	WR	Sw	Sw	WR	Sw	WR	WR	WR	WR	WR	WR	Sw	WR	WR	WR	WR	Sw	Sw	WR	WR	Sw	Sw	n/a	Sw	Sw	WR	WR	Sw	Sw	n/a	WR	WR	Sw
R13433		WR	Sw	WR	Sw	WR	Sw	Sw	Sw	WR	Sw	Sw	WR	Sw	Sw	Sw	Sw	WR	Sw	WR	WR	Sw	Sw	WR	WR	Sw	WR	Sw	Sw	Sw	Sw	WR	Sw	WR	Sw	Sw	n/a	Sw	Sw	WR	Sw	WR	Sw	Sw	n/a	Sw	n/a	n/a	WR
R13441		WR	Sw	Sw	WR	WR	WR	WR	Sw	WR	Sw	Sw	WR	Sw	WR	Sw	Sw	WR	Sw	Sw	WR	WR	Sw	Sw	Sw	Sw	Sw	n/a	WR	Sw	n/a	Sw	WR	WR	WR	Sw	WR	n/a	WR	n/a	WR	WR	WR	WR	WR	Sw	WR	n/a	Sw
R13463		WR	WR	Sw	WR	Sw	WR	WR	Sw	WR	WR	Sw	Sw	Sw	WR	WR	Sw	WR	WR	WR	WR	WR	WR	WR	WR	Sw	Sw	WR	Sw	WR	WR	WR	Sw	WR	Sw	Sw	WR	Sw	Sw	WR	WR	Sw	n/a	WR	Sw	Sw	n/a	Sw	Sw
R13473		Sw	Sw	Sw	Sw	Sw	Sw	Sw	Sw	Sw	Sw	WR	WR	WR	Sw	Sw	WR	Sw	Sw	WR	Sw	WR	WR	Sw	Sw	Sw	Sw	WR	WR	Sw	WR	Sw	WR	Sw	WR	Sw	Sw	n/a	Sw	Sw	Sw	WR	WR	WR	WR	WR	Sw	Sw	WR
R13476		Sw	Sw	Sw	Sw	WR	WR	Sw	WR	Sw	Sw	WR	Sw	Sw	WR	Sw	Sw	Sw	WR	Sw	Sw	WR	WR	WR	Sw	Sw	Sw	WR	Sw	Sw	WR	WR	Sw	WR	Sw	Sw	Sw	WR	WR	Sw	WR	WR	WR	WR	n/a	WR	Sw	n/a	Sw
R13479		WR	Sw	WR	Sw	WR	Sw	Sw	WR	WR	Sw	Sw	WR	Sw	Sw	Sw	Sw	WR	Sw	WR	WR	Sw	Sw	WR	WR	Sw	WR	Sw	Sw	Sw	Sw	WR	Sw	WR	Sw	Sw	n/a	Sw	Sw	WR	Sw	WR	Sw	Sw	WR	Sw	n/a	Sw	WR
R13491		Sw	WR	WR	Sw	Sw	n/a	Sw	WR	Sw	WR	WR	Sw	WR	Sw	Sw	WR	WR	WR	WR	Sw	Sw	WR	WR	Sw	WR	WR	WR	WR	WR	WR	Sw	n/a	Sw	WR	WR	WR	Sw	WR	n/a	Sw	Sw	Sw	Sw	Sw	n/a	n/a	n/a	WR
R13493		WR	WR	Sw	WR	Sw	WR	WR	Sw	WR	WR	Sw	Sw	Sw	WR	WR	Sw	WR	WR	WR	WR	n/a	WR	WR	WR	Sw	Sw	WR	Sw	WR	WR	WR	Sw	WR	Sw	Sw	WR	Sw	Sw	n/a	WR	Sw	n/a	WR	n/a	Sw	WR	n/a	Sw
R13495		Sw	WR	Sw	Sw	Sw	Sw	WR	WR	WR	Sw	Sw	Sw	Sw	WR	WR	Sw	Sw	WR	Sw	WR	Sw	WR	Sw	Sw	Sw	WR	Sw	Sw	Sw	Sw	Sw	WR	WR	WR	WR	n/a	WR	Sw	WR	WR	Sw	WR	WR	Sw	n/a	WR	n/a	n/a
R13505		Sw	WR	Sw	WR	WR	WR	Sw	WR	WR	Sw	Sw	WR	Sw	WR	WR	Sw	WR	WR	Sw	WR	WR	WR	WR	Sw	Sw	Sw	n/a	WR	Sw	Sw	Sw	Sw	Sw	Sw	Sw	Sw	Sw	Sw	WR	WR	Sw	Sw	Sw	Sw	WR	WR	WR	Sw
R13520		WR	Sw	WR	WR	WR	Sw	Sw	WR	WR	Sw	WR	Sw	WR	Sw	Sw	Sw	Sw	WR	WR	Sw	WR	Sw	WR	WR	WR	WR	WR	WR	Sw	Sw	Sw	Sw	WR	Sw	WR	WR	WR	Sw	Sw	Sw	WR	WR	WR	Sw	Sw	n/a	WR	WR
R13529		WR	Sw	WR	WR	Sw	WR	Sw	WR	WR	WR	Sw	Sw	Sw	WR	WR	WR	WR	WR	Sw	n/a	WR	Sw	Sw	WR	Sw	WR	Sw	WR	WR	Sw	Sw	WR	Sw	WR	WR	Sw	Sw	WR	Sw	Sw	WR	n/a	WR	n/a	Sw	n/a	WR	Sw
R13531		Sw	Sw	WR	WR	WR	WR	WR	WR	Sw	Sw	WR	WR	WR	Sw	WR	Sw	Sw	WR	Sw	Sw	Sw	Sw	WR	Sw	Sw	Sw	WR	WR	n/a	n/a	Sw	WR	Sw	WR	Sw	Sw	WR	WR	WR	WR	Sw	Sw	WR	WR	WR	Sw	n/a	Sw
R13553		WR	WR	Sw	WR	Sw	WR	Sw	WR	WR	Sw	Sw	WR	WR	Sw	Sw	Sw	WR	Sw	Sw	Sw	WR	WR	WR	WR	WR	WR	WR	WR	Sw	WR	Sw	WR	Sw	WR	n/a	WR	Sw	WR	Sw	WR	Sw	n/a	WR	Sw	n/a	WR	Sw	WR
R13570		WR	WR	Sw	WR	Sw	WR	Sw	WR	WR	Sw	Sw	WR	WR	Sw	Sw	Sw	WR	Sw	Sw	Sw	WR	WR	WR	WR	WR	WR	WR	WR	Sw	WR	Sw	WR	Sw	WR	WR	WR	Sw	WR	Sw	n/a	Sw	WR	WR	n/a	WR	n/a	Sw	WR
R13585		Sw	Sw	Sw	WR	Sw	Sw	WR	WR	WR	Sw	WR	WR	Sw	Sw	WR	Sw	n/a	Sw	n/a	Sw	Sw	Sw	WR	Sw	Sw	Sw	WR	Sw	WR	WR	WR	WR	Sw	Sw	n/a	n/a	Sw	WR	WR	WR	Sw	WR	Sw	Sw	Sw	Sw	WR	WR
R13591		Sw	Sw	WR	Sw	WR	WR	WR	WR	Sw	WR	Sw	Sw	Sw	WR	Sw	Sw	WR	Sw	WR	Sw	Sw	WR	Sw	Sw	Sw	Sw	Sw	Sw	n/a	Sw	Sw	Sw	WR	WR	Sw	Sw	Sw	Sw	Sw	Sw	Sw	WR	WR	n/a	Sw	Sw	Sw	Sw
R13598		Sw	Sw	Sw	WR	Sw	Sw	WR	WR	WR	Sw	WR	WR	Sw	Sw	WR	Sw	Sw	Sw	WR	Sw	Sw	Sw	WR	Sw	Sw	Sw	WR	Sw	WR	n/a	WR	WR	Sw	Sw	WR	Sw	Sw	WR	n/a	n/a	Sw	WR	Sw	Sw	Sw	Sw	WR	WR
R13606		Sw	WR	Sw	Sw	Sw	Sw	WR	WR	WR	Sw	Sw	Sw	Sw	WR	WR	Sw	Sw	WR	Sw	WR	Sw	WR	Sw	Sw	Sw	WR	Sw	Sw	Sw	Sw	Sw	WR	WR	WR	WR	WR	WR	Sw	WR	WR	Sw	WR	WR	Sw	n/a	n/a	Sw	WR
R13613		WR	Sw	Sw	WR	WR	Sw	Sw	WR	WR	Sw	WR	Sw	WR	Sw	Sw	Sw	Sw	WR	WR	Sw	WR	Sw	WR	WR	WR	WR	WR	WR	Sw	Sw	Sw	Sw	WR	Sw	WR	n/a	WR	Sw	Sw	Sw	WR	n/a	WR	Sw	n/a	n/a	WR	WR
R13620		WR	WR	WR	Sw	Sw	Sw	WR	WR	WR	Sw	Sw	Sw	Sw	WR	WR	Sw	Sw	WR	Sw	WR	Sw	WR	Sw	Sw	Sw	WR	n/a	Sw	Sw	Sw	Sw	WR	WR	WR	WR	WR	WR	Sw	Sw	n/a	Sw	WR	n/a	Sw	WR	WR	Sw	Sw
R13623		Sw	WR	Sw	WR	WR	WR	Sw	WR	WR	Sw	Sw	WR	Sw	WR	WR	Sw	WR	WR	Sw	WR	WR	WR	WR	Sw	Sw	Sw	WR	WR	Sw	Sw	Sw	n/a	Sw	Sw	Sw	Sw	Sw	Sw	WR	WR	Sw	Sw	Sw	Sw	WR	n/a	WR	Sw
R13629		Sw	Sw	Sw	WR	Sw	Sw	WR	WR	WR	Sw	WR	WR	Sw	Sw	WR	Sw	Sw	Sw	WR	Sw	Sw	Sw	WR	Sw	Sw	Sw	WR	Sw	WR	WR	WR	WR	Sw	Sw	WR	Sw	Sw	WR	WR	n/a	Sw	WR	n/a	Sw	Sw	n/a	WR	WR
R13648		Sw	Sw	Sw	Sw	Sw	Sw	Sw	Sw	WR	WR	Sw	n/a	Sw	Sw	Sw	Sw	Sw	WR	Sw	Sw	Sw	Sw	Sw	WR	WR	Sw	Sw	Sw	WR	Sw	WR	Sw	Sw	Sw	Sw	WR	n/a	Sw	WR	Sw	Sw	Sw	Sw	WR	Sw	Sw	WR	Sw
R13671		Sw	Sw	WR	Sw	WR	WR	WR	WR	Sw	WR	Sw	Sw	Sw	WR	Sw	Sw	WR	Sw	WR	Sw	Sw	WR	Sw	Sw	Sw	Sw	Sw	Sw	Sw	Sw	Sw	Sw	WR	WR	Sw	Sw	Sw	Sw	Sw	Sw	Sw	n/a	WR	Sw	Sw	Sw	Sw	Sw
R13681		Sw	Sw	Sw	WR	WR	WR	WR	WR	Sw	Sw	WR	Sw	WR	Sw	WR	WR	WR	WR	Sw	WR	Sw	Sw	WR	WR	Sw	WR	Sw	Sw	WR	WR	WR	WR	Sw	WR	n/a	Sw	Sw	WR	WR	n/a	Sw	n/a	Sw	WR	Sw	WR	Sw	WR
R13690		Sw	Sw	Sw	Sw	WR	WR	WR	n/a	Sw	Sw	WR	WR	WR	Sw	Sw	Sw	WR	Sw	WR	Sw	Sw	WR	WR	WR	WR	Sw	Sw	Sw	Sw	WR	WR	Sw	WR	Sw	Sw	WR	WR	Sw	WR	WR	Sw	Sw	Sw	WR	WR	Sw	WR	WR
R13707		WR	Sw	Sw	WR	WR	WR	WR	Sw	n/a	Sw	Sw	WR	Sw	WR	Sw	Sw	WR	Sw	Sw	WR	WR	Sw	Sw	Sw	Sw	Sw	Sw	WR	Sw	WR	Sw	WR	WR	WR	Sw	WR	WR	WR	WR	WR	WR	WR	WR	WR	n/a	n/a	WR	Sw
R13730		Sw	Sw	Sw	Sw	Sw	Sw	Sw	Sw	WR	WR	Sw	Sw	Sw	Sw	Sw	Sw	Sw	WR	Sw	Sw	Sw	Sw	Sw	WR	WR	Sw	Sw	Sw	WR	Sw	WR	Sw	Sw	Sw	Sw	n/a	Sw	Sw	WR	Sw	Sw	Sw	Sw	WR	n/a	Sw	WR	Sw
R13740		Sw	Sw	Sw	Sw	n/a	WR	Sw	WR	Sw	Sw	WR	Sw	Sw	WR	Sw	Sw	Sw	WR	Sw	Sw	WR	WR	WR	Sw	Sw	Sw	WR	Sw	Sw	WR	WR	Sw	WR	Sw	Sw	Sw	n/a	WR	n/a	WR	WR	WR	WR	Sw	WR	Sw	WR	Sw
R13756		Sw	Sw	WR	Sw	WR	WR	Sw	Sw	Sw	Sw	WR	Sw	WR	Sw	Sw	WR	WR	WR	Sw	Sw	WR	Sw	WR	Sw	Sw	WR	Sw	WR	WR	WR	WR	Sw	WR	Sw	Sw	Sw	WR	WR	WR	Sw	WR	Sw	Sw	Sw	n/a	Sw	Sw	Sw
R13759		WR	Sw	n/a	WR	Sw	WR	Sw	WR	WR	WR	Sw	Sw	Sw	WR	WR	WR	WR	WR	Sw	WR	WR	Sw	Sw	WR	Sw	WR	Sw	WR	WR	Sw	Sw	WR	Sw	WR	WR	Sw	Sw	WR	Sw	Sw	WR	WR	WR	Sw	Sw	WR	WR	Sw
R13761		WR	WR	Sw	WR	Sw	WR	Sw	Sw	Sw	WR	WR	Sw	n/a	WR	WR	WR	WR	WR	Sw	WR	WR	WR	WR	WR	Sw	Sw	Sw	WR	WR	WR	Sw	WR	Sw	Sw	Sw	Sw	WR	WR	Sw	WR	Sw	Sw	n/a	Sw	WR	Sw	Sw	Sw
R13772		Sw	WR	Sw	Sw	Sw	Sw	Sw	Sw	WR	Sw	Sw	Sw	Sw	WR	Sw	Sw	Sw	WR	n/a	WR	n/a	WR	Sw	WR	WR	WR	WR	WR	WR	Sw	Sw	WR	WR	WR	Sw	WR	n/a	n/a	n/a	n/a	Sw	Sw	n/a	Sw	n/a	n/a	n/a	n/a
R13774		WR	WR	WR	WR	n/a	WR	WR	WR	WR	WR	Sw	Sw	Sw	WR	WR	Sw	Sw	WR	WR	Sw	Sw	Sw	WR	WR	Sw	WR	Sw	Sw	WR	Sw	WR	Sw	WR	WR	WR	n/a	Sw	Sw	WR	WR	Sw	n/a	WR	WR	Sw	n/a	WR	Sw
R13781		WR	WR	WR	WR	WR	WR	WR	Sw	Sw	Sw	WR	Sw	Sw	Sw	WR	Sw	Sw	WR	WR	Sw	Sw	WR	WR	WR	Sw	WR	WR	Sw	WR	WR	WR	Sw	WR	Sw	Sw	Sw	Sw	WR	WR	Sw	WR	n/a	n/a	WR	WR	n/a	WR	WR
R13784		WR	WR	WR	Sw	Sw	WR	WR	Sw	Sw	WR	Sw	Sw	WR	Sw	Sw	Sw	Sw	WR	Sw	WR	Sw	WR	n/a	WR	Sw	WR	WR	WR	WR	Sw	Sw	Sw	WR	WR	Sw	Sw	Sw	WR	Sw	WR	Sw	Sw	WR	Sw	WR	Sw	WR	WR
R13788		WR	WR	Sw	WR	Sw	WR	Sw	WR	WR	Sw	Sw	WR	WR	Sw	Sw	Sw	WR	Sw	Sw	Sw	WR	WR	WR	WR	WR	WR	WR	WR	Sw	WR	Sw	n/a	Sw	WR	WR	WR	n/a	n/a	Sw	WR	n/a	WR	WR	Sw	WR	WR	Sw	n/a
R13801		WR	Sw	Sw	Sw	Sw	Sw	Sw	Sw	Sw	WR	WR	WR	WR	WR	WR	Sw	Sw	Sw	Sw	WR	WR	Sw	Sw	WR	Sw	Sw	Sw	WR	Sw	WR	Sw	WR	WR	Sw	WR	WR	WR	Sw	Sw	Sw	Sw	WR	Sw	n/a	Sw	WR	WR	WR
R13817		WR	WR	n/a	WR	n/a	WR	WR	n/a	WR	WR	Sw	Sw	Sw	WR	WR	Sw	Sw	WR	n/a	Sw	Sw	WR	WR	WR	Sw	WR	Sw	Sw	n/a	n/a	WR	Sw	WR	WR	WR	WR	n/a	Sw	n/a	WR	Sw	Sw	WR	WR	Sw	WR	WR	Sw
R13818		WR	Sw	WR	Sw	WR	Sw	Sw	Sw	WR	Sw	Sw	WR	Sw	Sw	Sw	Sw	WR	Sw	WR	WR	Sw	Sw	WR	WR	Sw	WR	Sw	Sw	Sw	Sw	WR	Sw	WR	Sw	Sw	Sw	Sw	Sw	WR	Sw	WR	Sw	n/a	WR	Sw	WR	n/a	WR
R13839		Sw	Sw	Sw	Sw	Sw	Sw	Sw	Sw	WR	WR	Sw	Sw	Sw	Sw	Sw	Sw	Sw	WR	Sw	Sw	Sw	Sw	Sw	WR	n/a	Sw	Sw	Sw	WR	Sw	n/a	Sw	Sw	Sw	Sw	WR	Sw	Sw	WR	Sw	Sw	Sw	Sw	WR	Sw	n/a	n/a	Sw
R13840		Sw	WR	Sw	WR	WR	WR	Sw	WR	Sw	Sw	WR	Sw	Sw	WR	WR	Sw	Sw	Sw	WR	Sw	WR	WR	WR	WR	Sw	Sw	Sw	Sw	WR	WR	Sw	WR	Sw	n/a	WR	WR	WR	Sw	Sw	WR	Sw	n/a	Sw	WR	n/a	WR	Sw	WR
R13850		Sw	Sw	Sw	Sw	Sw	Sw	Sw	Sw	WR	WR	Sw	Sw	Sw	Sw	Sw	Sw	Sw	WR	Sw	n/a	Sw	Sw	Sw	WR	WR	Sw	Sw	Sw	WR	Sw	WR	Sw	Sw	Sw	Sw	WR	Sw	Sw	WR	Sw	Sw	n/a	Sw	WR	n/a	Sw	n/a	Sw
R13862		Sw	WR	WR	Sw	Sw	Sw	Sw	WR	Sw	WR	WR	Sw	WR	Sw	Sw	WR	WR	WR	WR	Sw	Sw	WR	WR	Sw	WR	WR	WR	WR	WR	WR	Sw	WR	Sw	n/a	WR	WR	Sw	WR	Sw	Sw	n/a	Sw	Sw	Sw	WR	WR	n/a	WR
R13877		WR	Sw	n/a	WR	Sw	WR	Sw	WR	WR	WR	Sw	Sw	Sw	WR	WR	WR	WR	WR	Sw	WR	WR	Sw	Sw	WR	Sw	WR	Sw	WR	WR	Sw	Sw	WR	Sw	WR	WR	Sw	Sw	WR	n/a	Sw	WR	WR	WR	Sw	Sw	n/a	WR	Sw
R13887		WR	WR	WR	WR	WR	WR	WR	Sw	Sw	Sw	WR	Sw	Sw	Sw	WR	Sw	Sw	WR	WR	Sw	Sw	WR	WR	WR	Sw	WR	WR	Sw	WR	WR	WR	Sw	WR	Sw	WR	n/a	n/a	WR	WR	Sw	WR	n/a	WR	WR	WR	WR	WR	WR
R13891		Sw	Sw	Sw	Sw	WR	WR	Sw	WR	Sw	Sw	WR	Sw	n/a	WR	Sw	Sw	Sw	WR	Sw	Sw	n/a	WR	WR	Sw	Sw	Sw	WR	Sw	Sw	WR	WR	Sw	WR	Sw	Sw	Sw	WR	WR	Sw	WR	WR	WR	n/a	Sw	WR	Sw	n/a	Sw
R13906		WR	WR	WR	Sw	Sw	WR	WR	Sw	Sw	WR	Sw	Sw	WR	Sw	Sw	Sw	Sw	WR	Sw	WR	Sw	WR	Sw	WR	Sw	WR	WR	WR	WR	Sw	Sw	Sw	WR	WR	Sw	n/a	Sw	WR	Sw	WR	Sw	Sw	WR	Sw	WR	Sw	n/a	WR
R13910		Sw	Sw	Sw	Sw	Sw	Sw	Sw	Sw	WR	WR	Sw	Sw	Sw	Sw	Sw	Sw	Sw	WR	Sw	Sw	Sw	Sw	Sw	WR	WR	Sw	Sw	Sw	WR	Sw	WR	Sw	Sw	Sw	Sw	WR	Sw	Sw	WR	Sw	Sw	Sw	Sw	WR	Sw	n/a	WR	Sw
R13919		Sw	Sw	Sw	WR	Sw	Sw	WR	WR	WR	Sw	WR	WR	Sw	Sw	WR	Sw	Sw	Sw	WR	Sw	Sw	Sw	WR	Sw	Sw	Sw	WR	Sw	WR	WR	WR	WR	Sw	Sw	WR	n/a	Sw	WR	WR	WR	Sw	WR	Sw	Sw	Sw	Sw	WR	WR
R13922		Sw	WR	WR	Sw	WR	WR	WR	Sw	WR	WR	WR	Sw	Sw	Sw	WR	Sw	Sw	Sw	Sw	WR	Sw	Sw	Sw	WR	Sw	WR	Sw	Sw	Sw	Sw	WR	WR	Sw	WR	Sw	Sw	Sw	Sw	WR	Sw	WR	n/a	WR	Sw	Sw	WR	WR	Sw
R13924		Sw	WR	WR	Sw	WR	WR	WR	Sw	WR	WR	WR	Sw	Sw	Sw	WR	Sw	Sw	Sw	Sw	WR	Sw	Sw	Sw	WR	Sw	WR	Sw	Sw	Sw	Sw	WR	WR	Sw	WR	Sw	Sw	Sw	Sw	WR	Sw	WR	WR	WR	Sw	Sw	WR	WR	Sw
R13925		WR	WR	WR	Sw	Sw	WR	WR	Sw	Sw	WR	Sw	Sw	WR	Sw	Sw	Sw	Sw	WR	Sw	WR	Sw	WR	Sw	WR	Sw	WR	WR	WR	WR	Sw	Sw	Sw	WR	WR	Sw	Sw	n/a	WR	Sw	WR	Sw	Sw	WR	Sw	WR	Sw	WR	WR
R13942		Sw	WR	WR	Sw	n/a	Sw	Sw	WR	Sw	WR	WR	Sw	WR	Sw	Sw	WR	WR	WR	WR	Sw	Sw	WR	WR	Sw	WR	WR	WR	WR	n/a	WR	Sw	WR	Sw	WR	WR	WR	Sw	WR	Sw	Sw	n/a	Sw	Sw	Sw	WR	WR	Sw	WR
R13949		WR	WR	Sw	WR	Sw	WR	Sw	WR	WR	Sw	Sw	WR	WR	Sw	Sw	Sw	WR	Sw	Sw	Sw	WR	WR	WR	WR	WR	WR	WR	WR	Sw	WR	Sw	WR	Sw	WR	n/a	WR	n/a	WR	Sw	WR	Sw	n/a	n/a	Sw	WR	n/a	Sw	WR
R13957		WR	WR	Sw	WR	Sw	WR	Sw	WR	WR	Sw	Sw	WR	WR	Sw	Sw	Sw	WR	Sw	Sw	Sw	WR	WR	WR	WR	WR	WR	WR	WR	Sw	WR	Sw	WR	Sw	WR	WR	WR	Sw	WR	Sw	WR	Sw	n/a	WR	Sw	n/a	WR	Sw	n/a
R13960		WR	Sw	WR	WR	Sw	Sw	WR	Sw	WR	WR	WR	Sw	Sw	WR	WR	WR	WR	Sw	Sw	WR	Sw	Sw	WR	WR	WR	WR	Sw	Sw	WR	n/a	Sw	WR	Sw	WR	Sw	Sw	Sw	Sw	WR	Sw	Sw	Sw	WR	Sw	WR	WR	WR	Sw
R13961		WR	Sw	Sw	WR	WR	Sw	Sw	WR	WR	Sw	WR	Sw	WR	WR	Sw	Sw	Sw	WR	WR	Sw	WR	Sw	WR	WR	WR	WR	WR	WR	Sw	Sw	Sw	Sw	n/a	Sw	WR	WR	WR	Sw	Sw	Sw	WR	WR	WR	Sw	Sw	n/a	n/a	WR
R13996		Sw	Sw	WR	Sw	Sw	WR	WR	Sw	Sw	WR	WR	Sw	Sw	Sw	Sw	Sw	Sw	WR	Sw	WR	Sw	Sw	WR	Sw	Sw	Sw	Sw	WR	Sw	WR	Sw	WR	Sw	n/a	WR	WR	Sw	WR	n/a	WR	Sw	n/a	WR	WR	Sw	Sw	n/a	WR
R14027		Sw	WR	WR	Sw	Sw	Sw	Sw	Sw	WR	Sw	Sw	Sw	Sw	WR	Sw	Sw	Sw	WR	Sw	WR	WR	WR	Sw	WR	WR	WR	WR	WR	WR	Sw	WR	WR	WR	WR	Sw	Sw	Sw	Sw	Sw	Sw	Sw	Sw	WR	Sw	WR	WR	WR	WR
R14042		WR	Sw	WR	Sw	WR	Sw	Sw	Sw	WR	Sw	Sw	WR	WR	Sw	Sw	Sw	n/a	Sw	WR	WR	n/a	Sw	WR	n/a	Sw	WR	Sw	Sw	Sw	Sw	WR	Sw	WR	Sw	n/a	Sw	Sw	WR	Sw	Sw	n/a	Sw	Sw	WR	Sw	n/a	n/a	WR
R14051		Sw	Sw	WR	Sw	WR	WR	Sw	Sw	Sw	Sw	WR	Sw	WR	Sw	Sw	WR	WR	WR	Sw	Sw	WR	Sw	WR	Sw	Sw	WR	Sw	WR	WR	WR	WR	n/a	WR	Sw	Sw	Sw	WR	WR	WR	n/a	WR	n/a	Sw	n/a	Sw	n/a	Sw	Sw
R14055		WR	Sw	Sw	Sw	Sw	Sw	Sw	Sw	Sw	WR	WR	WR	WR	WR	WR	Sw	Sw	Sw	Sw	WR	WR	Sw	Sw	WR	Sw	Sw	Sw	WR	Sw	n/a	Sw	WR	WR	Sw	WR	n/a	n/a	Sw	Sw	n/a	Sw	n/a	n/a	WR	Sw	WR	WR	WR
R14074		Sw	WR	WR	Sw	WR	WR	WR	Sw	WR	Sw	Sw	Sw	WR	Sw	Sw	Sw	WR	Sw	WR	Sw	WR	Sw	WR	Sw	WR	WR	WR	Sw	WR	Sw	WR	WR	Sw	WR	Sw	Sw	WR	WR	Sw	WR	Sw	Sw	n/a	Sw	WR	WR	WR	Sw
R14097		WR	Sw	WR	Sw	WR	Sw	Sw	Sw	WR	Sw	Sw	WR	Sw	Sw	Sw	Sw	WR	Sw	WR	WR	Sw	Sw	WR	n/a	Sw	WR	Sw	Sw	Sw	Sw	WR	Sw	WR	Sw	Sw	Sw	Sw	Sw	WR	Sw	n/a	Sw	Sw	WR	Sw	WR	Sw	WR
R14101		WR	Sw	Sw	WR	WR	Sw	Sw	WR	WR	Sw	WR	Sw	WR	WR	Sw	Sw	Sw	WR	WR	Sw	WR	Sw	WR	WR	WR	WR	WR	WR	Sw	Sw	Sw	n/a	WR	Sw	WR	WR	WR	Sw	Sw	Sw	WR	n/a	WR	Sw	Sw	Sw	WR	WR
R14104		Sw	WR	Sw	WR	WR	WR	Sw	WR	WR	Sw	Sw	WR	Sw	WR	WR	Sw	WR	WR	Sw	WR	WR	WR	WR	Sw	Sw	Sw	WR	WR	Sw	Sw	n/a	Sw	Sw	Sw	Sw	n/a	Sw	Sw	n/a	WR	Sw	Sw	Sw	Sw	WR	WR	n/a	Sw
R14113		Sw	Sw	WR	Sw	WR	WR	WR	WR	Sw	WR	Sw	Sw	Sw	WR	Sw	Sw	WR	Sw	WR	Sw	Sw	WR	Sw	Sw	Sw	Sw	Sw	Sw	Sw	n/a	Sw	Sw	WR	WR	Sw	Sw	Sw	Sw	Sw	Sw	Sw	WR	WR	Sw	Sw	n/a	Sw	Sw
R14114		Sw	Sw	Sw	WR	WR	WR	Sw	WR	Sw	WR	WR	WR	WR	WR	WR	Sw	WR	WR	WR	Sw	Sw	Sw	Sw	Sw	WR	WR	WR	WR	Sw	WR	Sw	WR	Sw	WR	Sw	Sw	n/a	WR	WR	Sw	WR	Sw	Sw	WR	n/a	Sw	Sw	n/a
R14115		Sw	Sw	Sw	WR	WR	WR	WR	WR	Sw	Sw	WR	Sw	WR	Sw	WR	WR	WR	WR	Sw	WR	Sw	Sw	WR	n/a	Sw	WR	Sw	Sw	WR	WR	WR	n/a	Sw	WR	Sw	Sw	Sw	WR	WR	WR	Sw	Sw	n/a	WR	Sw	n/a	Sw	WR
R14116		WR	WR	WR	WR	WR	WR	WR	WR	WR	WR	Sw	n/a	Sw	WR	WR	Sw	Sw	WR	WR	Sw	Sw	n/a	WR	WR	Sw	WR	Sw	Sw	WR	Sw	WR	Sw	WR	WR	WR	WR	Sw	Sw	WR	WR	Sw	Sw	WR	WR	Sw	WR	WR	Sw
R14122		WR	WR	WR	WR	WR	WR	WR	WR	WR	WR	Sw	Sw	Sw	WR	WR	Sw	Sw	WR	WR	Sw	Sw	WR	WR	WR	Sw	WR	Sw	Sw	WR	Sw	WR	Sw	WR	WR	WR	WR	n/a	Sw	WR	WR	Sw	Sw	WR	n/a	Sw	n/a	WR	Sw
R14126		Sw	WR	WR	Sw	WR	WR	WR	Sw	WR	WR	WR	Sw	n/a	Sw	WR	Sw	Sw	Sw	Sw	WR	Sw	Sw	Sw	WR	Sw	WR	Sw	Sw	Sw	Sw	WR	WR	Sw	WR	Sw	Sw	Sw	Sw	n/a	Sw	WR	WR	n/a	n/a	n/a	n/a	n/a	Sw
R14137		WR	Sw	Sw	Sw	Sw	WR	WR	WR	Sw	Sw	Sw	Sw	WR	WR	WR	Sw	Sw	WR	WR	WR	Sw	Sw	WR	WR	Sw	Sw	Sw	WR	Sw	WR	Sw	n/a	WR	Sw	Sw	Sw	Sw	Sw	Sw	Sw	WR	WR	WR	n/a	n/a	n/a	n/a	WR
R14162		WR	WR	Sw	WR	Sw	WR	WR	Sw	WR	WR	Sw	Sw	Sw	WR	WR	Sw	WR	WR	WR	WR	WR	WR	WR	WR	Sw	Sw	n/a	Sw	WR	WR	WR	Sw	WR	Sw	Sw	n/a	Sw	n/a	n/a	WR	Sw	WR	WR	n/a	n/a	WR	n/a	Sw
R14175		Sw	WR	Sw	Sw	Sw	WR	WR	Sw	Sw	WR	Sw	Sw	WR	WR	WR	Sw	Sw	WR	Sw	Sw	WR	n/a	Sw	WR	Sw	Sw	Sw	Sw	Sw	Sw	WR	Sw	WR	WR	Sw	Sw	Sw	Sw	Sw	Sw	Sw	WR	Sw	Sw	WR	WR	WR	WR
R14189		WR	Sw	Sw	WR	WR	WR	WR	Sw	WR	Sw	Sw	WR	Sw	WR	Sw	Sw	WR	Sw	Sw	WR	WR	Sw	Sw	Sw	Sw	Sw	Sw	WR	Sw	n/a	Sw	WR	WR	WR	Sw	WR	n/a	WR	WR	WR	WR	WR	WR	WR	Sw	n/a	WR	Sw
R14191		WR	WR	WR	Sw	Sw	WR	WR	Sw	Sw	WR	Sw	Sw	WR	Sw	Sw	Sw	Sw	WR	Sw	WR	Sw	WR	Sw	WR	Sw	WR	WR	WR	WR	Sw	Sw	Sw	WR	WR	Sw	Sw	Sw	WR	Sw	n/a	Sw	Sw	WR	Sw	WR	n/a	WR	WR
R14193		WR	Sw	Sw	Sw	Sw	Sw	Sw	Sw	WR	Sw	Sw	Sw	WR	Sw	Sw	WR	Sw	Sw	WR	Sw	WR	WR	WR	WR	WR	WR	Sw	WR	WR	WR	WR	Sw	Sw	WR	WR	n/a	n/a	WR	Sw	n/a	WR	WR	n/a	Sw	n/a	WR	WR	Sw
R14203		WR	Sw	Sw	WR	WR	Sw	Sw	WR	WR	Sw	WR	Sw	WR	WR	Sw	Sw	Sw	WR	WR	Sw	WR	Sw	WR	WR	n/a	WR	WR	WR	Sw	Sw	Sw	Sw	WR	n/a	n/a	WR	WR	Sw	Sw	Sw	WR	WR	n/a	n/a	Sw	Sw	WR	n/a
R14205		WR	WR	Sw	WR	Sw	WR	n/a	Sw	n/a	WR	WR	Sw	Sw	WR	WR	WR	WR	WR	Sw	WR	WR	WR	WR	WR	Sw	Sw	Sw	WR	WR	WR	Sw	WR	n/a	Sw	Sw	Sw	n/a	WR	Sw	n/a	n/a	Sw	Sw	Sw	WR	Sw	n/a	Sw
R14206		Sw	WR	Sw	WR	WR	WR	WR	WR	Sw	Sw	WR	WR	Sw	WR	WR	Sw	Sw	Sw	Sw	Sw	WR	WR	Sw	WR	WR	WR	Sw	Sw	Sw	n/a	Sw	WR	WR	WR	WR	WR	Sw	Sw	Sw	WR	WR	Sw	WR	Sw	Sw	Sw	WR	Sw
R14215		WR	WR	Sw	WR	Sw	WR	Sw	WR	WR	Sw	Sw	WR	WR	Sw	Sw	Sw	WR	Sw	Sw	Sw	WR	WR	WR	WR	WR	WR	WR	WR	Sw	WR	Sw	WR	Sw	WR	WR	WR	Sw	WR	n/a	WR	Sw	WR	WR	Sw	WR	WR	Sw	WR
R14217		n/a	Sw	WR	WR	Sw	Sw	Sw	n/a	Sw	Sw	WR	n/a	Sw	n/a	WR	WR	WR	Sw	WR	WR	n/a	WR	WR	WR	Sw	Sw	WR	Sw	n/a	n/a	WR	WR	WR	Sw	WR	WR	n/a	Sw	WR	Sw	Sw	WR	WR	Sw	WR	WR	WR	WR
R14220		WR	Sw	Sw	Sw	Sw	Sw	Sw	Sw	Sw	WR	WR	WR	WR	WR	WR	Sw	Sw	Sw	Sw	WR	WR	Sw	Sw	WR	Sw	Sw	Sw	WR	Sw	WR	Sw	WR	WR	Sw	WR	WR	WR	Sw	Sw	Sw	Sw	WR	Sw	WR	Sw	WR	WR	WR
R14225		Sw	Sw	Sw	Sw	Sw	Sw	Sw	Sw	WR	WR	Sw	Sw	Sw	Sw	Sw	Sw	Sw	WR	Sw	Sw	Sw	Sw	Sw	WR	WR	Sw	Sw	Sw	WR	Sw	WR	n/a	Sw	Sw	n/a	WR	Sw	Sw	n/a	Sw	Sw	Sw	n/a	WR	n/a	Sw	WR	n/a
R14231		Sw	Sw	WR	Sw	Sw	WR	WR	Sw	Sw	WR	WR	Sw	Sw	Sw	Sw	Sw	Sw	WR	Sw	n/a	Sw	Sw	WR	Sw	Sw	Sw	Sw	WR	Sw	WR	Sw	n/a	Sw	Sw	WR	WR	Sw	WR	WR	WR	Sw	Sw	WR	WR	Sw	n/a	WR	WR
R14256		Sw	WR	Sw	WR	WR	WR	Sw	WR	WR	n/a	Sw	WR	Sw	WR	WR	Sw	WR	WR	Sw	WR	n/a	WR	WR	Sw	Sw	Sw	WR	WR	Sw	Sw	Sw	Sw	Sw	Sw	Sw	Sw	Sw	Sw	WR	WR	Sw	Sw	Sw	Sw	WR	WR	WR	Sw
R14279		Sw	Sw	Sw	Sw	WR	WR	WR	Sw	Sw	Sw	WR	WR	WR	Sw	Sw	Sw	WR	Sw	WR	Sw	Sw	WR	WR	WR	WR	Sw	Sw	Sw	Sw	WR	WR	Sw	WR	Sw	Sw	WR	WR	Sw	WR	WR	Sw	Sw	Sw	WR	n/a	Sw	WR	WR
R14304		Sw	Sw	Sw	Sw	Sw	Sw	WR	n/a	WR	Sw	Sw	n/a	WR	WR	WR	Sw	Sw	Sw	WR	WR	WR	Sw	WR	Sw	Sw	Sw	WR	Sw	WR	WR	WR	WR	WR	Sw	WR	Sw	Sw	WR	WR	Sw	Sw	WR	Sw	Sw	Sw	n/a	n/a	Sw
R14314		WR	WR	Sw	WR	Sw	WR	Sw	Sw	Sw	WR	WR	Sw	Sw	WR	WR	WR	WR	WR	Sw	WR	WR	WR	WR	WR	Sw	Sw	Sw	WR	WR	WR	Sw	WR	Sw	Sw	Sw	Sw	n/a	WR	n/a	WR	Sw	Sw	Sw	Sw	WR	Sw	n/a	Sw
R14318		WR	WR	WR	WR	WR	WR	WR	Sw	Sw	Sw	WR	Sw	Sw	Sw	WR	Sw	Sw	WR	WR	Sw	Sw	WR	WR	WR	Sw	WR	WR	Sw	WR	WR	WR	Sw	WR	Sw	WR	Sw	n/a	WR	WR	Sw	WR	n/a	WR	n/a	n/a	n/a	WR	WR
R14320		WR	WR	WR	WR	WR	WR	WR	WR	WR	WR	Sw	Sw	Sw	WR	WR	Sw	n/a	WR	WR	Sw	Sw	WR	WR	WR	Sw	WR	Sw	Sw	WR	Sw	WR	Sw	WR	WR	WR	WR	Sw	n/a	WR	WR	Sw	Sw	WR	WR	n/a	n/a	WR	Sw
R14322		Sw	WR	Sw	Sw	Sw	Sw	WR	WR	WR	Sw	Sw	Sw	Sw	WR	WR	Sw	Sw	WR	Sw	WR	Sw	WR	Sw	Sw	Sw	WR	Sw	Sw	Sw	Sw	Sw	WR	WR	WR	WR	WR	n/a	Sw	WR	n/a	Sw	n/a	n/a	Sw	n/a	WR	n/a	WR
R14329		WR	Sw	Sw	WR	WR	WR	WR	Sw	WR	Sw	Sw	WR	Sw	WR	Sw	Sw	WR	Sw	Sw	WR	WR	n/a	Sw	Sw	Sw	Sw	Sw	WR	Sw	WR	Sw	WR	WR	WR	Sw	WR	WR	WR	WR	n/a	n/a	WR	WR	n/a	Sw	n/a	n/a	Sw
R14333		WR	Sw	Sw	WR	WR	Sw	Sw	WR	WR	Sw	WR	Sw	WR	WR	Sw	Sw	Sw	WR	WR	n/a	WR	Sw	WR	WR	WR	WR	WR	WR	Sw	Sw	Sw	Sw	WR	Sw	WR	WR	WR	Sw	Sw	Sw	WR	n/a	WR	Sw	Sw	n/a	WR	WR
R14357		Sw	Sw	Sw	Sw	WR	WR	Sw	WR	Sw	Sw	WR	Sw	Sw	WR	Sw	Sw	Sw	WR	Sw	Sw	WR	WR	WR	Sw	Sw	Sw	WR	Sw	Sw	WR	WR	Sw	WR	n/a	Sw	Sw	n/a	WR	n/a	WR	WR	WR	WR	Sw	n/a	n/a	n/a	Sw
R14360		Sw	WR	Sw	WR	WR	WR	Sw	WR	Sw	Sw	WR	Sw	Sw	WR	WR	Sw	Sw	Sw	WR	Sw	WR	WR	WR	WR	Sw	Sw	Sw	Sw	WR	WR	Sw	WR	Sw	Sw	WR	n/a	n/a	Sw	Sw	WR	Sw	Sw	n/a	n/a	n/a	WR	Sw	WR
R14367		Sw	WR	Sw	WR	WR	WR	Sw	WR	Sw	Sw	WR	Sw	Sw	WR	WR	Sw	Sw	Sw	WR	Sw	WR	WR	WR	WR	Sw	Sw	WR	Sw	WR	WR	Sw	WR	Sw	Sw	WR	WR	WR	Sw	Sw	WR	Sw	n/a	Sw	WR	WR	WR	Sw	n/a
R14368		WR	Sw	WR	Sw	WR	Sw	Sw	Sw	WR	Sw	Sw	WR	Sw	Sw	Sw	Sw	n/a	Sw	WR	WR	Sw	Sw	WR	WR	Sw	WR	Sw	Sw	Sw	Sw	WR	n/a	WR	Sw	Sw	n/a	n/a	Sw	n/a	Sw	WR	n/a	Sw	WR	Sw	WR	n/a	WR
R14383		Sw	Sw	Sw	Sw	Sw	Sw	Sw	Sw	WR	WR	Sw	Sw	Sw	Sw	Sw	Sw	Sw	WR	Sw	Sw	Sw	Sw	Sw	WR	WR	Sw	Sw	Sw	n/a	Sw	WR	Sw	Sw	Sw	Sw	n/a	n/a	Sw	WR	Sw	Sw	n/a	Sw	WR	Sw	Sw	n/a	Sw
R14385		Sw	Sw	Sw	WR	n/a	Sw	WR	WR	n/a	Sw	WR	WR	Sw	Sw	WR	Sw	Sw	Sw	WR	Sw	Sw	Sw	WR	Sw	Sw	Sw	WR	Sw	WR	WR	WR	WR	Sw	Sw	WR	Sw	Sw	WR	WR	WR	Sw	WR	n/a	Sw	n/a	Sw	WR	WR
R14387		Sw	Sw	Sw	Sw	Sw	Sw	Sw	Sw	WR	WR	Sw	Sw	Sw	Sw	Sw	Sw	Sw	WR	Sw	Sw	Sw	Sw	Sw	WR	WR	Sw	Sw	Sw	WR	Sw	WR	Sw	Sw	Sw	Sw	WR	n/a	Sw	WR	n/a	Sw	Sw	Sw	n/a	n/a	n/a	WR	Sw
R14409		Sw	Sw	Sw	Sw	WR	WR	WR	Sw	Sw	Sw	WR	WR	WR	Sw	Sw	Sw	WR	Sw	WR	Sw	Sw	WR	WR	WR	WR	Sw	Sw	Sw	Sw	WR	WR	Sw	WR	Sw	Sw	WR	n/a	Sw	WR	WR	Sw	Sw	Sw	WR	WR	n/a	WR	n/a
R14429		Sw	WR	WR	Sw	Sw	n/a	Sw	WR	Sw	WR	WR	Sw	WR	Sw	Sw	WR	WR	WR	WR	n/a	n/a	WR	WR	Sw	WR	WR	WR	WR	WR	WR	Sw	WR	Sw	WR	WR	WR	Sw	WR	Sw	Sw	Sw	Sw	Sw	Sw	n/a	WR	Sw	WR
R14438		Sw	WR	Sw	Sw	Sw	Sw	WR	WR	WR	Sw	Sw	Sw	n/a	WR	WR	Sw	Sw	WR	Sw	WR	Sw	WR	Sw	Sw	Sw	WR	Sw	Sw	Sw	Sw	Sw	WR	WR	WR	WR	WR	n/a	Sw	WR	WR	Sw	WR	n/a	Sw	WR	WR	n/a	WR
R14439		Sw	Sw	Sw	Sw	WR	WR	WR	Sw	Sw	Sw	WR	WR	WR	Sw	Sw	Sw	WR	Sw	WR	Sw	Sw	WR	WR	WR	WR	Sw	Sw	Sw	Sw	WR	WR	Sw	WR	Sw	Sw	WR	WR	Sw	WR	WR	Sw	n/a	Sw	WR	WR	n/a	WR	WR
R14445		WR	Sw	WR	WR	Sw	WR	Sw	WR	WR	WR	Sw	Sw	Sw	WR	WR	WR	WR	WR	Sw	WR	WR	Sw	Sw	WR	Sw	WR	Sw	WR	WR	n/a	Sw	WR	Sw	WR	WR	Sw	Sw	WR	Sw	Sw	WR	WR	n/a	Sw	Sw	WR	WR	Sw
R14456		WR	WR	Sw	WR	Sw	WR	Sw	WR	WR	Sw	Sw	WR	WR	Sw	Sw	Sw	WR	Sw	Sw	Sw	WR	WR	WR	WR	WR	WR	WR	WR	Sw	WR	Sw	WR	Sw	WR	WR	WR	Sw	n/a	Sw	WR	Sw	WR	WR	Sw	WR	WR	Sw	WR
R14459		WR	Sw	WR	WR	Sw	WR	Sw	WR	WR	WR	Sw	Sw	Sw	WR	WR	WR	WR	WR	Sw	WR	WR	Sw	Sw	WR	Sw	WR	Sw	WR	WR	n/a	Sw	WR	Sw	WR	WR	Sw	Sw	WR	Sw	Sw	WR	WR	WR	Sw	Sw	n/a	WR	Sw
R14468		WR	Sw	Sw	WR	WR	WR	WR	Sw	WR	Sw	Sw	WR	Sw	WR	Sw	Sw	WR	Sw	Sw	WR	WR	Sw	Sw	Sw	Sw	Sw	Sw	WR	Sw	WR	Sw	WR	WR	WR	Sw	WR	WR	WR	WR	WR	WR	WR	WR	WR	n/a	WR	WR	Sw
R14478		Sw	Sw	Sw	Sw	WR	n/a	Sw	Sw	Sw	Sw	Sw	WR	WR	Sw	Sw	Sw	WR	WR	WR	WR	Sw	Sw	Sw	WR	Sw	WR	Sw	Sw	Sw	Sw	Sw	Sw	WR	Sw	Sw	Sw	Sw	WR	n/a	WR	Sw	Sw	n/a	n/a	Sw	WR	Sw	WR
R14482		Sw	Sw	Sw	Sw	Sw	Sw	Sw	Sw	Sw	n/a	WR	WR	WR	Sw	Sw	WR	Sw	Sw	WR	Sw	WR	WR	Sw	Sw	Sw	Sw	WR	WR	Sw	WR	Sw	WR	Sw	WR	n/a	n/a	n/a	Sw	n/a	Sw	n/a	n/a	WR	n/a	WR	Sw	Sw	WR
R14485		Sw	Sw	Sw	WR	WR	WR	WR	WR	Sw	Sw	WR	Sw	WR	Sw	WR	WR	WR	WR	Sw	WR	Sw	Sw	WR	WR	Sw	WR	Sw	Sw	WR	WR	WR	WR	Sw	WR	Sw	Sw	Sw	WR	WR	WR	Sw	Sw	Sw	WR	Sw	WR	Sw	WR
R14490		Sw	WR	Sw	WR	WR	WR	WR	WR	Sw	Sw	WR	WR	Sw	WR	WR	Sw	Sw	Sw	Sw	Sw	WR	WR	Sw	WR	WR	WR	Sw	Sw	Sw	Sw	Sw	WR	WR	WR	n/a	WR	Sw	Sw	Sw	n/a	WR	n/a	WR	Sw	Sw	Sw	WR	Sw
R14493		Sw	Sw	Sw	WR	Sw	WR	WR	WR	Sw	Sw	WR	WR	WR	Sw	WR	WR	WR	WR	Sw	WR	Sw	Sw	WR	WR	Sw	WR	Sw	Sw	WR	WR	WR	WR	Sw	n/a	n/a	Sw	Sw	Sw	WR	WR	WR	WR	Sw	WR	Sw	WR	Sw	WR
R14494		Sw	WR	WR	Sw	Sw	Sw	Sw	WR	Sw	WR	WR	Sw	WR	Sw	Sw	WR	WR	WR	WR	Sw	Sw	WR	WR	Sw	WR	WR	WR	WR	WR	WR	Sw	WR	Sw	WR	WR	n/a	Sw	WR	Sw	Sw	Sw	Sw	n/a	Sw	WR	n/a	Sw	WR
R14496		WR	Sw	Sw	WR	WR	Sw	Sw	WR	WR	Sw	n/a	Sw	WR	WR	Sw	Sw	Sw	WR	WR	Sw	WR	Sw	WR	WR	WR	WR	WR	WR	Sw	Sw	Sw	n/a	WR	Sw	WR	WR	n/a	Sw	Sw	Sw	WR	WR	WR	Sw	n/a	Sw	WR	WR
R14502		Sw	WR	WR	Sw	WR	WR	WR	Sw	WR	WR	WR	Sw	Sw	Sw	WR	Sw	Sw	Sw	Sw	WR	Sw	Sw	Sw	WR	Sw	WR	Sw	Sw	Sw	Sw	WR	WR	Sw	WR	Sw	n/a	Sw	Sw	WR	Sw	WR	n/a	WR	Sw	Sw	WR	WR	Sw
R14511		Sw	Sw	Sw	Sw	Sw	Sw	Sw	Sw	WR	WR	Sw	Sw	Sw	Sw	Sw	Sw	Sw	WR	Sw	Sw	Sw	Sw	Sw	WR	WR	Sw	Sw	Sw	WR	Sw	WR	Sw	Sw	Sw	Sw	WR	n/a	Sw	WR	Sw	Sw	n/a	Sw	n/a	Sw	Sw	WR	Sw
R14515		WR	WR	Sw	WR	Sw	WR	Sw	WR	WR	Sw	Sw	WR	WR	Sw	Sw	Sw	WR	Sw	Sw	Sw	WR	WR	WR	WR	WR	WR	WR	WR	Sw	n/a	Sw	WR	Sw	WR	WR	WR	Sw	WR	Sw	WR	Sw	WR	WR	Sw	n/a	WR	Sw	WR
R14519		Sw	n/a	WR	Sw	WR	WR	WR	WR	Sw	WR	Sw	Sw	Sw	WR	Sw	Sw	WR	Sw	WR	Sw	Sw	WR	Sw	Sw	Sw	Sw	Sw	Sw	Sw	Sw	Sw	Sw	WR	WR	Sw	Sw	Sw	Sw	Sw	Sw	Sw	WR	WR	Sw	Sw	Sw	Sw	Sw
R14526		WR	Sw	Sw	Sw	Sw	Sw	Sw	Sw	WR	Sw	Sw	Sw	WR	Sw	Sw	WR	Sw	Sw	WR	Sw	WR	WR	WR	WR	WR	WR	Sw	WR	WR	n/a	WR	Sw	Sw	WR	WR	Sw	n/a	WR	Sw	Sw	WR	WR	Sw	Sw	WR	WR	WR	Sw
R14528		WR	Sw	WR	WR	Sw	WR	Sw	WR	WR	WR	Sw	Sw	Sw	WR	WR	WR	WR	WR	Sw	WR	WR	Sw	Sw	WR	Sw	WR	Sw	WR	WR	Sw	Sw	WR	Sw	WR	WR	Sw	Sw	WR	Sw	Sw	WR	WR	WR	Sw	Sw	n/a	WR	Sw
R14533		Sw	Sw	Sw	WR	Sw	WR	WR	WR	Sw	Sw	WR	WR	WR	Sw	WR	WR	WR	WR	Sw	WR	Sw	n/a	WR	WR	Sw	WR	Sw	Sw	WR	WR	WR	WR	Sw	WR	Sw	Sw	n/a	Sw	WR	n/a	n/a	WR	Sw	WR	n/a	n/a	n/a	WR
R14538		Sw	Sw	Sw	WR	WR	WR	WR	WR	Sw	Sw	WR	Sw	WR	Sw	WR	WR	WR	WR	Sw	WR	Sw	Sw	WR	WR	Sw	WR	Sw	Sw	WR	WR	WR	WR	Sw	WR	Sw	Sw	Sw	WR	WR	WR	Sw	Sw	Sw	WR	Sw	n/a	n/a	WR
R14552		WR	Sw	Sw	Sw	Sw	Sw	Sw	Sw	Sw	WR	WR	WR	WR	WR	WR	Sw	Sw	Sw	Sw	WR	WR	Sw	Sw	WR	Sw	Sw	Sw	WR	Sw	WR	Sw	n/a	WR	Sw	WR	WR	n/a	Sw	Sw	n/a	Sw	WR	Sw	WR	Sw	WR	n/a	n/a
R14561		WR	Sw	Sw	WR	WR	Sw	Sw	WR	WR	Sw	WR	Sw	WR	WR	Sw	Sw	Sw	WR	n/a	Sw	WR	Sw	WR	WR	WR	WR	WR	WR	Sw	Sw	Sw	Sw	WR	Sw	WR	WR	n/a	Sw	Sw	Sw	WR	WR	WR	n/a	Sw	n/a	WR	WR
R14569		Sw	Sw	WR	Sw	n/a	WR	WR	n/a	Sw	WR	Sw	n/a	Sw	WR	Sw	Sw	WR	Sw	n/a	Sw	Sw	WR	Sw	Sw	Sw	Sw	Sw	Sw	Sw	Sw	Sw	Sw	WR	WR	Sw	Sw	Sw	Sw	Sw	Sw	Sw	n/a	WR	Sw	Sw	n/a	Sw	Sw
R14570		WR	Sw	Sw	Sw	Sw	Sw	Sw	Sw	Sw	WR	WR	WR	WR	WR	WR	Sw	Sw	Sw	Sw	WR	WR	Sw	Sw	WR	Sw	Sw	Sw	WR	Sw	WR	Sw	WR	WR	Sw	WR	WR	WR	Sw	Sw	Sw	Sw	WR	Sw	WR	n/a	n/a	WR	WR
R14575		WR	WR	Sw	WR	Sw	WR	Sw	WR	WR	Sw	Sw	WR	WR	Sw	Sw	Sw	WR	Sw	Sw	Sw	WR	WR	WR	WR	WR	WR	WR	WR	Sw	n/a	n/a	WR	Sw	WR	WR	n/a	Sw	WR	Sw	n/a	Sw	WR	n/a	Sw	WR	WR	Sw	n/a
R14579		WR	Sw	Sw	Sw	Sw	Sw	Sw	Sw	Sw	n/a	WR	WR	WR	WR	WR	Sw	Sw	Sw	Sw	WR	WR	n/a	Sw	WR	Sw	Sw	Sw	WR	Sw	WR	Sw	WR	WR	Sw	WR	WR	WR	Sw	Sw	Sw	Sw	n/a	n/a	n/a	Sw	WR	WR	WR
R14584		WR	WR	WR	Sw	Sw	WR	WR	Sw	Sw	WR	Sw	Sw	WR	Sw	Sw	Sw	Sw	WR	Sw	n/a	Sw	WR	Sw	WR	Sw	WR	n/a	WR	WR	Sw	Sw	Sw	WR	WR	Sw	n/a	n/a	WR	Sw	WR	Sw	n/a	WR	n/a	WR	Sw	n/a	n/a
R14589		Sw	Sw	Sw	Sw	Sw	Sw	Sw	Sw	WR	WR	Sw	Sw	Sw	Sw	Sw	Sw	Sw	WR	Sw	Sw	Sw	Sw	Sw	WR	WR	Sw	Sw	Sw	WR	Sw	WR	Sw	Sw	Sw	Sw	WR	Sw	Sw	WR	Sw	Sw	Sw	n/a	WR	n/a	Sw	WR	Sw
R14593		Sw	n/a	Sw	Sw	WR	WR	WR	Sw	Sw	Sw	WR	WR	WR	Sw	Sw	Sw	WR	Sw	WR	Sw	Sw	WR	WR	n/a	WR	Sw	Sw	Sw	Sw	WR	WR	Sw	WR	Sw	Sw	n/a	WR	Sw	WR	n/a	Sw	Sw	n/a	WR	WR	n/a	WR	WR
R14595		Sw	Sw	Sw	Sw	Sw	Sw	Sw	Sw	Sw	n/a	WR	WR	WR	Sw	Sw	WR	Sw	Sw	WR	Sw	WR	WR	Sw	Sw	Sw	Sw	WR	WR	Sw	WR	Sw	WR	Sw	WR	Sw	Sw	n/a	Sw	Sw	Sw	WR	WR	WR	WR	n/a	Sw	Sw	WR
R14599		WR	WR	Sw	WR	Sw	WR	WR	Sw	WR	WR	Sw	Sw	Sw	WR	WR	Sw	WR	WR	WR	WR	WR	n/a	WR	WR	Sw	n/a	WR	Sw	WR	WR	WR	Sw	WR	Sw	Sw	WR	Sw	Sw	WR	WR	Sw	n/a	WR	n/a	n/a	n/a	Sw	Sw
R14600		Sw	Sw	Sw	WR	WR	WR	Sw	WR	WR	Sw	Sw	n/a	WR	Sw	WR	WR	WR	Sw	Sw	Sw	Sw	WR	WR	Sw	Sw	WR	Sw	WR	WR	n/a	Sw	WR	Sw	WR	Sw	n/a	n/a	Sw	Sw	Sw	WR	Sw	Sw	WR	WR	Sw	Sw	Sw
R14618		WR	Sw	WR	WR	Sw	WR	Sw	WR	WR	WR	Sw	Sw	Sw	WR	WR	WR	WR	WR	Sw	WR	WR	Sw	Sw	WR	Sw	WR	Sw	WR	WR	Sw	Sw	WR	Sw	WR	WR	Sw	n/a	WR	Sw	n/a	WR	n/a	n/a	n/a	n/a	n/a	WR	Sw
R14619		Sw	Sw	WR	Sw	WR	WR	Sw	Sw	Sw	Sw	WR	Sw	WR	Sw	Sw	WR	WR	WR	Sw	Sw	WR	Sw	WR	Sw	Sw	WR	Sw	WR	WR	WR	WR	Sw	WR	Sw	Sw	Sw	n/a	WR	WR	Sw	WR	Sw	Sw	Sw	Sw	Sw	Sw	Sw
R14637		Sw	Sw	Sw	Sw	WR	WR	Sw	Sw	Sw	Sw	Sw	Sw	WR	Sw	Sw	Sw	WR	WR	Sw	Sw	Sw	Sw	Sw	WR	WR	WR	WR	WR	WR	WR	WR	Sw	Sw	WR	Sw	Sw	Sw	Sw	Sw	Sw	Sw	Sw	Sw	Sw	Sw	n/a	Sw	Sw
R14646		WR	WR	WR	WR	WR	WR	Sw	Sw	Sw	Sw	WR	WR	Sw	WR	WR	Sw	Sw	WR	WR	Sw	Sw	WR	Sw	WR	WR	WR	Sw	Sw	Sw	Sw	WR	Sw	WR	Sw	WR	n/a	WR	WR	WR	Sw	WR	n/a	n/a	WR	WR	n/a	Sw	WR
R14655		Sw	Sw	Sw	Sw	WR	WR	Sw	WR	Sw	Sw	WR	Sw	n/a	WR	Sw	Sw	Sw	WR	Sw	Sw	WR	n/a	WR	Sw	Sw	Sw	WR	Sw	Sw	WR	WR	Sw	WR	Sw	Sw	Sw	WR	WR	Sw	n/a	WR	WR	WR	Sw	WR	Sw	WR	Sw
R14672		WR	Sw	Sw	Sw	Sw	Sw	n/a	Sw	Sw	WR	WR	WR	WR	WR	WR	Sw	Sw	Sw	Sw	WR	WR	Sw	Sw	WR	Sw	Sw	Sw	WR	Sw	WR	Sw	WR	WR	Sw	WR	WR	WR	Sw	Sw	Sw	Sw	WR	Sw	WR	Sw	WR	n/a	WR
R14679		Sw	Sw	WR	Sw	WR	WR	WR	Sw	Sw	WR	WR	Sw	WR	WR	WR	WR	Sw	Sw	Sw	Sw	WR	WR	WR	Sw	Sw	WR	Sw	Sw	WR	WR	WR	Sw	WR	Sw	Sw	Sw	WR	WR	WR	WR	Sw	WR	Sw	Sw	Sw	n/a	Sw	Sw
R14685		Sw	Sw	Sw	WR	Sw	WR	WR	WR	Sw	Sw	WR	WR	WR	Sw	WR	WR	WR	WR	Sw	WR	Sw	Sw	WR	WR	Sw	WR	Sw	Sw	WR	WR	WR	WR	Sw	WR	Sw	Sw	n/a	Sw	WR	WR	WR	WR	Sw	WR	Sw	n/a	Sw	WR
R14722		Sw	Sw	Sw	Sw	WR	WR	Sw	WR	WR	Sw	Sw	Sw	WR	WR	WR	WR	WR	Sw	WR	WR	Sw	Sw	Sw	WR	WR	Sw	Sw	WR	Sw	Sw	Sw	WR	Sw	WR	Sw	WR	Sw	Sw	Sw	Sw	n/a	Sw	n/a	Sw	Sw	Sw	Sw	Sw
R14745		WR	WR	Sw	Sw	Sw	WR	WR	Sw	Sw	WR	Sw	Sw	WR	WR	Sw	Sw	Sw	WR	Sw	WR	WR	WR	Sw	WR	Sw	WR	WR	Sw	Sw	Sw	WR	n/a	WR	WR	Sw	n/a	Sw	Sw	n/a	Sw	Sw	n/a	n/a	n/a	n/a	WR	WR	WR
R14752		Sw	Sw	Sw	Sw	WR	WR	WR	Sw	Sw	Sw	WR	WR	WR	n/a	Sw	Sw	WR	Sw	n/a	Sw	Sw	WR	WR	WR	WR	Sw	Sw	WR	Sw	WR	WR	Sw	WR	Sw	Sw	WR	WR	Sw	WR	WR	Sw	n/a	Sw	WR	WR	n/a	WR	WR
R14766		WR	WR	Sw	WR	Sw	WR	WR	Sw	WR	WR	Sw	Sw	Sw	WR	WR	Sw	WR	WR	WR	WR	WR	n/a	WR	WR	Sw	Sw	WR	Sw	WR	WR	WR	Sw	WR	Sw	Sw	n/a	Sw	Sw	WR	WR	Sw	WR	WR	Sw	Sw	n/a	Sw	Sw
R14774		Sw	WR	WR	Sw	WR	WR	WR	Sw	WR	WR	WR	Sw	Sw	Sw	WR	Sw	Sw	Sw	Sw	WR	Sw	Sw	Sw	WR	Sw	WR	Sw	Sw	Sw	Sw	WR	WR	Sw	WR	Sw	n/a	Sw	Sw	WR	Sw	WR	n/a	n/a	n/a	Sw	WR	WR	Sw
R14788		Sw	WR	WR	Sw	WR	WR	WR	Sw	WR	Sw	Sw	Sw	WR	Sw	Sw	Sw	WR	Sw	WR	Sw	WR	Sw	WR	Sw	WR	WR	WR	Sw	WR	n/a	WR	WR	Sw	WR	Sw	n/a	WR	WR	n/a	WR	n/a	Sw	Sw	Sw	n/a	WR	n/a	Sw
R14802		WR	WR	Sw	Sw	Sw	WR	WR	Sw	Sw	WR	Sw	Sw	WR	Sw	Sw	Sw	Sw	WR	Sw	WR	Sw	WR	Sw	WR	Sw	WR	WR	WR	WR	Sw	Sw	Sw	WR	WR	Sw	Sw	Sw	WR	Sw	WR	Sw	n/a	n/a	n/a	WR	Sw	WR	WR
R14808		Sw	Sw	Sw	Sw	Sw	Sw	Sw	Sw	WR	WR	Sw	Sw	Sw	Sw	Sw	Sw	Sw	WR	Sw	Sw	Sw	Sw	Sw	WR	WR	Sw	Sw	Sw	WR	Sw	WR	Sw	Sw	Sw	Sw	WR	Sw	Sw	WR	n/a	Sw	n/a	Sw	n/a	n/a	n/a	WR	Sw
R14814		WR	WR	Sw	WR	Sw	WR	WR	Sw	WR	WR	Sw	Sw	Sw	WR	WR	Sw	WR	WR	WR	WR	WR	WR	WR	WR	Sw	Sw	WR	Sw	WR	WR	WR	Sw	WR	Sw	Sw	n/a	Sw	Sw	WR	WR	Sw	WR	WR	Sw	Sw	n/a	n/a	Sw
R14816		WR	WR	Sw	WR	Sw	WR	WR	Sw	WR	WR	Sw	Sw	Sw	WR	WR	Sw	WR	WR	WR	WR	WR	WR	WR	WR	Sw	Sw	WR	Sw	WR	WR	WR	Sw	WR	Sw	Sw	WR	Sw	Sw	WR	WR	Sw	WR	WR	Sw	Sw	WR	Sw	Sw
R14837		Sw	Sw	Sw	Sw	WR	WR	Sw	WR	Sw	Sw	WR	Sw	Sw	WR	Sw	Sw	Sw	WR	Sw	Sw	WR	WR	WR	Sw	Sw	Sw	WR	Sw	n/a	WR	WR	Sw	WR	Sw	Sw	Sw	WR	WR	Sw	WR	WR	WR	WR	Sw	WR	n/a	WR	Sw
R14839		Sw	Sw	Sw	Sw	WR	WR	Sw	WR	Sw	Sw	WR	Sw	Sw	WR	Sw	Sw	Sw	WR	Sw	Sw	WR	WR	WR	Sw	Sw	Sw	WR	Sw	Sw	WR	WR	Sw	WR	Sw	Sw	Sw	WR	n/a	Sw	WR	WR	n/a	WR	Sw	WR	Sw	WR	Sw
R14843		WR	Sw	Sw	WR	WR	Sw	Sw	WR	WR	Sw	WR	Sw	WR	WR	Sw	Sw	Sw	WR	WR	n/a	WR	Sw	WR	WR	WR	WR	n/a	WR	Sw	Sw	Sw	Sw	WR	Sw	WR	WR	WR	Sw	Sw	Sw	WR	WR	WR	n/a	Sw	Sw	n/a	WR
R14846		Sw	Sw	Sw	WR	WR	WR	Sw	WR	Sw	WR	WR	WR	Sw	WR	WR	Sw	Sw	WR	WR	Sw	Sw	Sw	Sw	Sw	WR	WR	WR	WR	WR	WR	Sw	WR	WR	WR	Sw	Sw	Sw	Sw	WR	n/a	WR	Sw	Sw	WR	WR	Sw	WR	WR
R14849		Sw	Sw	WR	Sw	Sw	WR	WR	Sw	Sw	WR	WR	Sw	Sw	Sw	Sw	Sw	Sw	WR	Sw	WR	Sw	Sw	WR	Sw	Sw	Sw	Sw	WR	Sw	WR	Sw	WR	Sw	Sw	WR	WR	Sw	WR	WR	WR	Sw	n/a	WR	WR	Sw	Sw	WR	WR
R14874		Sw	n/a	Sw	WR	Sw	Sw	WR	WR	n/a	Sw	WR	WR	Sw	Sw	WR	Sw	Sw	Sw	WR	Sw	Sw	Sw	WR	Sw	Sw	Sw	WR	Sw	WR	n/a	WR	WR	Sw	n/a	WR	n/a	Sw	WR	WR	WR	Sw	n/a	Sw	Sw	Sw	n/a	WR	n/a
R14875		WR	WR	Sw	WR	Sw	WR	Sw	WR	WR	Sw	Sw	WR	WR	Sw	Sw	Sw	WR	Sw	Sw	Sw	WR	WR	WR	WR	WR	n/a	WR	WR	Sw	WR	Sw	WR	Sw	WR	WR	WR	Sw	WR	Sw	n/a	Sw	WR	WR	Sw	n/a	WR	Sw	WR
R14886		WR	Sw	Sw	WR	WR	WR	WR	Sw	WR	Sw	Sw	WR	Sw	WR	Sw	Sw	WR	Sw	Sw	WR	WR	Sw	Sw	Sw	Sw	Sw	Sw	WR	Sw	WR	Sw	WR	WR	WR	Sw	WR	WR	WR	WR	WR	WR	WR	WR	WR	Sw	WR	WR	Sw
R14896		Sw	WR	Sw	WR	WR	WR	Sw	WR	n/a	Sw	WR	Sw	Sw	WR	WR	Sw	Sw	Sw	WR	Sw	WR	WR	WR	WR	Sw	Sw	WR	Sw	WR	WR	Sw	WR	Sw	Sw	WR	n/a	n/a	Sw	Sw	WR	Sw	Sw	Sw	WR	n/a	n/a	Sw	WR
R14910		Sw	Sw	Sw	WR	Sw	Sw	WR	WR	WR	n/a	WR	WR	Sw	Sw	WR	Sw	Sw	Sw	WR	Sw	Sw	Sw	WR	Sw	Sw	Sw	WR	Sw	WR	WR	WR	WR	Sw	Sw	WR	n/a	Sw	WR	WR	WR	Sw	WR	Sw	n/a	Sw	n/a	WR	WR
R14922		Sw	Sw	Sw	WR	Sw	Sw	WR	n/a	WR	Sw	WR	WR	Sw	Sw	WR	Sw	Sw	Sw	WR	Sw	Sw	n/a	WR	Sw	Sw	Sw	WR	Sw	WR	WR	WR	n/a	Sw	Sw	WR	Sw	n/a	WR	n/a	WR	Sw	WR	Sw	Sw	Sw	Sw	WR	WR
R14947		Sw	Sw	WR	Sw	WR	WR	WR	WR	Sw	WR	Sw	Sw	Sw	WR	Sw	Sw	WR	Sw	WR	Sw	Sw	WR	Sw	Sw	Sw	Sw	Sw	Sw	n/a	Sw	Sw	Sw	WR	WR	n/a	Sw	Sw	Sw	Sw	Sw	Sw	n/a	WR	Sw	n/a	n/a	Sw	Sw
R14952		Sw	Sw	Sw	WR	WR	WR	WR	WR	Sw	Sw	WR	Sw	WR	Sw	WR	WR	WR	WR	n/a	WR	Sw	Sw	WR	WR	Sw	WR	Sw	Sw	WR	WR	WR	WR	Sw	WR	n/a	Sw	Sw	WR	WR	WR	n/a	Sw	Sw	WR	Sw	WR	Sw	WR
R14954		WR	WR	WR	WR	WR	WR	WR	WR	WR	WR	Sw	Sw	Sw	WR	WR	Sw	Sw	WR	WR	Sw	Sw	WR	WR	WR	Sw	WR	Sw	Sw	WR	Sw	WR	Sw	WR	WR	WR	WR	Sw	Sw	WR	WR	Sw	n/a	WR	WR	Sw	WR	WR	Sw
R14957		Sw	Sw	WR	Sw	WR	WR	WR	WR	Sw	WR	Sw	Sw	Sw	WR	Sw	Sw	WR	Sw	WR	Sw	Sw	WR	Sw	Sw	Sw	Sw	Sw	Sw	Sw	Sw	Sw	n/a	WR	WR	Sw	Sw	n/a	Sw	Sw	n/a	Sw	WR	WR	Sw	n/a	Sw	Sw	n/a
R14965		WR	Sw	Sw	Sw	Sw	Sw	Sw	Sw	WR	Sw	Sw	Sw	WR	Sw	Sw	WR	Sw	Sw	WR	Sw	WR	WR	WR	WR	WR	WR	Sw	WR	WR	WR	WR	Sw	Sw	n/a	WR	Sw	n/a	WR	Sw	n/a	WR	WR	Sw	Sw	n/a	n/a	WR	Sw
R14980		WR	WR	WR	WR	WR	WR	WR	WR	WR	WR	Sw	Sw	Sw	WR	WR	Sw	Sw	WR	WR	Sw	Sw	WR	WR	WR	Sw	WR	Sw	Sw	WR	Sw	WR	Sw	WR	WR	WR	WR	Sw	Sw	WR	WR	Sw	Sw	WR	WR	n/a	n/a	WR	Sw
R14984		Sw	WR	WR	Sw	WR	WR	WR	Sw	WR	WR	WR	Sw	Sw	Sw	WR	Sw	Sw	Sw	Sw	n/a	Sw	Sw	Sw	WR	Sw	WR	Sw	Sw	Sw	n/a	n/a	WR	Sw	WR	Sw	n/a	Sw	Sw	WR	n/a	WR	n/a	n/a	Sw	n/a	n/a	WR	Sw
R14989		Sw	WR	Sw	WR	WR	Sw	Sw	WR	WR	n/a	Sw	WR	Sw	WR	WR	Sw	WR	WR	Sw	WR	WR	WR	WR	Sw	Sw	Sw	WR	WR	Sw	Sw	Sw	Sw	Sw	Sw	Sw	Sw	Sw	Sw	WR	WR	Sw	Sw	Sw	Sw	WR	n/a	WR	Sw
R15016		Sw	Sw	Sw	Sw	WR	WR	Sw	WR	Sw	Sw	WR	Sw	Sw	WR	Sw	Sw	Sw	WR	Sw	Sw	WR	WR	WR	Sw	Sw	Sw	WR	Sw	Sw	WR	WR	Sw	WR	Sw	Sw	n/a	WR	WR	Sw	WR	WR	WR	WR	n/a	n/a	n/a	WR	Sw
R15018		Sw	Sw	Sw	Sw	Sw	Sw	Sw	Sw	WR	WR	Sw	Sw	Sw	Sw	Sw	Sw	Sw	WR	Sw	Sw	Sw	Sw	Sw	WR	WR	Sw	Sw	Sw	WR	Sw	WR	Sw	Sw	Sw	Sw	WR	Sw	Sw	WR	Sw	Sw	n/a	Sw	WR	Sw	n/a	WR	n/a
R15035		Sw	WR	Sw	Sw	Sw	Sw	WR	WR	WR	Sw	Sw	Sw	Sw	WR	WR	Sw	Sw	WR	Sw	WR	Sw	WR	Sw	Sw	Sw	WR	Sw	Sw	Sw	Sw	Sw	n/a	WR	WR	WR	WR	WR	Sw	WR	WR	Sw	WR	WR	Sw	WR	WR	Sw	WR
R15038		WR	WR	Sw	WR	Sw	WR	Sw	WR	WR	Sw	Sw	WR	WR	Sw	Sw	Sw	WR	Sw	Sw	Sw	WR	WR	WR	WR	WR	WR	n/a	WR	Sw	WR	Sw	WR	Sw	WR	WR	WR	Sw	WR	Sw	WR	Sw	WR	n/a	Sw	WR	WR	Sw	WR
R15039		WR	Sw	Sw	Sw	Sw	Sw	Sw	Sw	WR	Sw	Sw	Sw	WR	Sw	Sw	WR	Sw	Sw	WR	Sw	WR	WR	WR	WR	WR	WR	Sw	WR	WR	WR	WR	Sw	Sw	WR	WR	n/a	Sw	WR	Sw	Sw	WR	WR	n/a	Sw	WR	n/a	WR	Sw
R15043		WR	WR	Sw	WR	Sw	WR	Sw	Sw	Sw	WR	WR	Sw	Sw	WR	WR	WR	WR	WR	Sw	WR	WR	WR	WR	WR	Sw	Sw	Sw	WR	WR	WR	Sw	WR	Sw	Sw	Sw	n/a	WR	WR	Sw	WR	Sw	Sw	n/a	Sw	WR	n/a	Sw	Sw
R15072		Sw	WR	Sw	Sw	Sw	Sw	WR	WR	WR	Sw	Sw	Sw	Sw	WR	WR	Sw	Sw	WR	n/a	n/a	Sw	WR	Sw	Sw	Sw	WR	Sw	Sw	Sw	Sw	Sw	WR	WR	WR	WR	n/a	WR	Sw	n/a	n/a	Sw	WR	WR	n/a	n/a	n/a	n/a	WR
R15091		WR	Sw	Sw	Sw	Sw	Sw	WR	Sw	Sw	WR	WR	WR	WR	Sw	WR	Sw	Sw	Sw	Sw	WR	WR	WR	Sw	WR	Sw	Sw	Sw	WR	Sw	WR	Sw	WR	WR	Sw	WR	WR	WR	Sw	Sw	Sw	Sw	WR	Sw	WR	Sw	n/a	WR	Sw
R15092		Sw	Sw	Sw	WR	Sw	Sw	WR	WR	WR	Sw	WR	WR	Sw	Sw	WR	Sw	Sw	Sw	WR	Sw	Sw	Sw	WR	Sw	Sw	Sw	WR	Sw	WR	WR	WR	WR	Sw	Sw	WR	Sw	Sw	WR	WR	WR	Sw	n/a	Sw	Sw	Sw	Sw	WR	WR
R15095		Sw	Sw	WR	Sw	WR	WR	WR	WR	n/a	WR	Sw	Sw	Sw	WR	Sw	Sw	WR	Sw	WR	Sw	Sw	WR	Sw	Sw	Sw	Sw	Sw	Sw	Sw	Sw	Sw	n/a	WR	WR	Sw	n/a	Sw	Sw	Sw	n/a	Sw	WR	WR	Sw	Sw	Sw	Sw	Sw
R15102		WR	WR	WR	Sw	Sw	WR	WR	Sw	Sw	WR	Sw	Sw	WR	Sw	Sw	Sw	Sw	WR	Sw	WR	Sw	WR	Sw	WR	Sw	WR	WR	n/a	WR	Sw	Sw	n/a	WR	WR	Sw	n/a	n/a	WR	n/a	WR	Sw	n/a	n/a	Sw	n/a	Sw	n/a	WR
R15112		WR	WR	Sw	WR	Sw	WR	WR	Sw	WR	WR	Sw	Sw	Sw	WR	WR	Sw	WR	WR	WR	WR	WR	WR	WR	WR	Sw	Sw	WR	Sw	WR	WR	WR	Sw	WR	Sw	Sw	WR	Sw	Sw	WR	WR	Sw	WR	WR	Sw	Sw	n/a	Sw	Sw
R15120		Sw	Sw	Sw	Sw	Sw	Sw	Sw	Sw	WR	WR	Sw	Sw	Sw	Sw	Sw	Sw	Sw	WR	Sw	Sw	Sw	Sw	Sw	WR	WR	Sw	Sw	Sw	WR	Sw	WR	Sw	Sw	Sw	Sw	WR	n/a	Sw	WR	Sw	Sw	Sw	Sw	WR	Sw	n/a	n/a	Sw
R15140		n/a	WR	Sw	WR	WR	WR	Sw	WR	WR	Sw	Sw	WR	Sw	WR	WR	Sw	WR	WR	Sw	WR	WR	WR	WR	Sw	Sw	Sw	WR	WR	Sw	Sw	Sw	Sw	Sw	n/a	Sw	Sw	Sw	n/a	n/a	WR	Sw	Sw	Sw	Sw	n/a	WR	WR	Sw
R15147		Sw	Sw	Sw	WR	WR	WR	WR	WR	Sw	Sw	WR	Sw	WR	Sw	WR	WR	WR	WR	Sw	n/a	Sw	n/a	WR	WR	Sw	WR	Sw	Sw	WR	WR	WR	WR	Sw	WR	Sw	Sw	Sw	WR	WR	WR	Sw	WR	Sw	WR	Sw	n/a	Sw	WR
R15149		Sw	WR	Sw	WR	Sw	WR	WR	Sw	Sw	WR	Sw	WR	Sw	Sw	WR	Sw	Sw	WR	WR	WR	WR	WR	WR	WR	Sw	Sw	Sw	WR	WR	WR	WR	WR	WR	Sw	Sw	Sw	Sw	Sw	Sw	Sw	Sw	WR	Sw	Sw	WR	n/a	WR	Sw
R15152		Sw	Sw	Sw	Sw	Sw	Sw	Sw	Sw	WR	WR	Sw	Sw	Sw	Sw	Sw	Sw	Sw	WR	Sw	Sw	Sw	Sw	Sw	WR	WR	Sw	Sw	Sw	WR	Sw	WR	Sw	Sw	Sw	Sw	WR	Sw	Sw	WR	Sw	Sw	Sw	Sw	WR	Sw	n/a	WR	Sw
R15158		WR	Sw	Sw	WR	WR	WR	WR	Sw	WR	Sw	Sw	WR	Sw	WR	Sw	Sw	WR	Sw	Sw	n/a	WR	Sw	Sw	Sw	n/a	Sw	Sw	WR	Sw	WR	Sw	WR	WR	WR	n/a	WR	n/a	WR	WR	WR	WR	WR	WR	n/a	Sw	n/a	n/a	Sw
R15185		WR	Sw	WR	Sw	WR	Sw	Sw	Sw	WR	Sw	Sw	WR	WR	Sw	Sw	Sw	n/a	WR	WR	WR	Sw	Sw	WR	WR	Sw	WR	Sw	Sw	Sw	Sw	WR	Sw	WR	Sw	Sw	Sw	Sw	WR	n/a	WR	WR	Sw	Sw	WR	n/a	WR	Sw	WR
R15191		WR	Sw	WR	Sw	WR	Sw	Sw	WR	WR	Sw	Sw	WR	Sw	Sw	Sw	Sw	WR	Sw	WR	WR	Sw	Sw	WR	WR	Sw	WR	WR	WR	Sw	Sw	WR	Sw	WR	Sw	Sw	WR	WR	Sw	Sw	n/a	WR	Sw	Sw	WR	Sw	WR	Sw	WR
R15201		WR	WR	Sw	WR	Sw	WR	Sw	Sw	Sw	WR	WR	Sw	Sw	WR	WR	WR	WR	WR	Sw	n/a	WR	WR	WR	WR	Sw	Sw	Sw	WR	WR	WR	Sw	WR	Sw	Sw	Sw	Sw	WR	WR	Sw	WR	Sw	n/a	Sw	Sw	WR	Sw	n/a	n/a
R15206		Sw	WR	Sw	WR	WR	WR	Sw	WR	Sw	Sw	WR	Sw	Sw	WR	WR	Sw	Sw	Sw	WR	Sw	WR	WR	WR	WR	Sw	Sw	WR	Sw	WR	WR	Sw	WR	Sw	Sw	WR	WR	WR	Sw	Sw	WR	n/a	n/a	Sw	WR	n/a	n/a	Sw	WR
R15221		WR	WR	Sw	WR	Sw	WR	WR	Sw	WR	WR	Sw	Sw	Sw	WR	WR	Sw	WR	WR	WR	WR	WR	WR	WR	WR	Sw	Sw	WR	Sw	WR	WR	WR	Sw	WR	Sw	Sw	WR	Sw	Sw	WR	WR	Sw	n/a	WR	Sw	Sw	WR	Sw	Sw
R15223		Sw	WR	Sw	WR	WR	WR	Sw	WR	Sw	Sw	WR	Sw	Sw	WR	WR	Sw	Sw	Sw	WR	Sw	WR	WR	WR	WR	Sw	Sw	Sw	Sw	WR	WR	Sw	WR	Sw	Sw	WR	n/a	n/a	Sw	n/a	WR	Sw	Sw	Sw	WR	WR	n/a	Sw	WR
R15225		WR	WR	Sw	WR	Sw	WR	Sw	Sw	Sw	WR	WR	Sw	Sw	WR	WR	WR	WR	WR	Sw	WR	WR	WR	WR	WR	Sw	Sw	Sw	WR	WR	WR	Sw	WR	Sw	Sw	Sw	Sw	WR	WR	Sw	n/a	Sw	Sw	n/a	Sw	WR	n/a	n/a	Sw
R15234		Sw	Sw	Sw	Sw	Sw	Sw	Sw	Sw	WR	WR	Sw	Sw	Sw	Sw	Sw	Sw	Sw	WR	n/a	Sw	Sw	Sw	Sw	WR	WR	Sw	Sw	Sw	WR	Sw	WR	n/a	Sw	Sw	Sw	WR	n/a	Sw	WR	n/a	n/a	Sw	Sw	WR	Sw	Sw	WR	n/a
R15247		WR	Sw	WR	WR	WR	Sw	Sw	WR	WR	Sw	WR	Sw	Sw	Sw	Sw	Sw	Sw	WR	WR	Sw	WR	Sw	WR	WR	WR	WR	WR	WR	Sw	Sw	Sw	Sw	WR	Sw	WR	WR	WR	Sw	Sw	Sw	WR	WR	WR	n/a	Sw	Sw	WR	WR
R15254		WR	Sw	WR	Sw	WR	WR	WR	Sw	WR	WR	WR	Sw	Sw	Sw	WR	WR	Sw	Sw	Sw	WR	Sw	Sw	Sw	WR	WR	WR	Sw	Sw	WR	WR	Sw	WR	Sw	WR	Sw	Sw	Sw	Sw	WR	Sw	Sw	n/a	WR	n/a	WR	WR	WR	n/a
R15278		WR	Sw	Sw	WR	WR	WR	WR	Sw	WR	Sw	Sw	WR	Sw	WR	Sw	Sw	WR	Sw	Sw	WR	WR	Sw	Sw	Sw	Sw	Sw	Sw	WR	Sw	WR	Sw	WR	WR	WR	Sw	WR	n/a	WR	WR	n/a	WR	WR	WR	WR	n/a	WR	WR	Sw
R15280		WR	Sw	WR	WR	Sw	WR	Sw	WR	WR	WR	Sw	Sw	n/a	WR	WR	WR	WR	WR	Sw	WR	WR	Sw	Sw	WR	Sw	WR	Sw	WR	WR	n/a	Sw	n/a	Sw	WR	WR	Sw	Sw	WR	Sw	Sw	WR	WR	WR	Sw	Sw	n/a	WR	Sw
R15288		Sw	Sw	Sw	WR	WR	WR	WR	WR	Sw	Sw	WR	Sw	n/a	Sw	WR	WR	WR	WR	Sw	WR	Sw	Sw	WR	WR	Sw	WR	Sw	Sw	WR	WR	WR	WR	Sw	WR	Sw	Sw	n/a	WR	WR	WR	Sw	n/a	Sw	n/a	Sw	n/a	Sw	n/a
R15290		Sw	Sw	Sw	Sw	Sw	Sw	Sw	Sw	WR	WR	Sw	Sw	Sw	Sw	Sw	Sw	Sw	WR	Sw	Sw	Sw	Sw	Sw	WR	WR	Sw	Sw	Sw	WR	Sw	WR	Sw	Sw	Sw	Sw	n/a	Sw	n/a	n/a	Sw	Sw	Sw	n/a	WR	n/a	Sw	WR	Sw
R15305		WR	WR	Sw	WR	Sw	WR	Sw	WR	WR	Sw	Sw	WR	WR	Sw	Sw	Sw	WR	Sw	Sw	Sw	WR	WR	WR	WR	WR	WR	WR	WR	Sw	WR	Sw	WR	Sw	WR	WR	WR	Sw	WR	Sw	n/a	Sw	WR	WR	Sw	WR	n/a	Sw	WR
R15316		Sw	WR	WR	Sw	Sw	Sw	Sw	WR	Sw	WR	WR	Sw	WR	n/a	Sw	WR	WR	WR	n/a	Sw	Sw	WR	WR	Sw	WR	WR	WR	WR	WR	WR	Sw	WR	Sw	WR	WR	WR	n/a	WR	Sw	Sw	Sw	Sw	n/a	Sw	WR	WR	Sw	WR
R15319		Sw	WR	WR	Sw	WR	WR	WR	Sw	WR	WR	WR	Sw	Sw	Sw	WR	Sw	Sw	Sw	Sw	WR	Sw	Sw	Sw	WR	Sw	WR	Sw	Sw	Sw	Sw	WR	WR	Sw	WR	Sw	Sw	Sw	Sw	WR	Sw	WR	WR	WR	Sw	Sw	WR	WR	n/a
R15321		Sw	Sw	Sw	WR	Sw	Sw	WR	WR	WR	Sw	WR	WR	Sw	Sw	WR	Sw	Sw	Sw	WR	Sw	Sw	Sw	WR	Sw	Sw	Sw	WR	Sw	WR	WR	WR	WR	Sw	Sw	WR	Sw	Sw	WR	WR	WR	Sw	WR	n/a	Sw	n/a	n/a	WR	WR
R15341		Sw	Sw	WR	Sw	Sw	WR	WR	Sw	Sw	WR	WR	Sw	Sw	n/a	Sw	Sw	Sw	WR	Sw	WR	Sw	Sw	WR	Sw	Sw	Sw	Sw	WR	Sw	WR	Sw	WR	Sw	Sw	WR	WR	n/a	WR	WR	WR	Sw	Sw	WR	WR	Sw	n/a	WR	WR
R15347		Sw	WR	Sw	WR	WR	WR	Sw	WR	WR	Sw	Sw	WR	Sw	WR	WR	Sw	WR	WR	Sw	WR	WR	WR	WR	Sw	Sw	Sw	WR	WR	Sw	Sw	Sw	Sw	Sw	Sw	Sw	Sw	Sw	Sw	WR	WR	Sw	Sw	n/a	n/a	WR	WR	WR	Sw
R15348		Sw	WR	Sw	Sw	WR	WR	Sw	Sw	Sw	Sw	Sw	WR	WR	Sw	WR	Sw	n/a	WR	Sw	WR	WR	Sw	WR	WR	WR	WR	WR	WR	Sw	WR	WR	WR	Sw	WR	Sw	Sw	n/a	Sw	Sw	WR	Sw	Sw	Sw	Sw	n/a	n/a	Sw	Sw
R15363		Sw	Sw	Sw	WR	Sw	Sw	WR	WR	WR	Sw	WR	WR	Sw	Sw	WR	Sw	Sw	Sw	WR	Sw	Sw	Sw	WR	Sw	Sw	Sw	WR	Sw	WR	WR	WR	WR	Sw	Sw	WR	Sw	Sw	n/a	WR	WR	Sw	WR	Sw	n/a	Sw	Sw	WR	WR
R15371		Sw	WR	WR	Sw	Sw	Sw	Sw	WR	Sw	WR	WR	Sw	WR	Sw	Sw	WR	WR	WR	WR	Sw	Sw	WR	WR	Sw	WR	WR	WR	WR	WR	WR	Sw	WR	Sw	WR	WR	WR	Sw	WR	Sw	Sw	Sw	Sw	Sw	n/a	WR	WR	Sw	WR
R15380		Sw	n/a	WR	Sw	WR	WR	WR	Sw	WR	Sw	Sw	Sw	WR	Sw	Sw	Sw	WR	Sw	WR	Sw	WR	Sw	WR	Sw	WR	WR	WR	Sw	WR	Sw	WR	WR	Sw	WR	Sw	Sw	n/a	WR	Sw	n/a	Sw	n/a	Sw	Sw	n/a	WR	WR	n/a
R15381		Sw	WR	WR	Sw	WR	WR	WR	Sw	WR	WR	WR	Sw	Sw	Sw	WR	Sw	Sw	Sw	Sw	WR	Sw	Sw	Sw	WR	Sw	WR	Sw	Sw	Sw	Sw	WR	WR	Sw	WR	Sw	Sw	Sw	Sw	n/a	Sw	WR	WR	WR	Sw	Sw	WR	WR	Sw
R15387		WR	Sw	Sw	WR	WR	WR	WR	Sw	WR	Sw	Sw	WR	Sw	WR	Sw	Sw	WR	Sw	Sw	WR	WR	Sw	Sw	Sw	n/a	Sw	Sw	WR	Sw	WR	Sw	WR	WR	WR	Sw	n/a	WR	WR	WR	WR	WR	WR	WR	WR	n/a	WR	WR	Sw
R15394		Sw	Sw	Sw	Sw	Sw	Sw	Sw	Sw	WR	WR	Sw	Sw	Sw	Sw	Sw	Sw	Sw	WR	Sw	Sw	Sw	Sw	Sw	WR	WR	Sw	Sw	Sw	WR	Sw	WR	Sw	Sw	Sw	Sw	WR	n/a	Sw	WR	Sw	Sw	Sw	Sw	WR	n/a	n/a	WR	Sw
R15398		Sw	Sw	Sw	Sw	Sw	Sw	Sw	Sw	WR	WR	Sw	Sw	Sw	Sw	Sw	Sw	Sw	WR	Sw	n/a	Sw	Sw	Sw	WR	WR	Sw	Sw	Sw	WR	Sw	WR	Sw	Sw	Sw	Sw	WR	Sw	Sw	WR	Sw	Sw	Sw	Sw	n/a	Sw	Sw	WR	Sw
R15399		Sw	Sw	WR	Sw	WR	WR	WR	WR	Sw	WR	Sw	Sw	Sw	WR	Sw	n/a	WR	Sw	WR	Sw	Sw	n/a	Sw	Sw	n/a	n/a	Sw	n/a	Sw	Sw	Sw	n/a	WR	WR	Sw	Sw	n/a	Sw	n/a	Sw	Sw	WR	WR	Sw	Sw	n/a	Sw	Sw
R15402		WR	Sw	WR	Sw	WR	Sw	Sw	Sw	WR	Sw	Sw	WR	Sw	n/a	Sw	Sw	WR	Sw	WR	WR	Sw	Sw	WR	WR	Sw	WR	Sw	Sw	Sw	Sw	WR	Sw	WR	Sw	Sw	Sw	n/a	Sw	WR	Sw	WR	Sw	Sw	n/a	Sw	WR	Sw	WR
R15418		Sw	Sw	WR	Sw	WR	WR	Sw	Sw	Sw	Sw	WR	Sw	WR	Sw	Sw	WR	WR	WR	Sw	Sw	WR	Sw	WR	Sw	Sw	WR	Sw	WR	WR	WR	WR	Sw	WR	Sw	Sw	Sw	WR	WR	WR	Sw	WR	Sw	Sw	Sw	n/a	Sw	Sw	Sw
R15424		Sw	Sw	WR	Sw	WR	WR	WR	WR	Sw	WR	Sw	Sw	Sw	WR	Sw	Sw	WR	Sw	WR	Sw	Sw	WR	Sw	Sw	Sw	n/a	Sw	Sw	Sw	Sw	Sw	Sw	WR	WR	Sw	Sw	Sw	Sw	Sw	Sw	Sw	WR	WR	Sw	Sw	n/a	Sw	n/a
R15434		WR	Sw	Sw	WR	WR	Sw	Sw	WR	WR	Sw	WR	Sw	WR	WR	Sw	Sw	Sw	WR	WR	Sw	WR	Sw	WR	WR	WR	WR	WR	WR	Sw	Sw	Sw	Sw	WR	Sw	WR	WR	WR	Sw	Sw	n/a	WR	WR	WR	Sw	Sw	n/a	WR	WR
R15464		WR	WR	Sw	WR	Sw	Sw	Sw	Sw	Sw	WR	WR	Sw	Sw	WR	WR	WR	WR	WR	Sw	WR	WR	WR	WR	WR	Sw	Sw	Sw	WR	WR	WR	n/a	WR	Sw	Sw	Sw	n/a	WR	WR	Sw	WR	Sw	Sw	Sw	n/a	n/a	Sw	Sw	Sw
R15467		Sw	WR	Sw	Sw	Sw	Sw	WR	WR	WR	Sw	Sw	Sw	Sw	WR	WR	Sw	Sw	WR	Sw	WR	Sw	WR	Sw	Sw	Sw	WR	Sw	Sw	Sw	Sw	Sw	WR	WR	WR	WR	WR	n/a	Sw	WR	WR	Sw	WR	WR	Sw	WR	n/a	Sw	WR
R15468		WR	WR	Sw	WR	Sw	WR	Sw	WR	WR	Sw	Sw	WR	WR	Sw	Sw	Sw	WR	Sw	Sw	Sw	WR	WR	WR	WR	WR	WR	WR	WR	Sw	WR	n/a	WR	Sw	WR	WR	WR	Sw	WR	n/a	WR	Sw	WR	WR	Sw	WR	n/a	Sw	WR
R15483		Sw	Sw	Sw	WR	WR	WR	WR	WR	Sw	Sw	WR	Sw	WR	Sw	WR	WR	WR	WR	Sw	WR	Sw	Sw	WR	WR	Sw	WR	Sw	Sw	WR	WR	WR	WR	Sw	WR	Sw	Sw	n/a	WR	n/a	n/a	Sw	n/a	n/a	WR	n/a	WR	n/a	WR
R15488		WR	WR	WR	WR	WR	WR	WR	WR	WR	WR	Sw	Sw	Sw	WR	WR	Sw	Sw	WR	WR	Sw	Sw	WR	WR	WR	Sw	WR	Sw	Sw	n/a	Sw	WR	Sw	WR	WR	WR	n/a	Sw	Sw	WR	WR	Sw	n/a	WR	WR	Sw	WR	WR	Sw
R15495		Sw	Sw	WR	Sw	WR	WR	Sw	n/a	Sw	WR	Sw	Sw	Sw	WR	Sw	Sw	WR	Sw	WR	Sw	Sw	WR	Sw	Sw	Sw	WR	Sw	Sw	Sw	n/a	Sw	Sw	WR	WR	Sw	WR	n/a	Sw	Sw	Sw	Sw	WR	WR	n/a	Sw	Sw	n/a	Sw
R15514		WR	WR	Sw	WR	Sw	WR	Sw	WR	WR	Sw	Sw	WR	WR	Sw	Sw	Sw	WR	Sw	Sw	Sw	WR	WR	WR	WR	WR	WR	WR	WR	Sw	WR	Sw	WR	Sw	WR	WR	WR	n/a	WR	Sw	WR	Sw	WR	WR	Sw	n/a	WR	n/a	WR
R15519		Sw	Sw	WR	Sw	WR	WR	WR	WR	Sw	WR	Sw	Sw	Sw	WR	Sw	Sw	WR	Sw	WR	Sw	Sw	n/a	Sw	Sw	Sw	Sw	Sw	Sw	Sw	Sw	Sw	Sw	WR	WR	Sw	Sw	Sw	Sw	Sw	n/a	Sw	WR	WR	Sw	Sw	n/a	Sw	n/a
R15521		WR	Sw	WR	WR	Sw	Sw	Sw	Sw	Sw	WR	WR	Sw	WR	n/a	WR	Sw	Sw	WR	Sw	WR	Sw	Sw	WR	Sw	WR	WR	Sw	WR	WR	Sw	WR	WR	WR	Sw	WR	WR	WR	Sw	Sw	WR	Sw	Sw	WR	Sw	Sw	n/a	n/a	WR
R15523		Sw	WR	Sw	WR	Sw	n/a	Sw	WR	WR	Sw	Sw	WR	WR	Sw	Sw	Sw	WR	Sw	Sw	Sw	WR	Sw	WR	WR	WR	WR	WR	WR	Sw	n/a	Sw	WR	Sw	WR	WR	WR	n/a	WR	Sw	WR	Sw	WR	WR	Sw	WR	n/a	Sw	WR
R15524		WR	Sw	Sw	WR	WR	Sw	Sw	WR	WR	Sw	WR	Sw	WR	WR	Sw	Sw	Sw	WR	WR	Sw	WR	Sw	WR	WR	WR	WR	WR	WR	Sw	Sw	Sw	Sw	WR	Sw	WR	WR	WR	Sw	Sw	n/a	WR	WR	WR	n/a	Sw	n/a	WR	WR
R15525		Sw	Sw	Sw	WR	WR	WR	WR	WR	Sw	Sw	WR	Sw	WR	Sw	WR	WR	WR	WR	Sw	WR	Sw	Sw	WR	WR	Sw	WR	Sw	Sw	WR	WR	WR	WR	Sw	WR	Sw	Sw	n/a	WR	WR	WR	Sw	Sw	Sw	WR	Sw	n/a	Sw	WR
R15526		Sw	WR	Sw	WR	WR	WR	Sw	WR	WR	Sw	Sw	WR	Sw	WR	WR	Sw	WR	WR	Sw	WR	WR	WR	WR	Sw	Sw	Sw	WR	WR	n/a	Sw	Sw	Sw	Sw	Sw	Sw	Sw	Sw	Sw	WR	WR	Sw	Sw	Sw	Sw	WR	n/a	WR	Sw
R15531		Sw	Sw	Sw	WR	Sw	Sw	WR	WR	WR	Sw	WR	WR	Sw	Sw	WR	Sw	Sw	Sw	WR	n/a	Sw	Sw	WR	Sw	Sw	Sw	WR	Sw	WR	WR	WR	WR	Sw	Sw	WR	Sw	Sw	WR	n/a	WR	Sw	n/a	Sw	Sw	n/a	Sw	WR	WR
R15542		WR	Sw	WR	WR	Sw	WR	Sw	WR	WR	WR	Sw	Sw	Sw	WR	WR	WR	WR	WR	Sw	WR	WR	Sw	Sw	WR	Sw	WR	Sw	WR	WR	Sw	Sw	WR	Sw	WR	WR	Sw	n/a	WR	Sw	Sw	WR	WR	WR	Sw	Sw	n/a	WR	n/a
R15583		WR	Sw	WR	WR	Sw	Sw	WR	Sw	WR	Sw	WR	Sw	Sw	WR	WR	WR	WR	Sw	Sw	WR	Sw	Sw	WR	Sw	WR	WR	WR	Sw	WR	WR	Sw	WR	WR	WR	Sw	Sw	Sw	Sw	WR	n/a	Sw	Sw	WR	Sw	n/a	WR	WR	Sw
R15591		WR	WR	Sw	WR	Sw	WR	WR	Sw	WR	WR	Sw	Sw	Sw	WR	WR	Sw	WR	WR	WR	WR	WR	WR	WR	WR	Sw	Sw	WR	Sw	WR	WR	WR	Sw	WR	Sw	Sw	WR	Sw	Sw	WR	WR	Sw	WR	WR	Sw	n/a	n/a	n/a	n/a
R15602		Sw	Sw	Sw	WR	Sw	Sw	WR	WR	WR	Sw	WR	WR	Sw	Sw	WR	Sw	Sw	Sw	WR	Sw	Sw	Sw	WR	Sw	Sw	Sw	WR	Sw	WR	WR	WR	WR	Sw	Sw	WR	Sw	Sw	WR	WR	WR	Sw	WR	Sw	Sw	Sw	Sw	WR	WR
R15608		n/a	WR	WR	n/a	WR	WR	WR	Sw	WR	Sw	Sw	Sw	WR	Sw	Sw	Sw	WR	Sw	WR	Sw	WR	Sw	WR	Sw	WR	WR	WR	Sw	WR	Sw	WR	WR	Sw	WR	Sw	Sw	WR	WR	Sw	WR	Sw	Sw	Sw	n/a	WR	WR	WR	Sw
R15613		WR	WR	WR	Sw	Sw	WR	WR	Sw	Sw	WR	Sw	Sw	WR	Sw	Sw	Sw	Sw	WR	Sw	WR	Sw	WR	Sw	WR	Sw	WR	WR	WR	WR	Sw	Sw	Sw	WR	WR	Sw	Sw	Sw	WR	Sw	WR	Sw	Sw	WR	Sw	WR	n/a	WR	WR
R15617		WR	WR	WR	WR	WR	WR	WR	Sw	Sw	Sw	WR	Sw	Sw	Sw	WR	Sw	Sw	WR	WR	Sw	n/a	WR	WR	WR	Sw	WR	WR	Sw	n/a	WR	WR	Sw	WR	Sw	WR	Sw	Sw	WR	WR	Sw	WR	WR	WR	WR	WR	n/a	WR	WR
R15619		Sw	Sw	Sw	WR	WR	WR	WR	WR	Sw	Sw	WR	Sw	WR	Sw	WR	WR	n/a	WR	Sw	n/a	Sw	Sw	WR	WR	Sw	WR	Sw	Sw	WR	n/a	WR	WR	Sw	WR	Sw	Sw	Sw	WR	n/a	WR	n/a	n/a	n/a	n/a	n/a	WR	n/a	WR
R15629		Sw	Sw	WR	Sw	WR	WR	WR	WR	Sw	WR	Sw	Sw	Sw	WR	Sw	Sw	WR	Sw	WR	Sw	Sw	WR	Sw	Sw	Sw	Sw	Sw	Sw	Sw	Sw	Sw	Sw	WR	WR	Sw	Sw	n/a	Sw	Sw	Sw	Sw	WR	WR	Sw	Sw	Sw	Sw	Sw
R15631		WR	Sw	WR	Sw	WR	Sw	Sw	Sw	WR	Sw	Sw	WR	Sw	Sw	Sw	Sw	WR	Sw	WR	WR	Sw	Sw	WR	WR	Sw	WR	Sw	Sw	Sw	n/a	WR	Sw	WR	Sw	Sw	Sw	Sw	n/a	WR	Sw	n/a	Sw	n/a	WR	n/a	n/a	Sw	WR
R15632		WR	WR	WR	WR	WR	WR	WR	Sw	Sw	Sw	WR	Sw	Sw	Sw	WR	Sw	Sw	WR	WR	Sw	Sw	WR	WR	WR	Sw	WR	Sw	Sw	WR	Sw	WR	n/a	WR	Sw	n/a	Sw	WR	WR	WR	Sw	WR	n/a	WR	WR	n/a	n/a	n/a	WR
R15639		Sw	Sw	WR	Sw	Sw	WR	WR	Sw	Sw	WR	WR	Sw	Sw	Sw	Sw	Sw	Sw	WR	Sw	WR	Sw	Sw	WR	Sw	Sw	Sw	Sw	WR	Sw	WR	Sw	WR	Sw	Sw	WR	WR	Sw	WR	WR	WR	Sw	Sw	WR	WR	Sw	Sw	WR	WR
R15641		Sw	Sw	Sw	Sw	Sw	Sw	Sw	Sw	WR	WR	Sw	Sw	Sw	Sw	Sw	Sw	Sw	WR	Sw	Sw	Sw	Sw	Sw	WR	WR	Sw	Sw	Sw	WR	Sw	WR	Sw	Sw	Sw	Sw	n/a	Sw	Sw	n/a	Sw	Sw	Sw	n/a	WR	Sw	n/a	WR	Sw
R15658		Sw	WR	Sw	Sw	Sw	Sw	WR	WR	WR	Sw	Sw	Sw	Sw	WR	WR	Sw	Sw	WR	Sw	WR	Sw	WR	Sw	Sw	Sw	WR	Sw	Sw	Sw	Sw	Sw	WR	WR	WR	WR	WR	WR	Sw	WR	WR	Sw	n/a	WR	Sw	n/a	n/a	n/a	WR
R15677		Sw	n/a	Sw	Sw	Sw	Sw	WR	WR	WR	Sw	Sw	Sw	Sw	WR	WR	Sw	Sw	WR	Sw	WR	Sw	WR	Sw	n/a	Sw	WR	Sw	Sw	Sw	Sw	Sw	WR	WR	WR	n/a	WR	WR	Sw	WR	WR	Sw	WR	WR	Sw	WR	WR	Sw	WR
R15684		WR	WR	WR	Sw	Sw	WR	WR	Sw	Sw	WR	Sw	Sw	WR	Sw	Sw	Sw	Sw	WR	Sw	WR	Sw	WR	Sw	WR	Sw	WR	WR	WR	WR	Sw	Sw	Sw	WR	WR	Sw	Sw	n/a	WR	Sw	WR	Sw	Sw	WR	Sw	WR	n/a	WR	WR
R15689		Sw	Sw	WR	Sw	WR	WR	WR	WR	Sw	WR	Sw	Sw	Sw	WR	Sw	Sw	WR	Sw	WR	Sw	Sw	WR	Sw	Sw	Sw	Sw	Sw	Sw	Sw	Sw	Sw	Sw	n/a	WR	Sw	Sw	Sw	Sw	Sw	Sw	Sw	n/a	WR	Sw	n/a	n/a	Sw	Sw
R15692		Sw	Sw	Sw	Sw	Sw	Sw	Sw	Sw	WR	WR	Sw	Sw	Sw	n/a	Sw	Sw	Sw	n/a	Sw	Sw	Sw	Sw	Sw	WR	WR	Sw	Sw	Sw	WR	Sw	WR	Sw	Sw	Sw	Sw	WR	Sw	Sw	WR	Sw	Sw	Sw	Sw	WR	Sw	n/a	WR	Sw
R15693		Sw	Sw	Sw	Sw	Sw	Sw	Sw	Sw	Sw	Sw	WR	WR	WR	Sw	Sw	WR	Sw	Sw	WR	Sw	WR	WR	Sw	Sw	Sw	Sw	WR	WR	Sw	WR	Sw	WR	Sw	WR	Sw	Sw	WR	Sw	Sw	Sw	WR	WR	WR	n/a	n/a	n/a	Sw	WR
R15695		Sw	Sw	Sw	Sw	WR	WR	Sw	WR	Sw	Sw	WR	Sw	n/a	WR	Sw	Sw	Sw	WR	Sw	n/a	WR	WR	WR	Sw	Sw	Sw	WR	Sw	n/a	WR	WR	Sw	WR	Sw	Sw	Sw	WR	WR	n/a	WR	n/a	WR	WR	Sw	Sw	n/a	WR	n/a
R15709		Sw	WR	Sw	Sw	Sw	Sw	WR	n/a	WR	Sw	Sw	Sw	Sw	WR	WR	Sw	Sw	WR	Sw	WR	Sw	WR	Sw	Sw	Sw	WR	Sw	Sw	Sw	Sw	Sw	WR	WR	WR	WR	n/a	WR	Sw	WR	WR	Sw	WR	WR	Sw	n/a	n/a	Sw	WR
R15716		Sw	WR	WR	Sw	Sw	Sw	Sw	WR	Sw	WR	WR	Sw	WR	Sw	Sw	WR	WR	WR	WR	Sw	n/a	WR	WR	Sw	WR	WR	WR	WR	WR	WR	Sw	WR	Sw	WR	WR	WR	Sw	n/a	Sw	Sw	Sw	Sw	Sw	Sw	WR	WR	Sw	WR
R15732		Sw	WR	WR	Sw	WR	WR	WR	Sw	WR	WR	WR	Sw	Sw	Sw	WR	Sw	Sw	Sw	Sw	WR	Sw	Sw	Sw	WR	Sw	WR	Sw	Sw	Sw	Sw	WR	n/a	Sw	WR	Sw	Sw	Sw	Sw	WR	Sw	WR	WR	WR	Sw	Sw	WR	WR	Sw
R15743		Sw	Sw	WR	Sw	WR	WR	Sw	Sw	Sw	Sw	WR	Sw	WR	Sw	Sw	WR	WR	WR	Sw	Sw	WR	Sw	WR	Sw	Sw	WR	Sw	WR	WR	WR	WR	Sw	WR	Sw	Sw	Sw	WR	WR	WR	Sw	WR	n/a	n/a	n/a	n/a	Sw	Sw	Sw
R15753		Sw	Sw	Sw	WR	Sw	Sw	WR	WR	WR	Sw	WR	WR	Sw	Sw	WR	Sw	Sw	Sw	WR	Sw	n/a	Sw	WR	Sw	Sw	Sw	WR	Sw	WR	WR	WR	WR	Sw	n/a	WR	Sw	Sw	WR	WR	WR	n/a	WR	Sw	Sw	Sw	Sw	WR	WR
R15761		Sw	Sw	Sw	Sw	Sw	Sw	Sw	Sw	WR	WR	Sw	Sw	Sw	Sw	Sw	Sw	Sw	WR	Sw	Sw	Sw	n/a	Sw	WR	WR	Sw	n/a	Sw	WR	Sw	WR	Sw	Sw	Sw	Sw	WR	n/a	Sw	WR	Sw	Sw	Sw	Sw	WR	Sw	Sw	n/a	Sw
R15776		Sw	WR	Sw	WR	WR	WR	Sw	WR	WR	Sw	Sw	WR	Sw	WR	WR	Sw	WR	WR	Sw	WR	WR	WR	WR	Sw	Sw	Sw	WR	WR	Sw	Sw	Sw	Sw	Sw	Sw	Sw	Sw	Sw	Sw	WR	WR	Sw	n/a	Sw	Sw	WR	n/a	WR	Sw
R15778		Sw	WR	Sw	WR	WR	WR	Sw	WR	Sw	Sw	WR	Sw	Sw	WR	WR	Sw	Sw	Sw	WR	Sw	WR	WR	WR	WR	Sw	n/a	WR	Sw	WR	WR	Sw	WR	Sw	Sw	WR	WR	WR	Sw	Sw	WR	Sw	Sw	Sw	WR	WR	WR	Sw	WR
R15791		WR	Sw	WR	Sw	WR	Sw	Sw	Sw	WR	Sw	Sw	WR	Sw	Sw	Sw	Sw	WR	Sw	WR	WR	Sw	Sw	WR	WR	Sw	WR	Sw	Sw	Sw	Sw	WR	Sw	WR	Sw	Sw	Sw	Sw	Sw	WR	n/a	WR	Sw	Sw	WR	n/a	n/a	Sw	WR
R15800		Sw	Sw	WR	Sw	WR	WR	Sw	Sw	Sw	Sw	WR	Sw	WR	Sw	Sw	WR	WR	WR	Sw	Sw	WR	Sw	WR	Sw	Sw	WR	Sw	WR	WR	WR	WR	Sw	WR	Sw	Sw	Sw	WR	WR	n/a	Sw	WR	Sw	n/a	Sw	Sw	Sw	Sw	Sw
R15823		Sw	Sw	WR	Sw	WR	WR	WR	WR	Sw	WR	Sw	Sw	Sw	WR	Sw	Sw	WR	Sw	WR	Sw	Sw	WR	Sw	Sw	Sw	Sw	Sw	Sw	Sw	Sw	Sw	Sw	WR	WR	Sw	Sw	Sw	Sw	Sw	Sw	Sw	n/a	WR	Sw	Sw	n/a	Sw	Sw
R15830		WR	Sw	WR	WR	Sw	Sw	Sw	Sw	Sw	Sw	WR	Sw	Sw	Sw	n/a	WR	WR	Sw	WR	WR	WR	WR	WR	WR	Sw	Sw	WR	Sw	WR	Sw	WR	WR	WR	Sw	WR	WR	WR	Sw	WR	Sw	Sw	WR	WR	Sw	WR	WR	WR	WR
R15840		Sw	Sw	WR	Sw	WR	WR	WR	WR	Sw	WR	Sw	Sw	Sw	WR	Sw	Sw	WR	Sw	WR	Sw	Sw	WR	Sw	Sw	Sw	Sw	Sw	Sw	Sw	Sw	Sw	Sw	WR	WR	Sw	Sw	Sw	Sw	Sw	Sw	Sw	WR	WR	Sw	n/a	Sw	Sw	Sw
R15878		Sw	Sw	WR	Sw	WR	WR	WR	WR	Sw	WR	Sw	Sw	Sw	WR	Sw	Sw	WR	Sw	WR	n/a	Sw	WR	Sw	Sw	Sw	n/a	Sw	Sw	Sw	Sw	Sw	Sw	WR	WR	Sw	Sw	Sw	Sw	Sw	Sw	Sw	WR	WR	n/a	Sw	n/a	Sw	Sw
R15890		Sw	WR	WR	Sw	WR	Sw	Sw	WR	Sw	Sw	Sw	WR	Sw	WR	Sw	Sw	Sw	WR	Sw	Sw	WR	Sw	WR	Sw	WR	Sw	WR	Sw	Sw	Sw	WR	WR	WR	WR	WR	n/a	Sw	WR	Sw	n/a	WR	n/a	WR	WR	n/a	n/a	Sw	WR
R15897		WR	Sw	Sw	WR	WR	Sw	Sw	WR	WR	Sw	WR	Sw	WR	WR	Sw	Sw	Sw	WR	WR	Sw	WR	Sw	WR	WR	WR	WR	WR	WR	Sw	Sw	Sw	Sw	WR	Sw	WR	WR	WR	Sw	Sw	n/a	WR	WR	WR	Sw	n/a	Sw	WR	WR
R15900		n/a	Sw	WR	Sw	Sw	WR	WR	Sw	Sw	WR	WR	Sw	Sw	Sw	Sw	Sw	Sw	WR	Sw	WR	Sw	Sw	WR	Sw	Sw	Sw	Sw	WR	Sw	WR	Sw	WR	Sw	Sw	WR	WR	Sw	WR	WR	WR	Sw	Sw	n/a	WR	Sw	Sw	WR	WR
R15907		Sw	Sw	Sw	Sw	Sw	Sw	Sw	Sw	WR	WR	Sw	Sw	Sw	Sw	Sw	Sw	Sw	WR	Sw	Sw	Sw	Sw	Sw	WR	WR	Sw	Sw	Sw	WR	Sw	WR	Sw	Sw	Sw	Sw	WR	Sw	Sw	WR	Sw	n/a	n/a	Sw	WR	Sw	Sw	n/a	Sw
R15908		WR	Sw	WR	WR	n/a	Sw	Sw	Sw	Sw	WR	WR	Sw	WR	Sw	WR	Sw	Sw	WR	Sw	WR	Sw	Sw	WR	WR	WR	WR	Sw	WR	WR	Sw	WR	WR	WR	Sw	WR	WR	WR	Sw	Sw	WR	Sw	Sw	WR	Sw	Sw	WR	WR	WR
R15911		Sw	Sw	Sw	WR	Sw	Sw	WR	WR	WR	Sw	WR	WR	Sw	Sw	WR	Sw	Sw	Sw	WR	Sw	Sw	Sw	WR	Sw	Sw	Sw	WR	Sw	WR	WR	WR	WR	Sw	Sw	WR	Sw	Sw	WR	WR	n/a	Sw	n/a	Sw	Sw	Sw	Sw	WR	WR
R15928		WR	Sw	Sw	WR	WR	WR	WR	Sw	WR	Sw	Sw	WR	Sw	WR	Sw	Sw	WR	Sw	Sw	WR	WR	Sw	Sw	Sw	Sw	Sw	Sw	WR	Sw	WR	Sw	WR	WR	WR	Sw	n/a	n/a	WR	WR	n/a	WR	WR	n/a	n/a	Sw	n/a	WR	Sw
R15950		Sw	Sw	Sw	Sw	Sw	Sw	Sw	Sw	WR	WR	Sw	Sw	Sw	n/a	Sw	Sw	Sw	WR	Sw	Sw	Sw	n/a	Sw	WR	WR	Sw	Sw	Sw	WR	n/a	WR	Sw	Sw	Sw	Sw	WR	Sw	Sw	WR	Sw	Sw	Sw	Sw	WR	Sw	n/a	n/a	Sw
R15960		Sw	Sw	Sw	Sw	WR	WR	Sw	WR	Sw	Sw	WR	Sw	Sw	WR	n/a	Sw	Sw	WR	Sw	Sw	WR	WR	n/a	Sw	Sw	Sw	WR	Sw	Sw	WR	WR	Sw	WR	Sw	Sw	Sw	WR	WR	Sw	WR	WR	WR	WR	Sw	n/a	n/a	n/a	Sw
R15978		WR	WR	WR	WR	WR	WR	WR	Sw	Sw	Sw	WR	Sw	Sw	Sw	WR	Sw	Sw	WR	WR	Sw	Sw	n/a	WR	WR	Sw	WR	WR	Sw	WR	WR	WR	n/a	WR	Sw	WR	Sw	Sw	WR	n/a	Sw	WR	WR	n/a	WR	WR	WR	WR	WR
R15993		Sw	WR	WR	Sw	Sw	Sw	Sw	WR	Sw	WR	WR	Sw	WR	Sw	Sw	WR	WR	WR	WR	Sw	Sw	WR	WR	Sw	WR	WR	WR	WR	WR	n/a	Sw	WR	Sw	WR	WR	WR	Sw	WR	Sw	Sw	Sw	Sw	n/a	Sw	WR	n/a	Sw	WR
R16020		WR	WR	WR	WR	WR	WR	WR	WR	WR	WR	Sw	Sw	Sw	WR	WR	Sw	Sw	WR	WR	Sw	Sw	WR	WR	WR	Sw	WR	Sw	Sw	WR	Sw	WR	Sw	WR	WR	WR	WR	Sw	Sw	WR	WR	Sw	Sw	WR	WR	Sw	n/a	WR	Sw
R16024		Sw	WR	Sw	Sw	Sw	Sw	WR	WR	WR	Sw	Sw	Sw	Sw	WR	WR	Sw	Sw	WR	Sw	WR	Sw	WR	Sw	Sw	Sw	WR	Sw	Sw	Sw	Sw	Sw	WR	WR	WR	n/a	WR	n/a	Sw	n/a	n/a	Sw	n/a	WR	Sw	n/a	WR	Sw	WR
R16031		Sw	Sw	Sw	Sw	WR	WR	WR	Sw	Sw	Sw	WR	WR	WR	Sw	Sw	Sw	WR	Sw	WR	Sw	Sw	WR	WR	WR	WR	Sw	Sw	Sw	Sw	WR	WR	Sw	WR	Sw	Sw	WR	WR	Sw	WR	WR	Sw	Sw	n/a	n/a	WR	Sw	n/a	WR
R16041		WR	WR	Sw	WR	Sw	WR	Sw	WR	WR	Sw	Sw	WR	WR	Sw	Sw	Sw	WR	Sw	Sw	n/a	WR	WR	WR	WR	WR	WR	WR	WR	Sw	WR	Sw	WR	Sw	WR	WR	n/a	Sw	WR	n/a	WR	Sw	WR	WR	Sw	WR	WR	n/a	n/a
R16044		WR	Sw	Sw	Sw	n/a	Sw	Sw	Sw	WR	Sw	Sw	Sw	WR	Sw	Sw	WR	Sw	n/a	WR	Sw	WR	WR	WR	WR	WR	WR	Sw	WR	n/a	WR	WR	n/a	Sw	WR	WR	Sw	Sw	WR	Sw	Sw	WR	WR	Sw	Sw	WR	n/a	WR	Sw
R16060		WR	WR	Sw	WR	Sw	WR	WR	Sw	WR	WR	Sw	Sw	Sw	WR	WR	Sw	WR	WR	WR	WR	WR	WR	WR	WR	Sw	Sw	WR	Sw	WR	WR	WR	Sw	WR	Sw	Sw	WR	Sw	Sw	WR	WR	Sw	WR	WR	Sw	Sw	WR	Sw	Sw
R16071		Sw	WR	WR	Sw	WR	WR	WR	Sw	WR	Sw	Sw	Sw	WR	Sw	Sw	Sw	WR	Sw	WR	Sw	WR	Sw	WR	Sw	WR	WR	WR	Sw	WR	Sw	WR	WR	Sw	WR	Sw	Sw	n/a	WR	Sw	n/a	Sw	n/a	Sw	n/a	WR	WR	WR	Sw
R16074		Sw	Sw	Sw	WR	Sw	Sw	WR	WR	WR	Sw	WR	WR	Sw	Sw	WR	Sw	Sw	Sw	WR	Sw	Sw	Sw	WR	Sw	Sw	Sw	WR	Sw	WR	WR	WR	WR	Sw	Sw	WR	Sw	Sw	WR	WR	WR	Sw	WR	Sw	n/a	Sw	Sw	WR	WR
R16081		Sw	WR	WR	Sw	WR	WR	WR	Sw	WR	WR	WR	Sw	Sw	Sw	WR	Sw	Sw	Sw	Sw	WR	Sw	Sw	Sw	WR	Sw	WR	Sw	Sw	Sw	Sw	WR	n/a	Sw	WR	Sw	Sw	Sw	Sw	n/a	Sw	WR	WR	WR	Sw	n/a	n/a	WR	Sw
R16086		Sw	WR	WR	Sw	Sw	Sw	Sw	WR	Sw	WR	WR	Sw	WR	Sw	n/a	WR	WR	WR	WR	Sw	Sw	WR	WR	Sw	WR	WR	WR	WR	WR	WR	Sw	WR	Sw	WR	WR	WR	Sw	WR	Sw	Sw	Sw	Sw	Sw	Sw	WR	WR	Sw	WR
R16094		Sw	Sw	n/a	WR	WR	WR	WR	WR	Sw	Sw	WR	Sw	WR	Sw	WR	WR	WR	WR	Sw	WR	Sw	Sw	WR	WR	Sw	WR	Sw	Sw	WR	WR	WR	WR	Sw	WR	Sw	Sw	Sw	WR	WR	WR	Sw	Sw	n/a	WR	Sw	WR	n/a	WR
R16105		Sw	WR	Sw	WR	WR	WR	Sw	WR	WR	Sw	Sw	WR	Sw	WR	WR	Sw	WR	WR	Sw	WR	WR	WR	WR	Sw	Sw	Sw	WR	WR	Sw	n/a	Sw	Sw	Sw	Sw	Sw	n/a	Sw	Sw	WR	WR	Sw	Sw	n/a	Sw	WR	n/a	WR	Sw
R16109		WR	Sw	Sw	WR	WR	Sw	Sw	WR	WR	Sw	WR	Sw	WR	WR	Sw	Sw	Sw	WR	WR	Sw	WR	Sw	WR	WR	WR	WR	WR	WR	Sw	Sw	Sw	Sw	WR	Sw	WR	WR	WR	Sw	Sw	Sw	WR	WR	WR	Sw	Sw	n/a	WR	WR
R16123		WR	WR	WR	WR	WR	WR	WR	Sw	Sw	Sw	WR	Sw	Sw	Sw	WR	Sw	Sw	WR	WR	Sw	Sw	WR	WR	WR	Sw	WR	WR	Sw	WR	WR	WR	Sw	WR	Sw	WR	Sw	n/a	WR	n/a	n/a	WR	n/a	n/a	WR	WR	n/a	WR	WR
R16129		Sw	Sw	WR	Sw	WR	WR	Sw	Sw	Sw	n/a	WR	Sw	WR	Sw	Sw	WR	WR	WR	Sw	Sw	WR	Sw	WR	Sw	Sw	WR	Sw	WR	WR	WR	WR	Sw	WR	Sw	Sw	Sw	WR	WR	WR	Sw	WR	n/a	Sw	n/a	Sw	Sw	Sw	Sw
R16162		WR	WR	Sw	WR	Sw	WR	WR	Sw	WR	WR	Sw	Sw	Sw	WR	WR	Sw	WR	WR	n/a	WR	WR	WR	WR	WR	Sw	Sw	WR	Sw	WR	WR	WR	Sw	WR	Sw	Sw	WR	Sw	Sw	WR	n/a	Sw	WR	WR	Sw	Sw	WR	Sw	n/a
R16172		WR	WR	Sw	WR	Sw	WR	WR	Sw	WR	WR	Sw	Sw	Sw	WR	WR	Sw	WR	WR	WR	WR	WR	WR	WR	WR	Sw	Sw	WR	Sw	WR	WR	WR	Sw	WR	Sw	Sw	WR	n/a	Sw	WR	n/a	Sw	n/a	WR	Sw	Sw	n/a	n/a	Sw
R16179		WR	Sw	WR	WR	Sw	Sw	Sw	Sw	Sw	Sw	WR	Sw	Sw	Sw	n/a	WR	n/a	Sw	WR	WR	WR	n/a	WR	n/a	Sw	Sw	n/a	Sw	n/a	Sw	n/a	WR	WR	Sw	WR	WR	WR	Sw	n/a	Sw	n/a	n/a	n/a	Sw	n/a	n/a	n/a	WR
R16182		Sw	Sw	WR	Sw	WR	WR	WR	WR	Sw	WR	Sw	Sw	Sw	WR	Sw	Sw	WR	Sw	WR	Sw	Sw	WR	Sw	Sw	Sw	Sw	Sw	Sw	Sw	Sw	Sw	Sw	WR	WR	Sw	Sw	Sw	Sw	Sw	n/a	Sw	n/a	WR	Sw	Sw	n/a	n/a	Sw
R16196		Sw	n/a	Sw	Sw	Sw	Sw	WR	WR	WR	Sw	Sw	Sw	n/a	WR	WR	Sw	Sw	WR	Sw	WR	Sw	WR	Sw	Sw	Sw	WR	Sw	Sw	Sw	Sw	Sw	WR	WR	WR	WR	n/a	WR	Sw	WR	n/a	Sw	WR	WR	Sw	WR	n/a	Sw	n/a
R16205		WR	Sw	WR	WR	Sw	Sw	Sw	Sw	Sw	Sw	WR	Sw	Sw	Sw	WR	WR	WR	Sw	WR	n/a	WR	WR	WR	WR	Sw	Sw	WR	Sw	WR	n/a	WR	WR	WR	Sw	WR	WR	WR	Sw	WR	Sw	Sw	WR	WR	Sw	WR	WR	WR	WR
R16229		WR	Sw	Sw	Sw	Sw	Sw	Sw	Sw	Sw	WR	WR	WR	WR	WR	WR	Sw	Sw	Sw	Sw	WR	WR	Sw	Sw	WR	Sw	Sw	Sw	WR	Sw	WR	Sw	WR	WR	Sw	WR	WR	WR	Sw	Sw	Sw	Sw	WR	n/a	WR	Sw	WR	WR	WR
R16230		WR	Sw	Sw	Sw	Sw	Sw	Sw	Sw	WR	Sw	Sw	Sw	WR	Sw	Sw	WR	Sw	Sw	WR	Sw	WR	WR	WR	WR	WR	WR	Sw	WR	WR	WR	WR	Sw	Sw	WR	WR	n/a	n/a	WR	n/a	Sw	WR	WR	Sw	Sw	WR	n/a	WR	Sw
R16244		Sw	WR	Sw	Sw	Sw	Sw	WR	WR	WR	Sw	Sw	Sw	Sw	WR	WR	Sw	Sw	WR	Sw	WR	Sw	WR	Sw	Sw	Sw	WR	Sw	Sw	Sw	Sw	Sw	WR	WR	WR	WR	WR	WR	Sw	WR	WR	Sw	WR	WR	Sw	n/a	n/a	Sw	WR
R16245		WR	WR	WR	WR	WR	WR	WR	Sw	Sw	Sw	WR	Sw	Sw	Sw	WR	Sw	Sw	WR	WR	Sw	Sw	WR	WR	WR	Sw	WR	WR	Sw	WR	WR	WR	Sw	WR	Sw	WR	Sw	Sw	WR	n/a	Sw	WR	WR	WR	WR	n/a	WR	WR	WR
R16260		Sw	Sw	WR	Sw	WR	WR	WR	WR	Sw	WR	Sw	Sw	Sw	WR	Sw	Sw	WR	n/a	n/a	Sw	Sw	WR	Sw	Sw	Sw	Sw	n/a	Sw	Sw	Sw	Sw	n/a	WR	WR	Sw	n/a	n/a	Sw	Sw	n/a	Sw	WR	WR	n/a	n/a	Sw	n/a	Sw
R16264		WR	WR	WR	WR	WR	WR	WR	WR	WR	WR	Sw	Sw	Sw	WR	WR	Sw	Sw	WR	WR	Sw	Sw	n/a	WR	WR	Sw	WR	Sw	Sw	WR	Sw	WR	Sw	WR	WR	WR	WR	Sw	Sw	WR	WR	n/a	Sw	WR	n/a	Sw	WR	WR	Sw
R16265		Sw	Sw	Sw	WR	Sw	WR	Sw	Sw	Sw	Sw	WR	Sw	Sw	Sw	Sw	Sw	Sw	Sw	WR	Sw	n/a	WR	WR	WR	Sw	Sw	WR	Sw	WR	WR	Sw	WR	Sw	Sw	WR	WR	n/a	Sw	Sw	WR	Sw	n/a	Sw	WR	WR	WR	Sw	WR
R16269		WR	WR	Sw	WR	Sw	WR	WR	Sw	WR	WR	Sw	Sw	Sw	WR	WR	Sw	WR	WR	WR	WR	WR	WR	WR	WR	Sw	Sw	WR	Sw	WR	WR	WR	Sw	WR	Sw	Sw	n/a	n/a	Sw	n/a	n/a	Sw	n/a	WR	Sw	Sw	n/a	n/a	n/a
R16277		WR	WR	Sw	WR	Sw	WR	WR	Sw	WR	WR	Sw	Sw	Sw	WR	WR	Sw	WR	WR	WR	n/a	WR	WR	WR	WR	Sw	n/a	WR	Sw	WR	n/a	WR	Sw	WR	Sw	Sw	WR	Sw	Sw	WR	WR	Sw	n/a	WR	Sw	n/a	WR	n/a	Sw
R16279		Sw	Sw	WR	Sw	WR	WR	WR	WR	Sw	WR	Sw	Sw	Sw	WR	Sw	Sw	WR	Sw	n/a	Sw	Sw	WR	Sw	Sw	Sw	Sw	Sw	Sw	Sw	Sw	Sw	n/a	WR	WR	Sw	Sw	Sw	Sw	Sw	Sw	Sw	WR	n/a	n/a	n/a	n/a	Sw	Sw
R16286		Sw	Sw	Sw	Sw	Sw	Sw	Sw	Sw	WR	WR	Sw	Sw	Sw	Sw	Sw	Sw	Sw	WR	Sw	Sw	Sw	Sw	Sw	WR	WR	Sw	Sw	Sw	WR	Sw	WR	Sw	Sw	Sw	Sw	n/a	n/a	Sw	WR	Sw	Sw	Sw	Sw	WR	Sw	n/a	WR	Sw
R16292		WR	WR	Sw	WR	Sw	WR	Sw	WR	WR	Sw	Sw	WR	WR	Sw	Sw	Sw	WR	Sw	Sw	Sw	WR	n/a	WR	WR	WR	WR	WR	WR	Sw	WR	Sw	WR	Sw	WR	WR	WR	Sw	WR	Sw	WR	Sw	n/a	WR	Sw	WR	n/a	n/a	WR
R16306		Sw	Sw	WR	Sw	Sw	WR	WR	Sw	Sw	WR	WR	Sw	Sw	Sw	Sw	Sw	Sw	WR	Sw	WR	Sw	Sw	WR	Sw	Sw	Sw	Sw	WR	Sw	WR	Sw	WR	Sw	Sw	WR	WR	n/a	WR	WR	WR	Sw	Sw	WR	WR	n/a	n/a	WR	WR
R16314		Sw	Sw	Sw	Sw	WR	WR	WR	Sw	Sw	Sw	WR	WR	WR	Sw	Sw	Sw	WR	Sw	WR	Sw	Sw	WR	WR	WR	WR	Sw	Sw	Sw	Sw	WR	WR	Sw	WR	Sw	Sw	n/a	WR	Sw	n/a	WR	Sw	n/a	Sw	WR	WR	Sw	WR	WR
R16325		Sw	WR	Sw	Sw	Sw	Sw	WR	WR	WR	Sw	Sw	Sw	Sw	WR	WR	Sw	Sw	WR	Sw	WR	Sw	WR	Sw	Sw	Sw	WR	n/a	Sw	Sw	Sw	n/a	WR	WR	WR	WR	WR	n/a	Sw	WR	WR	Sw	WR	WR	Sw	WR	WR	Sw	WR
R16334		n/a	Sw	WR	Sw	Sw	Sw	WR	Sw	Sw	n/a	Sw	WR	Sw	WR	Sw	WR	WR	WR	n/a	WR	WR	WR	n/a	Sw	WR	Sw	Sw	WR	WR	Sw	WR	WR	Sw	WR	WR	n/a	WR	Sw	Sw	n/a	Sw	WR	n/a	WR	n/a	WR	n/a	Sw
R16356		Sw	Sw	WR	Sw	WR	WR	WR	WR	Sw	WR	Sw	Sw	Sw	WR	Sw	Sw	WR	Sw	WR	Sw	Sw	WR	Sw	Sw	Sw	Sw	Sw	Sw	Sw	Sw	Sw	Sw	WR	WR	Sw	Sw	Sw	Sw	Sw	Sw	Sw	WR	WR	Sw	Sw	n/a	Sw	Sw
R16358		Sw	WR	Sw	WR	WR	WR	Sw	WR	Sw	Sw	WR	Sw	Sw	WR	WR	Sw	Sw	Sw	WR	Sw	WR	WR	WR	WR	Sw	Sw	WR	Sw	WR	WR	n/a	WR	Sw	Sw	WR	WR	WR	Sw	Sw	WR	Sw	Sw	Sw	WR	WR	WR	Sw	WR
R16363		Sw	Sw	Sw	WR	WR	WR	WR	WR	Sw	Sw	WR	Sw	WR	Sw	WR	WR	WR	WR	Sw	WR	Sw	Sw	WR	WR	Sw	WR	Sw	Sw	WR	WR	WR	WR	Sw	WR	Sw	Sw	n/a	WR	WR	WR	Sw	Sw	Sw	WR	Sw	WR	Sw	WR
R16375		Sw	Sw	WR	Sw	Sw	WR	WR	Sw	Sw	WR	WR	Sw	Sw	Sw	Sw	Sw	n/a	WR	Sw	WR	Sw	Sw	WR	Sw	Sw	Sw	Sw	WR	Sw	WR	Sw	WR	Sw	Sw	n/a	WR	Sw	WR	WR	n/a	Sw	Sw	WR	WR	Sw	Sw	WR	WR
R16398		Sw	Sw	Sw	Sw	WR	WR	WR	Sw	Sw	Sw	WR	WR	WR	Sw	Sw	Sw	WR	Sw	WR	Sw	Sw	WR	WR	WR	WR	Sw	Sw	Sw	Sw	WR	WR	Sw	WR	Sw	Sw	WR	WR	Sw	WR	WR	Sw	Sw	Sw	n/a	WR	Sw	WR	WR
R16400		Sw	WR	WR	Sw	WR	WR	WR	Sw	WR	Sw	Sw	Sw	WR	Sw	Sw	Sw	WR	Sw	WR	Sw	WR	Sw	WR	Sw	WR	WR	WR	Sw	WR	Sw	WR	WR	Sw	WR	Sw	Sw	n/a	WR	Sw	WR	n/a	Sw	Sw	Sw	WR	WR	WR	Sw
R16408		Sw	Sw	WR	Sw	WR	WR	Sw	Sw	Sw	Sw	WR	Sw	WR	Sw	Sw	WR	WR	WR	Sw	Sw	WR	Sw	WR	Sw	Sw	WR	Sw	WR	WR	WR	WR	Sw	WR	Sw	Sw	Sw	WR	WR	WR	Sw	WR	Sw	Sw	Sw	Sw	n/a	Sw	Sw
R16417		WR	WR	Sw	WR	Sw	WR	Sw	WR	WR	Sw	Sw	WR	WR	Sw	Sw	Sw	WR	Sw	Sw	Sw	WR	WR	WR	WR	WR	WR	WR	WR	Sw	WR	Sw	WR	Sw	WR	WR	WR	Sw	WR	Sw	WR	Sw	WR	WR	Sw	WR	n/a	Sw	WR
R16424		Sw	WR	WR	Sw	Sw	Sw	Sw	Sw	WR	Sw	Sw	WR	Sw	WR	Sw	Sw	WR	Sw	WR	Sw	WR	WR	Sw	WR	WR	Sw	WR	WR	Sw	WR	WR	WR	WR	WR	WR	Sw	Sw	WR	WR	WR	n/a	n/a	WR	Sw	WR	WR	Sw	WR
R16427		Sw	Sw	WR	Sw	WR	WR	Sw	Sw	Sw	Sw	WR	Sw	WR	Sw	Sw	WR	WR	WR	Sw	Sw	WR	Sw	WR	Sw	Sw	WR	Sw	WR	WR	WR	WR	Sw	WR	Sw	Sw	Sw	n/a	WR	WR	n/a	WR	Sw	Sw	Sw	Sw	Sw	Sw	Sw
R16435		Sw	WR	WR	Sw	WR	WR	WR	Sw	WR	WR	WR	Sw	Sw	Sw	WR	Sw	Sw	Sw	Sw	WR	Sw	Sw	Sw	WR	Sw	WR	Sw	Sw	Sw	Sw	WR	WR	Sw	WR	Sw	n/a	Sw	Sw	WR	Sw	WR	n/a	WR	Sw	Sw	WR	n/a	Sw
R16456		WR	Sw	WR	Sw	WR	Sw	Sw	n/a	WR	Sw	Sw	WR	Sw	Sw	Sw	Sw	WR	Sw	WR	WR	Sw	Sw	WR	WR	Sw	WR	Sw	Sw	Sw	Sw	WR	Sw	WR	Sw	Sw	Sw	Sw	Sw	n/a	Sw	WR	n/a	n/a	WR	n/a	n/a	n/a	WR
R16461		WR	WR	Sw	WR	WR	WR	Sw	WR	WR	Sw	Sw	WR	Sw	n/a	WR	WR	WR	WR	Sw	WR	WR	WR	WR	Sw	Sw	Sw	WR	WR	Sw	Sw	Sw	Sw	Sw	Sw	Sw	Sw	Sw	Sw	WR	WR	Sw	Sw	Sw	n/a	WR	WR	WR	Sw
R16474		Sw	Sw	WR	Sw	WR	WR	Sw	Sw	Sw	Sw	WR	Sw	WR	Sw	Sw	WR	WR	WR	Sw	Sw	WR	Sw	WR	Sw	Sw	WR	Sw	WR	WR	WR	WR	Sw	WR	Sw	Sw	n/a	n/a	WR	WR	n/a	WR	Sw	Sw	n/a	Sw	Sw	n/a	Sw
R16475		Sw	WR	WR	Sw	WR	WR	WR	Sw	WR	Sw	Sw	WR	Sw	WR	Sw	Sw	WR	Sw	n/a	WR	WR	Sw	Sw	Sw	WR	Sw	Sw	Sw	Sw	Sw	Sw	WR	WR	WR	WR	Sw	n/a	WR	Sw	WR	WR	n/a	WR	WR	Sw	WR	WR	WR
R16501		WR	Sw	Sw	WR	Sw	Sw	Sw	Sw	Sw	WR	WR	Sw	Sw	Sw	Sw	Sw	Sw	WR	WR	Sw	WR	n/a	WR	WR	Sw	WR	n/a	Sw	Sw	n/a	WR	WR	Sw	Sw	n/a	WR	n/a	Sw	WR	n/a	Sw	Sw	WR	n/a	Sw	WR	Sw	WR
R16515		WR	WR	Sw	WR	Sw	WR	WR	Sw	WR	WR	Sw	Sw	Sw	WR	WR	Sw	WR	WR	WR	WR	WR	WR	WR	WR	Sw	Sw	WR	Sw	WR	WR	WR	Sw	WR	Sw	Sw	WR	Sw	Sw	WR	n/a	Sw	n/a	WR	n/a	n/a	WR	Sw	Sw
R16536		Sw	Sw	WR	Sw	WR	WR	WR	WR	Sw	WR	Sw	Sw	Sw	WR	Sw	Sw	WR	Sw	WR	Sw	Sw	WR	Sw	Sw	Sw	Sw	Sw	Sw	Sw	Sw	Sw	n/a	WR	WR	Sw	Sw	Sw	Sw	Sw	Sw	Sw	WR	WR	Sw	Sw	n/a	n/a	Sw
R16541		Sw	Sw	Sw	Sw	WR	WR	Sw	WR	WR	Sw	Sw	Sw	WR	WR	WR	WR	WR	Sw	WR	WR	Sw	Sw	Sw	WR	WR	Sw	Sw	WR	Sw	Sw	Sw	WR	Sw	WR	Sw	WR	Sw	Sw	Sw	Sw	n/a	n/a	Sw	Sw	Sw	Sw	n/a	Sw
R16543		Sw	Sw	Sw	Sw	Sw	Sw	Sw	Sw	WR	WR	Sw	Sw	Sw	Sw	Sw	Sw	Sw	WR	Sw	Sw	Sw	n/a	Sw	WR	n/a	Sw	Sw	Sw	n/a	Sw	WR	Sw	Sw	Sw	Sw	WR	Sw	Sw	WR	Sw	Sw	Sw	Sw	WR	Sw	Sw	WR	Sw
R16547		Sw	WR	WR	Sw	Sw	Sw	Sw	WR	n/a	WR	WR	Sw	WR	Sw	Sw	WR	WR	WR	WR	Sw	Sw	WR	WR	Sw	WR	WR	WR	WR	WR	WR	Sw	WR	Sw	WR	WR	WR	Sw	WR	Sw	Sw	Sw	Sw	Sw	Sw	n/a	n/a	Sw	WR
R16548		Sw	Sw	Sw	Sw	Sw	Sw	n/a	Sw	WR	WR	Sw	Sw	Sw	Sw	Sw	Sw	Sw	WR	Sw	Sw	Sw	Sw	Sw	WR	WR	Sw	Sw	Sw	WR	Sw	WR	Sw	Sw	Sw	n/a	WR	Sw	Sw	WR	n/a	Sw	n/a	n/a	WR	n/a	n/a	WR	Sw
R16558		Sw	WR	WR	Sw	Sw	Sw	Sw	WR	Sw	WR	WR	Sw	WR	Sw	Sw	WR	WR	WR	WR	Sw	Sw	WR	WR	Sw	WR	WR	WR	WR	WR	n/a	Sw	WR	Sw	WR	n/a	n/a	Sw	WR	Sw	Sw	Sw	n/a	Sw	Sw	n/a	n/a	Sw	WR
R16564		Sw	WR	WR	Sw	WR	WR	WR	Sw	WR	WR	WR	Sw	Sw	Sw	WR	Sw	Sw	Sw	n/a	WR	Sw	Sw	Sw	WR	Sw	WR	Sw	Sw	Sw	Sw	WR	WR	Sw	WR	Sw	Sw	Sw	Sw	WR	Sw	WR	n/a	n/a	Sw	n/a	WR	WR	Sw
R16582		WR	WR	WR	WR	WR	WR	WR	Sw	Sw	Sw	WR	Sw	Sw	Sw	WR	Sw	Sw	WR	WR	Sw	Sw	WR	WR	WR	Sw	WR	WR	Sw	WR	WR	WR	Sw	WR	Sw	WR	n/a	Sw	WR	WR	n/a	WR	WR	n/a	WR	WR	WR	WR	WR
R16585		Sw	WR	WR	Sw	Sw	Sw	Sw	WR	Sw	WR	WR	Sw	WR	Sw	Sw	WR	WR	WR	WR	Sw	Sw	WR	WR	Sw	WR	WR	WR	WR	WR	WR	Sw	WR	Sw	WR	WR	WR	Sw	WR	Sw	Sw	Sw	Sw	Sw	Sw	WR	WR	Sw	n/a
R16595		WR	WR	Sw	WR	Sw	WR	Sw	Sw	Sw	WR	WR	Sw	Sw	n/a	WR	WR	WR	WR	Sw	WR	WR	WR	WR	WR	Sw	Sw	Sw	WR	WR	WR	Sw	n/a	Sw	Sw	Sw	Sw	WR	WR	Sw	WR	Sw	n/a	Sw	Sw	WR	Sw	Sw	Sw
R16617		WR	Sw	Sw	Sw	Sw	Sw	Sw	Sw	WR	Sw	Sw	Sw	WR	Sw	Sw	WR	Sw	n/a	WR	Sw	WR	WR	WR	WR	WR	WR	Sw	WR	WR	n/a	WR	Sw	Sw	WR	WR	Sw	Sw	WR	Sw	Sw	WR	WR	Sw	n/a	WR	n/a	WR	Sw
R16618		Sw	Sw	Sw	Sw	WR	WR	Sw	n/a	Sw	Sw	WR	Sw	Sw	WR	Sw	Sw	n/a	WR	Sw	Sw	WR	n/a	WR	Sw	Sw	Sw	WR	Sw	Sw	WR	WR	Sw	WR	Sw	Sw	Sw	WR	WR	Sw	WR	WR	n/a	n/a	Sw	Sw	Sw	WR	Sw
R16619		Sw	WR	Sw	Sw	Sw	Sw	WR	WR	WR	Sw	Sw	Sw	Sw	WR	WR	Sw	Sw	WR	Sw	WR	Sw	WR	Sw	Sw	Sw	WR	Sw	Sw	Sw	Sw	Sw	WR	WR	WR	WR	WR	WR	Sw	WR	WR	Sw	WR	WR	Sw	WR	WR	Sw	WR
R16656		WR	WR	WR	WR	WR	WR	WR	Sw	Sw	Sw	WR	Sw	Sw	Sw	WR	Sw	Sw	WR	WR	Sw	Sw	WR	WR	WR	Sw	WR	WR	Sw	WR	n/a	WR	Sw	WR	Sw	WR	Sw	Sw	WR	WR	Sw	WR	WR	WR	WR	n/a	WR	WR	WR
R16661		Sw	WR	WR	Sw	WR	WR	WR	Sw	WR	WR	WR	Sw	Sw	WR	WR	Sw	WR	Sw	Sw	WR	Sw	Sw	Sw	WR	Sw	WR	Sw	Sw	n/a	Sw	WR	WR	Sw	WR	Sw	WR	Sw	Sw	Sw	Sw	WR	n/a	WR	Sw	Sw	n/a	WR	Sw
R16664		WR	WR	WR	Sw	Sw	WR	WR	Sw	Sw	WR	Sw	Sw	WR	Sw	Sw	Sw	Sw	WR	Sw	WR	Sw	WR	Sw	WR	Sw	WR	WR	WR	WR	Sw	Sw	Sw	WR	WR	Sw	Sw	Sw	WR	Sw	WR	Sw	Sw	WR	Sw	WR	Sw	WR	WR
R16669		Sw	Sw	WR	Sw	WR	WR	WR	WR	Sw	WR	Sw	Sw	Sw	WR	Sw	Sw	WR	Sw	WR	Sw	Sw	WR	Sw	Sw	Sw	Sw	Sw	Sw	Sw	Sw	Sw	Sw	WR	WR	Sw	Sw	n/a	Sw	Sw	Sw	Sw	n/a	n/a	Sw	n/a	n/a	Sw	Sw
R16679		WR	Sw	WR	Sw	WR	Sw	Sw	Sw	WR	Sw	Sw	WR	Sw	Sw	Sw	Sw	WR	Sw	WR	WR	Sw	Sw	WR	WR	Sw	WR	Sw	Sw	Sw	Sw	WR	Sw	WR	Sw	Sw	Sw	Sw	Sw	n/a	Sw	WR	Sw	n/a	WR	n/a	WR	Sw	WR
R16687		WR	Sw	WR	Sw	Sw	Sw	WR	Sw	Sw	Sw	Sw	WR	Sw	WR	Sw	WR	WR	WR	WR	WR	WR	WR	WR	Sw	WR	Sw	Sw	WR	WR	Sw	WR	WR	Sw	WR	n/a	WR	WR	Sw	Sw	WR	Sw	WR	WR	WR	WR	WR	Sw	Sw
R16690		WR	Sw	Sw	WR	WR	WR	WR	Sw	WR	Sw	Sw	WR	Sw	WR	Sw	Sw	WR	Sw	Sw	WR	WR	Sw	Sw	Sw	Sw	Sw	Sw	WR	Sw	WR	Sw	WR	WR	WR	Sw	WR	WR	n/a	WR	WR	WR	WR	WR	n/a	Sw	WR	WR	Sw
R16697		n/a	Sw	WR	Sw	Sw	WR	WR	Sw	Sw	WR	WR	Sw	Sw	Sw	Sw	Sw	Sw	WR	Sw	WR	Sw	n/a	WR	Sw	Sw	Sw	Sw	WR	Sw	WR	Sw	n/a	Sw	Sw	WR	WR	Sw	WR	WR	WR	Sw	Sw	n/a	WR	n/a	Sw	WR	WR
R16713		WR	Sw	WR	Sw	WR	Sw	Sw	Sw	WR	Sw	Sw	WR	n/a	Sw	Sw	Sw	WR	n/a	WR	WR	Sw	Sw	WR	WR	Sw	WR	Sw	Sw	Sw	Sw	WR	Sw	WR	Sw	Sw	n/a	n/a	Sw	WR	Sw	WR	n/a	n/a	WR	Sw	n/a	Sw	WR
R16745		WR	WR	Sw	WR	Sw	WR	WR	Sw	WR	WR	Sw	Sw	Sw	WR	WR	Sw	n/a	WR	WR	WR	WR	WR	WR	WR	Sw	Sw	WR	Sw	WR	n/a	WR	Sw	WR	Sw	Sw	WR	n/a	Sw	WR	WR	Sw	WR	WR	Sw	Sw	WR	Sw	Sw
R16752		WR	Sw	WR	WR	Sw	Sw	Sw	Sw	Sw	Sw	WR	Sw	Sw	Sw	WR	WR	WR	Sw	WR	WR	WR	WR	WR	WR	Sw	Sw	WR	Sw	WR	Sw	WR	WR	WR	Sw	WR	WR	n/a	Sw	WR	n/a	Sw	WR	WR	Sw	n/a	n/a	WR	WR
R16753		Sw	Sw	Sw	Sw	Sw	Sw	Sw	Sw	WR	WR	Sw	Sw	Sw	Sw	Sw	Sw	Sw	WR	Sw	Sw	Sw	Sw	Sw	WR	WR	Sw	Sw	Sw	WR	Sw	WR	Sw	Sw	Sw	Sw	WR	Sw	Sw	WR	Sw	n/a	n/a	n/a	WR	Sw	n/a	WR	Sw
R16762		Sw	Sw	Sw	Sw	Sw	Sw	Sw	Sw	WR	WR	Sw	Sw	Sw	Sw	Sw	Sw	Sw	WR	Sw	Sw	Sw	Sw	Sw	WR	WR	Sw	Sw	WR	Sw	WR	WR	Sw	Sw	Sw	Sw	WR	Sw	Sw	n/a	Sw	Sw	Sw	WR	WR	Sw	Sw	WR	n/a
R16774		Sw	WR	Sw	Sw	Sw	Sw	WR	WR	n/a	Sw	Sw	Sw	Sw	WR	WR	Sw	Sw	WR	Sw	WR	Sw	WR	Sw	Sw	Sw	WR	Sw	Sw	Sw	Sw	Sw	WR	WR	WR	WR	WR	WR	n/a	n/a	WR	Sw	WR	WR	Sw	WR	WR	Sw	WR
R16790		WR	Sw	WR	Sw	WR	Sw	Sw	Sw	WR	Sw	Sw	WR	Sw	Sw	Sw	Sw	WR	Sw	WR	WR	Sw	Sw	WR	WR	Sw	WR	Sw	Sw	Sw	n/a	WR	Sw	WR	Sw	Sw	Sw	Sw	Sw	WR	Sw	WR	Sw	Sw	WR	Sw	WR	Sw	WR
R16816		WR	Sw	Sw	Sw	Sw	Sw	Sw	Sw	Sw	WR	WR	WR	WR	WR	WR	Sw	Sw	Sw	Sw	WR	WR	Sw	Sw	WR	Sw	Sw	Sw	WR	Sw	WR	Sw	WR	WR	Sw	WR	WR	WR	Sw	Sw	n/a	Sw	n/a	Sw	n/a	n/a	WR	WR	n/a
R16825		Sw	WR	Sw	WR	WR	WR	Sw	WR	Sw	Sw	WR	Sw	Sw	WR	WR	Sw	Sw	Sw	WR	Sw	WR	WR	WR	WR	Sw	Sw	n/a	Sw	WR	WR	Sw	WR	Sw	Sw	WR	WR	n/a	Sw	Sw	WR	Sw	Sw	Sw	WR	WR	WR	Sw	WR
R16835		Sw	Sw	Sw	WR	WR	WR	WR	WR	Sw	Sw	WR	Sw	WR	Sw	WR	WR	WR	WR	Sw	WR	Sw	Sw	WR	WR	Sw	WR	Sw	Sw	WR	WR	WR	WR	Sw	WR	Sw	n/a	n/a	WR	WR	WR	Sw	n/a	Sw	WR	Sw	WR	n/a	n/a
R16851		WR	WR	n/a	Sw	n/a	WR	WR	Sw	Sw	WR	Sw	Sw	WR	Sw	Sw	Sw	Sw	n/a	Sw	WR	Sw	WR	Sw	WR	Sw	WR	WR	WR	WR	Sw	Sw	Sw	WR	WR	Sw	Sw	Sw	WR	Sw	n/a	Sw	Sw	WR	Sw	WR	Sw	WR	WR
R16870		Sw	Sw	Sw	WR	Sw	Sw	WR	n/a	WR	Sw	WR	WR	Sw	Sw	WR	Sw	Sw	Sw	WR	Sw	Sw	Sw	WR	Sw	Sw	Sw	WR	Sw	WR	WR	WR	WR	Sw	Sw	WR	Sw	Sw	WR	WR	WR	Sw	WR	Sw	Sw	n/a	n/a	WR	WR
R16885		WR	WR	Sw	WR	Sw	WR	WR	Sw	WR	WR	Sw	Sw	Sw	WR	WR	Sw	WR	WR	WR	n/a	WR	WR	WR	WR	Sw	Sw	WR	Sw	WR	WR	WR	Sw	WR	Sw	Sw	WR	n/a	Sw	WR	WR	Sw	WR	n/a	n/a	Sw	n/a	Sw	Sw
R16892		Sw	Sw	WR	Sw	WR	WR	Sw	Sw	Sw	Sw	WR	Sw	WR	Sw	Sw	WR	WR	WR	Sw	Sw	WR	Sw	WR	Sw	Sw	WR	Sw	WR	WR	WR	WR	Sw	WR	Sw	Sw	Sw	WR	WR	WR	n/a	WR	Sw	Sw	Sw	n/a	n/a	Sw	Sw
R16910		WR	WR	Sw	WR	Sw	WR	Sw	Sw	Sw	WR	WR	Sw	Sw	WR	WR	WR	WR	WR	Sw	WR	WR	WR	WR	WR	Sw	Sw	Sw	WR	WR	WR	Sw	WR	Sw	n/a	Sw	Sw	WR	WR	Sw	WR	Sw	Sw	Sw	Sw	WR	Sw	Sw	Sw
R16912		WR	Sw	Sw	Sw	Sw	Sw	Sw	Sw	Sw	WR	WR	WR	WR	WR	WR	Sw	Sw	Sw	Sw	WR	WR	Sw	Sw	WR	Sw	Sw	Sw	WR	Sw	WR	Sw	WR	WR	Sw	WR	WR	WR	Sw	Sw	Sw	Sw	WR	n/a	WR	Sw	WR	WR	WR
R16925		Sw	Sw	Sw	Sw	Sw	Sw	Sw	Sw	Sw	Sw	WR	WR	WR	Sw	Sw	WR	Sw	Sw	WR	Sw	WR	WR	Sw	Sw	Sw	Sw	WR	WR	Sw	WR	Sw	WR	Sw	WR	Sw	Sw	WR	Sw	Sw	Sw	WR	WR	WR	WR	WR	Sw	Sw	WR
R16926		Sw	Sw	WR	Sw	WR	WR	Sw	Sw	Sw	Sw	WR	Sw	WR	Sw	Sw	WR	WR	WR	Sw	Sw	WR	Sw	WR	Sw	Sw	WR	Sw	WR	WR	WR	WR	Sw	WR	Sw	Sw	Sw	WR	WR	WR	Sw	WR	Sw	n/a	Sw	n/a	Sw	Sw	Sw
R16930		Sw	Sw	Sw	WR	Sw	Sw	WR	WR	WR	Sw	WR	WR	Sw	Sw	WR	Sw	Sw	Sw	WR	Sw	Sw	Sw	WR	Sw	Sw	Sw	WR	Sw	WR	WR	WR	WR	Sw	Sw	WR	Sw	Sw	WR	WR	WR	Sw	WR	Sw	Sw	n/a	Sw	WR	WR
R16949		WR	Sw	Sw	Sw	Sw	Sw	Sw	Sw	WR	n/a	Sw	Sw	WR	Sw	Sw	WR	Sw	Sw	WR	n/a	WR	WR	WR	WR	WR	WR	Sw	WR	WR	WR	WR	Sw	Sw	WR	WR	n/a	Sw	WR	Sw	Sw	WR	WR	Sw	Sw	WR	WR	WR	Sw
R16950		WR	WR	WR	WR	WR	WR	WR	Sw	Sw	Sw	WR	Sw	Sw	Sw	WR	Sw	Sw	WR	WR	Sw	Sw	WR	WR	WR	Sw	WR	WR	Sw	WR	WR	n/a	Sw	WR	Sw	WR	n/a	n/a	WR	WR	Sw	WR	WR	WR	WR	n/a	WR	n/a	WR
R16963		WR	Sw	Sw	WR	WR	WR	WR	Sw	WR	Sw	Sw	WR	Sw	WR	Sw	Sw	WR	Sw	Sw	WR	WR	Sw	Sw	Sw	Sw	Sw	Sw	Sw	Sw	WR	Sw	WR	WR	WR	Sw	WR	WR	WR	Sw	WR	WR	n/a	WR	WR	Sw	n/a	WR	Sw
R16966		Sw	Sw	WR	Sw	WR	WR	WR	WR	Sw	WR	Sw	Sw	Sw	WR	Sw	Sw	WR	Sw	WR	Sw	Sw	WR	Sw	Sw	Sw	Sw	Sw	Sw	Sw	Sw	Sw	n/a	WR	WR	Sw	Sw	Sw	Sw	Sw	Sw	Sw	n/a	WR	Sw	Sw	n/a	Sw	Sw
R16983		WR	WR	WR	WR	WR	WR	WR	WR	WR	WR	Sw	Sw	Sw	WR	WR	Sw	Sw	WR	WR	Sw	Sw	WR	WR	WR	Sw	WR	Sw	n/a	WR	Sw	WR	Sw	WR	WR	WR	WR	Sw	Sw	WR	WR	Sw	Sw	WR	WR	n/a	WR	WR	Sw
R16990		Sw	WR	WR	Sw	WR	WR	WR	Sw	WR	WR	WR	Sw	Sw	Sw	WR	Sw	Sw	Sw	Sw	WR	Sw	n/a	Sw	WR	Sw	WR	Sw	Sw	Sw	Sw	WR	WR	Sw	WR	Sw	Sw	Sw	Sw	WR	Sw	WR	WR	WR	Sw	Sw	WR	WR	Sw
R16994		Sw	Sw	Sw	Sw	WR	WR	WR	Sw	Sw	Sw	WR	WR	WR	Sw	Sw	Sw	WR	Sw	WR	Sw	Sw	WR	WR	WR	WR	Sw	Sw	Sw	Sw	WR	WR	Sw	WR	Sw	Sw	WR	WR	Sw	WR	WR	Sw	Sw	Sw	n/a	n/a	Sw	WR	WR
R16999		WR	Sw	Sw	WR	WR	WR	WR	Sw	WR	Sw	Sw	WR	Sw	WR	Sw	Sw	WR	Sw	Sw	WR	WR	Sw	Sw	Sw	Sw	Sw	Sw	WR	Sw	WR	Sw	WR	WR	WR	Sw	WR	WR	WR	WR	n/a	WR	WR	WR	WR	Sw	WR	WR	Sw
R17004		WR	Sw	Sw	WR	WR	Sw	Sw	WR	WR	Sw	WR	Sw	n/a	WR	Sw	Sw	Sw	WR	WR	Sw	WR	Sw	WR	WR	WR	WR	WR	WR	Sw	Sw	Sw	Sw	n/a	Sw	WR	WR	n/a	Sw	n/a	Sw	WR	WR	WR	Sw	n/a	n/a	n/a	n/a
R17012		Sw	Sw	Sw	Sw	WR	WR	Sw	WR	Sw	Sw	WR	Sw	Sw	WR	Sw	Sw	Sw	WR	Sw	Sw	WR	WR	WR	Sw	Sw	Sw	WR	Sw	Sw	n/a	WR	Sw	WR	Sw	Sw	Sw	WR	n/a	Sw	WR	WR	WR	WR	n/a	n/a	n/a	WR	Sw
R17018		WR	WR	Sw	WR	Sw	WR	Sw	WR	WR	Sw	Sw	WR	WR	Sw	Sw	Sw	WR	Sw	Sw	Sw	WR	WR	WR	WR	WR	WR	WR	WR	Sw	WR	Sw	WR	Sw	WR	WR	n/a	Sw	WR	Sw	WR	Sw	WR	WR	Sw	WR	WR	Sw	WR
R17025		WR	Sw	Sw	Sw	Sw	Sw	Sw	Sw	Sw	WR	WR	WR	WR	WR	WR	Sw	Sw	Sw	Sw	WR	WR	Sw	Sw	WR	Sw	Sw	Sw	WR	Sw	n/a	Sw	n/a	WR	Sw	WR	n/a	WR	Sw	Sw	Sw	Sw	n/a	Sw	n/a	n/a	WR	WR	WR
R17046		Sw	Sw	Sw	Sw	Sw	Sw	Sw	Sw	Sw	Sw	WR	WR	WR	Sw	Sw	WR	Sw	Sw	WR	Sw	WR	WR	Sw	Sw	Sw	Sw	WR	WR	Sw	WR	Sw	WR	Sw	WR	Sw	Sw	WR	Sw	Sw	Sw	WR	n/a	n/a	WR	WR	Sw	Sw	WR
R17048		WR	Sw	Sw	Sw	Sw	Sw	Sw	Sw	Sw	WR	WR	WR	WR	WR	WR	Sw	Sw	Sw	Sw	WR	WR	Sw	Sw	WR	Sw	Sw	Sw	WR	Sw	WR	Sw	WR	WR	Sw	WR	WR	WR	Sw	Sw	Sw	Sw	WR	n/a	n/a	Sw	WR	n/a	n/a
R17068		WR	WR	Sw	WR	Sw	WR	WR	Sw	WR	WR	Sw	Sw	Sw	WR	WR	Sw	WR	WR	WR	WR	WR	WR	WR	WR	Sw	Sw	WR	Sw	WR	WR	WR	Sw	WR	Sw	Sw	WR	Sw	Sw	WR	WR	Sw	n/a	WR	Sw	Sw	WR	Sw	Sw
R17073		WR	WR	Sw	WR	Sw	WR	Sw	n/a	WR	Sw	Sw	WR	WR	Sw	Sw	Sw	WR	Sw	Sw	Sw	WR	WR	WR	WR	WR	WR	WR	WR	Sw	WR	Sw	WR	Sw	WR	WR	WR	Sw	WR	Sw	WR	Sw	WR	WR	Sw	n/a	WR	Sw	WR
R17079		Sw	WR	WR	Sw	Sw	Sw	WR	Sw	WR	WR	WR	Sw	WR	Sw	Sw	Sw	Sw	Sw	WR	WR	WR	Sw	WR	Sw	WR	WR	Sw	WR	WR	Sw	WR	Sw	Sw	WR	WR	WR	WR	WR	Sw	WR	n/a	Sw	WR	WR	n/a	WR	Sw	n/a
R17090		Sw	WR	Sw	WR	WR	WR	Sw	WR	WR	Sw	Sw	WR	Sw	WR	WR	Sw	WR	WR	Sw	n/a	WR	WR	WR	Sw	Sw	Sw	WR	WR	Sw	Sw	Sw	Sw	Sw	Sw	Sw	Sw	Sw	Sw	WR	WR	Sw	Sw	Sw	Sw	WR	WR	WR	Sw
R17106		Sw	WR	Sw	Sw	Sw	Sw	WR	WR	WR	Sw	Sw	Sw	Sw	WR	WR	Sw	WR	WR	Sw	WR	n/a	WR	Sw	Sw	Sw	WR	Sw	Sw	Sw	Sw	Sw	WR	WR	WR	WR	WR	WR	Sw	WR	n/a	Sw	WR	WR	Sw	WR	n/a	Sw	WR
R17110		WR	Sw	Sw	Sw	Sw	Sw	Sw	Sw	Sw	WR	WR	n/a	WR	WR	WR	Sw	Sw	Sw	Sw	WR	WR	Sw	Sw	WR	Sw	Sw	Sw	WR	Sw	WR	Sw	WR	WR	Sw	WR	n/a	WR	Sw	Sw	n/a	Sw	n/a	Sw	WR	Sw	WR	WR	WR
R17117		Sw	WR	Sw	Sw	Sw	Sw	WR	WR	WR	Sw	Sw	Sw	Sw	WR	WR	Sw	Sw	WR	Sw	WR	Sw	WR	Sw	Sw	Sw	WR	Sw	Sw	Sw	n/a	Sw	WR	WR	WR	WR	WR	WR	Sw	WR	WR	Sw	n/a	WR	Sw	WR	n/a	Sw	WR
R17123		Sw	WR	WR	Sw	WR	WR	WR	Sw	WR	WR	WR	n/a	Sw	Sw	WR	Sw	Sw	Sw	Sw	WR	n/a	Sw	Sw	WR	Sw	WR	Sw	Sw	Sw	Sw	WR	WR	Sw	WR	Sw	Sw	Sw	Sw	WR	Sw	WR	WR	n/a	Sw	Sw	n/a	n/a	n/a
R17124		WR	Sw	WR	Sw	WR	Sw	Sw	Sw	WR	n/a	Sw	WR	Sw	n/a	Sw	Sw	WR	Sw	WR	WR	Sw	Sw	WR	WR	Sw	n/a	Sw	Sw	n/a	Sw	WR	Sw	WR	Sw	Sw	Sw	n/a	Sw	WR	Sw	WR	n/a	Sw	WR	n/a	WR	Sw	WR
R17132		Sw	WR	Sw	WR	WR	WR	n/a	WR	WR	Sw	Sw	WR	Sw	WR	WR	Sw	WR	WR	Sw	WR	WR	WR	WR	Sw	Sw	Sw	WR	WR	Sw	Sw	Sw	Sw	Sw	Sw	Sw	Sw	n/a	Sw	WR	WR	Sw	Sw	Sw	Sw	n/a	n/a	WR	Sw
R17134		Sw	Sw	Sw	Sw	Sw	Sw	Sw	Sw	WR	WR	Sw	Sw	Sw	Sw	Sw	Sw	Sw	WR	Sw	Sw	Sw	Sw	Sw	WR	WR	Sw	Sw	Sw	WR	Sw	WR	Sw	Sw	Sw	Sw	WR	n/a	Sw	WR	Sw	Sw	Sw	n/a	WR	Sw	Sw	n/a	Sw
R17136		Sw	Sw	Sw	WR	WR	WR	WR	WR	Sw	Sw	WR	Sw	WR	Sw	WR	WR	WR	WR	Sw	WR	Sw	Sw	WR	WR	Sw	WR	Sw	Sw	WR	WR	WR	WR	Sw	WR	Sw	Sw	Sw	WR	WR	WR	Sw	Sw	Sw	WR	n/a	n/a	n/a	WR
R17141		WR	Sw	Sw	WR	WR	WR	WR	Sw	WR	Sw	Sw	WR	Sw	WR	Sw	Sw	WR	Sw	Sw	WR	WR	Sw	Sw	Sw	Sw	Sw	Sw	WR	Sw	WR	Sw	WR	WR	WR	Sw	WR	WR	WR	WR	WR	WR	n/a	WR	WR	Sw	n/a	WR	Sw
R17154		Sw	WR	WR	Sw	WR	WR	WR	Sw	WR	WR	WR	Sw	Sw	Sw	WR	Sw	Sw	Sw	Sw	WR	Sw	Sw	Sw	WR	Sw	WR	Sw	Sw	Sw	Sw	WR	WR	Sw	WR	Sw	Sw	n/a	Sw	WR	Sw	n/a	n/a	n/a	Sw	Sw	WR	WR	Sw
R17166		WR	WR	Sw	WR	Sw	WR	WR	Sw	WR	WR	Sw	Sw	Sw	WR	WR	Sw	WR	WR	WR	WR	WR	WR	WR	WR	Sw	Sw	WR	Sw	WR	WR	WR	Sw	WR	Sw	Sw	WR	n/a	Sw	WR	WR	Sw	n/a	n/a	Sw	n/a	n/a	n/a	Sw
R17169		Sw	Sw	Sw	Sw	WR	WR	WR	Sw	Sw	Sw	WR	n/a	WR	Sw	Sw	Sw	n/a	Sw	WR	Sw	Sw	WR	WR	WR	WR	Sw	Sw	n/a	Sw	WR	n/a	Sw	WR	Sw	Sw	WR	WR	Sw	WR	WR	Sw	n/a	Sw	WR	WR	Sw	WR	WR
R17174		Sw	Sw	WR	Sw	Sw	WR	WR	Sw	Sw	WR	WR	Sw	Sw	Sw	Sw	Sw	Sw	WR	Sw	WR	Sw	Sw	WR	Sw	Sw	Sw	Sw	WR	Sw	WR	Sw	WR	Sw	Sw	WR	WR	Sw	WR	WR	n/a	n/a	Sw	WR	WR	Sw	n/a	WR	WR
R17183		Sw	WR	Sw	Sw	Sw	Sw	WR	WR	WR	Sw	Sw	Sw	Sw	WR	WR	Sw	Sw	WR	Sw	WR	Sw	WR	Sw	Sw	Sw	WR	Sw	Sw	Sw	Sw	Sw	WR	WR	WR	WR	WR	WR	Sw	WR	WR	Sw	n/a	WR	n/a	WR	n/a	Sw	WR
R17187		Sw	Sw	WR	WR	WR	WR	WR	Sw	Sw	WR	WR	WR	WR	Sw	WR	Sw	Sw	WR	Sw	Sw	Sw	Sw	WR	Sw	Sw	Sw	WR	WR	Sw	WR	Sw	WR	Sw	WR	Sw	n/a	n/a	WR	WR	WR	Sw	Sw	n/a	n/a	n/a	Sw	WR	n/a
R17198		Sw	Sw	WR	Sw	WR	WR	Sw	Sw	Sw	Sw	WR	Sw	WR	Sw	Sw	WR	WR	WR	Sw	Sw	n/a	Sw	WR	Sw	Sw	WR	Sw	WR	WR	WR	WR	Sw	WR	Sw	Sw	Sw	n/a	WR	WR	Sw	n/a	n/a	n/a	Sw	Sw	n/a	Sw	Sw
R17204		Sw	WR	Sw	WR	WR	WR	Sw	WR	WR	Sw	Sw	WR	n/a	WR	WR	Sw	WR	WR	Sw	WR	WR	n/a	WR	Sw	Sw	Sw	WR	WR	Sw	Sw	Sw	Sw	Sw	Sw	Sw	Sw	n/a	Sw	WR	n/a	Sw	Sw	n/a	n/a	WR	n/a	WR	n/a
R17216		WR	Sw	Sw	WR	n/a	WR	WR	Sw	WR	n/a	Sw	WR	Sw	WR	Sw	Sw	WR	Sw	Sw	WR	WR	Sw	Sw	Sw	Sw	Sw	Sw	WR	Sw	WR	Sw	WR	WR	WR	Sw	WR	WR	WR	WR	WR	WR	n/a	WR	WR	Sw	n/a	n/a	Sw
R17218		WR	WR	WR	WR	WR	WR	WR	WR	WR	WR	Sw	Sw	Sw	WR	WR	Sw	Sw	WR	WR	Sw	Sw	WR	WR	WR	Sw	WR	Sw	Sw	WR	Sw	WR	Sw	WR	WR	WR	n/a	Sw	Sw	WR	WR	Sw	n/a	WR	WR	Sw	WR	WR	Sw
R17219		WR	WR	Sw	WR	Sw	WR	WR	Sw	n/a	WR	Sw	Sw	Sw	WR	WR	Sw	WR	WR	WR	WR	WR	n/a	WR	WR	Sw	Sw	WR	Sw	n/a	WR	WR	Sw	WR	Sw	Sw	WR	Sw	Sw	WR	WR	Sw	WR	WR	Sw	Sw	n/a	n/a	Sw
R17220		Sw	Sw	Sw	WR	WR	Sw	Sw	Sw	WR	WR	Sw	Sw	Sw	WR	Sw	Sw	Sw	WR	Sw	Sw	Sw	WR	Sw	WR	n/a	WR	Sw	WR	Sw	WR	WR	Sw	Sw	Sw	Sw	WR	Sw	Sw	Sw	Sw	Sw	Sw	WR	n/a	WR	n/a	WR	Sw
R17236		Sw	WR	Sw	Sw	Sw	Sw	WR	WR	WR	Sw	Sw	Sw	Sw	WR	WR	Sw	Sw	WR	Sw	WR	Sw	WR	Sw	Sw	Sw	WR	Sw	Sw	Sw	Sw	Sw	WR	WR	WR	WR	WR	WR	Sw	WR	WR	Sw	WR	WR	Sw	WR	WR	Sw	WR
R17246		Sw	WR	Sw	WR	WR	WR	Sw	WR	WR	Sw	Sw	WR	Sw	WR	WR	Sw	WR	WR	Sw	WR	WR	WR	WR	Sw	Sw	Sw	WR	WR	Sw	Sw	Sw	Sw	Sw	Sw	n/a	Sw	Sw	Sw	n/a	WR	Sw	n/a	Sw	Sw	WR	WR	WR	Sw
R17255		Sw	Sw	Sw	WR	WR	WR	WR	WR	Sw	Sw	WR	Sw	WR	Sw	WR	WR	WR	WR	Sw	WR	Sw	Sw	WR	WR	Sw	WR	Sw	Sw	WR	WR	WR	WR	Sw	WR	Sw	Sw	Sw	WR	WR	WR	Sw	Sw	Sw	WR	Sw	n/a	Sw	WR
R17263		Sw	WR	WR	Sw	WR	WR	WR	Sw	WR	WR	WR	Sw	Sw	Sw	WR	Sw	Sw	Sw	Sw	WR	Sw	Sw	Sw	WR	Sw	WR	Sw	Sw	Sw	Sw	WR	WR	Sw	WR	Sw	Sw	n/a	Sw	n/a	Sw	WR	WR	WR	Sw	Sw	n/a	n/a	Sw
R17270		Sw	WR	Sw	WR	WR	WR	Sw	n/a	WR	Sw	Sw	WR	Sw	WR	WR	Sw	WR	WR	Sw	WR	WR	WR	WR	Sw	Sw	Sw	WR	WR	Sw	Sw	Sw	Sw	Sw	Sw	Sw	Sw	Sw	Sw	WR	WR	Sw	Sw	Sw	Sw	WR	n/a	WR	Sw
R17281		Sw	Sw	Sw	Sw	Sw	Sw	n/a	Sw	WR	WR	Sw	Sw	Sw	n/a	Sw	Sw	Sw	WR	n/a	n/a	Sw	Sw	Sw	WR	WR	Sw	Sw	Sw	WR	Sw	WR	n/a	Sw	Sw	Sw	WR	Sw	Sw	WR	Sw	Sw	Sw	Sw	WR	n/a	Sw	WR	Sw
R17297		Sw	Sw	Sw	Sw	Sw	Sw	Sw	Sw	WR	WR	Sw	Sw	Sw	Sw	Sw	Sw	Sw	WR	Sw	Sw	Sw	Sw	Sw	WR	WR	Sw	Sw	Sw	WR	Sw	WR	Sw	Sw	Sw	Sw	WR	Sw	Sw	WR	Sw	Sw	Sw	Sw	WR	Sw	Sw	WR	Sw
R17303		Sw	WR	Sw	Sw	Sw	Sw	Sw	Sw	WR	Sw	Sw	Sw	Sw	n/a	Sw	Sw	Sw	WR	Sw	n/a	Sw	WR	Sw	WR	WR	WR	WR	WR	WR	Sw	Sw	WR	WR	WR	Sw	WR	n/a	Sw	Sw	Sw	Sw	Sw	WR	Sw	WR	WR	Sw	n/a
R17305		Sw	WR	Sw	WR	WR	WR	Sw	n/a	WR	Sw	Sw	WR	Sw	WR	WR	Sw	WR	WR	Sw	WR	n/a	WR	WR	Sw	Sw	Sw	WR	WR	Sw	Sw	Sw	Sw	Sw	Sw	Sw	Sw	Sw	Sw	WR	WR	Sw	Sw	n/a	Sw	WR	WR	n/a	Sw
R17309		Sw	Sw	WR	Sw	WR	WR	WR	WR	Sw	WR	Sw	Sw	Sw	WR	Sw	Sw	WR	Sw	WR	Sw	Sw	WR	Sw	Sw	Sw	Sw	Sw	Sw	Sw	Sw	Sw	Sw	WR	WR	Sw	Sw	Sw	Sw	Sw	n/a	Sw	n/a	WR	Sw	n/a	Sw	Sw	Sw
R17311		WR	Sw	Sw	Sw	Sw	Sw	Sw	Sw	WR	n/a	Sw	n/a	WR	Sw	Sw	WR	Sw	Sw	WR	Sw	WR	WR	WR	WR	WR	WR	Sw	WR	WR	n/a	WR	Sw	Sw	WR	WR	Sw	n/a	WR	Sw	Sw	WR	WR	Sw	Sw	n/a	n/a	WR	Sw
R17332		Sw	Sw	WR	Sw	WR	WR	Sw	Sw	Sw	Sw	WR	Sw	WR	Sw	Sw	WR	WR	WR	Sw	Sw	WR	Sw	WR	Sw	Sw	WR	Sw	WR	WR	n/a	WR	n/a	WR	Sw	n/a	Sw	WR	WR	WR	Sw	WR	Sw	Sw	Sw	Sw	Sw	Sw	Sw
R17333		Sw	WR	Sw	Sw	Sw	Sw	WR	WR	WR	Sw	Sw	Sw	Sw	WR	WR	Sw	Sw	WR	Sw	WR	Sw	WR	Sw	Sw	Sw	n/a	Sw	Sw	Sw	Sw	Sw	WR	WR	WR	WR	WR	WR	Sw	WR	WR	Sw	n/a	WR	n/a	n/a	n/a	Sw	WR
R17341		Sw	WR	Sw	WR	WR	WR	Sw	WR	WR	Sw	Sw	WR	Sw	WR	WR	Sw	WR	WR	Sw	WR	WR	WR	n/a	Sw	Sw	Sw	WR	WR	Sw	Sw	Sw	Sw	Sw	Sw	Sw	Sw	Sw	Sw	WR	WR	Sw	Sw	Sw	Sw	WR	WR	WR	Sw
R17358		Sw	WR	WR	Sw	WR	WR	WR	Sw	WR	WR	WR	Sw	Sw	Sw	WR	Sw	Sw	Sw	Sw	WR	Sw	Sw	Sw	WR	Sw	WR	Sw	Sw	Sw	Sw	WR	WR	Sw	WR	Sw	n/a	Sw	Sw	WR	Sw	WR	WR	WR	Sw	n/a	n/a	n/a	Sw
R17368		Sw	Sw	Sw	WR	Sw	WR	WR	WR	WR	WR	WR	WR	WR	WR	WR	WR	WR	WR	Sw	WR	WR	Sw	WR	WR	Sw	WR	WR	Sw	WR	n/a	WR	WR	n/a	WR	Sw	Sw	n/a	Sw	WR	WR	WR	WR	Sw	WR	n/a	Sw	Sw	WR
R17375		Sw	Sw	Sw	WR	Sw	Sw	WR	WR	WR	Sw	WR	WR	Sw	Sw	WR	Sw	Sw	Sw	WR	Sw	Sw	Sw	n/a	Sw	Sw	Sw	WR	Sw	WR	WR	WR	WR	Sw	Sw	WR	Sw	Sw	WR	WR	WR	Sw	WR	Sw	Sw	Sw	Sw	WR	WR
R17385		WR	WR	WR	WR	WR	WR	WR	WR	WR	WR	Sw	Sw	Sw	WR	WR	Sw	Sw	WR	WR	Sw	Sw	WR	WR	WR	Sw	WR	Sw	Sw	WR	Sw	WR	Sw	WR	WR	WR	WR	n/a	Sw	WR	WR	Sw	Sw	WR	WR	Sw	n/a	WR	Sw
R17391		Sw	WR	Sw	Sw	Sw	Sw	WR	WR	WR	Sw	Sw	Sw	Sw	WR	WR	Sw	Sw	WR	Sw	WR	Sw	WR	Sw	Sw	Sw	WR	Sw	Sw	Sw	Sw	Sw	WR	WR	WR	WR	WR	WR	Sw	WR	n/a	Sw	WR	WR	Sw	WR	n/a	Sw	n/a
R17395		WR	WR	WR	WR	WR	WR	WR	Sw	Sw	Sw	WR	Sw	Sw	Sw	WR	Sw	Sw	WR	WR	Sw	Sw	WR	WR	WR	Sw	WR	WR	Sw	WR	WR	WR	Sw	WR	Sw	WR	Sw	Sw	WR	WR	Sw	WR	WR	WR	WR	n/a	WR	WR	WR
R17406		Sw	WR	WR	Sw	WR	WR	WR	Sw	WR	n/a	WR	Sw	Sw	Sw	WR	Sw	Sw	n/a	Sw	WR	Sw	n/a	Sw	WR	Sw	WR	Sw	Sw	Sw	Sw	WR	WR	Sw	WR	Sw	n/a	n/a	Sw	WR	Sw	WR	WR	WR	Sw	n/a	WR	WR	Sw
R17424		Sw	Sw	WR	Sw	WR	WR	WR	WR	Sw	WR	Sw	Sw	Sw	WR	Sw	Sw	WR	Sw	WR	Sw	Sw	WR	Sw	Sw	Sw	Sw	Sw	Sw	Sw	Sw	Sw	Sw	WR	WR	Sw	Sw	n/a	Sw	Sw	Sw	Sw	n/a	WR	Sw	Sw	n/a	n/a	n/a
R17444		WR	Sw	WR	Sw	WR	Sw	Sw	Sw	WR	Sw	Sw	WR	Sw	n/a	Sw	Sw	WR	Sw	WR	WR	Sw	Sw	WR	WR	Sw	WR	n/a	Sw	Sw	Sw	WR	Sw	WR	Sw	Sw	n/a	Sw	n/a	WR	n/a	WR	n/a	n/a	WR	Sw	WR	Sw	WR
R17449		WR	Sw	Sw	WR	WR	WR	WR	Sw	WR	Sw	Sw	WR	Sw	WR	Sw	Sw	WR	Sw	Sw	WR	WR	Sw	Sw	Sw	n/a	Sw	Sw	WR	Sw	WR	Sw	WR	WR	WR	Sw	WR	n/a	WR	WR	WR	n/a	WR	n/a	WR	Sw	WR	WR	Sw
R17452		WR	WR	WR	WR	WR	WR	WR	WR	WR	n/a	Sw	Sw	Sw	WR	WR	Sw	Sw	WR	WR	Sw	Sw	WR	WR	WR	Sw	WR	Sw	Sw	WR	n/a	WR	n/a	WR	WR	WR	n/a	Sw	Sw	WR	n/a	Sw	n/a	WR	WR	Sw	WR	WR	Sw
R17458		Sw	WR	WR	Sw	WR	WR	WR	Sw	WR	Sw	Sw	Sw	WR	Sw	Sw	Sw	n/a	Sw	WR	Sw	WR	Sw	WR	Sw	WR	WR	WR	Sw	WR	Sw	WR	WR	Sw	WR	Sw	Sw	WR	WR	Sw	WR	Sw	Sw	n/a	Sw	WR	WR	WR	Sw
R17474		n/a	Sw	Sw	Sw	Sw	Sw	Sw	Sw	WR	WR	Sw	Sw	WR	Sw	Sw	WR	Sw	Sw	WR	WR	WR	WR	WR	WR	WR	WR	Sw	Sw	WR	WR	WR	Sw	Sw	WR	WR	Sw	Sw	WR	Sw	WR	WR	WR	Sw	Sw	WR	n/a	WR	WR
R17500		Sw	Sw	Sw	Sw	Sw	Sw	Sw	Sw	WR	WR	Sw	Sw	Sw	Sw	Sw	Sw	Sw	n/a	Sw	Sw	Sw	Sw	Sw	WR	WR	Sw	Sw	Sw	WR	Sw	WR	Sw	Sw	Sw	Sw	WR	Sw	Sw	WR	n/a	Sw	Sw	Sw	n/a	Sw	n/a	WR	Sw
R17513		WR	Sw	WR	WR	Sw	Sw	Sw	Sw	Sw	Sw	WR	Sw	Sw	Sw	WR	WR	WR	Sw	n/a	WR	WR	WR	WR	WR	Sw	Sw	WR	Sw	WR	Sw	WR	WR	WR	Sw	WR	WR	WR	Sw	WR	Sw	Sw	n/a	WR	n/a	WR	WR	WR	WR
R17533		Sw	Sw	WR	Sw	WR	WR	Sw	Sw	Sw	Sw	WR	Sw	WR	Sw	Sw	WR	WR	WR	Sw	Sw	WR	Sw	WR	Sw	Sw	WR	Sw	WR	WR	WR	n/a	Sw	WR	Sw	Sw	Sw	WR	WR	WR	n/a	WR	Sw	n/a	n/a	n/a	Sw	Sw	Sw
R17544		Sw	Sw	Sw	Sw	Sw	Sw	Sw	Sw	WR	WR	Sw	Sw	Sw	Sw	Sw	Sw	Sw	WR	Sw	Sw	Sw	Sw	Sw	WR	WR	Sw	n/a	Sw	WR	Sw	WR	n/a	Sw	Sw	Sw	WR	Sw	Sw	WR	Sw	Sw	Sw	Sw	WR	n/a	n/a	WR	Sw
R17557		WR	WR	Sw	WR	Sw	WR	Sw	WR	n/a	Sw	Sw	WR	WR	Sw	Sw	Sw	WR	Sw	Sw	Sw	WR	WR	WR	WR	WR	WR	WR	WR	Sw	WR	Sw	n/a	Sw	WR	WR	WR	Sw	WR	Sw	WR	Sw	n/a	WR	Sw	WR	n/a	Sw	WR
R17561		Sw	Sw	Sw	Sw	Sw	Sw	Sw	Sw	WR	WR	Sw	Sw	Sw	Sw	Sw	Sw	Sw	WR	Sw	Sw	Sw	Sw	Sw	WR	WR	Sw	Sw	Sw	WR	Sw	WR	Sw	Sw	Sw	Sw	WR	Sw	Sw	WR	n/a	Sw	n/a	Sw	WR	n/a	n/a	n/a	Sw
R17565		Sw	Sw	Sw	Sw	WR	WR	WR	Sw	Sw	Sw	WR	WR	WR	Sw	Sw	Sw	WR	Sw	WR	Sw	Sw	WR	WR	WR	WR	Sw	Sw	Sw	Sw	WR	WR	Sw	WR	Sw	Sw	WR	WR	Sw	WR	WR	Sw	n/a	n/a	WR	WR	Sw	n/a	WR
R17579		Sw	WR	Sw	WR	WR	WR	WR	WR	Sw	Sw	WR	WR	Sw	WR	WR	Sw	Sw	Sw	Sw	Sw	WR	WR	Sw	WR	WR	WR	Sw	Sw	Sw	n/a	Sw	WR	WR	WR	WR	WR	Sw	Sw	Sw	WR	n/a	n/a	WR	Sw	WR	n/a	WR	Sw
R17594		Sw	Sw	Sw	Sw	Sw	Sw	Sw	Sw	WR	WR	Sw	Sw	Sw	Sw	Sw	Sw	Sw	WR	Sw	Sw	Sw	Sw	Sw	WR	WR	Sw	Sw	Sw	WR	Sw	WR	Sw	Sw	Sw	Sw	WR	n/a	Sw	WR	Sw	Sw	Sw	Sw	WR	Sw	n/a	n/a	Sw
R17608		Sw	Sw	Sw	Sw	Sw	Sw	Sw	Sw	WR	WR	Sw	Sw	Sw	Sw	Sw	Sw	Sw	WR	Sw	Sw	Sw	Sw	Sw	WR	WR	Sw	Sw	Sw	WR	Sw	WR	Sw	Sw	Sw	Sw	WR	n/a	Sw	WR	Sw	Sw	Sw	Sw	WR	Sw	Sw	n/a	Sw
R17629		Sw	Sw	Sw	Sw	WR	WR	WR	Sw	Sw	Sw	WR	WR	WR	Sw	Sw	Sw	WR	Sw	WR	Sw	Sw	WR	WR	WR	WR	Sw	Sw	Sw	Sw	WR	WR	Sw	WR	Sw	Sw	n/a	WR	Sw	WR	WR	Sw	Sw	Sw	WR	WR	Sw	WR	WR
R17649		WR	Sw	WR	Sw	Sw	WR	WR	WR	Sw	n/a	Sw	WR	Sw	WR	Sw	Sw	Sw	WR	Sw	Sw	WR	Sw	Sw	WR	WR	Sw	WR	WR	Sw	WR	Sw	n/a	Sw	WR	WR	Sw	n/a	Sw	WR	Sw	Sw	n/a	WR	WR	WR	n/a	Sw	Sw
R17658		Sw	WR	Sw	WR	WR	WR	WR	WR	Sw	Sw	WR	WR	Sw	WR	WR	Sw	Sw	Sw	Sw	Sw	WR	WR	Sw	WR	WR	WR	Sw	Sw	Sw	Sw	Sw	WR	WR	WR	WR	WR	Sw	Sw	Sw	n/a	WR	Sw	WR	Sw	Sw	Sw	WR	Sw
R17677		WR	WR	n/a	WR	Sw	WR	n/a	Sw	Sw	WR	WR	Sw	Sw	WR	WR	WR	WR	WR	Sw	WR	WR	WR	WR	WR	Sw	n/a	Sw	WR	WR	WR	Sw	WR	Sw	Sw	Sw	n/a	WR	WR	Sw	WR	Sw	n/a	Sw	Sw	WR	n/a	Sw	n/a
R17681		WR	Sw	WR	WR	Sw	Sw	Sw	Sw	WR	Sw	WR	Sw	Sw	Sw	WR	Sw	WR	Sw	WR	WR	WR	WR	WR	WR	Sw	Sw	WR	Sw	WR	Sw	WR	WR	WR	Sw	WR	WR	WR	Sw	WR	n/a	n/a	WR	WR	Sw	n/a	n/a	WR	WR
R17694		WR	Sw	Sw	WR	WR	WR	WR	Sw	WR	Sw	Sw	WR	Sw	WR	Sw	Sw	WR	Sw	Sw	n/a	WR	Sw	Sw	Sw	Sw	Sw	Sw	WR	Sw	WR	Sw	WR	WR	WR	n/a	n/a	WR	WR	WR	n/a	WR	WR	WR	WR	n/a	n/a	WR	Sw
R17702		Sw	Sw	Sw	Sw	Sw	Sw	Sw	Sw	Sw	n/a	WR	WR	WR	Sw	Sw	WR	Sw	Sw	WR	Sw	WR	WR	Sw	Sw	Sw	Sw	WR	WR	Sw	WR	Sw	WR	Sw	WR	Sw	Sw	WR	Sw	Sw	Sw	WR	WR	n/a	WR	WR	n/a	Sw	WR
R17703		Sw	WR	Sw	WR	WR	WR	Sw	WR	WR	Sw	Sw	WR	Sw	WR	WR	Sw	WR	WR	Sw	WR	WR	WR	WR	Sw	Sw	Sw	WR	WR	Sw	Sw	Sw	Sw	Sw	Sw	Sw	n/a	Sw	Sw	WR	WR	Sw	Sw	Sw	Sw	WR	n/a	n/a	Sw
R17718		Sw	WR	Sw	WR	WR	Sw	Sw	Sw	Sw	Sw	Sw	Sw	Sw	WR	Sw	Sw	WR	WR	Sw	Sw	Sw	WR	WR	Sw	WR	WR	Sw	WR	Sw	WR	WR	WR	Sw	Sw	WR	WR	WR	Sw	Sw	Sw	Sw	WR	WR	Sw	WR	Sw	WR	Sw
R17720		WR	Sw	Sw	WR	WR	WR	WR	Sw	n/a	Sw	Sw	WR	Sw	WR	Sw	Sw	WR	Sw	Sw	WR	WR	Sw	Sw	Sw	Sw	Sw	Sw	WR	Sw	WR	Sw	WR	WR	WR	Sw	WR	WR	WR	n/a	n/a	WR	WR	n/a	WR	n/a	WR	n/a	n/a
R17721		WR	Sw	Sw	WR	WR	WR	WR	Sw	WR	Sw	Sw	WR	Sw	WR	Sw	Sw	WR	Sw	Sw	WR	WR	Sw	Sw	Sw	Sw	Sw	Sw	WR	Sw	WR	Sw	WR	WR	WR	Sw	n/a	WR	WR	n/a	WR	WR	WR	WR	WR	Sw	WR	WR	Sw
R17724		Sw	WR	WR	Sw	WR	WR	WR	Sw	n/a	Sw	Sw	Sw	WR	Sw	Sw	Sw	WR	Sw	WR	Sw	WR	Sw	WR	Sw	WR	WR	WR	Sw	WR	Sw	WR	WR	Sw	WR	Sw	Sw	n/a	WR	Sw	WR	Sw	n/a	Sw	Sw	WR	WR	WR	Sw
R17733		Sw	Sw	Sw	WR	Sw	Sw	WR	WR	WR	Sw	WR	WR	Sw	Sw	WR	Sw	Sw	Sw	WR	Sw	Sw	Sw	WR	Sw	Sw	Sw	WR	Sw	WR	WR	WR	n/a	Sw	Sw	WR	Sw	n/a	WR	WR	WR	Sw	n/a	Sw	Sw	n/a	Sw	n/a	WR
R17739		Sw	Sw	Sw	WR	Sw	Sw	WR	WR	WR	Sw	WR	WR	Sw	Sw	WR	Sw	Sw	Sw	WR	n/a	Sw	Sw	WR	Sw	Sw	Sw	WR	Sw	WR	WR	WR	n/a	Sw	Sw	WR	Sw	Sw	WR	WR	WR	Sw	WR	Sw	Sw	Sw	Sw	WR	WR
R17746		WR	WR	Sw	WR	Sw	WR	WR	Sw	WR	WR	Sw	Sw	Sw	WR	WR	Sw	WR	WR	WR	WR	WR	WR	WR	WR	Sw	Sw	WR	Sw	WR	n/a	WR	Sw	WR	Sw	Sw	n/a	Sw	Sw	WR	n/a	Sw	n/a	WR	Sw	n/a	WR	n/a	Sw
R17748		Sw	Sw	WR	Sw	WR	WR	Sw	Sw	Sw	Sw	WR	Sw	WR	Sw	Sw	WR	WR	WR	Sw	Sw	WR	Sw	WR	Sw	Sw	WR	Sw	WR	WR	WR	WR	Sw	WR	Sw	Sw	Sw	WR	WR	WR	Sw	WR	Sw	Sw	n/a	Sw	Sw	Sw	Sw
R17760		n/a	WR	WR	Sw	WR	WR	WR	Sw	WR	Sw	Sw	Sw	WR	Sw	Sw	Sw	WR	Sw	WR	Sw	WR	Sw	WR	Sw	WR	WR	WR	Sw	WR	Sw	WR	WR	n/a	WR	n/a	n/a	WR	WR	Sw	WR	Sw	Sw	n/a	Sw	WR	n/a	n/a	n/a
R17761		WR	WR	WR	Sw	Sw	WR	WR	Sw	Sw	WR	Sw	Sw	WR	Sw	Sw	Sw	Sw	WR	Sw	WR	Sw	WR	Sw	WR	Sw	WR	WR	WR	WR	Sw	Sw	Sw	WR	WR	Sw	Sw	n/a	WR	Sw	WR	n/a	n/a	WR	Sw	WR	n/a	WR	n/a
R17785		Sw	Sw	Sw	Sw	Sw	Sw	Sw	Sw	n/a	WR	Sw	Sw	Sw	Sw	n/a	Sw	Sw	WR	Sw	n/a	Sw	Sw	Sw	WR	WR	Sw	Sw	Sw	WR	Sw	n/a	Sw	Sw	Sw	Sw	n/a	Sw	Sw	n/a	Sw	Sw	Sw	Sw	n/a	Sw	Sw	WR	n/a
R17792		WR	Sw	WR	WR	Sw	Sw	Sw	Sw	Sw	Sw	WR	Sw	Sw	Sw	WR	WR	WR	Sw	WR	n/a	WR	WR	WR	WR	Sw	Sw	WR	Sw	WR	Sw	WR	WR	WR	Sw	WR	n/a	WR	Sw	WR	Sw	Sw	WR	WR	Sw	WR	n/a	n/a	WR
R17797		WR	WR	WR	Sw	Sw	WR	WR	Sw	Sw	WR	Sw	Sw	WR	Sw	Sw	Sw	Sw	WR	Sw	WR	Sw	WR	Sw	WR	Sw	WR	WR	WR	WR	Sw	Sw	Sw	WR	WR	Sw	Sw	n/a	WR	Sw	WR	Sw	Sw	WR	Sw	WR	n/a	WR	WR
R17805		Sw	WR	Sw	WR	WR	WR	Sw	WR	WR	Sw	Sw	WR	Sw	WR	WR	Sw	WR	WR	Sw	n/a	WR	WR	WR	Sw	Sw	Sw	WR	WR	n/a	Sw	Sw	Sw	Sw	Sw	Sw	Sw	Sw	Sw	n/a	n/a	n/a	n/a	n/a	n/a	WR	n/a	n/a	Sw
R17809		Sw	WR	WR	Sw	WR	WR	WR	Sw	WR	Sw	Sw	Sw	WR	Sw	Sw	Sw	WR	Sw	WR	Sw	WR	Sw	WR	Sw	WR	WR	WR	Sw	WR	Sw	WR	WR	Sw	WR	Sw	n/a	WR	WR	n/a	WR	n/a	Sw	Sw	Sw	n/a	n/a	n/a	Sw
R17817		WR	Sw	WR	Sw	WR	Sw	Sw	Sw	WR	Sw	Sw	WR	Sw	Sw	Sw	Sw	WR	Sw	WR	WR	Sw	Sw	WR	WR	Sw	WR	Sw	Sw	Sw	Sw	WR	Sw	WR	Sw	Sw	n/a	n/a	Sw	WR	Sw	WR	Sw	Sw	WR	Sw	WR	Sw	WR
R17823		Sw	WR	Sw	WR	WR	WR	WR	WR	Sw	n/a	WR	WR	Sw	WR	WR	Sw	Sw	Sw	Sw	Sw	WR	WR	Sw	WR	WR	WR	Sw	Sw	Sw	n/a	Sw	WR	WR	WR	WR	WR	Sw	Sw	Sw	WR	WR	n/a	WR	Sw	Sw	Sw	n/a	Sw
R17833		WR	Sw	Sw	Sw	Sw	Sw	Sw	Sw	Sw	WR	WR	n/a	WR	WR	WR	Sw	Sw	Sw	Sw	WR	WR	Sw	Sw	WR	Sw	Sw	Sw	WR	Sw	WR	Sw	WR	WR	Sw	WR	WR	WR	Sw	Sw	Sw	Sw	WR	Sw	WR	n/a	WR	WR	WR
R17836		Sw	WR	Sw	WR	WR	Sw	Sw	WR	WR	Sw	Sw	WR	Sw	WR	WR	Sw	WR	WR	Sw	WR	WR	WR	WR	Sw	Sw	Sw	WR	WR	Sw	Sw	Sw	Sw	Sw	Sw	n/a	Sw	Sw	Sw	WR	WR	Sw	n/a	Sw	Sw	n/a	n/a	WR	Sw
R17868		Sw	WR	Sw	Sw	Sw	Sw	WR	WR	WR	Sw	Sw	Sw	Sw	WR	WR	Sw	Sw	WR	Sw	WR	Sw	WR	Sw	Sw	Sw	WR	Sw	Sw	Sw	Sw	Sw	WR	WR	WR	WR	WR	n/a	Sw	WR	WR	n/a	WR	WR	n/a	n/a	WR	Sw	n/a
R17872		WR	WR	WR	WR	WR	WR	WR	WR	WR	WR	Sw	Sw	Sw	WR	WR	Sw	Sw	WR	WR	Sw	Sw	WR	WR	WR	Sw	WR	Sw	Sw	WR	Sw	WR	n/a	WR	WR	WR	WR	n/a	Sw	WR	WR	Sw	n/a	WR	WR	n/a	WR	WR	Sw
R17886		WR	Sw	Sw	WR	WR	WR	WR	Sw	n/a	Sw	Sw	WR	WR	WR	Sw	WR	WR	n/a	Sw	WR	Sw	WR	WR	Sw	WR	Sw	WR	WR	WR	Sw	WR	Sw	Sw	Sw	Sw	Sw	Sw	Sw	Sw	Sw	WR	WR	Sw	n/a	n/a	WR	WR	Sw
R17894		WR	Sw	WR	Sw	WR	Sw	Sw	Sw	WR	Sw	Sw	WR	Sw	Sw	Sw	Sw	WR	Sw	WR	WR	Sw	Sw	WR	WR	Sw	WR	Sw	Sw	Sw	Sw	WR	Sw	WR	Sw	Sw	Sw	Sw	Sw	WR	Sw	WR	Sw	Sw	WR	Sw	WR	Sw	WR
R17895		WR	WR	Sw	WR	Sw	WR	Sw	WR	WR	Sw	Sw	WR	WR	Sw	Sw	Sw	WR	Sw	Sw	Sw	WR	WR	WR	WR	WR	WR	WR	WR	Sw	WR	Sw	WR	Sw	WR	WR	WR	Sw	WR	n/a	WR	Sw	WR	WR	Sw	n/a	n/a	Sw	WR
R17898		Sw	Sw	Sw	Sw	WR	WR	WR	Sw	Sw	Sw	WR	WR	WR	Sw	Sw	Sw	WR	Sw	WR	Sw	Sw	WR	WR	WR	WR	Sw	Sw	Sw	Sw	n/a	WR	Sw	WR	Sw	Sw	WR	n/a	Sw	n/a	WR	Sw	Sw	n/a	WR	WR	n/a	WR	WR
R17902		Sw	WR	WR	Sw	WR	WR	WR	Sw	WR	WR	WR	Sw	Sw	Sw	WR	Sw	Sw	Sw	n/a	WR	Sw	Sw	Sw	WR	Sw	WR	Sw	Sw	Sw	Sw	WR	WR	Sw	WR	Sw	Sw	Sw	Sw	WR	Sw	WR	WR	WR	n/a	n/a	n/a	WR	Sw
R17903		Sw	Sw	Sw	Sw	WR	WR	WR	Sw	Sw	Sw	WR	WR	WR	Sw	Sw	Sw	WR	Sw	WR	Sw	Sw	WR	WR	WR	WR	Sw	Sw	Sw	Sw	WR	WR	Sw	WR	Sw	Sw	WR	WR	Sw	WR	n/a	Sw	Sw	Sw	WR	n/a	Sw	n/a	WR
R17907		Sw	Sw	Sw	WR	Sw	WR	Sw	Sw	Sw	Sw	WR	Sw	Sw	Sw	Sw	Sw	Sw	Sw	WR	Sw	WR	WR	WR	WR	Sw	Sw	WR	Sw	WR	WR	Sw	WR	Sw	Sw	WR	n/a	n/a	Sw	Sw	n/a	Sw	Sw	Sw	n/a	n/a	WR	Sw	WR
R17908		Sw	Sw	Sw	Sw	WR	WR	WR	Sw	Sw	Sw	WR	WR	WR	Sw	Sw	Sw	WR	Sw	WR	n/a	Sw	WR	WR	WR	WR	Sw	Sw	Sw	Sw	n/a	WR	Sw	WR	Sw	Sw	WR	WR	Sw	WR	WR	Sw	n/a	Sw	WR	n/a	n/a	WR	WR
R17975		Sw	Sw	Sw	WR	Sw	Sw	WR	WR	WR	Sw	WR	WR	Sw	Sw	WR	n/a	Sw	Sw	WR	Sw	Sw	Sw	WR	Sw	Sw	Sw	n/a	Sw	WR	WR	WR	WR	Sw	Sw	WR	Sw	n/a	WR	n/a	WR	Sw	n/a	n/a	Sw	n/a	Sw	WR	WR
R17982		WR	WR	Sw	WR	Sw	WR	WR	Sw	WR	WR	Sw	Sw	Sw	WR	WR	Sw	WR	WR	WR	WR	WR	WR	WR	WR	Sw	Sw	WR	Sw	WR	WR	WR	Sw	WR	Sw	Sw	n/a	Sw	Sw	WR	WR	Sw	WR	WR	n/a	n/a	n/a	Sw	n/a
R17987		WR	n/a	Sw	WR	Sw	WR	WR	Sw	WR	WR	Sw	Sw	Sw	WR	WR	Sw	WR	n/a	WR	WR	WR	WR	WR	WR	Sw	Sw	WR	Sw	WR	WR	n/a	Sw	WR	Sw	Sw	n/a	n/a	Sw	WR	n/a	n/a	WR	WR	Sw	Sw	n/a	n/a	Sw
R18003		Sw	WR	Sw	Sw	Sw	Sw	WR	WR	WR	Sw	Sw	Sw	Sw	WR	WR	Sw	Sw	WR	Sw	WR	Sw	WR	Sw	Sw	Sw	WR	Sw	Sw	Sw	Sw	Sw	WR	WR	WR	WR	WR	n/a	Sw	n/a	WR	Sw	WR	WR	Sw	WR	WR	Sw	n/a
R18008		Sw	WR	WR	Sw	WR	WR	WR	Sw	n/a	Sw	Sw	Sw	WR	Sw	Sw	Sw	n/a	Sw	WR	Sw	WR	Sw	WR	Sw	WR	WR	WR	Sw	n/a	Sw	WR	WR	Sw	WR	Sw	Sw	n/a	WR	n/a	WR	Sw	Sw	Sw	Sw	WR	n/a	n/a	Sw
R18015		WR	Sw	WR	WR	Sw	WR	Sw	WR	WR	WR	Sw	Sw	Sw	WR	WR	WR	WR	WR	Sw	WR	WR	Sw	Sw	WR	Sw	WR	Sw	WR	WR	n/a	Sw	WR	Sw	WR	WR	n/a	Sw	WR	Sw	Sw	WR	n/a	WR	Sw	n/a	n/a	WR	Sw
R18016		Sw	WR	WR	Sw	Sw	Sw	Sw	WR	Sw	WR	WR	Sw	WR	Sw	Sw	WR	WR	WR	WR	Sw	Sw	WR	WR	Sw	WR	WR	WR	WR	WR	WR	Sw	WR	Sw	WR	WR	WR	Sw	n/a	Sw	Sw	Sw	Sw	Sw	Sw	WR	n/a	Sw	WR
R18027		WR	n/a	Sw	WR	n/a	WR	Sw	n/a	WR	Sw	Sw	WR	WR	Sw	Sw	Sw	WR	Sw	n/a	Sw	WR	WR	WR	WR	WR	WR	WR	WR	Sw	WR	Sw	WR	Sw	WR	WR	n/a	n/a	WR	Sw	n/a	Sw	WR	WR	Sw	n/a	WR	Sw	WR
R18034		Sw	WR	WR	Sw	WR	WR	WR	Sw	WR	WR	WR	Sw	Sw	Sw	WR	Sw	Sw	Sw	n/a	WR	Sw	Sw	Sw	WR	Sw	WR	Sw	Sw	Sw	Sw	WR	WR	Sw	WR	n/a	Sw	Sw	Sw	WR	Sw	WR	n/a	WR	Sw	n/a	WR	n/a	Sw
R18038		Sw	WR	WR	Sw	n/a	WR	WR	Sw	WR	WR	WR	Sw	Sw	Sw	WR	Sw	Sw	Sw	Sw	WR	Sw	Sw	Sw	WR	Sw	WR	Sw	Sw	Sw	n/a	WR	WR	Sw	WR	Sw	n/a	Sw	Sw	WR	Sw	WR	WR	WR	Sw	Sw	WR	WR	Sw
R18045		WR	WR	WR	WR	WR	WR	WR	WR	WR	WR	Sw	Sw	Sw	WR	WR	Sw	Sw	WR	WR	Sw	Sw	WR	WR	WR	Sw	WR	Sw	Sw	WR	Sw	WR	Sw	WR	WR	WR	WR	Sw	Sw	WR	WR	Sw	n/a	WR	WR	n/a	WR	WR	Sw
R18057		WR	WR	Sw	WR	Sw	WR	Sw	Sw	Sw	WR	WR	Sw	Sw	WR	WR	WR	WR	WR	Sw	WR	WR	Sw	WR	WR	Sw	Sw	Sw	WR	n/a	n/a	Sw	WR	Sw	Sw	Sw	Sw	n/a	WR	Sw	WR	Sw	WR	Sw	Sw	WR	Sw	Sw	Sw
R18058		Sw	WR	WR	Sw	WR	WR	WR	Sw	WR	WR	WR	Sw	Sw	Sw	WR	Sw	Sw	Sw	Sw	WR	Sw	Sw	Sw	WR	n/a	WR	Sw	Sw	Sw	Sw	WR	WR	Sw	WR	Sw	Sw	n/a	Sw	WR	Sw	WR	n/a	WR	n/a	n/a	WR	n/a	Sw
R18059		Sw	Sw	Sw	Sw	Sw	Sw	Sw	Sw	WR	WR	Sw	Sw	Sw	n/a	Sw	Sw	Sw	WR	Sw	Sw	Sw	Sw	Sw	WR	WR	Sw	Sw	Sw	WR	Sw	WR	Sw	Sw	Sw	Sw	WR	Sw	Sw	WR	Sw	Sw	Sw	n/a	WR	Sw	Sw	WR	Sw
R18077		Sw	WR	WR	Sw	WR	WR	WR	Sw	WR	WR	WR	Sw	Sw	Sw	WR	Sw	Sw	Sw	Sw	WR	Sw	Sw	Sw	WR	Sw	WR	Sw	Sw	Sw	Sw	WR	n/a	Sw	WR	Sw	n/a	n/a	Sw	WR	Sw	WR	WR	WR	Sw	Sw	WR	n/a	Sw
R18088		Sw	Sw	Sw	Sw	WR	WR	WR	Sw	Sw	Sw	WR	n/a	WR	Sw	Sw	Sw	WR	Sw	WR	Sw	Sw	WR	WR	WR	WR	Sw	Sw	Sw	Sw	WR	WR	Sw	WR	Sw	Sw	WR	WR	Sw	n/a	n/a	n/a	Sw	Sw	WR	n/a	Sw	WR	WR
R18099		WR	WR	Sw	WR	Sw	WR	Sw	Sw	Sw	WR	WR	Sw	Sw	WR	WR	WR	WR	WR	Sw	WR	WR	WR	WR	WR	Sw	Sw	Sw	WR	WR	n/a	Sw	WR	Sw	Sw	Sw	Sw	WR	WR	n/a	n/a	Sw	n/a	Sw	Sw	WR	n/a	n/a	Sw
[truncated: 2,656 more rows]
[truncated: 68 more columns]
