# Supplementary material for: A conserved haplotype controls parallel adaptation in geographically distant salmonid populations
Source: Mol Ecol. 2012 Jan;21(2):237–49. doi: 10.1111/j.1365-294X.2011.05305.x (PMC3664428; doi:10.1111/j.1365-294X.2011.05305.x)
Supplement: Supplementary file 4 [file mec0021-0237-SD4.xls]

## Sheet: Sheet1
Locus	WR x Sw LG	WR x Sw cM
R30596	WS01	0
R26523	WS01	1.10638
R35634	WS01	1.10638
R06603	WS01	4.54695
R18956	WS01	6.80439
R14722	WS01	9.26475
R37759	WS01	9.26475
R16541	WS01	9.26475
R07776	WS01	20.5861
R02043	WS01	33.3607
R23577	WS01	42.8003
R39768	WS01	42.8003
R37193	WS01	42.8003
R16661	WS01	43.7276
R21453	WS01	43.7276
R20156	WS01	43.7276
R13297	WS01	46.0816
R40479	WS01	46.0816
R09372	WS01	48.433
R22417	WS01	48.433
R10942	WS01	48.433
R19882	WS01	49.3043
R12572	WS01	49.3043
R04980	WS01	49.3043
R28552	WS01	49.3043
R36403	WS01	49.3043
R26354	WS01	49.3043
R13281	WS01	49.3043
R27608	WS01	49.3043
R26227	WS01	49.3043
R39931	WS01	49.3043
R24507	WS01	49.3043
R20335	WS01	49.3043
R18655	WS01	49.3043
R05908	WS01	49.3043
R11847	WS01	49.3043
R30128	WS01	49.3043
R10579	WS01	49.3043
R00224	WS01	49.3043
R35726	WS01	49.3043
R26274	WS01	49.3043
R00197	WS01	49.3043
R00220	WS01	49.3043
R00928	WS01	49.3043
R00941	WS01	49.3043
R01587	WS01	49.3043
R01641	WS01	49.3043
R01744	WS01	49.3043
R01784	WS01	49.3043
R02254	WS01	49.3043
R02268	WS01	49.3043
R02289	WS01	49.3043
R02354	WS01	49.3043
R02671	WS01	49.3043
R03017	WS01	49.3043
R03475	WS01	49.3043
R04026	WS01	49.3043
R04255	WS01	49.3043
R04380	WS01	49.3043
R04574	WS01	49.3043
R05027	WS01	49.3043
R05449	WS01	49.3043
R05609	WS01	49.3043
R06543	WS01	49.3043
R06629	WS01	49.3043
R07484	WS01	49.3043
R08543	WS01	49.3043
R09270	WS01	49.3043
R09302	WS01	49.3043
R09572	WS01	49.3043
R09740	WS01	49.3043
R10304	WS01	49.3043
R10686	WS01	49.3043
R11127	WS01	49.3043
R11133	WS01	49.3043
R12596	WS01	49.3043
R12973	WS01	49.3043
R13141	WS01	49.3043
R13158	WS01	49.3043
R13265	WS01	49.3043
R13924	WS01	49.3043
R14774	WS01	49.3043
R15319	WS01	49.3043
R15732	WS01	49.3043
R16435	WS01	49.3043
R16564	WS01	49.3043
R16990	WS01	49.3043
R17123	WS01	49.3043
R17263	WS01	49.3043
R17358	WS01	49.3043
R17406	WS01	49.3043
R18038	WS01	49.3043
R18058	WS01	49.3043
R18077	WS01	49.3043
R18101	WS01	49.3043
R18282	WS01	49.3043
R18725	WS01	49.3043
R19275	WS01	49.3043
R19484	WS01	49.3043
R19485	WS01	49.3043
R19630	WS01	49.3043
R20077	WS01	49.3043
R20776	WS01	49.3043
R20925	WS01	49.3043
R21367	WS01	49.3043
R22034	WS01	49.3043
R23015	WS01	49.3043
R23473	WS01	49.3043
R23564	WS01	49.3043
R23829	WS01	49.3043
R25510	WS01	49.3043
R25586	WS01	49.3043
R26197	WS01	49.3043
R26371	WS01	49.3043
R26583	WS01	49.3043
R26756	WS01	49.3043
R26801	WS01	49.3043
R27148	WS01	49.3043
R27994	WS01	49.3043
R28011	WS01	49.3043
R28189	WS01	49.3043
R28410	WS01	49.3043
R28498	WS01	49.3043
R29139	WS01	49.3043
R29550	WS01	49.3043
R29819	WS01	49.3043
R30495	WS01	49.3043
R30661	WS01	49.3043
R31109	WS01	49.3043
R31287	WS01	49.3043
R31721	WS01	49.3043
R31914	WS01	49.3043
R32159	WS01	49.3043
R32949	WS01	49.3043
R33276	WS01	49.3043
R34280	WS01	49.3043
R34544	WS01	49.3043
R34698	WS01	49.3043
R34701	WS01	49.3043
R35204	WS01	49.3043
R35760	WS01	49.3043
R35822	WS01	49.3043
R36308	WS01	49.3043
R36827	WS01	49.3043
R36891	WS01	49.3043
R36954	WS01	49.3043
R37066	WS01	49.3043
R37570	WS01	49.3043
R37572	WS01	49.3043
R37590	WS01	49.3043
R37735	WS01	49.3043
R37752	WS01	49.3043
R38440	WS01	49.3043
R38504	WS01	49.3043
R38902	WS01	49.3043
R39806	WS01	49.3043
R39807	WS01	49.3043
R39913	WS01	49.3043
R40285	WS01	49.3043
R40286	WS01	49.3043
R40386	WS01	49.3043
R37839	WS01	49.3043
R15381	WS01	49.3043
R09780	WS01	49.3043
R22975	WS01	49.3043
R20945	WS01	49.3043
R38943	WS01	49.3043
R13922	WS01	49.3043
R36965	WS01	49.3043
R31907	WS01	49.3043
R39275	WS01	49.3043
R21398	WS01	49.3043
R22359	WS01	49.3043
R32087	WS01	49.3043
R06472	WS01	49.3043
R20112	WS01	49.3043
R36582	WS01	49.3043
R19864	WS01	49.3043
R21045	WS01	49.3043
R34056	WS01	49.3043
R17154	WS01	49.3043
R19931	WS01	49.3043
R03184	WS01	49.3043
R34282	WS01	49.3043
R35708	WS01	49.3043
R00688	WS01	49.3043
R18034	WS01	49.3043
R22614	WS01	49.3043
R06651	WS01	49.3043
R17902	WS01	49.3043
R14502	WS01	49.3043
R31187	WS01	49.3043
R37873	WS01	49.3043
R11513	WS01	49.3043
R36342	WS01	49.3043
R14126	WS01	49.3043
R14984	WS01	49.3043
R16081	WS01	49.3043
R22559	WS01	49.3043
R27806	WS01	49.3043
R31918	WS01	49.3043
R33285	WS01	49.3043
R39431	WS01	49.3043
R30332	WS01	49.3043
R06721	WS01	49.3043
R11243	WS01	49.86
R07374	WS01	49.86
R20755	WS01	50.9177
R36539	WS01	53.0611
R39252	WS01	53.0611
R28446	WS01	53.0611
R28557	WS01	53.0611
R28416	WS01	53.0611
R37800	WS01	53.0611
R02613	WS01	54.8187
R37574	WS01	54.8187
R10341	WS01	54.8187
R39321	WS01	54.8187
R23021	WS01	54.8187
R40643	WS01	55.6896
R20557	WS01	55.6896
R26841	WS01	55.6896
R19047	WS01	55.6896
R39641	WS01	55.6896
R35500	WS01	56.6132
R03863	WS01	58.4768
R12059	WS01	58.4768
R40292	WS01	59.3996
R25249	WS01	59.3996
R01961	WS01	61.6146
R04826	WS01	61.6146
R32406	WS01	63.9751
R15254	WS01	71.5204
R13960	WS01	82.5165
R03129	WS01	83.2966
R25130	WS01	83.2966
R36345	WS01	83.2966
R25709	WS01	84.2315
R21911	WS01	97.363
R12526	WS01	97.363
R33909	WS01	97.363
R15583	WS01	97.363
R09194	WS01	97.363
R00922	WS02	0
R01746	WS02	0
R22882	WS02	0
R11272	WS02	10.2063
R22775	WS02	10.2063
R16501	WS02	21.0818
R01197	WS02	30.1697
R01504	WS02	41.8858
R39371	WS02	41.8858
R16265	WS02	46.5757
R00287	WS02	46.5757
R29970	WS02	46.5757
R26533	WS02	46.5757
R17907	WS02	46.5757
R36256	WS02	53.2593
R04990	WS02	53.2593
R38495	WS02	53.2593
R36701	WS02	53.2593
R30777	WS02	53.2593
R33105	WS02	58.2176
R26965	WS02	58.2176
R12938	WS02	58.2176
R18707	WS02	58.2176
R37286	WS02	58.2176
R35374	WS02	59.6878
R32147	WS02	59.6878
R36446	WS02	59.6878
R03165	WS02	59.6878
R04723	WS02	59.6878
R24238	WS02	59.6878
R30382	WS02	59.6878
R33788	WS02	59.6878
R12733	WS02	59.6878
R02643	WS02	59.6878
R25551	WS02	59.6878
R04475	WS02	59.6878
R19669	WS02	59.6878
R05254	WS02	59.6878
R08928	WS02	59.6878
R01950	WS02	59.6878
R01228	WS02	59.6878
R16825	WS02	59.6878
R24605	WS02	59.6878
R31917	WS02	59.6878
R08861	WS02	59.6878
R34165	WS02	59.6878
R27869	WS02	59.6878
R04903	WS02	59.6878
R03758	WS02	59.6878
R20231	WS02	59.6878
R27027	WS02	59.6878
R07730	WS02	59.6878
R15206	WS02	59.6878
R38652	WS02	59.6878
R31855	WS02	59.6878
R08563	WS02	59.6878
R31594	WS02	59.6878
R11355	WS02	59.6878
R34394	WS02	59.6878
R20733	WS02	59.6878
R02861	WS02	59.6878
R33903	WS02	59.6878
R16358	WS02	59.6878
R08774	WS02	59.6878
R01850	WS02	59.6878
R14896	WS02	59.6878
R20527	WS02	59.6878
R27965	WS02	59.6878
R25637	WS02	59.6878
R01361	WS02	59.6878
R26856	WS02	59.6878
R38900	WS02	59.6878
R32752	WS02	59.6878
R35212	WS02	59.6878
R01247	WS02	59.6878
R20419	WS02	59.6878
R22531	WS02	59.6878
R15778	WS02	59.6878
R14367	WS02	59.6878
R23747	WS02	59.6878
R21892	WS02	59.6878
R04457	WS02	59.6878
R22759	WS02	59.6878
R31732	WS02	59.6878
R18748	WS02	59.6878
R35114	WS02	59.6878
R32110	WS02	59.6878
R31302	WS02	59.6878
R05478	WS02	59.6878
R36866	WS02	60.4586
R27125	WS02	63.0898
R05760	WS02	63.5778
R13840	WS02	63.5778
R29846	WS02	63.5778
R27509	WS02	63.5778
R32011	WS02	63.5778
R31623	WS02	64.4479
R11275	WS02	64.4479
R15223	WS02	64.4479
R30908	WS02	65.3222
R14360	WS02	65.3222
R22598	WS02	65.3222
R38378	WS02	69.8553
R29751	WS02	74.8725
R36903	WS02	74.8725
R08334	WS02	79.932
R36734	WS02	79.932
R37333	WS02	82.6242
R04124	WS02	82.6242
R30195	WS02	82.6242
R25087	WS02	86.2277
R28360	WS02	106.032
R12738	WS03	0
R15348	WS03	0
R31728	WS03	0
R39512	WS03	0
R03785	WS03	5.5759
R14637	WS03	27.1217
R40531	WS03	27.1217
R21726	WS03	27.1217
R30255	WS03	43.3468
R30465	WS03	43.3468
R04029	WS03	44.5303
R38993	WS03	61.5434
R04373	WS03	62.4974
R37205	WS03	62.4974
R29034	WS03	62.4974
R27273	WS03	63.3684
R24370	WS03	63.3684
R07769	WS03	63.3684
R39823	WS03	63.3684
R11894	WS03	63.3684
R12730	WS03	63.3684
R28111	WS03	63.3684
R13839	WS03	63.3684
R34962	WS03	63.3684
R22286	WS03	63.3684
R32493	WS03	63.3684
R21246	WS03	63.3684
R14589	WS03	63.3684
R22305	WS03	63.3684
R38586	WS03	63.3684
R27237	WS03	63.3684
R24418	WS03	63.3684
R24463	WS03	63.3684
R34662	WS03	63.3684
R40319	WS03	63.3684
R32723	WS03	63.3684
R18906	WS03	63.3684
R39365	WS03	63.3684
R08048	WS03	63.3684
R22857	WS03	63.3684
R17281	WS03	63.3684
R16548	WS03	63.3684
R27702	WS03	63.3684
R22052	WS03	63.3684
R19279	WS03	63.3684
R35363	WS03	63.3684
R01050	WS03	63.3684
R35041	WS03	63.3684
R19198	WS03	63.3684
R10406	WS03	63.3684
R11238	WS03	63.3684
R14387	WS03	63.3684
R34894	WS03	63.3684
R37862	WS03	63.3684
R35324	WS03	63.3684
R17594	WS03	63.3684
R25920	WS03	63.3684
R27795	WS03	63.3684
R06875	WS03	63.3684
R30220	WS03	63.3684
R08815	WS03	63.3684
R20539	WS03	63.3684
R21952	WS03	63.3684
R17544	WS03	63.3684
R15152	WS03	63.3684
R30423	WS03	63.3684
R20126	WS03	63.3684
R27050	WS03	63.3684
R25902	WS03	63.3684
R38332	WS03	63.3684
R24068	WS03	63.3684
R14511	WS03	63.3684
R14808	WS03	63.3684
R38621	WS03	63.3684
R30941	WS03	63.3684
R04143	WS03	63.3684
R18492	WS03	63.3684
R34342	WS03	63.3684
R19868	WS03	63.3684
R08045	WS03	63.3684
R29396	WS03	63.3684
R25736	WS03	63.3684
R17134	WS03	63.3684
R16543	WS03	63.3684
R15120	WS03	63.3684
R05586	WS03	63.3684
R05284	WS03	63.3684
R23044	WS03	63.3684
R24167	WS03	63.3684
R23649	WS03	63.3684
R37229	WS03	63.3684
R11730	WS03	63.3684
R39332	WS03	63.3684
R28776	WS03	63.3684
R29794	WS03	63.3684
R03239	WS03	63.3684
R19633	WS03	63.3684
R26072	WS03	63.3684
R15234	WS03	63.3684
R02758	WS03	63.3684
R36112	WS03	63.3684
R04203	WS03	63.3684
R35183	WS03	63.3684
R13648	WS03	63.3684
R03924	WS03	63.3684
R01357	WS03	63.3684
R27358	WS03	63.3684
R00432	WS03	63.3684
R38346	WS03	63.3684
R23399	WS03	63.3684
R03931	WS03	63.3684
R24239	WS03	63.3684
R37798	WS03	63.3684
R02551	WS03	63.3684
R10995	WS03	63.3684
R16753	WS03	63.3684
R00472	WS03	63.3684
R01359	WS03	63.3684
R33304	WS03	63.3684
R15398	WS03	63.3684
R40342	WS03	63.3684
R32692	WS03	63.3684
R05218	WS03	63.3684
R11353	WS03	63.3684
R23813	WS03	63.3684
R33411	WS03	63.3684
R12174	WS03	63.3684
R19731	WS03	63.3684
R06713	WS03	63.3684
R04909	WS03	63.3684
R22488	WS03	63.3684
R03730	WS03	63.3684
R18147	WS03	63.3684
R32304	WS03	63.3684
R00323	WS03	63.3684
R02783	WS03	63.3684
R03042	WS03	63.3684
R03721	WS03	63.3684
R04070	WS03	63.3684
R04741	WS03	63.3684
R04758	WS03	63.3684
R04760	WS03	63.3684
R04935	WS03	63.3684
R05020	WS03	63.3684
R05561	WS03	63.3684
R06159	WS03	63.3684
R06277	WS03	63.3684
R08533	WS03	63.3684
R08688	WS03	63.3684
R08890	WS03	63.3684
R09314	WS03	63.3684
R09469	WS03	63.3684
R09768	WS03	63.3684
R12282	WS03	63.3684
R12611	WS03	63.3684
R13850	WS03	63.3684
R14383	WS03	63.3684
R15641	WS03	63.3684
R15761	WS03	63.3684
R15950	WS03	63.3684
R16286	WS03	63.3684
R17297	WS03	63.3684
R17561	WS03	63.3684
R17608	WS03	63.3684
R19349	WS03	63.3684
R19628	WS03	63.3684
R19948	WS03	63.3684
R20578	WS03	63.3684
R20794	WS03	63.3684
R21285	WS03	63.3684
R21561	WS03	63.3684
R22570	WS03	63.3684
R24066	WS03	63.3684
R24273	WS03	63.3684
R25537	WS03	63.3684
R25688	WS03	63.3684
R26306	WS03	63.3684
R27382	WS03	63.3684
R28262	WS03	63.3684
R28680	WS03	63.3684
R30015	WS03	63.3684
R30355	WS03	63.3684
R30404	WS03	63.3684
R30551	WS03	63.3684
R30589	WS03	63.3684
R31654	WS03	63.3684
R32124	WS03	63.3684
R33808	WS03	63.3684
R34286	WS03	63.3684
R34321	WS03	63.3684
R34360	WS03	63.3684
R34995	WS03	63.3684
R35722	WS03	63.3684
R35955	WS03	63.3684
R37851	WS03	63.3684
R38712	WS03	63.3684
R38971	WS03	63.3684
R39827	WS03	63.3684
R40534	WS03	63.3684
R40580	WS03	63.3684
R37902	WS03	63.3684
R39420	WS03	63.3684
R20908	WS03	63.3684
R27242	WS03	63.3684
R13343	WS03	63.3684
R18915	WS03	63.3684
R19418	WS03	63.3684
R09540	WS03	63.3684
R23404	WS03	63.3684
R37628	WS03	63.3684
R22833	WS03	63.3684
R04944	WS03	63.3684
R08594	WS03	63.3684
R20353	WS03	63.3684
R26674	WS03	63.3684
R07426	WS03	63.3684
R26255	WS03	63.3684
R22235	WS03	63.3684
R08985	WS03	63.3684
R40152	WS03	63.3684
R02415	WS03	63.3684
R15907	WS03	63.3684
R24687	WS03	63.3684
R26870	WS03	63.3684
R03243	WS03	63.3684
R05009	WS03	63.3684
R07938	WS03	63.3684
R10530	WS03	63.3684
R11608	WS03	63.3684
R13386	WS03	63.3684
R18251	WS03	63.3684
R24596	WS03	63.3684
R24834	WS03	63.3684
R25112	WS03	63.3684
R26012	WS03	63.3684
R04227	WS03	63.3684
R24719	WS03	63.3684
R32741	WS03	63.3684
R09403	WS03	63.3684
R39087	WS03	63.3684
R07095	WS03	63.3684
R19157	WS03	63.3684
R37947	WS03	63.3684
R24493	WS03	63.3684
R21330	WS03	63.3684
R38354	WS03	63.3684
R28579	WS03	63.3684
R17500	WS03	63.3684
R03793	WS03	63.3684
R37560	WS03	63.3684
R35632	WS03	63.3684
R15394	WS03	63.3684
R34594	WS03	63.3684
R35890	WS03	63.3684
R18995	WS03	63.3684
R33010	WS03	63.3684
R35657	WS03	63.3684
R23426	WS03	63.3684
R04189	WS03	63.3684
R30934	WS03	63.3684
R21065	WS03	63.3684
R12528	WS03	63.3684
R19388	WS03	63.3684
R18371	WS03	63.3684
R06085	WS03	63.3684
R40252	WS03	63.3684
R13910	WS03	63.3684
R11790	WS03	63.3684
R18196	WS03	63.3684
R29764	WS03	63.3684
R13027	WS03	63.3684
R14225	WS03	63.3684
R10226	WS03	63.3684
R19309	WS03	63.3684
R34233	WS03	63.3684
R01377	WS03	63.3684
R15290	WS03	63.3684
R39555	WS03	63.3684
R02785	WS03	63.3684
R15018	WS03	63.3684
R13341	WS03	63.3684
R28701	WS03	63.3684
R20250	WS03	63.3684
R09119	WS03	63.3684
R03306	WS03	63.3684
R17785	WS03	63.3684
R15692	WS03	63.3684
R25017	WS03	63.3684
R32831	WS03	63.3684
R03335	WS03	63.3684
R21023	WS03	63.3684
R04467	WS03	63.3684
R12481	WS03	63.3684
R40094	WS03	63.3684
R30598	WS03	63.3684
R30678	WS03	63.3684
R36075	WS03	63.3684
R34385	WS03	63.3684
R13730	WS03	63.3684
R24494	WS03	63.3684
R36639	WS03	63.3684
R08379	WS03	63.3684
R31041	WS03	63.3684
R13295	WS03	63.3684
R05442	WS03	63.3684
R02211	WS03	63.3684
R03418	WS03	63.3684
R33562	WS03	63.3684
R18557	WS03	63.3684
R25129	WS03	63.3684
R27452	WS03	63.3684
R13191	WS03	63.3684
R09243	WS03	63.3684
R23984	WS03	63.3684
R06886	WS03	63.3684
R26883	WS03	63.3684
R20687	WS03	63.3684
R33778	WS03	63.3684
R00450	WS03	63.3684
R02676	WS03	63.3684
R23330	WS03	63.3684
R13137	WS03	63.3684
R18059	WS03	63.3684
R12629	WS03	63.3684
R38517	WS03	63.3684
R00586	WS03	64.0085
R37607	WS03	64.0085
R37101	WS03	64.7576
R08727	WS03	68.394
R04976	WS03	69.8735
R32183	WS03	69.8735
R07390	WS03	72.1818
R16762	WS03	74.8449
R02467	WS03	74.8449
R09182	WS03	74.8449
R20332	WS03	75.7177
R20333	WS03	75.7177
R18910	WS03	80.7047
R05912	WS03	89.3262
R17220	WS03	89.3262
R35196	WS03	116.626
R03610	WS03	119.512
R31023	WS03	119.512
R17718	WS03	120.43
R31860	WS04	0
R32678	WS04	3.78534
R14478	WS04	11.7078
R18189	WS04	24.301
R40079	WS04	25.4317
R15185	WS04	34.3701
R14042	WS04	40.6485
R19704	WS04	40.6485
R35430	WS04	40.6485
R08604	WS04	42.5145
R37273	WS04	44.8772
R15631	WS04	44.8772
R24655	WS04	46.0402
R23270	WS04	46.0402
R06035	WS04	46.0402
R10800	WS04	46.0402
R00996	WS04	46.0402
R05031	WS04	46.0402
R01783	WS04	46.0402
R30098	WS04	46.0402
R21053	WS04	46.0402
R25669	WS04	46.0402
R15402	WS04	46.0402
R24688	WS04	46.0402
R19304	WS04	46.0402
R17124	WS04	46.0402
R09871	WS04	46.0402
R40199	WS04	46.0402
R07539	WS04	46.0402
R09149	WS04	46.0402
R13409	WS04	46.0402
R18161	WS04	46.0402
R26297	WS04	46.0402
R28659	WS04	46.0402
R35084	WS04	46.0402
R36481	WS04	46.0402
R37425	WS04	46.0402
R01779	WS04	46.0402
R14097	WS04	46.0402
R27338	WS04	46.0402
R06498	WS04	46.0402
R38577	WS04	46.0402
R01788	WS04	46.0402
R32744	WS04	46.0402
R08954	WS04	46.0402
R28581	WS04	46.0402
R20675	WS04	46.0402
R30565	WS04	46.0402
R32338	WS04	46.0402
R37463	WS04	46.0402
R05815	WS04	46.0402
R12090	WS04	46.0402
R19107	WS04	46.0402
R08687	WS04	46.0402
R16790	WS04	46.0402
R38284	WS04	46.0402
R39177	WS04	46.0402
R27276	WS04	46.0402
R17894	WS04	46.0402
R22972	WS04	46.0402
R37073	WS04	46.0402
R33016	WS04	46.0402
R17444	WS04	46.0402
R15791	WS04	46.0402
R34671	WS04	46.0402
R13818	WS04	46.0402
R12402	WS04	46.0402
R39538	WS04	46.0402
R40004	WS04	46.0402
R21044	WS04	46.0402
R31366	WS04	46.0402
R10089	WS04	46.0402
R21458	WS04	46.0402
R09961	WS04	46.0402
R04637	WS04	46.0402
R25230	WS04	46.0402
R19535	WS04	46.0402
R40101	WS04	46.0402
R01978	WS04	46.0402
R02853	WS04	46.0402
R03463	WS04	46.0402
R04130	WS04	46.0402
R04410	WS04	46.0402
R04915	WS04	46.0402
R06522	WS04	46.0402
R10455	WS04	46.0402
R13411	WS04	46.0402
R16456	WS04	46.0402
R18903	WS04	46.0402
R20303	WS04	46.0402
R20465	WS04	46.0402
R20813	WS04	46.0402
R21362	WS04	46.0402
R21964	WS04	46.0402
R23335	WS04	46.0402
R23464	WS04	46.0402
R23850	WS04	46.0402
R24550	WS04	46.0402
R25111	WS04	46.0402
R26751	WS04	46.0402
R26889	WS04	46.0402
R29344	WS04	46.0402
R30900	WS04	46.0402
R30911	WS04	46.0402
R31204	WS04	46.0402
R31275	WS04	46.0402
R33114	WS04	46.0402
R34920	WS04	46.0402
R35245	WS04	46.0402
R37005	WS04	46.0402
R37562	WS04	46.0402
R38182	WS04	46.0402
R16679	WS04	46.0402
R10370	WS04	46.0402
R31316	WS04	46.0402
R13358	WS04	46.0402
R35843	WS04	46.0402
R22333	WS04	46.0402
R17817	WS04	46.0402
R18800	WS04	46.0402
R09290	WS04	46.0402
R35164	WS04	46.0402
R14368	WS04	46.0402
R36533	WS04	46.0402
R29391	WS04	46.0402
R19335	WS04	46.0402
R36079	WS04	46.0402
R07570	WS04	46.0402
R16713	WS04	46.0402
R22892	WS04	46.0402
R30210	WS04	46.0402
R13433	WS04	46.0402
R27699	WS04	47.7965
R36173	WS04	47.7965
R02420	WS04	47.7965
R38141	WS04	47.7965
R31578	WS04	47.7965
R13479	WS04	47.7965
R30496	WS04	47.7965
R03927	WS04	49.8636
R21289	WS04	53.938
R15191	WS04	60.8279
R12298	WS04	66.4643
R01430	WS04	68.2927
R06464	WS04	78.5073
R04338	WS04	90.6028
R24191	WS04	96.749
R33121	WS04	97.6938
R16334	WS05	0
R39156	WS05	0
R01012	WS05	0
R16687	WS05	0
R33902	WS05	1.05393
R00917	WS05	15.391
R38561	WS05	17.4385
R23284	WS05	43.847
R34038	WS05	43.847
R34499	WS05	48.4908
R13620	WS05	56.6801
R02381	WS05	59.6039
R14438	WS05	60.5445
R03104	WS05	60.5445
R22537	WS05	60.5445
R23020	WS05	60.5445
R38303	WS05	60.5445
R39873	WS05	60.5445
R05025	WS05	60.5445
R27208	WS05	60.5445
R05299	WS05	60.5445
R34081	WS05	60.5445
R15658	WS05	60.5445
R35694	WS05	60.5445
R00337	WS05	60.5445
R07629	WS05	60.5445
R39898	WS05	60.5445
R13300	WS05	60.5445
R39544	WS05	60.5445
R23812	WS05	60.5445
R19967	WS05	60.5445
R11018	WS05	60.5445
R06913	WS05	60.5445
R10127	WS05	60.5445
R07633	WS05	60.5445
R30331	WS05	60.5445
R36914	WS05	60.5445
R02195	WS05	60.5445
R03665	WS05	60.5445
R04154	WS05	60.5445
R05804	WS05	60.5445
R10651	WS05	60.5445
R30280	WS05	60.5445
R36779	WS05	60.5445
R40578	WS05	60.5445
R29244	WS05	60.5445
R40116	WS05	60.5445
R05785	WS05	60.5445
R32084	WS05	60.5445
R15072	WS05	60.5445
R07645	WS05	60.5445
R05217	WS05	60.5445
R15467	WS05	60.5445
R08993	WS05	60.5445
R34651	WS05	60.5445
R05005	WS05	60.5445
R19547	WS05	60.5445
R38631	WS05	60.5445
R05259	WS05	60.5445
R13495	WS05	60.5445
R09950	WS05	60.5445
R34019	WS05	60.5445
R24570	WS05	60.5445
R06656	WS05	60.5445
R19093	WS05	60.5445
R12499	WS05	60.5445
R23113	WS05	60.5445
R36187	WS05	60.5445
R38231	WS05	60.5445
R26298	WS05	60.5445
R01720	WS05	60.5445
R01509	WS05	60.5445
R05856	WS05	60.5445
R40005	WS05	60.5445
R18647	WS05	60.5445
R06972	WS05	60.5445
R07112	WS05	60.5445
R17868	WS05	60.5445
R15677	WS05	60.5445
R29574	WS05	60.5445
R19829	WS05	60.5445
R34399	WS05	60.5445
R26432	WS05	60.5445
R16024	WS05	60.5445
R16196	WS05	60.5445
R35372	WS05	60.5445
R29528	WS05	60.5445
R25261	WS05	60.5445
R31336	WS05	60.5445
R31977	WS05	60.5445
R02662	WS05	60.5445
R16244	WS05	60.5445
R08371	WS05	60.5445
R36574	WS05	60.5445
R15709	WS05	60.5445
R31114	WS05	60.5445
R31987	WS05	60.5445
R17117	WS05	60.5445
R27663	WS05	60.5445
R29256	WS05	60.5445
R15035	WS05	60.5445
R27899	WS05	60.5445
R02308	WS05	60.5445
R17236	WS05	60.5445
R35564	WS05	60.5445
R39070	WS05	60.5445
R19036	WS05	60.5445
R14322	WS05	60.5445
R17391	WS05	60.5445
R00311	WS05	60.5445
R34567	WS05	60.5445
R33762	WS05	60.5445
R18765	WS05	60.5445
R21308	WS05	60.5445
R17183	WS05	60.5445
R20438	WS05	60.5445
R21737	WS05	60.5445
R22967	WS05	60.5445
R37784	WS05	60.5445
R09509	WS05	60.5445
R10767	WS05	60.5445
R07483	WS05	60.5445
R27332	WS05	60.5445
R24716	WS05	60.5445
R02141	WS05	60.5445
R28436	WS05	60.5445
R01743	WS05	60.5445
R03442	WS05	60.5445
R25106	WS05	60.5445
R36683	WS05	60.5445
R30023	WS05	60.5445
R08187	WS05	60.5445
R37761	WS05	60.5445
R06951	WS05	60.5445
R16325	WS05	60.5445
R35882	WS05	60.5445
R39997	WS05	60.5445
R19737	WS05	60.5445
R11071	WS05	60.5445
R18003	WS05	60.5445
R05837	WS05	60.5445
R04364	WS05	60.5445
R32595	WS05	60.5445
R00173	WS05	60.5445
R25567	WS05	60.5445
R25730	WS05	60.5445
R06842	WS05	60.5445
R11963	WS05	60.5445
R25918	WS05	60.5445
R04074	WS05	60.5445
R34704	WS05	60.5445
R32377	WS05	60.5445
R35433	WS05	60.5445
R09628	WS05	60.5445
R21982	WS05	60.5445
R38475	WS05	60.5445
R30958	WS05	60.5445
R13098	WS05	60.5445
R39323	WS05	60.5445
R03421	WS05	60.5445
R13606	WS05	60.5445
R26380	WS05	60.5445
R37536	WS05	60.5445
R37697	WS05	60.5445
R37845	WS05	60.5445
R17333	WS05	60.5445
R26684	WS05	60.5445
R37586	WS05	60.5445
R03314	WS05	60.5445
R13323	WS05	60.5445
R33216	WS05	60.5445
R35988	WS05	60.5445
R31849	WS05	60.5445
R30043	WS05	60.5445
R29621	WS05	60.5445
R16619	WS05	60.5445
R31846	WS05	60.5445
R16774	WS05	60.5445
R17106	WS05	60.5445
R04170	WS05	61.4166
R13279	WS05	61.4166
R34485	WS05	61.4166
R07443	WS05	61.4166
R39887	WS05	62.293
R08226	WS05	62.293
R22361	WS05	62.293
R10049	WS05	67.2799
R30606	WS05	67.2799
R24305	WS05	72.5839
R35481	WS05	86.0882
R08916	WS05	86.0882
R20969	WS05	86.0882
R36515	WS05	88.9587
R13772	WS05	88.9587
R17303	WS05	88.9587
R25219	WS05	91.6491
R02340	WS05	94.6347
R14027	WS05	100.88
R11214	WS05	110.093
R31370	WS06	0
R28937	WS06	3.71098
R14175	WS06	9.59616
R21752	WS06	15.4318
R25817	WS06	30.7021
R24761	WS06	30.7021
R30947	WS06	30.7021
R05563	WS06	30.7021
R10527	WS06	30.7021
R14745	WS06	30.7023
R08370	WS06	33.4454
R05072	WS06	33.4454
R38142	WS06	33.4454
R05392	WS06	33.4454
R06634	WS06	33.4454
R00854	WS06	34.4118
R30449	WS06	34.4118
R20963	WS06	34.4118
R38538	WS06	45.0843
R18640	WS06	47.0342
R23935	WS06	47.0342
R19817	WS06	47.9056
R32272	WS06	47.9056
R32399	WS06	48.7767
R13271	WS06	51.4364
R10085	WS06	52.3083
R29201	WS06	52.3083
R14802	WS06	53.1795
R24893	WS06	54.0502
R20410	WS06	54.0502
R05730	WS06	54.0502
R04672	WS06	54.0502
R12026	WS06	54.0502
R20985	WS06	54.0502
R30318	WS06	54.9199
R18887	WS06	54.9199
R13906	WS06	54.9199
R10657	WS06	54.9199
R27409	WS06	54.9199
R22246	WS06	54.9199
R29617	WS06	54.9199
R10725	WS06	54.9199
R03211	WS06	54.9199
R24937	WS06	54.9199
R01694	WS06	54.9199
R24587	WS06	54.9199
R32466	WS06	54.9199
R10769	WS06	54.9199
R13342	WS06	54.9199
R31004	WS06	54.9199
R30100	WS06	54.9199
R26727	WS06	54.9199
R02452	WS06	54.9199
R20437	WS06	54.9199
R16664	WS06	54.9199
R12146	WS06	54.9199
R15102	WS06	54.9199
R21959	WS06	54.9199
R40465	WS06	54.9199
R36290	WS06	54.9199
R03171	WS06	54.9199
R23189	WS06	54.9199
R05570	WS06	54.9199
R37923	WS06	54.9199
R28398	WS06	54.9199
R34071	WS06	54.9199
R15613	WS06	54.9199
R31606	WS06	54.9199
R28153	WS06	54.9199
R21252	WS06	54.9199
R08791	WS06	54.9199
R22922	WS06	54.9199
R21610	WS06	54.9199
R06215	WS06	54.9199
R07853	WS06	54.9199
R24713	WS06	54.9199
R28771	WS06	54.9199
R30577	WS06	54.9199
R08668	WS06	54.9199
R25935	WS06	54.9199
R27369	WS06	54.9199
R30031	WS06	54.9199
R35435	WS06	54.9199
R19290	WS06	54.9199
R06674	WS06	54.9199
R37133	WS06	54.9199
R21689	WS06	54.9199
R08552	WS06	54.9199
R08871	WS06	54.9199
R37525	WS06	54.9199
R31381	WS06	54.9199
R14584	WS06	54.9199
R13784	WS06	54.9199
R16851	WS06	54.9199
R39904	WS06	54.9199
R21433	WS06	54.9199
R05879	WS06	54.9199
R29213	WS06	54.9199
R06923	WS06	54.9199
R25043	WS06	54.9199
R02818	WS06	54.9199
R23906	WS06	54.9199
R09836	WS06	54.9199
R00766	WS06	54.9199
R05783	WS06	54.9199
R04746	WS06	54.9199
R29092	WS06	54.9199
R23508	WS06	54.9199
R21789	WS06	54.9199
R18942	WS06	54.9199
R24324	WS06	54.9199
R39758	WS06	54.9199
R17797	WS06	54.9199
R29945	WS06	54.9199
R19087	WS06	54.9199
R25531	WS06	54.9199
R21339	WS06	54.9199
R12060	WS06	54.9199
R00605	WS06	54.9199
R04448	WS06	54.9199
R10908	WS06	54.9199
R18421	WS06	54.9199
R36990	WS06	54.9199
R25878	WS06	54.9199
R22652	WS06	54.9199
R39962	WS06	54.9199
R34509	WS06	54.9199
R01649	WS06	54.9199
R08801	WS06	54.9199
R36712	WS06	54.9199
R13925	WS06	54.9199
R12601	WS06	54.9199
R14191	WS06	54.9199
R33199	WS06	54.9199
R27639	WS06	54.9199
R01485	WS06	54.9199
R03704	WS06	54.9199
R33532	WS06	54.9199
R36078	WS06	54.9199
R05648	WS06	54.9199
R37181	WS06	54.9199
R09709	WS06	54.9199
R25197	WS06	54.9199
R33119	WS06	54.9199
R10232	WS06	54.9199
R30379	WS06	54.9199
R18127	WS06	54.9199
R25232	WS06	54.9199
R26023	WS06	54.9199
R38580	WS06	54.9199
R31283	WS06	54.9199
R38671	WS06	54.9199
R02257	WS06	54.9199
R30278	WS06	54.9199
R08681	WS06	54.9199
R30350	WS06	54.9199
R20581	WS06	54.9199
R38881	WS06	54.9199
R05621	WS06	54.9199
R13057	WS06	54.9199
R20282	WS06	54.9199
R39289	WS06	54.9199
R19302	WS06	54.9199
R17761	WS06	54.9199
R21166	WS06	54.9199
R07754	WS06	55.803
R15684	WS06	55.803
R10698	WS06	55.803
R32177	WS06	55.803
R01352	WS06	55.803
R12776	WS06	55.803
R22456	WS06	55.803
R25615	WS06	55.803
R34863	WS06	55.803
R10383	WS06	55.803
R29589	WS06	55.803
R05905	WS07	0
R09735	WS07	0
R33449	WS07	0
R19700	WS07	0
R28660	WS07	0
R37451	WS07	4.5627
R40351	WS07	4.5627
R07406	WS07	8.33667
R02275	WS07	14.2032
R33033	WS07	14.2032
R00174	WS07	30.2851
R28384	WS07	30.2851
R37961	WS07	35.856
R15495	WS07	38.8083
R35294	WS07	38.8083
R29969	WS07	38.8083
R36274	WS07	44.2818
R06699	WS07	46.5896
R36821	WS07	46.5896
R07236	WS07	46.5896
R28730	WS07	46.5896
R29914	WS07	46.5896
R32965	WS07	47.4609
R39281	WS07	47.4609
R02370	WS07	47.4609
R00024	WS07	47.4609
R00252	WS07	47.4609
R00438	WS07	47.4609
R00707	WS07	47.4609
R01035	WS07	47.4609
R01382	WS07	47.4609
R01964	WS07	47.4609
R02156	WS07	47.4609
R02189	WS07	47.4609
R02327	WS07	47.4609
R02328	WS07	47.4609
R02438	WS07	47.4609
R03056	WS07	47.4609
R03084	WS07	47.4609
R04068	WS07	47.4609
R05002	WS07	47.4609
R05125	WS07	47.4609
R05824	WS07	47.4609
R05976	WS07	47.4609
R06299	WS07	47.4609
R06451	WS07	47.4609
R06556	WS07	47.4609
R06771	WS07	47.4609
R07285	WS07	47.4609
R07603	WS07	47.4609
R07862	WS07	47.4609
R08261	WS07	47.4609
R08869	WS07	47.4609
R09006	WS07	47.4609
R09798	WS07	47.4609
R10602	WS07	47.4609
R12000	WS07	47.4609
R12136	WS07	47.4609
R12162	WS07	47.4609
R12230	WS07	47.4609
R12242	WS07	47.4609
R12432	WS07	47.4609
R12460	WS07	47.4609
R13213	WS07	47.4609
R13591	WS07	47.4609
R14569	WS07	47.4609
R14947	WS07	47.4609
R14957	WS07	47.4609
R15095	WS07	47.4609
R15399	WS07	47.4609
R15629	WS07	47.4609
R15689	WS07	47.4609
R15823	WS07	47.4609
R15878	WS07	47.4609
R16182	WS07	47.4609
R16356	WS07	47.4609
R16536	WS07	47.4609
R16966	WS07	47.4609
R17309	WS07	47.4609
R17424	WS07	47.4609
R18269	WS07	47.4609
R18528	WS07	47.4609
R18735	WS07	47.4609
R18827	WS07	47.4609
R19373	WS07	47.4609
R19412	WS07	47.4609
R19424	WS07	47.4609
R20456	WS07	47.4609
R20688	WS07	47.4609
R21476	WS07	47.4609
R21488	WS07	47.4609
R21614	WS07	47.4609
R22178	WS07	47.4609
R22223	WS07	47.4609
R22256	WS07	47.4609
R22412	WS07	47.4609
R22610	WS07	47.4609
R22812	WS07	47.4609
R22819	WS07	47.4609
R22973	WS07	47.4609
R23096	WS07	47.4609
R23190	WS07	47.4609
R23225	WS07	47.4609
R23618	WS07	47.4609
R23795	WS07	47.4609
R25352	WS07	47.4609
R25558	WS07	47.4609
R25952	WS07	47.4609
R26762	WS07	47.4609
R27014	WS07	47.4609
R27894	WS07	47.4609
R28469	WS07	47.4609
R28655	WS07	47.4609
R29216	WS07	47.4609
R29567	WS07	47.4609
R30562	WS07	47.4609
R31822	WS07	47.4609
R32176	WS07	47.4609
R32477	WS07	47.4609
R33221	WS07	47.4609
R34064	WS07	47.4609
R34417	WS07	47.4609
R34672	WS07	47.4609
R35873	WS07	47.4609
R36561	WS07	47.4609
R36626	WS07	47.4609
R37026	WS07	47.4609
R37122	WS07	47.4609
R37304	WS07	47.4609
R38093	WS07	47.4609
R39083	WS07	47.4609
R39330	WS07	47.4609
R39533	WS07	47.4609
R16279	WS07	47.4609
R27909	WS07	47.4609
R28914	WS07	47.4609
R21669	WS07	47.4609
R21578	WS07	47.4609
R27047	WS07	47.4609
R36340	WS07	47.4609
R14113	WS07	47.4609
R00677	WS07	47.4609
R13671	WS07	47.4609
R23052	WS07	47.4609
R30555	WS07	47.4609
R09845	WS07	47.4609
R11828	WS07	47.4609
R29885	WS07	47.4609
R23153	WS07	47.4609
R13328	WS07	47.4609
R14519	WS07	47.4609
R40269	WS07	47.4609
R12233	WS07	47.4609
R26476	WS07	47.4609
R25611	WS07	47.4609
R08672	WS07	47.4609
R09912	WS07	47.4609
R31288	WS07	47.4609
R19997	WS07	47.4609
R15424	WS07	47.4609
R32125	WS07	47.4609
R15519	WS07	47.4609
R30088	WS07	47.4609
R02786	WS07	47.4609
R39079	WS07	47.4609
R00645	WS07	47.4609
R16669	WS07	47.4609
R29937	WS07	47.4609
R28942	WS07	47.4609
R40575	WS07	47.4609
R10984	WS07	47.4609
R16260	WS07	47.4609
R36860	WS07	47.4609
R13209	WS07	47.4609
R36482	WS07	47.4609
R32109	WS07	47.4609
R31317	WS07	47.4609
R26866	WS07	47.4609
R23042	WS07	47.4609
R00389	WS07	47.4609
R08544	WS07	47.4609
R33748	WS07	47.4609
R33093	WS07	47.4609
R11709	WS07	47.4609
R12350	WS07	47.4609
R15840	WS07	47.4609
R12338	WS07	47.4609
R27506	WS07	47.4609
R32458	WS07	47.4609
R11656	WS07	47.4609
R25100	WS07	48.2858
R04699	WS07	52.9935
R37335	WS07	52.9935
R30426	WS07	56.8974
R01365	WS07	72.2916
R07942	WS07	72.2916
R06217	WS07	72.2916
R03000	WS07	82.4022
R11921	WS07	88.0577
R25085	WS07	88.0577
R05448	WS07	108.107
R05678	WS08	0
R20796	WS08	0
R02682	WS08	11.4754
R03641	WS08	11.4754
R18236	WS08	24.1364
R03523	WS08	50.1113
R18698	WS08	50.9907
R18742	WS08	50.9907
R25890	WS08	54.5806
R33860	WS08	54.5806
R27232	WS08	57.7247
R05788	WS08	60.8677
R18057	WS08	60.8677
R08970	WS08	60.8677
R10472	WS08	63.0501
R03372	WS08	63.0501
R03170	WS08	63.0501
R33567	WS08	63.4592
R08004	WS08	63.4592
R31161	WS08	63.4592
R34915	WS08	63.4592
R16595	WS08	63.4592
R09340	WS08	63.4592
R29568	WS08	63.4592
R04307	WS08	63.4592
R11972	WS08	63.4592
R11523	WS08	63.4592
R28098	WS08	63.4592
R23971	WS08	63.4592
R25243	WS08	63.4592
R16910	WS08	63.4592
R03816	WS08	63.4592
R13072	WS08	63.4592
R08271	WS08	63.4592
R11732	WS08	63.4592
R23713	WS08	63.4592
R36760	WS08	63.4592
R28836	WS08	63.4592
R32905	WS08	63.4592
R10160	WS08	63.4592
R24794	WS08	63.4592
R34333	WS08	63.4592
R08161	WS08	63.4592
R23303	WS08	63.4592
R10896	WS08	63.4592
R08705	WS08	63.4592
R23803	WS08	63.4592
R09880	WS08	63.4592
R27998	WS08	63.4592
R00479	WS08	63.4592
R40111	WS08	63.4592
R06566	WS08	63.4592
R00629	WS08	63.4592
R33115	WS08	63.4592
R09086	WS08	63.4592
R15043	WS08	63.4592
R26877	WS08	63.4592
R20673	WS08	63.4592
R37852	WS08	63.4592
R13761	WS08	63.4592
R18843	WS08	63.4592
R10545	WS08	63.4592
R12798	WS08	63.4592
R02193	WS08	63.4592
R27615	WS08	63.4592
R17677	WS08	63.4592
R11694	WS08	63.4592
R28019	WS08	63.4592
R14205	WS08	63.4592
R34817	WS08	63.4592
R28486	WS08	63.4592
R27216	WS08	63.4592
R04445	WS08	63.4592
R34311	WS08	63.4592
R07022	WS08	63.4592
R37376	WS08	63.4592
R06199	WS08	63.4592
R09343	WS08	63.4592
R02284	WS08	63.4592
R13350	WS08	63.4592
R29838	WS08	63.4592
R11537	WS08	63.4592
R36413	WS08	63.4592
R01093	WS08	63.4592
R19697	WS08	63.4592
R08024	WS08	63.4592
R37844	WS08	63.4592
R39300	WS08	63.4592
R36085	WS08	63.4592
R18099	WS08	63.4592
R11598	WS08	63.4592
R08248	WS08	63.4592
R32309	WS08	63.4592
R05843	WS08	63.4592
R39676	WS08	63.4592
R37698	WS08	63.4592
R07037	WS08	63.4592
R33582	WS08	63.4592
R25209	WS08	63.4592
R28314	WS08	63.4592
R40394	WS08	63.4592
R04670	WS08	63.4592
R18258	WS08	63.4592
R24904	WS08	63.4592
R12662	WS08	63.4592
R32857	WS08	63.4592
R08466	WS08	63.4592
R29370	WS08	63.4592
R21974	WS08	63.4592
R38033	WS08	63.4592
R39515	WS08	63.4592
R24209	WS08	63.4592
R20291	WS08	63.4592
R15225	WS08	63.4592
R01916	WS08	63.4592
R24991	WS08	63.4592
R39396	WS08	63.4592
R15201	WS08	63.4592
R36197	WS08	63.4592
R07750	WS08	63.4592
R02846	WS08	63.4592
R02632	WS08	63.4592
R09398	WS08	63.4592
R30203	WS08	63.4592
R01600	WS08	63.4592
R14314	WS08	63.4592
R03216	WS08	63.4592
R06287	WS08	63.4592
R03596	WS08	63.4592
R22397	WS08	63.4592
R23417	WS08	63.4592
R27135	WS08	63.4592
R34047	WS08	63.4592
R36270	WS08	63.4592
R30003	WS08	63.4592
R04884	WS08	63.4592
R09482	WS08	63.4592
R08496	WS08	63.4592
R10577	WS08	63.4592
R03554	WS08	63.4592
R32425	WS08	64.3291
R04610	WS08	64.3291
R35987	WS08	64.3291
R15464	WS08	64.3291
R32341	WS08	64.3291
R20042	WS08	64.3291
R04330	WS08	64.3291
R12501	WS08	64.3291
R27341	WS08	64.3291
R05962	WS08	64.3291
R30490	WS08	66.0861
R00185	WS08	66.9586
R01100	WS08	66.9586
R13277	WS08	66.9586
R29810	WS08	66.9586
R20151	WS08	84.8382
R04168	WS08	96.4867
R22352	WS08	96.4867
R08256	WS08	96.4867
R20864	WS08	110.337
R30719	WS08	111.288
R09258	WS08	111.288
R04863	WS08	112.359
R06178	WS08	112.359
R26416	WS08	123.045
R24697	WS09	0
R33026	WS09	1.10113
R11098	WS09	1.10113
R21956	WS09	1.10113
R31956	WS09	1.10113
R21086	WS09	1.10113
R09600	WS09	1.10113
R34511	WS09	1.10113
R14217	WS09	1.10113
R29988	WS09	1.10113
R37860	WS09	1.10113
R33530	WS09	1.10113
R36359	WS09	1.10113
R26613	WS09	1.10113
R25676	WS09	1.10113
R19502	WS09	1.10113
R26966	WS09	1.10113
R26944	WS09	1.10113
R28860	WS09	1.10113
R16205	WS09	1.10113
R12848	WS09	1.10113
R10555	WS09	1.10113
R05792	WS09	1.10113
R39978	WS09	1.10113
R01612	WS09	1.10113
R16179	WS09	1.10113
R35098	WS09	1.10113
R35951	WS09	1.10113
R12354	WS09	1.10113
R08065	WS09	1.10113
R05752	WS09	1.10113
R33888	WS09	1.10113
R40593	WS09	1.10113
R17792	WS09	1.10113
R12581	WS09	1.10113
R26241	WS09	1.10113
R22688	WS09	1.10113
R31806	WS09	1.10113
R21025	WS09	1.10113
R01268	WS09	1.10113
R16752	WS09	1.10113
R31772	WS09	1.10113
R19307	WS09	1.10113
R38891	WS09	1.10113
R39993	WS09	1.10113
R39694	WS09	1.10113
R09561	WS09	1.10113
R15830	WS09	1.10113
R09266	WS09	1.10113
R17513	WS09	1.10113
R03336	WS09	1.10113
R01353	WS09	1.10113
R24740	WS09	1.10113
R01727	WS09	1.10113
R38876	WS09	1.10113
R22219	WS09	1.10113
R18978	WS09	1.10113
R05408	WS09	1.10113
R23252	WS09	1.10113
R18677	WS09	1.10113
R36009	WS09	1.10113
R26792	WS09	1.10113
R12368	WS09	1.10113
R07507	WS09	1.10113
R30401	WS09	1.10113
R19641	WS09	1.10113
R22378	WS09	1.10113
R36586	WS09	1.10113
R36968	WS09	1.10113
R12504	WS09	1.10113
R04790	WS09	1.10113
R39882	WS09	1.10113
R09555	WS09	1.10113
R08135	WS09	1.10113
R22400	WS09	1.10113
R33395	WS09	1.10113
R27468	WS09	1.97863
R10413	WS09	1.97863
R22040	WS09	1.97863
R17681	WS09	2.85106
R35596	WS09	2.85106
R34376	WS09	3.9327
R23619	WS09	10.3917
R38833	WS09	10.3917
R37198	WS09	14.7096
R33391	WS09	15.5889
R00118	WS09	22.0478
R08209	WS09	23.8162
R25488	WS09	23.8162
R06226	WS09	25.7768
R32921	WS09	25.7768
R04549	WS09	31.9136
R06382	WS09	31.9136
R26211	WS09	31.9136
R01706	WS09	32.8804
R02784	WS09	32.8804
R29026	WS09	34.0285
R24674	WS09	35.179
R32386	WS09	36.5627
R38769	WS09	36.5627
R39834	WS09	56.0773
R06919	WS09	59.4024
R10219	WS09	59.4024
R15908	WS10	0
R00237	WS10	0.918028
R15521	WS10	0.918028
R34235	WS10	0.918028
R00108	WS10	22.8632
R08946	WS10	24.0321
R37220	WS10	26.9475
R02780	WS10	26.9475
R05713	WS10	26.9475
R07726	WS10	27.9003
R25823	WS10	39.4876
R04621	WS10	40.6718
R04667	WS10	50.2116
R31459	WS10	51.9951
R33572	WS10	52.8741
R35352	WS10	52.8741
R14989	WS10	56.4523
R11075	WS10	56.4523
R17836	WS10	56.4523
R27313	WS10	56.4523
R20815	WS10	57.323
R34168	WS10	57.323
R19836	WS10	57.323
R19365	WS10	57.323
R13623	WS10	57.323
R23157	WS10	58.1931
R28431	WS10	58.1931
R20605	WS10	58.1931
R39780	WS10	58.1931
R36437	WS10	58.1931
R29326	WS10	58.1931
R33444	WS10	58.1931
R34998	WS10	58.1931
R12140	WS10	58.1931
R13505	WS10	58.1931
R17246	WS10	58.1931
R04192	WS10	58.1931
R17204	WS10	58.1931
R25077	WS10	58.1931
R23552	WS10	58.1931
R20289	WS10	58.1931
R00972	WS10	58.1931
R20495	WS10	58.1931
R27926	WS10	58.1931
R31093	WS10	58.1931
R18140	WS10	58.1931
R28081	WS10	58.1931
R11375	WS10	58.1931
R38180	WS10	58.1931
R17305	WS10	58.1931
R03068	WS10	58.1931
R32118	WS10	58.1931
R31289	WS10	58.1931
R12199	WS10	58.1931
R06347	WS10	58.1931
R10567	WS10	58.1931
R39217	WS10	58.1931
R22870	WS10	58.1931
R21105	WS10	58.1931
R40078	WS10	58.1931
R26006	WS10	58.1931
R32430	WS10	58.1931
R20277	WS10	58.1931
R35471	WS10	58.1931
R22689	WS10	58.1931
R27654	WS10	58.1931
R14104	WS10	58.1931
R28275	WS10	58.1931
R27068	WS10	58.1931
R35417	WS10	58.1931
R22472	WS10	58.1931
R17805	WS10	58.1931
R35396	WS10	58.1931
R24038	WS10	58.1931
R35945	WS10	58.1931
R22669	WS10	58.1931
R27121	WS10	58.1931
R02269	WS10	58.1931
R18828	WS10	58.1931
R23209	WS10	58.1931
R34482	WS10	58.1931
R31000	WS10	58.1931
R15776	WS10	58.1931
R01789	WS10	58.1931
R28902	WS10	58.1931
R11577	WS10	58.1931
R34297	WS10	58.1931
R17132	WS10	58.1931
R17341	WS10	58.1931
R04843	WS10	58.1931
R11542	WS10	58.1931
R05296	WS10	58.1931
R14256	WS10	58.1931
R17270	WS10	58.1931
R10961	WS10	58.1931
R36311	WS10	58.1931
R22658	WS10	58.1931
R24168	WS10	58.1931
R37051	WS10	58.1931
R01757	WS10	58.1931
R16105	WS10	58.1931
R28172	WS10	58.1931
R11866	WS10	58.1931
R17090	WS10	58.1931
R05331	WS10	58.1931
R37741	WS10	58.1931
R01605	WS10	58.1931
R23389	WS10	58.1931
R25993	WS10	58.1931
R26415	WS10	58.1931
R27137	WS10	58.1931
R34368	WS10	58.1931
R36673	WS10	58.1931
R15526	WS10	58.1931
R12034	WS10	58.1931
R15140	WS10	58.1931
R19506	WS10	58.1931
R40170	WS10	58.1931
R07932	WS10	58.1931
R28147	WS10	58.1931
R24404	WS10	58.1931
R26996	WS10	58.1931
R28877	WS10	58.1931
R32585	WS10	58.1931
R26522	WS10	58.1931
R00590	WS10	58.1931
R07224	WS10	58.1931
R10801	WS10	58.1931
R02397	WS10	58.1931
R00602	WS10	58.1931
R03221	WS10	58.1931
R17703	WS10	58.1931
R07572	WS10	58.1931
R34173	WS10	58.1931
R34806	WS10	58.1931
R29081	WS10	58.1931
R28978	WS10	58.1931
R02403	WS10	58.1931
R19616	WS10	58.1931
R27335	WS10	58.1931
R38786	WS10	58.1931
R15347	WS10	58.1931
R07555	WS10	58.1931
R39951	WS10	58.1931
R12829	WS10	58.1931
R26570	WS10	58.1931
R11572	WS10	58.1931
R07481	WS10	58.1931
R04710	WS10	58.1931
R18673	WS10	58.1931
R35467	WS10	58.1931
R31434	WS10	58.1931
R39983	WS10	58.1931
R10294	WS10	58.1931
R20429	WS10	58.7556
R18844	WS10	62.0113
R36344	WS10	62.0113
R16461	WS10	64.6723
R27925	WS10	64.6723
R20275	WS10	64.6723
R01310	WS10	66.5522
R24726	WS10	66.5522
R10339	WS11	0
R36665	WS11	2.76399
R09060	WS11	9.04526
R35095	WS11	9.04526
R14646	WS11	27.9285
R28604	WS11	27.9285
R35033	WS11	27.9285
R11805	WS11	36.1745
R32082	WS11	36.1745
R39464	WS11	46.4416
R15632	WS11	46.4416
R27325	WS11	46.4416
R12590	WS11	50.7954
R18227	WS11	50.7954
R32781	WS11	50.7954
R06745	WS11	51.8401
R33615	WS11	51.8401
R39955	WS11	51.8401
R29431	WS11	51.8401
R26777	WS11	52.5292
R26463	WS11	52.5292
R12975	WS11	56.654
R16582	WS11	57.3477
R03679	WS11	57.3477
R00414	WS11	57.3477
R26046	WS11	57.3477
R21215	WS11	57.3477
R18141	WS11	57.3477
R35090	WS11	57.3477
R15617	WS11	57.3477
R16656	WS11	57.3477
R17395	WS11	57.3477
R11611	WS11	57.3477
R13169	WS11	57.3477
R20534	WS11	57.3477
R36030	WS11	57.3477
R33162	WS11	57.3477
R10931	WS11	57.3477
R05322	WS11	57.3477
R11280	WS11	57.3477
R11754	WS11	57.3477
R37285	WS11	57.3477
R34760	WS11	57.3477
R24970	WS11	57.3477
R37841	WS11	57.3477
R03208	WS11	57.3477
R11763	WS11	57.3477
R26160	WS11	57.3477
R25640	WS11	57.3477
R34639	WS11	57.3477
R32328	WS11	57.3477
R16950	WS11	57.3477
R29156	WS11	57.3477
R33897	WS11	57.3477
R03553	WS11	57.3477
R19074	WS11	57.3477
R13887	WS11	57.3477
R15978	WS11	57.3477
R03937	WS11	57.3477
R26303	WS11	57.3477
R36066	WS11	57.3477
R18231	WS11	57.3477
R16123	WS11	57.3477
R21071	WS11	57.3477
R28400	WS11	57.3477
R02114	WS11	57.3477
R36324	WS11	57.3477
R21369	WS11	57.3477
R32337	WS11	57.3477
R31263	WS11	57.3477
R31225	WS11	57.3477
R39899	WS11	57.3477
R06726	WS11	57.3477
R21902	WS11	57.3477
R38659	WS11	57.3477
R24802	WS11	57.3477
R35615	WS11	57.3477
R19040	WS11	57.3477
R19050	WS11	57.3477
R37330	WS11	57.3477
R27977	WS11	57.3477
R09601	WS11	57.3477
R07584	WS11	57.3477
R29084	WS11	57.3477
R10174	WS11	57.3477
R02350	WS11	57.3477
R04864	WS11	57.3477
R39481	WS11	57.3477
R32373	WS11	57.3477
R16245	WS11	57.3477
R02444	WS11	57.3477
R38595	WS11	57.3477
R38602	WS11	57.3477
R01378	WS11	57.3477
R21346	WS11	57.3477
R10359	WS11	57.3477
R04171	WS11	57.3477
R14318	WS11	57.3477
R30741	WS11	58.225
R19671	WS11	58.225
R27032	WS11	58.225
R35853	WS11	58.225
R13781	WS11	58.225
R37504	WS11	59.141
R01852	WS11	59.141
R36134	WS11	59.141
R24745	WS12	0
R16424	WS12	0
R20107	WS12	0
R30595	WS12	0.901758
R38519	WS12	2.71898
R38348	WS12	9.04074
R23336	WS12	11.9596
R19444	WS12	15.6986
R04090	WS12	19.5407
R03893	WS12	31.8014
R33563	WS12	31.8014
R27975	WS12	36.8196
R30091	WS12	36.8196
R36909	WS12	36.8196
R05915	WS12	45.9663
R26047	WS12	45.9663
R06662	WS12	45.9663
R09563	WS12	45.9663
R25613	WS12	46.868
R27874	WS12	46.868
R10643	WS12	47.7462
R34242	WS12	47.7462
R36920	WS12	47.7462
R34802	WS12	47.7462
R29009	WS12	47.7462
R13774	WS12	51.0314
R10122	WS12	51.6052
R09925	WS12	51.6052
R02450	WS12	51.6052
R27575	WS12	51.6052
R16983	WS12	51.6052
R10083	WS12	51.6052
R23220	WS12	51.6052
R24375	WS12	51.6052
R15488	WS12	51.6052
R29773	WS12	51.6052
R22735	WS12	51.6052
R06801	WS12	51.6052
R29752	WS12	51.6052
R07372	WS12	51.6052
[truncated: 2,564 more rows]
