# Supplementary material for: A conserved haplotype controls parallel adaptation in geographically distant salmonid populations
Source: Mol Ecol. 2012 Jan;21(2):237–49. doi: 10.1111/j.1365-294X.2011.05305.x (PMC3664428; doi:10.1111/j.1365-294X.2011.05305.x)
Supplement: Supplementary file 5 [file mec0021-0237-SD5.xls]

## Sheet: Sheet1
Marker name	WR x Sw LG	WR x Sw cM	WR x Sw LOD	Palti et al. 2011 Chr.	Palti et al. 2011 cM (combined)	Palti et al. 2011 cM (female)	Palti et al. 2011 cM (male)	Notes
OMM1045	WS01	48.9	13.8	Omy04	57.7	86.1	43.8
OMM1582	WS01	52	11.8	Omy04	141.2	248.2	70.9
OMM1316	WS02	49.9	13.8	Omy22	74.1	72.7	97.5
OMM1625	WS02	64.9	15	Omy22	15	5.5	34.6
OMM1075	WS03	2.79	15.3	Omy05	16.3	18.7	0
OMM5265	WS03	71	15	Omy05	89.8	109.3	107.1
BX310634	WS04	1.89	14.6	Omy09	117.4	115	117.8
Omy325UoG	WS04	46.9	13.8	Omy09	11.2	0	26.2
OMM1295	WS05	60.5	15	Omy08	56.2	67.2	49.5
CR371139	WS05	90.3	14.4	Omy08	104.7	123.4	92.7
OMM5005	WS06	51.9	15	Omy03	42.4	34	48.1
OMM5204	WS06	53.6	13.2	Omy03	92.1	98.3	84.3
OMM3099	WS07	47	14.1	Omy11	56.6	53.3	75
OMM1333	WS07	47.9	14.7	Omy11	26.8	5.3	63.2
OMM5018	WS07	47.9	15	Omy11	102	146.9	82.7
OMM5133	WS08	63.9	15	Omy16	61.4	34	90.7
OMM1221	WS08	75.9	11.5	Omy16	97.7	99.9	101
OMM5157	WS09	0.551	15	Omy28	20.7	37.6	7.4
CR373404	WS09	2.41	15	Omy28	43.8	81.2	11.2
OMM1467	WS10	58.5	13.8	Omy14	81.8	103.8	103.8
OMM1643	WS10	58.5	15	Omy14	85.3	110.8	103.8
OMM1443	WS10	60.4	11	OmySex	50.1	43	67.1	Maps to Omy14 in Stress and Spleen size QTL mapping families (NCCCWA)
BX076085	WS11	52.2	14.4	OmySex	39.3	19.5	67.1
OMM1772	WS11	57	13.8	OmySex	52.4	47.7	67.1
OMM1665	WS11	57.8	12.6	OmySex	64.7	74.2	67.9
OmyY1	WS11	64.1	32.4	n/a	n/a	n/a	n/a	Not mapped in Palti et al. 2011. Y-chromosome specific sequence.
OMM1669	WS12	5.88	8.8	Omy15	112.9	235.5	71.5
OMM1220	WS12	52.1	13.2	Omy15	35.5	139.9	6.2
OMM5254	WS13	52.7	14.7	Omy06	20	12.8	22.4
OMY4092	WS13	52.7	15.4	Omy06	39.2	51.4	22.4
OMM1257	WS14	0	14.1	Omy10	146.6	238.8	113.5
OMM1438	WS14	59.8	14.1	Omy10	69.8	144.7	42.4
CA357130	WS15	3.55	14.7	Omy20	5.9	2.8	8.3
OMM1429	WS15	3.55	15	Omy20	28.5	41	16.8
OMM1709	WS16	0.45	15	Omy27	50.2	46.8	71.9
OMY4013	WS16	0.45	14.1	Omy27	65.7	76.1	74.4
OMM5036	WS17	36.1	15	Omy24	2	0	4.1
OMM5217	WS17	53.7	14.7	Omy24	40.6	47.3	34.2
Omy1INRA	WS18	19.2	14.4	Omy02	135.8	294.1	83.9
OMM1131	WS18	57.4	14.7	Omy02	51.5	191.7	17.6
OMM5297	WS19	0	10.6	Omy18	81.4	210.3	17.1
BX873238	WS19	57	11.7	Omy18	112.8	229.9	80.3
OMM1359	WS20	1.88	15	Omy01	37.7	7.1	41.2
OMM1151	WS20	1.88	15.3	Omy01	107.6	122.7	64.1
Ssa20_19NUIG	WS20	1.88	15.3	Omy11	120.3	175.1	98.1	Maps to Omy01 in Spleen size QTL mapping family (NCCCWA)
OMM1656	WS21	1.35	15.4	Omy12	113.8	129.5	68.5
OMM5219	WS21	38.1	10.8	Omy12	34.7	34.7	0
OMM1241	WS22	44.6	14.7	Omy19	29	0	46.6
OMM1440	WS22	57	15	Omy19	95	102.2	83.6
OMM1173	WS23	0	12.3	Omy17	35.8	35.4	4.9
OMY4156	WS23	52.5	14.4	Omy17	71	60.6	57.8
OMM5138	WS24	12.9	15.3	Omy25	110	145.1	83.5
OMM1740	WS25	36	10.1	Omy07	11.9	0	22.2
OMM5255	WS25	53.1	15	Omy07	126.8	167.8	95.8
OMM5100	WS26	10.5	12.6	Omy21	59.1	93.5	31.2
OMM1261	WS26	16	11.1	Omy21	11.3	2.3	25.5
OMM5263	WS27	2.24	14.4	Omy23	28.8	94.4	6.9
OMY108INRA	WS27	7.68	14.4	Omy23	41	113.2	12.6
OMM1311	WS28	6.87	10.9	Omy26	24.1	42	6.5
OMY4043	WS28	6.87	12.9	Omy26	0.8	0.7	0.9
OMM5320	WS29	0	14.4	Omy13	57.9	83.5	31.1
OMM1670	WS29	0	14.4	Omy13	68.2	104.5	31.1
OMM3142	n/a	n/a	n/a	Omy25	15.7	3.7	24.5	Did not map with LOD >= 3.0.
