# Supplementary material for: A conserved haplotype controls parallel adaptation in geographically distant salmonid populations
Source: Mol Ecol. 2012 Jan;21(2):237–49. doi: 10.1111/j.1365-294X.2011.05305.x (PMC3664428; doi:10.1111/j.1365-294X.2011.05305.x)
Supplement: Supplementary file 6 [file mec0021-0237-SD6.xls]

## Sheet: Sheet1
Linkage group	Position (cM)	Total SNPs	Cl/Sw SNPs	Cl/WR SNPs
WS01	0	1	0	1
WS01	1.10638	2	2	0
WS01	4.54695	1	0	1
WS01	6.80439	1	1	0
WS01	9.26475	3	0	3
WS01	20.5861	1	1	0
WS01	33.3607	1	1	0
WS01	42.8003	3	2	1
WS01	43.7276	3	2	1
WS01	46.0816	2	0	2
WS01	48.433	3	2	1
WS01	49.3043	184	126	58
WS01	49.86	2	1	1
WS01	50.9177	1	1	0
WS01	53.0611	6	2	4
WS01	54.8187	5	3	2
WS01	55.6896	5	1	4
WS01	56.6132	1	1	0
WS01	58.4768	2	1	1
WS01	59.3996	2	1	1
WS01	61.6146	2	2	0
WS01	63.9751	1	1	0
WS01	71.5204	1	1	0
WS01	82.5165	1	0	1
WS01	83.2966	3	1	2
WS01	84.2315	1	1	0
WS01	97.363	5	3	2
WS02	0	3	1	2
WS02	10.2063	2	2	0
WS02	21.0818	1	1	0
WS02	30.1697	1	1	0
WS02	41.8858	2	1	1
WS02	46.5757	5	1	4
WS02	53.2593	5	4	1
WS02	58.2176	5	3	2
WS02	59.6878	65	44	21
WS02	60.4586	1	0	1
WS02	63.0898	1	1	0
WS02	63.5778	5	3	2
WS02	64.4479	3	0	3
WS02	65.3222	3	1	2
WS02	69.8553	1	1	0
WS02	74.8725	2	2	0
WS02	79.932	2	1	1
WS02	82.6242	3	2	1
WS02	86.2277	1	0	1
WS02	106.032	1	0	1
WS03	0	4	2	2
WS03	5.5759	1	0	1
WS03	27.1217	3	2	1
WS03	43.3468	2	2	0
WS03	44.5303	1	1	0
WS03	61.5434	1	1	0
WS03	62.4974	3	3	0
WS03	63.3684	310	267	43
WS03	64.0085	2	2	0
WS03	64.7576	1	0	1
WS03	68.394	1	1	0
WS03	69.8735	2	1	1
WS03	72.1818	1	1	0
WS03	74.8449	3	2	1
WS03	75.7177	2	1	1
WS03	80.7047	1	1	0
WS03	89.3262	2	1	1
WS03	116.626	1	1	0
WS03	119.512	2	1	1
WS03	120.43	1	0	1
WS04	0	1	1	0
WS04	3.78534	1	1	0
WS04	11.7078	1	0	1
WS04	24.301	1	1	0
WS04	25.4317	1	1	0
WS04	34.3701	1	1	0
WS04	40.6485	3	1	2
WS04	42.5145	1	1	0
WS04	44.8772	2	2	0
WS04	46.0402	120	77	43
WS04	47.7965	7	5	2
WS04	49.8636	1	1	0
WS04	53.938	1	1	0
WS04	60.8279	1	0	1
WS04	66.4643	1	0	1
WS04	68.2927	1	0	1
WS04	78.5073	1	1	0
WS04	90.6028	1	1	0
WS04	96.749	1	0	1
WS04	97.6938	1	0	1
WS05	0	4	3	1
WS05	1.05393	1	0	1
WS05	15.391	1	1	0
WS05	17.4385	1	0	1
WS05	43.847	2	1	1
WS05	48.4908	1	1	0
WS05	56.6801	1	0	1
WS05	59.6039	1	1	0
WS05	60.5445	167	99	68
WS05	61.4166	4	2	2
WS05	62.293	3	2	1
WS05	67.2799	2	0	2
WS05	72.5839	1	1	0
WS05	86.0882	3	1	2
WS05	88.9587	3	2	1
WS05	91.6491	1	1	0
WS05	94.6347	1	1	0
WS05	100.88	1	0	1
WS05	110.093	1	1	0
WS06	0	1	1	0
WS06	3.71098	1	0	1
WS06	9.59616	1	0	1
WS06	15.4318	1	0	1
WS06	30.7021	6	2	4
WS06	33.4454	5	1	4
WS06	34.4118	3	0	3
WS06	45.0843	1	1	0
WS06	47.0342	2	1	1
WS06	47.9056	2	1	1
WS06	48.7767	1	0	1
WS06	51.4364	1	0	1
WS06	52.3083	2	2	0
WS06	53.1795	1	1	0
WS06	54.0502	6	5	1
WS06	54.9199	131	88	43
WS06	55.803	11	6	5
WS07	0	5	3	2
WS07	4.5627	2	2	0
WS07	8.33667	1	1	0
WS07	14.2032	2	1	1
WS07	30.2851	2	1	1
WS07	35.856	1	1	0
WS07	38.8083	3	2	1
WS07	44.2818	1	0	1
WS07	46.5896	5	4	1
WS07	47.4609	168	97	71
WS07	48.2858	1	1	0
WS07	52.9935	2	1	1
WS07	56.8974	1	0	1
WS07	72.2916	3	2	1
WS07	82.4022	1	1	0
WS07	88.0577	2	0	2
WS07	108.107	1	0	1
WS08	0	2	1	1
WS08	11.4754	2	0	2
WS08	24.1364	1	1	0
WS08	50.1113	1	0	1
WS08	50.9907	2	1	1
WS08	54.5806	2	1	1
WS08	57.7247	1	1	0
WS08	60.8677	3	1	2
WS08	63.0501	3	2	1
WS08	63.4592	123	74	49
WS08	64.3291	10	9	1
WS08	66.0861	1	1	0
WS08	66.9586	4	1	3
WS08	84.8382	1	1	0
WS08	96.4867	3	2	1
WS08	110.337	1	1	0
WS08	111.288	2	2	0
WS08	112.359	2	1	1
WS08	123.045	1	1	0
WS09	0	1	1	0
WS09	1.10113	75	47	28
WS09	1.97863	3	1	2
WS09	2.85106	2	0	2
WS09	3.9327	1	1	0
WS09	10.3917	2	1	1
WS09	14.7096	1	0	1
WS09	15.5889	1	1	0
WS09	22.0478	1	1	0
WS09	23.8162	2	0	2
WS09	25.7768	2	1	1
WS09	31.9136	3	3	0
WS09	32.8804	2	1	1
WS09	34.0285	1	1	0
WS09	35.179	1	1	0
WS09	36.5627	2	1	1
WS09	56.0773	1	1	0
WS09	59.4024	2	0	2
WS10	0	1	0	1
WS10	0.918028	3	2	1
WS10	22.8632	1	1	0
WS10	24.0321	1	0	1
WS10	26.9475	3	2	1
WS10	27.9003	1	0	1
WS10	39.4876	1	1	0
WS10	40.6718	1	1	0
WS10	50.2116	1	0	1
WS10	51.9951	1	1	0
WS10	52.8741	2	2	0
WS10	56.4523	4	3	1
WS10	57.323	5	3	2
WS10	58.1931	129	82	47
WS10	58.7556	1	1	0
WS10	62.0113	2	2	0
WS10	64.6723	3	3	0
WS10	66.5522	2	0	2
WS11	0	1	0	1
WS11	2.76399	1	1	0
WS11	9.04526	2	0	2
WS11	27.9285	3	3	0
WS11	36.1745	2	1	1
WS11	46.4416	3	1	2
WS11	50.7954	3	1	2
WS11	51.8401	4	2	2
WS11	52.5292	2	0	2
WS11	56.654	1	1	0
WS11	57.3477	76	45	31
WS11	58.225	5	1	4
WS11	59.141	3	2	1
WS12	0	3	3	0
WS12	0.901758	1	0	1
WS12	2.71898	1	0	1
WS12	9.04074	1	0	1
WS12	11.9596	1	1	0
WS12	15.6986	1	0	1
WS12	19.5407	1	1	0
WS12	31.8014	2	1	1
WS12	36.8196	3	0	3
WS12	45.9663	4	3	1
WS12	46.868	2	1	1
WS12	47.7462	5	3	2
WS12	51.0314	1	0	1
WS12	51.6052	114	69	45
WS12	52.5855	1	1	0
WS13	0	5	4	1
WS13	6.30548	1	0	1
WS13	14.432	1	1	0
WS13	16.5333	1	1	0
WS13	17.6387	1	0	1
WS13	24.2791	1	1	0
WS13	27.8614	4	1	3
WS13	29.957	2	0	2
WS13	39.4431	3	2	1
WS13	44.9264	4	1	3
WS13	51.3726	5	4	1
WS13	52.2517	162	104	58
WS13	53.2319	1	1	0
WS14	0	4	2	2
WS14	26.6189	1	0	1
WS14	39.5296	1	0	1
WS14	41.4105	1	1	0
WS14	42.3392	1	0	1
WS14	43.4676	1	0	1
WS14	50.2038	2	2	0
WS14	55.1291	1	1	0
WS14	56.8923	2	2	0
WS14	58.6481	9	5	4
WS14	59.5181	132	89	43
WS14	60.0233	1	0	1
WS14	62.7155	1	0	1
WS15	0	1	1	0
WS15	2.24466	7	6	1
WS15	2.34807	1	0	1
WS15	2.45629	1	1	0
WS15	2.56453	1	1	0
WS15	2.67223	117	92	25
WS15	4.42895	3	2	1
WS15	5.33402	3	1	2
WS15	13.0333	1	0	1
WS15	28.8698	1	1	0
WS15	43.0252	1	1	0
WS15	48.879	2	2	0
WS15	60.4395	4	0	4
WS16	0	1	1	0
WS16	0.899416	91	57	34
WS16	1.77753	2	1	1
WS16	2.65585	1	1	0
WS16	3.55594	2	2	0
WS16	10.5437	2	0	2
WS16	35.5779	1	0	1
WS16	40.9582	3	0	3
WS16	46.1504	1	1	0
WS16	53.5613	1	1	0
WS16	54.5499	1	1	0
WS16	55.4672	1	0	1
WS17	0	1	0	1
WS17	3.21943	1	1	0
WS17	17.6981	2	1	1
WS17	28.3103	2	1	1
WS17	31.0019	1	0	1
WS17	41.255	3	3	0
WS17	46.106	6	3	3
WS17	47.1227	2	1	1
WS17	48.1414	1	1	0
WS17	52.3591	2	1	1
WS17	53.2383	88	58	30
WS17	54.2182	1	1	0
WS18	0	3	2	1
WS18	13.2962	1	0	1
WS18	25.1314	1	1	0
WS18	32.211	1	1	0
WS18	33.3594	1	1	0
WS18	47.0164	3	2	1
WS18	52.516	1	0	1
WS18	54.2854	1	1	0
WS18	56.0435	10	7	3
WS18	56.9142	180	113	67
WS18	57.8133	1	1	0
WS19	0	124	68	56
WS19	1.16234	2	1	1
WS19	3.54944	3	2	1
WS19	4.4241	1	0	1
WS19	7.15225	3	2	1
WS19	13.2593	1	1	0
WS19	29.7828	2	1	1
WS19	41.5641	1	0	1
WS19	42.6057	1	1	0
WS19	48.1291	2	1	1
WS19	51.9872	2	1	1
WS20	0	1	0	1
WS20	1.02088	183	115	68
WS20	1.8812	3	3	0
WS20	7.38782	1	0	1
WS20	8.34666	1	0	1
WS20	35.2015	1	1	0
WS20	39.7977	3	3	0
WS20	52.704	2	1	1
WS20	64.4755	4	1	3
WS20	65.3765	1	0	1
WS21	0	1	1	0
WS21	0.915962	170	105	65
WS21	1.79389	11	7	4
WS21	4.79957	2	2	0
WS21	18.2229	4	4	0
WS21	23.206	3	3	0
WS21	52.9795	1	0	1
WS21	54.0922	1	1	0
WS21	56.1957	2	0	2
WS21	59.7325	2	2	0
WS22	0	2	2	0
WS22	17.5589	1	1	0
WS22	32.7199	2	1	1
WS22	40.5331	1	1	0
WS22	48.5784	3	1	2
WS22	49.4489	9	4	5
WS22	51.2053	2	1	1
WS22	52.9636	4	2	2
WS22	56.5725	103	58	45
WS22	57.4717	4	2	2
WS23	0	2	0	2
WS23	14.0556	1	0	1
WS23	33.2998	1	1	0
WS23	37.1052	1	1	0
WS23	43.7582	2	1	1
WS23	47.2692	1	0	1
WS23	49.3814	1	0	1
WS23	52.0566	2	1	1
WS23	52.927	166	108	58
WS23	53.8262	1	0	1
WS24	0	1	0	1
WS24	8.55864	3	3	0
WS24	17.1921	6	3	3
WS24	20.4889	1	0	1
WS24	21.0608	164	101	63
WS24	22.5395	1	1	0
WS24	24.0323	3	3	0
WS24	26.9658	3	3	0
WS25	0	1	1	0
WS25	6.36463	4	1	3
WS25	27.6568	1	1	0
WS25	44.3712	1	1	0
WS25	51.7441	3	2	1
WS25	52.6505	151	97	54
WS25	53.584	1	0	1
WS26	0	1	1	0
WS26	0.942442	3	2	1
WS26	6.9415	3	3	0
WS26	8.07217	1	1	0
WS26	10.058	89	50	39
WS26	10.9913	1	1	0
WS27	0	1	1	0
WS27	0.924682	117	66	51
WS27	1.79448	11	8	3
WS27	2.6775	2	2	0
WS28	0	1	0	1
WS28	0.942419	54	34	20
WS28	1.86594	4	2	2
WS29	0	72	50	22
